# Supplementary material for: Academic impact and research data utilisation of the clinical practice research datalink: scientometric analyses
Source: Eur J Epidemiol. 2026 Jan 24;41(2):245–60. doi: 10.1007/s10654-025-01347-1 (PMC12975798; doi:10.1007/s10654-025-01347-1)
Supplement: Supplementary file 2 — Supplementary file2 (CSV 1123 KB) [file 10654_2025_1347_MOESM2_ESM.csv]

year	authors	title	journal	doi_url	protocol_id	approval_date	gold	aurum	hes	ons	sal	ncras	minap	mhds_mhsds	covid	mother_baby	pregnancy	ethnicity	nice	omop
1988	Hall G, Luscombe D, Walker S	Post-marketing surveillance using a computerised general practice data base	Pharmaceut Med	https://www.researchgate.net/publication/292639801_Post-marketing_surveillance_using_a_computerised_general_practice_data_base			1	0	0	0	0	0	0	0	0	0	0	0	0	0
1990	Jick H, Hall G, Dean A, Jick S, Derby L	A comparison of the risk of hypoglycemia between users of human and animal insulins. 1. Experience in the United Kingdom	Pharmacotherapy	https://doi.org/10.1002/j.1875-9114.1990.tb03569.x			1	0	0	0	0	0	0	0	0	0	0	0	0	0
1990	Lawrence M, Coulter A, Jones L	A total audit of preventive procedures in 45 practices caring for 430,000 patients	BMJ	https://doi.org/10.1136/bmj.300.6738.1501			1	0	0	0	0	0	0	0	0	0	0	0	0	0
1991	Jick H, Jick S, Derby L	Validation of information recorded on general practitioner based computerised data resource in the United Kingdom	BMJ	https://doi.org/10.1136/bmj.302.6779.766			1	0	0	0	0	0	0	0	0	0	0	0	0	0
1992	Derby L, Jick H, Dean A	Antidepressant drugs and suicide	J Clin Psychopharmacol	https://journals.lww.com/psychopharmacology/abstract/1992/08000/antidepressant_drugs_and_suicide.4.aspx			1	0	0	0	0	0	0	0	0	0	0	0	0	0
1992	Jick S, Jick H, Knauss T, Dean A	Antidepressants and convulsions	J Clin Psychopharmacol	https://doi.org/10.1097/00004714-199208000-00005			1	0	0	0	0	0	0	0	0	0	0	0	0	0
1992	Jick H, Ulcickas M, Dean A	Comparison of frequencies of suicidal tendencies among patients receiving fluoxetine, lofepramine, mianserin, or trazodone	Pharmacotherapy	https://doi.org/10.1002/j.1875-9114.1992.tb04488.x			1	0	0	0	0	0	0	0	0	0	0	0	0	0
1992	Jick H, Terris B, Derby L, Jick S	Further validation of information recorded on a general practitioner based computerized data resource in the united kingdom	Pharmacoepidemiol Drug Saf	https://doi.org/10.1002/pds.2630010607			1	0	0	0	0	0	0	0	0	0	0	0	0	0
1992	Jick H, Derby L, Garcia-Rodriguez LA, Jick S, Dean A	Liver disease associated with diclofenac, naproxen, and piroxicam	Pharmacotherapy	https://doi.org/10.1002/j.1875-9114.1992.tb04511.x			1	0	0	0	0	0	0	0	0	0	0	0	0	0
1992	Wild R	Micturin and torsades de pointe - experience of a post-marketing alert	Pharmacoepidemiol Drug Saf	https://doi.org/10.1002/pds.2630010310			1	0	0	0	0	0	0	0	0	0	0	0	0	0
1992	Mannino S, Garcia-Rodriguez LA, Jick S	NSAIDs, quinolones and convulsions: An epidemiologic approach	Post Marketing Surveillance				1	0	0	0	0	0	0	0	0	0	0	0	0	0
1992	Mann R, Hall G, Chukwujindu J	Research implications of computerised primary care	Post Marketing Surveillance				1	0	0	0	0	0	0	0	0	0	0	0	0	0
1992	Orlander J, Jick S, Dean A, Jick H	Urinary tract infections and estrogen use in older women	J Am Geriatr Soc	https://doi.org/10.1111/j.1532-5415.1992.tb01855.x			1	0	0	0	0	0	0	0	0	0	0	0	0	0
1993	Lis Y, Spitzer W, Mann R, Chukwujindu J, Thorogood M, Evans S, Suissa S, Lelorier J	A concurrent cohort study of oral contraceptive users from the VAMP research bank	Pharmacoepidemiol Drug Saf	https://doi.org/10.1002/pds.2630020107			1	0	0	0	0	0	0	0	0	0	0	0	0	0
1993	Jick S, Jick H, Dean A	A follow-up safety study of ciprofloxacin users	Pharmacotherapy	https://pubmed.ncbi.nlm.nih.gov/8247912/			1	0	0	0	0	0	0	0	0	0	0	0	0	0
1993	Nazareth I, King M, Haines A, Rangel L, Myers S	Accuracy of diagnosis of psychosis on general practice computer system	BMJ	https://doi.org/10.1136/bmj.307.6895.32			1	0	0	0	0	0	0	0	0	0	0	0	0	0
1993	Nazareth I, King M, Haines A, Tai S, Hall G	Care of schizophrenia in general practice	BMJ	https://doi.org/10.1136/bmj.307.6909.910			1	0	0	0	0	0	0	0	0	0	0	0	0	0
1993	Derby L, Jick H, Henry D, Dean A	Cholestatic hepatitis associated with flucloxacillin	Med J Aust	https://doi.org/10.5694/j.1326-5377.1993.tb137624.x			1	0	0	0	0	0	0	0	0	0	0	0	0	0
1993	Derby L, Jick H, Henry D, Dean A	Erythromycin-associated cholestatic hepatitis	Med J Aust	https://doi.org/10.5694/j.1326-5377.1993.tb137625.x			1	0	0	0	0	0	0	0	0	0	0	0	0	0
1993	Derby L, Perez-Gutthann S, Jick H, Dean A	Liver disorders in patients receiving chlorpromazine or isoniazid	Pharmacotherapy	https://doi.org/10.1002/j.1875-9114.1993.tb02742.x			1	0	0	0	0	0	0	0	0	0	0	0	0	0
1993	Hall G, Chukwujindu J, Richardson J, Lis Y, Wild R	Micturin (Terodiline Hydrochloride), Torsades de Pointe and other Arrhythmias - A Study using the VAMP Database	Pharmacoepidemiol Drug Saf	https://doi.org/10.1002/pds.2630020207			1	0	0	0	0	0	0	0	0	0	0	0	0	0
1993	Jick H, Derby L, Garcia-Rodriguez LA, Jick S, Dean A	Nonsteroidal antiinflammatory drugs and certain rare, serious adverse events: a cohort study	Pharmacotherapy	https://doi.org/10.1002/j.1875-9114.1993.tb02726.x			1	0	0	0	0	0	0	0	0	0	0	0	0	0
1993	Sleator D	Towards accurate prescribing analysis in general practice: accounting for the effects of practice demography	Br J Gen Pract	https://pubmed.ncbi.nlm.nih.gov/8323786/			1	0	0	0	0	0	0	0	0	0	0	0	0	0
1994	Mann R, Lis Y, Chukwujindu J, Chanter D	A study of the association between hormone replacement therapy, smoking and the occurrence of myocardial infarction in women	J Clin Epidemiol	https://doi.org/10.1016/0895-4356(94)90014-0			1	0	0	0	0	0	0	0	0	0	0	0	0	0
1994	Garcia-Rodriguez LA, Williams R, Derby L, Dean A, Jick H	Acute liver injury associated with nonsteroidal anti-inflammatory drugs and the role of risk factors	Arch Intern Med	https://doi.org/10.1001/archinte.1994.00420030117012			1	0	0	0	0	0	0	0	0	0	0	0	0	0
1994	Fleming DM	Practice based information systems for monitoring medicines	Pharmaceut Med				1	0	0	0	0	0	0	0	0	0	0	0	0	0
1994	Garcia-Rodriguez LA, Jick H	Risk of gynaecomastia associated with cimetidine, omeprazole, and other antiulcer drugs	BMJ	https://doi.org/10.1136/bmj.308.6927.503			1	0	0	0	0	0	0	0	0	0	0	0	0	0
1994	Garcia-Rodriguez LA, Jick H	Risk of upper gastrointestinal bleeding and perforation associated with individual non-steroidal anti-inflammatory drugs	Lancet	https://doi.org/10.1016/s0140-6736(94)91843-0			1	0	0	0	0	0	0	0	0	0	0	0	0	0
1994	van Staa T, Abenhaim L	The quality of information recorded on a UK database of primary care records: A study of hospitalizations due to hypoglycemia and other conditions	Pharmacoepidemiol Drug Saf	https://doi.org/10.1002/pds.2630030106			1	0	0	0	0	0	0	0	0	0	0	0	0	0
1994	Roberts S, Bateman D	The use of nitrates, calcium channel blockers and ACE inhibitors in primary care in the Northern Region: a pharmacoepidemiological study	Br J Clin Pharmacol	https://doi.org/10.1111/j.1365-2125.1994.tb04389.x			1	0	0	0	0	0	0	0	0	0	0	0	0	0
1994	Mann R	The VAMP system and the detection of risk, some examples	Pharmacoepidemiol Drug Saf	https://doi.org/10.1002/pds.2630030604			1	0	0	0	0	0	0	0	0	0	0	0	0	0
1995	Jick H, Derby L	A large population-based follow-up study of trimethoprim-sulfamethoxazole, trimethoprim, and cephalexin for uncommon serious drug toxicity	Pharmacotherapy	https://doi.org/10.1002/j.1875-9114.1995.tb04378.x			1	0	0	0	0	0	0	0	0	0	0	0	0	0
1995	Jick S, Dean A, Jick H	Antidepressants and suicide	BMJ	https://doi.org/10.1136/bmj.310.6974.215			1	0	0	0	0	0	0	0	0	0	0	0	0	0
1995	Nazareth I, King M, Davies S	Care of schizophrenia in general practice: the general practitioner and the patient	Br J Gen Pract	https://pubmed.ncbi.nlm.nih.gov/7612336/			1	0	0	0	0	0	0	0	0	0	0	0	0	0
1995	Lancaster T, Surman G, Lawrence M, Mant D, Vessey M, Thorogood M, Yudkin P, Daly E	Hormone replacement therapy: characteristics of users and non-users in a British general practice cohort identified through computerised prescribing records	J Epidemiol Community Health	https://doi.org/10.1136/jech.49.4.389			1	0	0	0	0	0	0	0	0	0	0	0	0	0
1995	Jick H, Jick S, Wald Myers M, Vasilakis-Scaramozza C, Gurewich V	Risk of idiopathic cardiovascular death and nonfatal venous thromboembolism in women using oral contraceptives with differing progestagen components	Lancet	https://doi.org/10.1016/s0140-6736(95)91928-7			1	0	0	0	0	0	0	0	0	0	0	0	0	0
1995	Lloyd DC, Harris CM, Roberts DJ	Specific therapeutic group age-sex related prescribing units (STAR-PUs): weightings for analysing general practices' prescribing in England	BMJ	https://doi.org/10.1136/bmj.311.7011.991			1	0	0	0	0	0	0	0	0	0	0	0	0	0
1995	Jick H, Wald Myers M, Dean A	The risk of sulfasalazine- and mesalazine-associated blood disorders	Pharmacotherapy	https://doi.org/10.1002/j.1875-9114.1995.tb04352.x			1	0	0	0	0	0	0	0	0	0	0	0	0	0
1995	Lis Y, Mann R	The VAMP research multi-purpose database in the U.K	J Clin Epidemiol	https://doi.org/10.1016/0895-4356(94)00137-f			1	0	0	0	0	0	0	0	0	0	0	0	0	0
1996	Garcia-Rodriguez LA, Mannino S, Wallander MA, Lindblom B	A cohort study of the ocular safety of anti-ulcer drugs	Br J Clin Pharmacol	https://doi.org/10.1046/j.1365-2125.1996.40211.x			1	0	0	0	0	0	0	0	0	0	0	0	0	0
1996	Fahey TP, Peters T	A general practice-based study examining the absolute risk of cardiovascular disease in treated hypertensive patients	Br J Gen Pract	https://pubmed.ncbi.nlm.nih.gov/8978111/			1	0	0	0	0	0	0	0	0	0	0	0	0	0
1996	Lockwood MJ	General Practice Research Database provides detailed anonymised data	BMJ	https://doi.org/10.1136/bmj.313.7059.757			1	0	0	0	0	0	0	0	0	0	0	0	0	0
1996	Garcia-Rodriguez LA, Stricker B, Zimmerman H	Risk of acute liver injury associated with the combination of amoxicillin and clavulanic acid	Arch Intern Med	https://doi.org/10.1001/archinte.1996.00440110099013			1	0	0	0	0	0	0	0	0	0	0	0	0	0
1996	Derby L, Tennis P, Jick H	Sudden unexplained death among subjects with refractory epilepsy	Epilepsia	https://doi.org/10.1111/j.1528-1157.1996.tb00529.x			1	0	0	0	0	0	0	0	0	0	0	0	0	0
1996	Turnbull S, Ward A, Treasure J, Jick H, Derby L	The demand for eating disorder care. An epidemiological study using the general practice research database	Br J Psychiatry	https://doi.org/10.1192/bjp.169.6.705			1	0	0	0	0	0	0	0	0	0	0	0	0	0
1996	Jick H, Derby L, Gurewich V, Vasilakis-Scaramozza C	The risk of myocardial infarction associated with antihypertensive drug treatment in persons with uncomplicated essential hypertension	Pharmacotherapy	https://doi.org/10.1002/j.1875-9114.1996.tb02963.x			1	0	0	0	0	0	0	0	0	0	0	0	0	0
1996	Donovan S	The Use of the General Practice Research Database (Gprd) to Examine Potential Links between Antidepressant Medication and the Incidence of Suicide	Drug Inf J	https://doi.org/10.1177/009286159603000322			1	0	0	0	0	0	0	0	0	0	0	0	0	0
1996	Henry D, Lim L, Garcia-Rodriguez LA, Gutthann P, Carson J, Griffin M, Savage R, Logan R, Moride Y, Hawkey C, Hill S, Fries J	Variability in risk of gastrointestinal complications with individual non-steroidal anti-inflammatory drugs: results of a collaborative meta-analysis	BMJ	https://doi.org/10.1136/bmj.312.7046.1563			1	0	0	0	0	0	0	0	0	0	0	0	0	0
1997	Walker A, Szneke P, Bianchi L, Field L, Sutherland L, Dreyer N	5-Aminosalicylates, sulfasalazine, steroid use, and complications in patients with ulcerative colitis	Am J Gastroenterol	https://pubmed.ncbi.nlm.nih.gov/9149192/			1	0	0	0	0	0	0	0	0	0	0	0	0	0
1997	Jick S, Terris B	Anticonvulsants and congenital malformations	Pharmacotherapy	https://doi.org/10.1002/j.1875-9114.1997.tb03065.x			1	0	0	0	0	0	0	0	0	0	0	0	0	0
1997	Jick H, Vasilakis-Scaramozza C, Derby L	Antihypertensive drugs and fatal myocardial infarction in persons with uncomplicated hypertension	Epidemiology	https://pubmed.ncbi.nlm.nih.gov/9209862/			1	0	0	0	0	0	0	0	0	0	0	0	0	0
1997	Jick H, Jick S, Derby L, Vasilakis-Scaramozza C, Wald Myers M, Meier CR	Calcium-channel blockers and risk of cancer	Lancet	https://doi.org/10.1016/s0140-6736(97)80084-0			1	0	0	0	0	0	0	0	0	0	0	0	0	0
1997	Jick S	Ciprofloxacin safety in a pediatric population	Pediatr Infect Dis J	https://doi.org/10.1097/00006454-199701000-00037			1	0	0	0	0	0	0	0	0	0	0	0	0	0
1997	Meier CR, Jick H	Drug use and pulmonary death rates in increasingly symptomatic asthma patients in the UK	Thorax	https://doi.org/10.1136/thx.52.7.612			1	0	0	0	0	0	0	0	0	0	0	0	0	0
1997	Garcia-Rodriguez LA, Ruigomez A	Gastric acid, acid-suppressing drugs, and bacterial gastroenteritis: how much of a risk?	Epidemiology	https://doi.org/10.1097/00001648-199709000-00016			1	0	0	0	0	0	0	0	0	0	0	0	0	0
1997	Perez-Gutthann S, Garcia-Rodriguez LA, Castellsague J, Duque-Oliart A	Hormone replacement therapy and risk of venous thromboembolism: population based case-control study	BMJ	https://doi.org/10.1136/bmj.314.7083.796			1	0	0	0	0	0	0	0	0	0	0	0	0	0
1997	Meier CR, Jick H	Omeprazole, H2 blockers, and polyarthralgia: case-control study	BMJ	https://doi.org/10.1136/bmj.315.7118.1283			1	0	0	0	0	0	0	0	0	0	0	0	0	0
1997	Meier CR, Jick H	Omeprazole, other antiulcer drugs and newly diagnosed gout	Br J Clin Pharmacol	https://doi.org/10.1046/j.1365-2125.1997.00647.x			1	0	0	0	0	0	0	0	0	0	0	0	0	0
1997	van Staa T, Abenhaim L, Monette J	Rates of hypoglycemia in users of sulfonylureas	J Clin Epidemiol	https://doi.org/10.1016/s0895-4356(97)00024-3			1	0	0	0	0	0	0	0	0	0	0	0	0	0
1997	Garcia-Rodriguez LA, Wallander MA, Johanson S, Bjorck S	Renal disease and acid-suppressing drugs	Pharmacoepidemiol Drug Saf	https://pubmed.ncbi.nlm.nih.gov/15073775/			1	0	0	0	0	0	0	0	0	0	0	0	0	0
1997	Hollowell J	The General Practice Research Database: quality of morbidity data	Popul Trends	https://pubmed.ncbi.nlm.nih.gov/9134574/			1	0	0	0	0	0	0	0	0	0	0	0	0	0
1997	Garcia-Rodriguez LA, Wallander MA, Stricker B	The risk of acute liver injury associated with cimetidine and other acid-suppressing anti-ulcer drugs	Br J Clin Pharmacol	https://doi.org/10.1046/j.1365-2125.1997.05268.x			1	0	0	0	0	0	0	0	0	0	0	0	0	0
1997	Walley T, Mantgani A	The UK General Practice Research Database	Lancet	https://doi.org/10.1016/S0140-6736(97)04248-7			1	0	0	0	0	0	0	0	0	0	0	0	0	0
1997	Hajat S, Goubet S, Haines A	Thunderstorm-associated asthma: the effect on GP consultations	Br J Gen Pract	https://pubmed.ncbi.nlm.nih.gov/9474828/			1	0	0	0	0	0	0	0	0	0	0	0	0	0
1997	van Staa T, Abenhaim L, Cooper C	Upper gastrointestinal adverse events and cyclical etidronate	Am J Med	https://doi.org/10.1016/S0002-9343(97)00242-8			1	0	0	0	0	0	0	0	0	0	0	0	0	0
1998	Jick H, Vasilakis-Scaramozza C, Weinrauch L, Meier CR, Jick S, Derby L	A population-based study of appetite-suppressant drugs and the risk of cardiac-valve regurgitation	N Engl J Med	https://doi.org/10.1056/nejm199809103391102			1	0	0	0	0	0	0	0	0	0	0	0	0	0
1998	Jick S, Vasilakis-Scaramozza C, Martinez C, Jick H	A study of the relation of exposure to quinolones and suicidal behaviour	Br J Clin Pharmacol	https://doi.org/10.1046/j.1365-2125.1998.00638.x			1	0	0	0	0	0	0	0	0	0	0	0	0	0
1998	Meier CR, Jick S, Derby L, Vasilakis-Scaramozza C, Jick H	Acute respiratory-tract infections and risk of first-time acute myocardial infarction	Lancet	https://doi.org/10.1016/S0140-6736(97)11084-4			1	0	0	0	0	0	0	0	0	0	0	0	0	0
1998	Wallace H, Shorvon S, Tallis R	Age-specific incidence and prevalence rates of treated epilepsy in an unselected population of 2,052,922 and age-specific fertility rates of women with epilepsy	Lancet	https://doi.org/10.1016/s0140-6736(98)04512-7			1	0	0	0	0	0	0	0	0	0	0	0	0	0
1998	Hubbard R, Venn A, Lewis S, Britton J	Antidepressant exposure and risk of Cryptogenic Fibrosing Alveolitis (CFA): A case-control study using the General Practice Research Database (GPRD)	Thorax	https://research.nottingham.edu.cn/en/publications/anitdepressant-exposure-and-risk-of-cryptogenic-fibrosing-alveoli			1	0	0	0	0	0	0	0	0	0	0	0	0	0
1998	Blackburn S, Duque-Oliart A, Garcia-Rodriguez LA, Gutthann P	Antiepileptics and blood dyscrasias: a cohort study	Pharmacotherapy	https://doi.org/10.1002/j.1875-9114.1998.tb03148.x			1	0	0	0	0	0	0	0	0	0	0	0	0	0
1998	Derby L, Jick H	Appendectomy protects against ulcerative colitis	Epidemiology	https://doi.org/10.1097/00001648-199803000-00018			1	0	0	0	0	0	0	0	0	0	0	0	0	0
1998	Garcia-Rodriguez LA, Ruigomez A, Hasselgren G, Wallander MA, Johansson S	Comparison of mortality from peptic ulcer bleed between patients with or without peptic ulcer antecedents	Epidemiology	https://doi.org/10.1097/00001648-199807000-00018			1	0	0	0	0	0	0	0	0	0	0	0	0	0
1998	Martyn C, Winter P, Coles S, Edington J	Effect of nutritional status on use of health care resources by patients with chronic disease living in the community	Clin Nutr	https://doi.org/10.1016/S0261-5614(98)80005-8			1	0	0	0	0	0	0	0	0	0	0	0	0	0
1998	Irish C, Alli M, Gilham C, Joseph C, Watson J	Influenza vaccine uptake and distribution in England and Wales, July 1989-June 1997	Health Trends				1	0	0	0	0	0	0	0	0	0	0	0	0	0
1998	Thorogood M, Armstrong B, Nichols T, Hollowell J	Mortality in people taking selegiline: observational study	BMJ	https://doi.org/10.1136/bmj.317.7153.252			1	0	0	0	0	0	0	0	0	0	0	0	0	0
1998	van Staa T, Leufkens H, Abenhaim L, Cooper C	Postmarketing surveillance of the safety of cyclic etidronate	Pharmacotherapy	https://pubmed.ncbi.nlm.nih.gov/9758324/			1	0	0	0	0	0	0	0	0	0	0	0	0	0
1998	Meier CR, Sturkenboom M, Cohen A, Jick H	Postmenopausal estrogen replacement therapy and the risk of developing systemic lupus erythematosus or discoid lupus	J Rheumatol	https://pubmed.ncbi.nlm.nih.gov/9712093/			1	0	0	0	0	0	0	0	0	0	0	0	0	0
1998	Haste F, Charlton J, Jenkins R	Potential for suicide prevention in primary care? An analysis of factors associated with suicide	Br J Gen Pract	https://pubmed.ncbi.nlm.nih.gov/10198484/			1	0	0	0	0	0	0	0	0	0	0	0	0	0
1998	Jick S, Vasilakis-Scaramozza C, Jick H	Pregnancies and terminations after 1995 warning about third-generation oral contraceptives	Lancet	https://doi.org/10.1016/S0140-6736(05)79443-5			1	0	0	0	0	0	0	0	0	0	0	0	0	0
1998	Torgerson D, Dolan P	Prescribing by general practitioners after an osteoporotic fracture	Ann Rheum Dis	https://doi.org/10.1136/ard.57.6.378			1	0	0	0	0	0	0	0	0	0	0	0	0	0
1998	Ruigomez A, Garcia-Rodriguez LA	Presence of diabetes related complication at the time of NIDDM diagnosis: an important prognostic factor	Eur J Epidemiol	https://doi.org/10.1023/a:1007484920656			1	0	0	0	0	0	0	0	0	0	0	0	0	0
1998	de Lusignan S, Brown A, Majeed A	Recent developments in general practice computing	Clinician in Management				1	0	0	0	0	0	0	0	0	0	0	0	0	0
1998	Gibbs R, Todd J, Irvine C, Lawrenson R, Newson R, Greenhalgh R, Davies A	Relationship between the regional and national incidence of transient ischaemic attack and stroke and performance of carotid endarterectomy	Eur J Vasc Endovasc Surg	https://doi.org/10.1016/s1078-5884(98)80091-9			1	0	0	0	0	0	0	0	0	0	0	0	0	0
1998	Lancaster T, Swart A, Jick H	Risk of serious haematological toxicity with use of chloramphenicol eye drops in a British general practice database	BMJ	https://doi.org/10.1136/bmj.316.7132.667			1	0	0	0	0	0	0	0	0	0	0	0	0	0
1998	Meier CR, Jick H	Tamoxifen and risk of idiopathic venous thromboembolism	Br J Clin Pharmacol	https://doi.org/10.1046/j.1365-2125.1998.00733.x			1	0	0	0	0	0	0	0	0	0	0	0	0	0
1998	Wald Myers M, Jick H	Terfenadine and risk of acute liver disease	Br J Clin Pharmacol	https://doi.org/10.1046/j.1365-2125.1998.00772.x			1	0	0	0	0	0	0	0	0	0	0	0	0	0
1998	Dolan P, Torgerson D	The cost of treating osteoporotic fractures in the United Kingdom female population	Osteoporos Int	https://doi.org/10.1007/s001980050107			1	0	0	0	0	0	0	0	0	0	0	0	0	0
1998	Lawson DH, Sherman V, Hollowell J	The General Practice Research Database. Scientific and Ethical Advisory Group	QJM	https://doi.org/10.1093/qjmed/91.6.445			1	0	0	0	0	0	0	0	0	0	0	0	0	0
1998	Jick H, Derby L, Vasilakis-Scaramozza C, Fife D	The risk of seizures associated with tramadol	Pharmacotherapy	https://pubmed.ncbi.nlm.nih.gov/9620111/			1	0	0	0	0	0	0	0	0	0	0	0	0	0
1998	van Staa T, Abenhaim L, Cooper C	Use of cyclical etidronate and prevention of non-vertebral fractures	Br J Rheumatol	https://doi.org/10.1093/rheumatology/37.1.87			1	0	0	0	0	0	0	0	0	0	0	0	0	0
1998	Garcia-Rodriguez LA, Gutthann P	Use of the UK General Practice Research Database for pharmacoepidemiology	Br J Clin Pharmacol	https://doi.org/10.1046/j.1365-2125.1998.00701.x			1	0	0	0	0	0	0	0	0	0	0	0	0	0
1998	Bashford J, Norwood J, Chapman S	Why are patients prescribed proton pump inhibitors? Retrospective analysis of link between morbidity and prescribing in the General Practice Research Database	BMJ	https://doi.org/10.1136/bmj.317.7156.452			1	0	0	0	0	0	0	0	0	0	0	0	0	0
1999	Garcia-Rodriguez LA, Duque-Oliart A, Castellsague J, Perez-Gutthann S, Stricker B	A cohort study on the risk of acute liver injury among users of ketoconazole and other antifungal drugs	Br J Clin Pharmacol	https://doi.org/10.1046/j.1365-2125.1999.00095.x			1	0	0	0	0	0	0	0	0	0	0	0	0	0
1999	Majeed A, Moser K	Age- and sex-specific antibiotic prescribing patterns in general practice in England and Wales in 1996	Br J Gen Pract	https://pubmed.ncbi.nlm.nih.gov/10756619/			1	0	0	0	0	0	0	0	0	0	0	0	0	0
1999	Meier CR, Derby L, Jick S, Vasilakis-Scaramozza C, Jick H	Antibiotics and risk of subsequent first-time acute myocardial infarction	JAMA	https://doi.org/10.1001/jama.281.5.427			1	0	0	0	0	0	0	0	0	0	0	0	0	0
1999	de Abajo F, Garcia-Rodriguez LA, Montero D	Association between selective serotonin reuptake inhibitors and upper gastrointestinal bleeding: population based case-control study	BMJ	https://doi.org/10.1136/bmj.319.7217.1106			1	0	0	0	0	0	0	0	0	0	0	0	0	0
1999	Hajat S, Haines A, Goubet S, Atkinson R, Anderson H	Association of air pollution with daily GP consultations for asthma and other lower respiratory conditions in London	Thorax	https://doi.org/10.1136/thx.54.7.597			1	0	0	0	0	0	0	0	0	0	0	0	0	0
1999	Dolan P, Torgerson D, Wolstenholme J	Costs of breast cancer treatment in the United Kingdom	Breast	https://doi.org/10.1054/brst.1999.0035			1	0	0	0	0	0	0	0	0	0	0	0	0	0
1999	Jick S, Stender M, Wald Myers M	Frequency of liver disease in type 2 diabetic patients treated with oral antidiabetic agents	Diabetes Care	https://doi.org/10.2337/diacare.22.12.2067			1	0	0	0	0	0	0	0	0	0	0	0	0	0
1999	Carter M, Moser K, Kelly S	Health of older people: disease prevalence, prescription and referral rates, England and Wales 1996	Health Stat Q	https://webarchive.nationalarchives.gov.uk/ukgwa/20151014023538mp_/http://www.ons.gov.uk/ons/rel/hsq/health-statistics-quarterly/no--4--winter-1999/health-of-older-people--disease-prevalence--prescription-and-referral-rates--england-and-wales--1996.pdf			1	0	0	0	0	0	0	0	0	0	0	0	0	0
1999	Lawrence M, Jones L, Lancaster T, Daly E, Banks E	Hormone replacement therapy: patterns of use studied through British general practice computerized records	Fam Pract	https://doi.org/10.1093/fampra/16.4.335			1	0	0	0	0	0	0	0	0	0	0	0	0	0
1999	Garcia-Rodriguez LA, Ruigomez A	Increased risk of irritable bowel syndrome after bacterial gastroenteritis: cohort study	BMJ	https://doi.org/10.1136/bmj.318.7183.565			1	0	0	0	0	0	0	0	0	0	0	0	0	0
1999	Perez-Gutthann S, Garcia-Rodriguez LA, Duque-Oliart A, Varas-Lorenzo C	Low-dose diclofenac, naproxen, and ibuprofen cohort study	Pharmacotherapy	https://doi.org/10.1592/phco.19.10.854.31550			1	0	0	0	0	0	0	0	0	0	0	0	0	0
1999	Sturkenboom M, Meier CR, Jick H, Stricker B	Minocycline and lupuslike syndrome in acne patients	Arch Intern Med	https://doi.org/10.1001/archinte.159.5.493			1	0	0	0	0	0	0	0	0	0	0	0	0	0
1999	Farmer R, Lawrenson R, Todd J, Williams T, MacRae K	New epidemiological studies. Oral contraceptives and venous thromboembolic disease. Analyses of the UK General Practice Research Database and the UK Mediplus database	Hum Reprod Update	https://doi.org/10.1093/humupd/5.6.688			1	0	0	0	0	0	0	0	0	0	0	0	0	0
1999	Ruigomez A, Wallander MA, Johansson S, Garcia-Rodriguez LA	One-year follow-up of newly diagnosed irritable bowel syndrome patients	Aliment Pharmacol Ther	https://doi.org/10.1046/j.1365-2036.1999.00576.x			1	0	0	0	0	0	0	0	0	0	0	0	0	0
1999	Edington J, Winter P, Coles S, Gale C, Martyn C	Outcomes of undernutrition in patients in the community with cancer or cardiovascular disease	Proc Nutr Soc	https://doi.org/10.1017/s0029665199000853			1	0	0	0	0	0	0	0	0	0	0	0	0	0
1999	Majeed A, Moser K	Prescribing for patients with asthma by general practitioners in England and Wales 1994-1996	Health Stat Q	https://webarchive.nationalarchives.gov.uk/ukgwa/20150907080733mp_/http://www.ons.gov.uk/ons/rel/hsq/health-statistics-quarterly/no-1--spring-1999/prescribing-for-patients-with-asthma-by-gps-in-england---wales-1994-95.pdf			1	0	0	0	0	0	0	0	0	0	0	0	0	0
1999	Jick S, Wald Myers M, Jick H	Risk of idiopathic cerebral haemorrhage in women on oral contraceptives with differing progestagen components	Lancet	https://doi.org/10.1016/s0140-6736(99)01014-4			1	0	0	0	0	0	0	0	0	0	0	0	0	0
1999	Vasilakis-Scaramozza C, Jick H, Melero-Montes M	Risk of idiopathic venous thromboembolism in users of progestagens alone	Lancet	https://doi.org/10.1016/s0140-6736(99)04394-9			1	0	0	0	0	0	0	0	0	0	0	0	0	0
1999	de Abajo F, Garcia-Rodriguez LA	Risk of ventricular arrhythmias associated with nonsedating antihistamine drugs	Br J Clin Pharmacol	https://doi.org/10.1046/j.1365-2125.1999.00885.x			1	0	0	0	0	0	0	0	0	0	0	0	0	0
1999	Garcia-Rodriguez LA, Ruigomez A	Secondary prevention of upper gastrointestinal bleeding associated with maintenance acid-suppressing treatment in patients with peptic ulcer bleed	Epidemiology	https://doi.org/10.1097/00001648-199905000-00006			1	0	0	0	0	0	0	0	0	0	0	0	0	0
1999	Frischer M, Heatlie H, Chapman S, Norwood J, Bashford J, Millson D	Should the corticosteroid to bronchodilator ratio be promoted as a quality prescribing marker?	Public Health	https://doi.org/10.1038/sj.ph.1900583			1	0	0	0	0	0	0	0	0	0	0	0	0	0
1999	Frisher M, Heatlie H, Chapman S, Bashford J, Norwood J	Switching between metered dose inhalers (MDIs) and dry powder inhalers (DPIs) in airways disease: An analysis of age-specific rates using the general practice research database	J Appl Ther Res	https://www.researchgate.net/publication/297053164_Switching_between_metered_dose_inhalers_MDIs_and_dry_powder_inhalers_DPIs_in_airways_disease_An_analysis_of_age-specific_rates_using_the_general_practice_research_database			1	0	0	0	0	0	0	0	0	0	0	0	0	0
1999	Vasilakis-Scaramozza C, Jick S, Jick H	The risk of venous thromboembolism in users of postcoital contraceptive pills	Contraception	https://doi.org/10.1016/s0010-7824(99)00011-6			1	0	0	0	0	0	0	0	0	0	0	0	0	0
1999	Ruigomez A, Garcia-Rodriguez LA, Cattaruzzi C, Troncon M, Agostinis L, Wallander MA, Johansson S	Use of cimetidine, omeprazole, and ranitidine in pregnant women and pregnancy outcomes	Am J Epidemiol	https://doi.org/10.1093/oxfordjournals.aje.a010036			1	0	0	0	0	0	0	0	0	0	0	0	0	0
1999	Derby L, Wald Myers M, Jick H	Use of dexfenfluramine, fenfluramine and phentermine and the risk of stroke	Br J Clin Pharmacol	https://doi.org/10.1046/j.1365-2125.1999.00928.x			1	0	0	0	0	0	0	0	0	0	0	0	0	0
1999	Hansell A, Hollowell J, Nichols T, McNiece R, Strachan D	Use of the General Practice Research Database (GPRD) for respiratory epidemiology: a comparison with the 4th Morbidity Survey in General Practice (MSGP4)	Thorax	https://doi.org/10.1136/thx.54.5.413			1	0	0	0	0	0	0	0	0	0	0	0	0	0
2000	Farmer R, Lawrenson R, Todd J, Williams T, MacRae K, Tyrer F, Leydon G	A comparison of the risks of venous thromboembolic disease in association with different combined oral contraceptives	Br J Clin Pharmacol	https://doi.org/10.1046/j.1365-2125.2000.00198.x			1	0	0	0	0	0	0	0	0	0	0	0	0	0
2000	Frischer M, Norwood J, Heatlie H, Millson D, Lowdell J, Hickman M, Chapman S, Bashford J	A comparison of trends in problematic drug misuse from two reporting systems	J Public Health (Oxf)	https://doi.org/10.1093/pubmed/22.3.362			1	0	0	0	0	0	0	0	0	0	0	0	0	0
2000	Lawrenson R, Wyndaele J, Vlachonikolis I, Farmer C, Glickman S	A UK general practice database study of prevalence and mortality of people with neural tube defects	Clin Rehabil	https://doi.org/10.1191/0269215500cr371oa			1	0	0	0	0	0	0	0	0	0	0	0	0	0
2000	Hubbard R, Venn A	Adult height and cryptogenic fibrosing alveolitis: a case-control study using the UK general practice research database	Thorax	https://doi.org/10.1136/thorax.55.10.864			1	0	0	0	0	0	0	0	0	0	0	0	0	0
2000	Majeed A, Moser K, Maxwell R	Age, sex and practice variations in the use of statins in general practice in England and Wales	J Public Health Med	https://doi.org/10.1093/pubmed/22.3.275			1	0	0	0	0	0	0	0	0	0	0	0	0	0
2000	Meier CR, Derby L, Jick S, Jick H	Angiotensin-converting enzyme inhibitors, calcium channel blockers, and breast cancer	Arch Intern Med	https://doi.org/10.1001/archinte.160.3.349			1	0	0	0	0	0	0	0	0	0	0	0	0	0
2000	Meier CR	Antibiotics in the prevention and treatment of coronary heart disease	J Infect Dis	https://doi.org/10.1086/315632			1	0	0	0	0	0	0	0	0	0	0	0	0	0
2000	Wald Myers M, Vasilakis-Scaramozza C, Kaufman M, Jick H	Antihypertensive drugs and the risk of idiopathic aplastic anaemia	Br J Clin Pharmacol	https://doi.org/10.1046/j.1365-2125.2000.00208.x			1	0	0	0	0	0	0	0	0	0	0	0	0	0
2000	Zornberg G, Jick H	Antipsychotic drug use and risk of first-time idiopathic venous thromboembolism: a case-control study	Lancet	https://doi.org/10.1016/s0140-6736(00)02784-7			1	0	0	0	0	0	0	0	0	0	0	0	0	0
2000	Ruigomez A, Garcia-Rodriguez LA, Dev V, Arellano F, Raniwala J	Are schizophrenia or antipsychotic drugs a risk factor for cataracts?	Epidemiology	https://doi.org/10.1097/00001648-200011000-00002			1	0	0	0	0	0	0	0	0	0	0	0	0	0
2000	Millson D, Frischer M, Croft P, Goadsby P	Are triptans with enhanced lipophilicity used for the acute treatment of migraine associated with an increased consulting rate for depressive illness?	Cephalalgia	https://doi.org/10.1111/j.1468-2982.2000.00111.x			1	0	0	0	0	0	0	0	0	0	0	0	0	0
2000	Lanes S, Rodrigeuz L, Hwangg E	Baseline risk of gastrointestinal disorders among new users of meloxicam, ibuprofen, diclofenac, naproxen and indomethacin	Pharmacoepidemiol Drug Saf	https://doi.org/10.1002/(sici)1099-1557(200003/04)9:2<113::aid-pds478>3.0.co;2-2			1	0	0	0	0	0	0	0	0	0	0	0	0	0
2000	Frischer M, Heatlie H, Chapman S, Millson D	Defining the spectrum of appropriate prescribing: implications for effective medicines management	Int J Pharm Med	https://doi.org/10.2165/00124363-200002000-00013			1	0	0	0	0	0	0	0	0	0	0	0	0	0
2000	Garcia-Rodriguez LA, Ruigomez A, Wallander MA, Johansson S, Olbe L	Detection of colorectal tumor and inflammatory bowel disease during follow-up of patients with initial diagnosis of irritable bowel syndrome	Scand J Gastroenterol	https://doi.org/10.1080/003655200750024191			1	0	0	0	0	0	0	0	0	0	0	0	0	0
2000	Garcia-Rodriguez LA, Varas C, Patrono C	Differential effects of aspirin and non-aspirin nonsteroidal antiinflammatory drugs in the primary prevention of myocardial infarction in postmenopausal women	Epidemiology	https://doi.org/10.1097/00001648-200007000-00004			1	0	0	0	0	0	0	0	0	0	0	0	0	0
2000	Farmer R, Williams T, Simpson E, Nightingale A	Effect of 1995 pill scare on rates of venous thromboembolism among women taking combined oral contraceptives: analysis of general practice research database	BMJ	https://doi.org/10.1136/bmj.321.7259.477			1	0	0	0	0	0	0	0	0	0	0	0	0	0
2000	Langman M, Cheng K, Gilman E, Lancashire R	Effect of anti-inflammatory drugs on overall risk of common cancer: case-control study in general practice research database	BMJ	https://doi.org/10.1136/bmj.320.7250.1642			1	0	0	0	0	0	0	0	0	0	0	0	0	0
2000	Gupta D, Hansell A, Nichols T, Duong T, Ayres J, Strachan D	Epidemiology of pneumothorax in England	Thorax	https://doi.org/10.1136/thorax.55.8.666			1	0	0	0	0	0	0	0	0	0	0	0	0	0
2000	Hubbard R, Venn A, Britton J	Exposure to antidepressants and the risk of cryptogenic fibrosing alveolitis: a case-control study	Eur Respir J	https://pubmed.ncbi.nlm.nih.gov/11028652/			1	0	0	0	0	0	0	0	0	0	0	0	0	0
2000	Meier CR, Schlienger R, Kraenzlin M, Schlegel B, Jick H	HMG-CoA reductase inhibitors and the risk of fractures	JAMA	https://doi.org/10.1001/jama.283.24.3205			1	0	0	0	0	0	0	0	0	0	0	0	0	0
2000	Varas-Lorenzo C, Garcia-Rodriguez LA, Perez-Gutthann S, Duque-Oliart A	Hormone replacement therapy and incidence of acute myocardial infarction. A population-based nested case-control study	Circulation	https://doi.org/10.1161/01.cir.101.22.2572			1	0	0	0	0	0	0	0	0	0	0	0	0	0
2000	Clifford G, Logie J, Farmer R	How do symptoms indicative of BPH progress in real life practice? The UK experience	Eur Urol	https://doi.org/10.1159/000052401			1	0	0	0	0	0	0	0	0	0	0	0	0	0
2000	Gasse C, Derby L, Vasilakis-Scaramozza C, Jick H	Incidence of first-time idiopathic seizures in users of tramadol	Pharmacotherapy	https://doi.org/10.1592/phco.20.7.629.35174			1	0	0	0	0	0	0	0	0	0	0	0	0	0
2000	de Abajo F, Jick H, Derby L, Jick S, Schmitz S	Intracranial haemorrhage and use of selective serotonin reuptake inhibitors	Br J Clin Pharmacol	https://doi.org/10.1046/j.1365-2125.2000.00216.x			1	0	0	0	0	0	0	0	0	0	0	0	0	0
2000	Jick S, Kremers H, Vasilakis-Scaramozza C	Isotretinoin use and risk of depression, psychotic symptoms, suicide, and attempted suicide	Arch Dermatol	https://doi.org/10.1001/archderm.136.10.1231			1	0	0	0	0	0	0	0	0	0	0	0	0	0
2000	Hubbard R, Venn A, Lewis S, Britton J	Lung cancer and cryptogenic fibrosing alveolitis. A population-based cohort study	Am J Respir Crit Care Med	https://doi.org/10.1164/ajrccm.161.1.9906062			1	0	0	0	0	0	0	0	0	0	0	0	0	0
2000	Tooley P, Cookson R, Jones M, Nuyts G	Medical events and resource utilisation in cancer-pain patients treated with strong opioids: an analysis of the UK General Practice Research Database	J Drug Assess				1	0	0	0	0	0	0	0	0	0	0	0	0	0
2000	Marrie R, Wolfson C, Sturkenboom M, Gout O, Heinzlef O, Roullet E, Abenhaim L	Multiple sclerosis and antecedent infections: a case-control study	Neurology	https://doi.org/10.1212/wnl.54.12.2307			1	0	0	0	0	0	0	0	0	0	0	0	0	0
2000	van Staa T, Leufkens H, Abenhaim L, Zhang B, Cooper C	Oral corticosteroids and fracture risk: relationship to daily and cumulative doses	Rheumatology (Oxford)	https://doi.org/10.1093/rheumatology/39.12.1383			1	0	0	0	0	0	0	0	0	0	0	0	0	0
2000	Ruigomez A, Garcia-Rodriguez LA, Hasselgren G, Johansson S, Wallander MA	Overall mortality among patients surviving an episode of peptic ulcer bleeding	J Epidemiol Community Health	https://doi.org/10.1136/jech.54.2.130			1	0	0	0	0	0	0	0	0	0	0	0	0	0
2000	Ineichen B, Logie J, Rowlands S, Lawrenson R	Patterns of prescription of PC4 by general practitioners in England and Wales	Eur J Contracept Reprod Health Care	https://doi.org/10.1080/13625180008500403			1	0	0	0	0	0	0	0	0	0	0	0	0	0
2000	Meier CR, Napalkov P, Wegmuller Y, Jefferson T, Jick H	Population-based study on incidence, risk factors, clinical complications and drug utilisation associated with influenza in the United Kingdom	Eur J Clin Microbiol Infect Dis	https://doi.org/10.1007/s100960000376			1	0	0	0	0	0	0	0	0	0	0	0	0	0
2000	Frischer M, Heatlie H, Chapman S, Bashford J, Norwood J, Millson D	Ratio of inhaled corticosteroid to bronchodilator treatment and asthma hospitalisation	Curr Med Res Opin	https://doi.org/10.1185/0300799009117002			1	0	0	0	0	0	0	0	0	0	0	0	0	0
2000	Soriano J, Maier W, Egger P, Visick G, Thakrar BT, Sykes J, Pride N	Recent trends in physician diagnosed COPD in women and men in the UK	Thorax	https://doi.org/10.1136/thorax.55.9.789			1	0	0	0	0	0	0	0	0	0	0	0	0	0
2000	Garcia-Rodriguez LA, Huerta C	Reduced incidence of colorectal adenoma among long-term users of nonsteroidal antiinflammatory drugs: a pooled analysis of published studies and a new population-based study	Epidemiology	https://doi.org/10.1097/00001648-200007000-00003			1	0	0	0	0	0	0	0	0	0	0	0	0	0
2000	Rowlands S, Devalia H, Lawrenson R, Logie J, Ineichen B	Repeated use of hormonal emergency contraception by younger women in the UK	BMJ Sex Reprod Health	https://doi.org/10.1783/147118900101194562			1	0	0	0	0	0	0	0	0	0	0	0	0	0
2000	Derby L, Maier W	Risk of cataract among users of intranasal corticosteroids	J Allergy Clin Immunol	https://doi.org/10.1067/mai.2000.106044			1	0	0	0	0	0	0	0	0	0	0	0	0	0
2000	Gasse C, Derby L, Vasilakis-Scaramozza C, Jick H	Risk of suicide among users of calcium channel blockers: population based, nested case-control study	BMJ	https://doi.org/10.1136/bmj.320.7244.1251			1	0	0	0	0	0	0	0	0	0	0	0	0	0
2000	Jick H, Kaye J, Vasilakis-Scaramozza C, Jick S	Risk of venous thromboembolism among users of third generation oral contraceptives compared with users of oral contraceptives with levonorgestrel before and after 1995: cohort and case-control analysis	BMJ	https://doi.org/10.1136/bmj.321.7270.1190			1	0	0	0	0	0	0	0	0	0	0	0	0	0
2000	Jick H, Zornberg G, Jick S, Seshadri S, Drachman D	Statins and the risk of dementia	Lancet	https://doi.org/10.1016/s0140-6736(00)03155-x			1	0	0	0	0	0	0	0	0	0	0	0	0	0
2000	Nightingale A, Lawrenson R, Simpson E, Williams T, MacRae K, Farmer R	The effects of age, body mass index, smoking and general health on the risk of venous thromboembolism in users of combined oral contraceptives	Eur J Contracept Reprod Health Care	https://doi.org/10.1080/13625180008500402			1	0	0	0	0	0	0	0	0	0	0	0	0	0
2000	Kaye J, Derby L, Melero-Montes M, Quinn M, Jick H	The incidence of breast cancer in the General Practice Research Database compared with national cancer registration data	Br J Cancer	https://doi.org/10.1054/bjoc.2000.1493			1	0	0	0	0	0	0	0	0	0	0	0	0	0
2000	Eland I, Huerta C, Stricker B, Garcia-Rodriguez LA	The risk of acute pancreatitis associated with acid-suppressing drugs	Br J Clin Pharmacol	https://doi.org/10.1046/j.1365-2125.2000.00196.x			1	0	0	0	0	0	0	0	0	0	0	0	0	0
2000	Jick S	The risk of gastrointestinal bleed, myocardial infarction, and newly diagnosed hypertension in users of meloxicam, diclofenac, naproxen, and piroxicam	Pharmacotherapy	https://doi.org/10.1592/phco.20.9.741.35209			1	0	0	0	0	0	0	0	0	0	0	0	0	0
2000	van Staa T, Abenhaim L, Cooper C, Zhang B, Leufkens H	The use of a large pharmacoepidemiological database to study exposure to oral corticosteroids and risk of fractures: validation of study population and results	Pharmacoepidemiol Drug Saf	https://doi.org/10.1002/1099-1557(200009/10)9:5<359::aid-pds507>3.0.co;2-e			1	0	0	0	0	0	0	0	0	0	0	0	0	0
2000	van Staa T, Leufkens H, Cooper C	Use of nonsteroidal anti-inflammatory drugs and risk of fractures	Bone	https://doi.org/10.1016/s8756-3282(00)00361-6			1	0	0	0	0	0	0	0	0	0	0	0	0	0
2000	van Staa T, Leufkens H, Abenhaim L, Zhang B, Cooper C	Use of oral corticosteroids and risk of fractures	J Bone Miner Res	https://doi.org/10.1359/jbmr.2000.15.6.993			1	0	0	0	0	0	0	0	0	0	0	0	0	0
2000	van Staa T, Leufkens H, Abenhaim L, Begaud B, Zhang B, Cooper C	Use of oral corticosteroids in the United Kingdom	QJM	https://doi.org/10.1093/qjmed/93.2.105			1	0	0	0	0	0	0	0	0	0	0	0	0	0
2000	Lawrenson R, Todd J, Leydon G, Williams T, Farmer R	Validation of the diagnosis of venous thromboembolism in general practice database studies	Br J Clin Pharmacol	https://doi.org/10.1046/j.1365-2125.2000.00199.x			1	0	0	0	0	0	0	0	0	0	0	0	0	0
2000	Lawrenson R, Farmer R	Venous thromboembolism and combined oral contraceptives: does the type of progestogen make a difference?	Contraception	https://doi.org/10.1016/s0010-7824(00)00147-5			1	0	0	0	0	0	0	0	0	0	0	0	0	0
2001	Smeeth L, Hall A, Fombonne E, Rodrigues L, Huang X, Smith P	A case-control study of autism and mumps-measles-rubella vaccination using the general practice research database: design and methodology	BMC Public Health	https://doi.org/10.1186/1471-2458-1-2			1	0	0	0	0	0	0	0	0	0	0	0	0	0
2001	Kaye J, Wald Myers M, Jick H	Acetaminophen and the risk of renal and bladder cancer in the general practice research database	Epidemiology	https://doi.org/10.1097/00001648-200111000-00018			1	0	0	0	0	0	0	0	0	0	0	0	0	0
2001	Lawrenson R, Logie J	Antibiotic failure in the treatment of urinary tract infections in young women	J Antimicrob Chemother	https://doi.org/10.1093/jac/48.6.895			1	0	0	0	0	0	0	0	0	0	0	0	0	0
2001	Hajat S, Haines A, Atkinson R, Bremner S, Anderson H, Emberlin J	Association between air pollution and daily consultations with general practitioners for allergic rhinitis in London, United Kingdom	Am J Epidemiol	https://doi.org/10.1093/aje/153.7.704			1	0	0	0	0	0	0	0	0	0	0	0	0	0
2001	Gibbs R, Newson R, Lawrenson R, Greenhalgh R, Davies A	Diagnosis and initial management of stroke and transient ischemic attack across UK health regions from 1992 to 1996: experience of a national primary care database	Stroke	https://doi.org/10.1161/01.str.32.5.1085			1	0	0	0	0	0	0	0	0	0	0	0	0	0
2001	Andrews N, Miller E, Waight P, Farrington P, Crowcroft N, Stowe J, Taylor B	Does oral polio vaccine cause intussusception in infants? Evidence from a sequence of three self-controlled cases series studies in the United Kingdom	Eur J Epidemiol	https://doi.org/10.1023/a:1015691619745			1	0	0	0	0	0	0	0	0	0	0	0	0	0
2001	Hernandez-Diaz S, Garcia-Rodriguez LA	Epidemiologic assessment of the safety of conventional nonsteroidal anti-inflammatory drugs	Am J Med	https://doi.org/10.1016/s0002-9343(00)00682-3			1	0	0	0	0	0	0	0	0	0	0	0	0	0
2001	van Staa T, Dennison E, Leufkens H, Cooper C	Epidemiology of fractures in England and Wales	Bone	https://doi.org/10.1016/s8756-3282(01)00614-7			1	0	0	0	0	0	0	0	0	0	0	0	0	0
2001	Ruigomez A, Johansson S, Wallander MA, Garcia-Rodriguez LA	Gender and drug treatment as determinants of mortality in a cohort of heart failure patients	Eur J Epidemiol	https://doi.org/10.1023/a:1012705632049			1	0	0	0	0	0	0	0	0	0	0	0	0	0
2001	Melero-Montes M, Jick H	Hyperemesis gravidarum and the sex of the offspring	Epidemiology	https://doi.org/10.1097/00001648-200101000-00020			1	0	0	0	0	0	0	0	0	0	0	0	0	0
2001	Johansson S, Wallander MA, Ruigomez A, Garcia-Rodriguez LA	Incidence of newly diagnosed heart failure in UK general practice	Eur J Heart Fail	https://doi.org/10.1016/s1388-9842(00)00131-8			1	0	0	0	0	0	0	0	0	0	0	0	0	0
2001	Huerta C, Garcia-Rodriguez LA	Incidence of ocular melanoma in the general population and in glaucoma patients	J Epidemiol Community Health	https://doi.org/10.1136/jech.55.5.338			1	0	0	0	0	0	0	0	0	0	0	0	0	0
2001	Moser K	Inequalities in treated heart disease and mental illness in England and Wales, 1994-1998	Br J Gen Pract	https://pubmed.ncbi.nlm.nih.gov/11407047/			1	0	0	0	0	0	0	0	0	0	0	0	0	0
2001	Lewis J, Bilker W, Brensinger C, Deren J, Vaughn D, Strom B	Inflammatory bowel disease is not associated with an increased risk of lymphoma	Gastroenterology	https://doi.org/10.1053/gast.2001.28703			1	0	0	0	0	0	0	0	0	0	0	0	0	0
2001	Gaist D, Garcia-Rodriguez LA, Huerta C, Hallas J, Sindrup S	Lipid-lowering drugs and risk of myopathy: a population-based follow-up study	Epidemiology	https://doi.org/10.1097/00001648-200109000-00017			1	0	0	0	0	0	0	0	0	0	0	0	0	0
2001	Jick H, Vasilakis-Scaramozza C, Jick S	Live attenuated polio vaccine and the risk of intussusception	Br J Clin Pharmacol	https://doi.org/10.1046/j.0306-5251.2001.aid.x			1	0	0	0	0	0	0	0	0	0	0	0	0	0
2001	Chapple C	Lower urinary tract symptoms suggestive of benign prostatic obstruction--Triumph: design and implementation	Eur Urol	https://doi.org/10.1159/000052565			1	0	0	0	0	0	0	0	0	0	0	0	0	0
2001	Logie J, Clifford G, Farmer R, Meesen B	Lower urinary tract symptoms suggestive of benign prostatic obstruction--Triumph: the role of general practice databases	Eur Urol	https://doi.org/10.1159/000052567			1	0	0	0	0	0	0	0	0	0	0	0	0	0
2001	Kaye J, Melero-Montes M, Jick H	Mumps, measles, and rubella vaccine and the incidence of autism recorded by general practitioners: a time trend analysis	BMJ	https://doi.org/10.1136/bmj.322.7284.460			1	0	0	0	0	0	0	0	0	0	0	0	0	0
2001	Rowlands S, Devalia H, Smith C, Hubbard R, Dean A	Otitis externa in UK general practice: a survey using the UK General Practice Research Database	Br J Gen Pract	https://pubmed.ncbi.nlm.nih.gov/11462312/			1	0	0	0	0	0	0	0	0	0	0	0	0	0
2001	Gale C, Edington J, Coles S, Martyn C	Patterns of prescribing of nutritional supplements in the United Kingdom	Clin Nutr	https://doi.org/10.1054/clnu.2001.0396			1	0	0	0	0	0	0	0	0	0	0	0	0	0
2001	Seshadri S, Zornberg G, Derby L, Wald Myers M, Jick H, Drachman D	Postmenopausal estrogen replacement therapy and the risk of Alzheimer disease	Arch Neurol	https://doi.org/10.1001/archneur.58.3.435			1	0	0	0	0	0	0	0	0	0	0	0	0	0
2001	Rowlands S, Devalia H, Lawrenson R	Preferential prescribing of type of combined oral contraceptive pill by general practitioners to teenagers with acne	Eur J Contracept Reprod Health Care	https://doi.org/10.1080/ejc.6.1.9.13			1	0	0	0	0	0	0	0	0	0	0	0	0	0
2001	Ellis C, Gnani S, Majeed A	Prevalence and management of heart failure in general practice in England and Wales, 1994-98	Health Stat Q	https://webarchive.nationalarchives.gov.uk/ukgwa/20151014023237mp_/http://www.ons.gov.uk/ons/rel/hsq/health-statistics-quarterly/no--11--autumn-2001/prevalence-and-management-of-heart-failure-in-general-practice-in-england-and-wales--1994-98.pdf			1	0	0	0	0	0	0	0	0	0	0	0	0	0
2001	Frischer M, Akram G	Prevalence of comorbid mental illness and drug use recorded in general practice: preliminary findings from the general practice research database	Drugs (Abingdon Engl)	https://doi.org/10.1080/09687630125272			1	0	0	0	0	0	0	0	0	0	0	0	0	0
2001	Ryan R, Majeed A	Prevalence of ischaemic heart disease and its management with statins and aspirin in general practice in England and Wales, 1994 and 1998	Health Stat Q	https://webarchive.nationalarchives.gov.uk/ukgwa/20150907080647mp_/http://www.ons.gov.uk/ons/rel/hsq/health-statistics-quarterly/no--12--winter-2001/prevalence-of-ischaemic-heart-disease-and-its-management-with-statins-and-aspirin-in-general-practice-in-england-and-wales--1994-and-1998.pdf			1	0	0	0	0	0	0	0	0	0	0	0	0	0
2001	van Staa T, Abenhaim L, Cooper C, Zhang B, Leufkens H	Public health impact of adverse bone effects of oral corticosteroids	Br J Clin Pharmacol	10.1046/j.0306-5251.2001.BJCP.1385.x			1	0	0	0	0	0	0	0	0	0	0	0	0	0
2001	Garcia-Rodriguez LA, Huerta C	Reduced risk of colorectal cancer among long-term users of aspirin and nonaspirin nonsteroidal antiinflammatory drugs	Epidemiology	https://doi.org/10.1097/00001648-200101000-00015			1	0	0	0	0	0	0	0	0	0	0	0	0	0
2001	Garcia-Rodriguez LA, Hernandez-Diaz S	Relative risk of upper gastrointestinal complications among users of acetaminophen and nonsteroidal anti-inflammatory drugs	Epidemiology	https://doi.org/10.1097/00001648-200109000-00018			1	0	0	0	0	0	0	0	0	0	0	0	0	0
2001	Lawrenson R, Wyndaele J, Vlachonikolis I, Farmer C, Glickman S	Renal failure in patients with neurogenic lower urinary tract dysfunction	Neuroepidemiology	https://doi.org/10.1159/000054774			1	0	0	0	0	0	0	0	0	0	0	0	0	0
2001	Wood L, Coulson R	Revitalizing the General Practice Research Database: plans, challenges, and opportunities	Pharmacoepidemiol Drug Saf	https://doi.org/10.1002/pds.608			1	0	0	0	0	0	0	0	0	0	0	0	0	0
2001	Schlienger R, Haefeli W, Jick H, Meier CR	Risk of cataract in patients treated with statins	Arch Intern Med	https://doi.org/10.1001/archinte.161.16.2021			1	0	0	0	0	0	0	0	0	0	0	0	0	0
2001	de Abajo F, Garcia-Rodriguez LA	Risk of upper gastrointestinal bleeding and perforation associated with low-dose aspirin as plain and enteric-coated formulations	BMC Clin Pharmacol	https://doi.org/10.1186/1472-6904-1-1			1	0	0	0	0	0	0	0	0	0	0	0	0	0
2001	Vasilakis-Scaramozza C, Jick H	Risk of venous thromboembolism with cyproterone or levonorgestrel contraceptives	Lancet	https://doi.org/10.1016/S0140-6736(01)06522-9			1	0	0	0	0	0	0	0	0	0	0	0	0	0
2001	McKeever T, Lewis S, Smith C, Collins J, Heatlie H, Frischer M, Hubbard R	Siblings, multiple births, and the incidence of allergic disease: a birth cohort study using the West Midlands general practice research database	Thorax	https://doi.org/10.1136/thorax.56.10.758			1	0	0	0	0	0	0	0	0	0	0	0	0	0
2001	Hernandez-Diaz S, Garcia-Rodriguez LA	Steroids and risk of upper gastrointestinal complications	Am J Epidemiol	https://doi.org/10.1093/aje/153.11.1089			1	0	0	0	0	0	0	0	0	0	0	0	0	0
2001	McGuire A, Irwin D, Fenn P, Gray A, Anderson P, Lovering A, MacGowan A	The excess cost of acute exacerbations of chronic bronchitis in patients aged 45 and older in England and Wales	Value Health	https://doi.org/10.1046/j.1524-4733.2001.45049.x			1	0	0	0	0	0	0	0	0	0	0	0	0	0
2001	Jick S, Vasilakis-Scaramozza C, Maier W	The risk of cataract among users of inhaled steroids	Epidemiology	https://doi.org/10.1097/00001648-200103000-00016			1	0	0	0	0	0	0	0	0	0	0	0	0	0
2001	Seaman H, Lawrenson R, Williams T, MacRae K, Farmer R	The risk of liver damage associated with minocycline: a comparative study	J Clin Pharmacol	https://doi.org/10.1177/00912700122010753			1	0	0	0	0	0	0	0	0	0	0	0	0	0
2001	Huerta C, Garcia-Rodriguez LA, Moller C, Arellano F	The risk of obstructive airways disease in a glaucoma population	Pharmacoepidemiol Drug Saf	https://doi.org/10.1002/pds.567			1	0	0	0	0	0	0	0	0	0	0	0	0	0
2001	Garcia-Rodriguez LA, Hernandez-Diaz S	The risk of upper gastrointestinal complications associated with nonsteroidal anti-inflammatory drugs, glucocorticoids, acetaminophen, and combinations of these agents	Arthritis Res Ther	https://doi.org/10.1186/ar146			1	0	0	0	0	0	0	0	0	0	0	0	0	0
2001	Hodgson C, Ellis C	Time trends in GP outpatient referrals	Health Stat Q	https://webarchive.nationalarchives.gov.uk/ukgwa/20150907080657mp_/http://www.ons.gov.uk/ons/rel/hsq/health-statistics-quarterly/no--10--summer-2001/time-trends-in-gp-outpatient-referrals.pdf			1	0	0	0	0	0	0	0	0	0	0	0	0	0
2001	Frischer M, Heatlie H, Norwood J, Bashford J, Millson D, Chapman S	Trends in antibiotic prescribing and associated indications in primary care from 1993 to 1997	J Public Health Med	https://doi.org/10.1093/pubmed/23.1.69			1	0	0	0	0	0	0	0	0	0	0	0	0	0
2001	Majeed A, Moser K, Carroll K	Trends in the prevalence and management of atrial fibrillation in general practice in England and Wales, 1994-1998: analysis of data from the general practice research database	Heart	https://doi.org/10.1136/heart.86.3.284			1	0	0	0	0	0	0	0	0	0	0	0	0	0
2001	van Staa T, Leufkens H, Cooper C	Use of inhaled corticosteroids and risk of fractures	J Bone Miner Res	https://doi.org/10.1359/jbmr.2001.16.3.581			1	0	0	0	0	0	0	0	0	0	0	0	0	0
2001	Meier CR, Schlienger R, Jick H	Use of selective serotonin reuptake inhibitors and risk of developing first-time acute myocardial infarction	Br J Clin Pharmacol	https://doi.org/10.1046/j.0306-5251.2001.01426.x			1	0	0	0	0	0	0	0	0	0	0	0	0	0
2001	van Staa T, Wegman S, de Vries F, Leufkens B, Cooper C	Use of statins and risk of fractures	JAMA	https://doi.org/10.1001/jama.285.14.1850			1	0	0	0	0	0	0	0	0	0	0	0	0	0
2001	Rowlands S, Devalia H, Lawrenson R	Use of the combined oral contraceptive pill by under 16s	J Fam Plann Reprod Health Care	https://doi.org/10.1783/147118901101195047			1	0	0	0	0	0	0	0	0	0	0	0	0	0
2001	Soriano J, Maier W, Visick G, Pride N	Validation of general practitioner-diagnosed COPD in the UK General Practice Research Database	Eur J Epidemiol	https://doi.org/10.1023/A:1021235123382			1	0	0	0	0	0	0	0	0	0	0	0	0	0
2002	Wrigley T, Tinto A, Majeed A	Age and sex specific antibiotic prescribing patterns in general practice in England and Wales, 1994 to 1998	Health Stat Q	https://webarchive.nationalarchives.gov.uk/ukgwa/20150907080645mp_/http://www.ons.gov.uk/ons/rel/hsq/health-statistics-quarterly/no--14--summer-2002/age-and-sex-specific-antibiotic-prescribing-patterns-in-general-practice-in-england-and-wales--1994-to-1998.pdf			1	0	0	0	0	0	0	0	0	0	0	0	0	0
2002	Koro C, Fedder D, L'Italien G, Weiss S, Magder L, Kreyenbuhl J, Revicki D, Buchanan R	An assessment of the independent effects of olanzapine and risperidone exposure on the risk of hyperlipidemia in schizophrenic patients	Arch Gen Psychiatry	https://doi.org/10.1001/archpsyc.59.11.1021			1	0	0	0	0	0	0	0	0	0	0	0	0	0
2002	Shorvon S, Tallis R, Wallace H	Antiepileptic drugs: coprescription of proconvulsant drugs and oral contraceptives: a national study of antiepileptic drug prescribing practice	J Neurol Neurosurg Psychiatry	https://doi.org/10.1136/jnnp.72.1.114			1	0	0	0	0	0	0	0	0	0	0	0	0	0
2002	Koro C, Fedder D, L'Italien G, Weiss S, Magder L, Kreyenbuhl J, Revicki D, Buchanan R	Assessment of independent effect of olanzapine and risperidone on risk of diabetes among patients with schizophrenia: population based nested case-control study	BMJ	https://doi.org/10.1136/bmj.325.7358.243			1	0	0	0	0	0	0	0	0	0	0	0	0	0
2002	Meier CR, Schmitz S, Jick H	Association between acetaminophen or nonsteroidal antiinflammatory drugs and risk of developing ovarian, breast, or colon cancer	Pharmacotherapy	https://doi.org/10.1592/phco.22.5.303.33189			1	0	0	0	0	0	0	0	0	0	0	0	0	0
2002	Meier CR, Krahenbuhl S, Schlienger R, Jick H	Association between body mass index and liver disorders: an epidemiological study	J Hepatol	https://doi.org/10.1016/s0168-8278(02)00298-2			1	0	0	0	0	0	0	0	0	0	0	0	0	0
2002	Davey G, Sedgwick P, Maier W, Visick G, Strachan D, Anderson H	Association between migraine and asthma: matched case-control study	Br J Gen Pract	https://pubmed.ncbi.nlm.nih.gov/12236275/			1	0	0	0	0	0	0	0	0	0	0	0	0	0
2002	Hajat S, Haines A	Associations of cold temperatures with GP consultations for respiratory and cardiovascular disease amongst the elderly in London	Int J Epidemiol	https://doi.org/10.1093/ije/31.4.825			1	0	0	0	0	0	0	0	0	0	0	0	0	0
2002	Macfarlane A, Hockley C, McCandlish R, McNiece R	Can the General Practice Research Database be used to monitor the health of babies and their mothers?	Health Stat Q	https://webarchive.nationalarchives.gov.uk/ukgwa/20150905094854mp_/http://www.ons.gov.uk/ons/rel/hsq/health-statistics-quarterly/no--13--spring-2002/can-the-general-practice-research-database-be-used-to-monitor-the-health-of-babies-and-their-mothers-.pdf			1	0	0	0	0	0	0	0	0	0	0	0	0	0
2002	Black C, Kaye J, Jick H	Clinical risk factors for venous thromboembolus in users of the combined oral contraceptive pill	Br J Clin Pharmacol	https://doi.org/10.1046/j.1365-2125.2002.01606.x			1	0	0	0	0	0	0	0	0	0	0	0	0	0
2002	Forrest C, Majeed A, Weiner J, Carroll K, Bindman A	Comparison of specialty referral rates in the United Kingdom and the United States: retrospective cohort analysis	BMJ	https://doi.org/10.1136/bmj.325.7360.370			1	0	0	0	0	0	0	0	0	0	0	0	0	0
2002	Rowlands S, Moser K	Consultation rates from the general practice research database	Br J Gen Pract	https://pubmed.ncbi.nlm.nih.gov/12171226/			1	0	0	0	0	0	0	0	0	0	0	0	0	0
2002	van Staa T, Leufkens H, Cooper C	Does a fracture at one site predict later fractures at other sites? A British cohort study	Osteoporos Int	https://doi.org/10.1007/s001980200084			1	0	0	0	0	0	0	0	0	0	0	0	0	0
2002	Clifford G, Farmer R	Drug or symptom-induced depression in men treated with alpha1-blockers for benign prostatic hyperplasia? A nested case-control study	Pharmacoepidemiol Drug Saf	https://doi.org/10.1002/pds.671			1	0	0	0	0	0	0	0	0	0	0	0	0	0
2002	McKeever T, Lewis S, Smith C, Collins J, Heatlie H, Frischer M, Hubbard R	Early exposure to infections and antibiotics and the incidence of allergic disease: a birth cohort study with the West Midlands General Practice Research Database	J Allergy Clin Immunol	https://doi.org/10.1067/mai.2002.121016			1	0	0	0	0	0	0	0	0	0	0	0	0	0
2002	Hajat S, Anderson H, Atkinson R, Haines A	Effects of air pollution on general practitioner consultations for upper respiratory diseases in London	Occup Environ Med	https://doi.org/10.1136/oem.59.5.294			1	0	0	0	0	0	0	0	0	0	0	0	0	0
2002	Purcell B, Gaitatzis A, Sander JW, Majeed A	Epilepsy prevalence and prescribing patterns in England and Wales	Health Stat Q	https://webarchive.nationalarchives.gov.uk/ukgwa/20150907080641mp_/http://www.ons.gov.uk/ons/rel/hsq/health-statistics-quarterly/no--15--autumn-2002/epilepsy-prevalence-and-prescribing-patterns-in-england-and-wales.pdf			1	0	0	0	0	0	0	0	0	0	0	0	0	0
2002	Black C, Jick H	Etiology and frequency of rhabdomyolysis	Pharmacotherapy	https://doi.org/10.1592/phco.22.17.1524.34130			1	0	0	0	0	0	0	0	0	0	0	0	0	0
2002	Kennerfalk A, Ruigomez A, Wallander MA, Wilhelmsen L, Johansson S	Geriatric drug therapy and healthcare utilization in the United kingdom	Ann Pharmacother	https://doi.org/10.1345/aph.1A226			1	0	0	0	0	0	0	0	0	0	0	0	0	0
2002	Margolis D, Knauss J, Bilker W	Hormone replacement therapy and prevention of pressure ulcers and venous leg ulcers	Lancet	https://doi.org/10.1016/s0140-6736(02)07806-6			1	0	0	0	0	0	0	0	0	0	0	0	0	0
2002	van Staa T, Selby P, Leufkens H, Lyles K, Sprafka J, Cooper C	Incidence and natural history of Paget's disease of bone in England and Wales	J Bone Miner Res	https://doi.org/10.1359/jbmr.2002.17.3.465			1	0	0	0	0	0	0	0	0	0	0	0	0	0
2002	Ruigomez A, Johansson S, Wallander MA, Garcia-Rodriguez LA	Incidence of chronic atrial fibrillation in general practice and its treatment pattern	J Clin Epidemiol	https://doi.org/10.1016/S0895-4356(01)00478-4			1	0	0	0	0	0	0	0	0	0	0	0	0	0
2002	Kornegay C, Vasilakis-Scaramozza C, Jick H	Incident diabetes associated with antipsychotic use in the United Kingdom general practice research database	J Clin Psychiatry	https://doi.org/10.4088/jcp.v63n0902			1	0	0	0	0	0	0	0	0	0	0	0	0	0
2002	Hubbard R, Smith C, Smeeth L, Harrison T, Tattersfield A	Inhaled corticosteroids and hip fracture: a population-based case-control study	Am J Respir Crit Care Med	https://doi.org/10.1164/rccm.200206-606OC			1	0	0	0	0	0	0	0	0	0	0	0	0	0
2002	Bradbury B, Jick S	Itraconazole and fluconazole and certain rare, serious adverse events	Pharmacotherapy	https://doi.org/10.1592/phco.22.9.697.34072			1	0	0	0	0	0	0	0	0	0	0	0	0	0
2002	Sheppard M, Holder R, Franklyn J	Levothyroxine treatment and occurrence of fracture of the hip	Arch Intern Med	https://doi.org/10.1001/archinte.162.3.338			1	0	0	0	0	0	0	0	0	0	0	0	0	0
2002	Watson D, Rhodes T, Cai B, Guess H	Lower risk of thromboembolic cardiovascular events with naproxen among patients with rheumatoid arthritis	Arch Intern Med	https://doi.org/10.1001/archinte.162.10.1105			1	0	0	0	0	0	0	0	0	0	0	0	0	0
2002	McKeever T, Lewis S, Smith C, Hubbard R	Mode of delivery and risk of developing allergic disease	J Allergy Clin Immunol	https://doi.org/10.1067/mai.2002.124046			1	0	0	0	0	0	0	0	0	0	0	0	0	0
2002	Kang JY, Tinto A, Higham J, Majeed A	Peptic ulceration in general practice in England and Wales 1994-98: period prevalence and drug management	Aliment Pharmacol Ther	https://doi.org/10.1046/j.1365-2036.2002.01261.x			1	0	0	0	0	0	0	0	0	0	0	0	0	0
2002	Martin R, Hemingway H, Gunnell D, Karsch K, Baumbach A, Frankel S	Population need for coronary revascularisation: are national targets for England credible?	Heart	https://doi.org/10.1136/heart.88.6.627			1	0	0	0	0	0	0	0	0	0	0	0	0	0
2002	Wyatt K, Dimmock P, Frischer M, Jones P, O'Brien S	Prescribing patterns in premenstrual syndrome	BMC Womens Health	https://doi.org/10.1186/1472-6874-2-4			1	0	0	0	0	0	0	0	0	0	0	0	0	0
2002	Newnham A, Ryan R, Khunti K, Majeed A	Prevalence of diagnosed diabetes mellitus in general practice in England and Wales, 1994 to 1998	Health Stat Q	https://webarchive.nationalarchives.gov.uk/ukgwa/20150907080645mp_/http://www.ons.gov.uk/ons/rel/hsq/health-statistics-quarterly/no--14--summer-2002/prevalence-of-diagnosed-diabetes-mellitus-in-general-practice-in-england-and-wales-1994-to-1998.pdf			1	0	0	0	0	0	0	0	0	0	0	0	0	0
2002	Ryan R, Majeed A	Prevalence of treated hypertension in general practice in England and Wales, 1994 to 1998	Health Stat Q	https://webarchive.nationalarchives.gov.uk/ukgwa/20150907080637mp_/http://www.ons.gov.uk/ons/rel/hsq/health-statistics-quarterly/no--16--winter-2002/prevalence-of-treated-hypertension-in-general-practice-in-england-and-wales--1994-to-1998.pdf			1	0	0	0	0	0	0	0	0	0	0	0	0	0
2002	Black C, Kaye J, Jick H	Relation of childhood gastrointestinal disorders to autism: nested case-control study using data from the UK General Practice Research Database	BMJ	https://doi.org/10.1136/bmj.325.7361.419			1	0	0	0	0	0	0	0	0	0	0	0	0	0
2002	Lanes S, Garcia-Rodriguez LA, Huerta C	Respiratory medications and risk of asthma death	Thorax	https://doi.org/10.1136/thorax.57.8.683			1	0	0	0	0	0	0	0	0	0	0	0	0	0
2002	Huerta C, Zhao SZ, Garcia-Rodriguez LA	Risk of acute liver injury in patients with diabetes	Pharmacotherapy	https://doi.org/10.1592/phco.22.13.1091.33522			1	0	0	0	0	0	0	0	0	0	0	0	0	0
2002	Huerta C, Garcia-Rodriguez LA	Risk of clinical blood dyscrasia in a cohort of antibiotic users	Pharmacotherapy	https://doi.org/10.1592/phco.22.8.630.33203			1	0	0	0	0	0	0	0	0	0	0	0	0	0
2002	Huerta C, Garcia-Rodriguez LA, Wallander MA, Johansson S	Risk of irritable bowel syndrome among asthma patients	Pharmacoepidemiol Drug Saf	https://doi.org/10.1002/pds.666			1	0	0	0	0	0	0	0	0	0	0	0	0	0
2002	Ruigomez A, Johansson S, Wallander MA, Garcia-Rodriguez LA	Risk of mortality in a cohort of patients newly diagnosed with chronic atrial fibrillation	BMC Cardiovasc Disord	https://doi.org/10.1186/1471-2261-2-5			1	0	0	0	0	0	0	0	0	0	0	0	0	0
2002	Castellsague J, Garcia-Rodriguez LA, Duque-Oliart A, Perez-Gutthann S	Risk of serious skin disorders among users of oral antifungals: a population-based study	BMC Dermatol	https://doi.org/10.1186/1471-5945-2-14			1	0	0	0	0	0	0	0	0	0	0	0	0	0
2002	Kaye J, Meier CR, Walker A, Jick H	Statin use, hyperlipidaemia, and the risk of breast cancer	Br J Cancer	https://doi.org/10.1038/sj.bjc.6600267			1	0	0	0	0	0	0	0	0	0	0	0	0	0
2002	Yang CC, Jick S, Jick H	Statins and the risk of idiopathic venous thromboembolism	Br J Clin Pharmacol	https://doi.org/10.1046/j.0306-5251.2001.01523.x			1	0	0	0	0	0	0	0	0	0	0	0	0	0
2002	Soriano J, Vestbo J, Pride N, Kiri V, Maden C, Maier W	Survival in COPD patients after regular use of fluticasone propionate and salmeterol in general practice	Eur Respir J	https://doi.org/10.1183/09031936.02.00301302			1	0	0	0	0	0	0	0	0	0	0	0	0	0
2002	Rowlands S, Hooper R, Hughes R, Burney P	The epidemiology and treatment of Bell's palsy in the UK	Eur J Neurol	https://doi.org/10.1046/j.1468-1331.2002.00343.x			1	0	0	0	0	0	0	0	0	0	0	0	0	0
2002	Howard L, Kumar C, Leese M, Thornicroft G	The general fertility rate in women with psychotic disorders	Am J Psychiatry	https://doi.org/10.1176/appi.ajp.159.6.991			1	0	0	0	0	0	0	0	0	0	0	0	0	0
2002	Hubbard R, Venn A	The impact of coexisting connective tissue disease on survival in patients with fibrosing alveolitis	Rheumatology (Oxford)	https://doi.org/10.1093/rheumatology/41.6.676			1	0	0	0	0	0	0	0	0	0	0	0	0	0
2002	McKeever T, Lewis S, Smith C, Hubbard R	The importance of prenatal exposures on the development of allergic disease: a birth cohort study using the West Midlands General Practice Database	Am J Respir Crit Care Med	https://doi.org/10.1164/rccm.200202-158OC			1	0	0	0	0	0	0	0	0	0	0	0	0	0
2002	Margolis D, Bilker W, Knauss J, Baumgarten M, Strom B	The incidence and prevalence of pressure ulcers among elderly patients in general medical practice	Ann Epidemiol	https://doi.org/10.1016/s1047-2797(01)00255-1			1	0	0	0	0	0	0	0	0	0	0	0	0	0
2002	Johansson S, Wallander MA, Ruigomez A, Garcia-Rodriguez LA	Treatment patterns among newly diagnosed heart failure patients in general practice	Eur J Clin Pharmacol	https://doi.org/10.1007/s00228-001-0397-2			1	0	0	0	0	0	0	0	0	0	0	0	0	0
2002	Bailey K, Ellis C, Majeed A	Trends in the treatment of osteoporosis and types of drug treatments prescribed in general practice in England and Wales, 1994 to 1998	Health Stat Q	https://webarchive.nationalarchives.gov.uk/ukgwa/20150907080637mp_/http://www.ons.gov.uk/ons/rel/hsq/health-statistics-quarterly/no--16--winter-2002/trends-in-the-treatment-of-osteoporosis-and-types-of-drug-treatments-prescribed-in-general-practice-in-england-and-wales--1994-to-1998.pdf			1	0	0	0	0	0	0	0	0	0	0	0	0	0
2002	Schlienger R, Jick H, Meier CR	Use of nonsteroidal anti-inflammatory drugs and the risk of first-time acute myocardial infarction	Br J Clin Pharmacol	https://doi.org/10.1046/j.1365-2125.2002.01637.x			1	0	0	0	0	0	0	0	0	0	0	0	0	0
2002	van Staa T, Leufkens H, Cooper C	Utility of medical and drug history in fracture risk prediction among men and women	Bone	https://doi.org/10.1016/s8756-3282(02)00848-7			1	0	0	0	0	0	0	0	0	0	0	0	0	0
2002	Lewis J, Brensinger C, Bilker W, Strom B	Validity and completeness of the General Practice Research Database for studies of inflammatory bowel disease	Pharmacoepidemiol Drug Saf	https://doi.org/10.1002/pds.698			1	0	0	0	0	0	0	0	0	0	0	0	0	0
2002	Margolis D, Bilker W, Santanna J, Baumgarten M	Venous leg ulcer: incidence and prevalence in the elderly	J Am Acad Dermatol	https://doi.org/10.1067/mjd.2002.121739			1	0	0	0	0	0	0	0	0	0	0	0	0	0
2003	Smeeth L, Boulis M, Hubbard R, Fletcher A	A population based case-control study of cataract and inhaled corticosteroids	Br J Ophthalmol	https://doi.org/10.1136/bjo.87.10.1247			1	0	0	0	0	0	0	0	0	0	0	0	0	0
2003	Strom B, Schinnar R, Apter A, Margolis D, Lautenbach E, Hennessy S, Bilker W, Pettitt D	Absence of cross-reactivity between sulfonamide antibiotics and sulfonamide nonantibiotics	N Engl J Med	https://doi.org/10.1056/NEJMoa022963			1	0	0	0	0	0	0	0	0	0	0	0	0	0
2003	Watson D, Rhodes T, Guess H	All-cause mortality and vascular events among patients with rheumatoid arthritis, osteoarthritis, or no arthritis in the UK General Practice Research Database	J Rheumatol	https://pubmed.ncbi.nlm.nih.gov/12784389/			1	0	0	0	0	0	0	0	0	0	0	0	0	0
2003	Blumentals W, Brown R, Gomez-Caminero A	Antihypertensive treatment and erectile dysfunction in a cohort of type II diabetes patients	Int J Impot Res	https://doi.org/10.1038/sj.ijir.3901041			1	0	0	0	0	0	0	0	0	0	0	0	0	0
2003	Smeeth L, Hubbard R, Fletcher A	Cataract and the use of statins: a case-control study	QJM	https://doi.org/10.1093/qjmed/hcg064			1	0	0	0	0	0	0	0	0	0	0	0	0	0
2003	Kaye J, Bradbury B, Jick H	Changes in antipsychotic drug prescribing by general practitioners in the United Kingdom from 1991 to 2000: a population-based observational study	Br J Clin Pharmacol	https://doi.org/10.1046/j.1365-2125.2003.01905.x			1	0	0	0	0	0	0	0	0	0	0	0	0	0
2003	MacDonald T, Morant S, Goldstein J, Burke T, Pettitt D	Channelling bias and the incidence of gastrointestinal haemorrhage in users of meloxicam, coxibs, and older, non-specific non-steroidal anti-inflammatory drugs	Gut	https://doi.org/10.1136/gut.52.9.1265			1	0	0	0	0	0	0	0	0	0	0	0	0	0
2003	van Staa T, Cooper C, Leufkens H, Bishop N	Children and the risk of fractures caused by oral corticosteroids	J Bone Miner Res	https://doi.org/10.1359/jbmr.2003.18.5.913			1	0	0	0	0	0	0	0	0	0	0	0	0	0
2003	Hoare J	Comparison of area-based inequality measures and disease morbidity in England, 1994-1998	Health Stat Q	https://webarchive.nationalarchives.gov.uk/ukgwa/20150907080631mp_/http://www.ons.gov.uk/ons/rel/hsq/health-statistics-quarterly/no--18--summer-2003/comparison-of-area-based-inequality-measures-and-disease-morbidity-in-england--1994--1998.pdf			1	0	0	0	0	0	0	0	0	0	0	0	0	0
2003	Deschaseaux-Voinet C, Lafuma A, Berdeaux G	Cost and effectiveness of brinzolamide versus dorzolamide in current practice: an analysis based on the UK-GPRD database	J Med Econ	https://doi.org/10.3111/200306069078			1	0	0	0	0	0	0	0	0	0	0	0	0	0
2003	Seaman H, de Vries C, Farmer R	Differences in the use of combined oral contraceptives amongst women with and without acne	Hum Reprod	https://doi.org/10.1093/humrep/deg090			1	0	0	0	0	0	0	0	0	0	0	0	0	0
2003	Yang CC, Jick S, Testa M	Discontinuation and switching of therapy after initiation of lipid-lowering drugs: the effects of comorbidities and patient characteristics	Br J Clin Pharmacol	https://doi.org/10.1046/j.1365-2125.2003.01818.x			1	0	0	0	0	0	0	0	0	0	0	0	0	0
2003	Lancashire R, Cheng K, Langman M	Discrepancies between population-based data and adverse reaction reports in assessing drugs as causes of acute pancreatitis	Aliment Pharmacol Ther	https://doi.org/10.1046/j.1365-2036.2003.01485.x			1	0	0	0	0	0	0	0	0	0	0	0	0	0
2003	Tata L, West J, Harrison T, Farrington P, Smith C, Hubbard R	Does influenza vaccination increase consultations, corticosteroid prescriptions, or exacerbations in subjects with asthma or chronic obstructive pulmonary disease?	Thorax	https://doi.org/10.1136/thorax.58.10.835			1	0	0	0	0	0	0	0	0	0	0	0	0	0
2003	Bremner S, Carey I, DeWilde S, Richards N, Maier W, Hilton S, Strachan D, Cook D	Early-life exposure to antibacterials and the subsequent development of hayfever in childhood in the UK: case-control studies using the General Practice Research Database and the Doctors' Independent Network	Clin Exp Allergy	https://doi.org/10.1046/j.1365-2222.2003.01794.x			1	0	0	0	0	0	0	0	0	0	0	0	0	0
2003	Jick H, Kaye J	Epidemiology and possible causes of autism	Pharmacotherapy	https://doi.org/10.1592/phco.23.15.1524.31955			1	0	0	0	0	0	0	0	0	0	0	0	0	0
2003	Hubbard R, Farrington P, Smith C, Smeeth L, Tattersfield A	Exposure to tricyclic and selective serotonin reuptake inhibitor antidepressants and the risk of hip fracture	Am J Epidemiol	https://doi.org/10.1093/aje/kwg114			1	0	0	0	0	0	0	0	0	0	0	0	0	0
2003	West J, Logan R, Card T, Smith C, Hubbard R	Fracture risk in people with celiac disease: a population-based cohort study	Gastroenterology	https://doi.org/10.1016/s0016-5085(03)00891-6			1	0	0	0	0	0	0	0	0	0	0	0	0	0
2003	Smith S, Smith G, Heatlie H, Bashford J, Ashcroft D, Millson D	Head lice diagnosed in general practice in the West Midlands between 1993 and 2000: a survey using the General Practice Research Database	Commun Dis Public Health	https://pubmed.ncbi.nlm.nih.gov/12889294/			1	0	0	0	0	0	0	0	0	0	0	0	0	0
2003	Carey I, Cook D, DeWilde S, Bremner S, Richards N, Caine S, Strachan D, Hilton S	Implications of the problem orientated medical record (POMR) for research using electronic GP databases: a comparison of the Doctors Independent Network Database (DIN) and the General Practice Research Database (GPRD)	BMC Fam Pract	https://doi.org/10.1186/1471-2296-4-14			1	0	0	0	0	0	0	0	0	0	0	0	0	0
2003	Kaye J, Jick H	Incidence of erectile dysfunction and characteristics of patients before and after the introduction of sildenafil in the United Kingdom: cross sectional study with comparison patients	BMJ	https://doi.org/10.1136/bmj.326.7386.424			1	0	0	0	0	0	0	0	0	0	0	0	0	0
2003	van der Linden P, Sturkenboom M, Herings R, Leufkens H, Rowlands S, Stricker B	Increased risk of achilles tendon rupture with quinolone antibacterial use, especially in elderly patients taking oral corticosteroids	Arch Intern Med	https://doi.org/10.1001/archinte.163.15.1801			1	0	0	0	0	0	0	0	0	0	0	0	0	0
2003	Soriano J, Kiri V, Maier W, Strachan D	Increasing prevalence of asthma in UK primary care during the 1990s	Int J Tuberc Lung Dis	https://pubmed.ncbi.nlm.nih.gov/12757040/			1	0	0	0	0	0	0	0	0	0	0	0	0	0
2003	Soriano J, Kiri V, Pride N, Vestbo J	Inhaled corticosteroids with/without long-acting beta-agonists reduce the risk of rehospitalization and death in COPD patients	Am J Respir Med	https://doi.org/10.1007/bf03256640			1	0	0	0	0	0	0	0	0	0	0	0	0	0
2003	Ruigomez A, Garcia-Rodriguez LA, Johansson S, Wallander MA	Is hormone replacement therapy associated with an increased risk of irritable bowel syndrome?	Maturitas	https://doi.org/10.1016/s0378-5122(02)00321-3			1	0	0	0	0	0	0	0	0	0	0	0	0	0
2003	Yang CC, Jick S, Jick H	Lipid-lowering drugs and the risk of depression and suicidal behavior	Arch Intern Med	https://doi.org/10.1001/archinte.163.16.1926			1	0	0	0	0	0	0	0	0	0	0	0	0	0
2003	Gelfand J, Berlin J, van Voorhees A, Margolis D	Lymphoma rates are low but increased in patients with psoriasis: results from a population-based cohort study in the United Kingdom	Arch Dermatol	https://doi.org/10.1001/archderm.139.11.1425			1	0	0	0	0	0	0	0	0	0	0	0	0	0
2003	Margolis D, Knauss J, Bilker W, Baumgarten M	Medical conditions as risk factors for pressure ulcers in an outpatient setting	Age Ageing	https://doi.org/10.1093/ageing/32.3.259			1	0	0	0	0	0	0	0	0	0	0	0	0	0
2003	Howard L, Goss C, Leese M, Thornicroft G	Medical outcome of pregnancy in women with psychotic disorders and their infants in the first year after birth	Br J Psychiatry	https://doi.org/10.1192/bjp.182.1.63			1	0	0	0	0	0	0	0	0	0	0	0	0	0
2003	Black C, Kaye J, Jick H	MMR vaccine and idiopathic thrombocytopaenic purpura	Br J Clin Pharmacol	https://doi.org/10.1046/j.1365-2125.2003.01790.x			1	0	0	0	0	0	0	0	0	0	0	0	0	0
2003	Card T, Hubbard R, Logan R	Mortality in inflammatory bowel disease: a population-based cohort study	Gastroenterology	https://doi.org/10.1053/j.gastro.2003.09.029			1	0	0	0	0	0	0	0	0	0	0	0	0	0
2003	van Staa T, Boulton F, Cooper C, Hagenbeek A, Inskip H, Leufkens H	Neutropenia and agranulocytosis in England and Wales: incidence and risk factors	Am J Hematol	https://doi.org/10.1002/ajh.10295			1	0	0	0	0	0	0	0	0	0	0	0	0	0
2003	Garcia-Rodriguez LA, Hernandez-Diaz S	Nonsteroidal antiinflammatory drugs as a trigger of clinical heart failure	Epidemiology	https://doi.org/10.1097/01.ede.0000034633.74133.c3			1	0	0	0	0	0	0	0	0	0	0	0	0	0
2003	Hoare J, Bruce M, Majeed A	Prevalence of treated asthma and its management in general practice in England and Wales, 1994-1998	Health Stat Q	https://webarchive.nationalarchives.gov.uk/ukgwa/20150907080634mp_/http://www.ons.gov.uk/ons/rel/hsq/health-statistics-quarterly/no--17--spring-2003/prevalence-of-treated-asthma-and-its-management-in-general-practice-in-england-and-wales--1994-1998.pdf			1	0	0	0	0	0	0	0	0	0	0	0	0	0
2003	Forrest C, Majeed A, Weiner J, Carroll K, Bindman A	Referral of children to specialists in the United States and the United kingdom	Arch Pediatr Adolesc Med	https://doi.org/10.1001/archpedi.157.3.279			1	0	0	0	0	0	0	0	0	0	0	0	0	0
2003	Talley NJ, Jones M, Nuyts G, Dubois D	Risk factors for chronic constipation based on a general practice sample	Am J Gastroenterol	https://doi.org/10.1111/j.1572-0241.2003.07465.x			1	0	0	0	0	0	0	0	0	0	0	0	0	0
2003	Toledano M, Hansell A, Jarup L, Quinn M, Jick S, Elliott P	Temporal trends in orchidopexy, Great Britain, 1992-1998	Environ Health Perspect	https://doi.org/10.1289/ehp.5446			1	0	0	0	0	0	0	0	0	0	0	0	0	0
2003	McInnes G	The differences between ACE inhibitor-treated and calcium channel blocker-treated hypertensive patients	J Clin Hypertens (Greenwich)	https://doi.org/10.1111/j.1524-6175.2003.00511.x			1	0	0	0	0	0	0	0	0	0	0	0	0	0
2003	Hollowell J, Ruigomez A, Johansson S, Wallander MA, Garcia-Rodriguez LA	The incidence of bleeding complications associated with warfarin treatment in general practice in the United Kingdom	Br J Gen Pract	https://pubmed.ncbi.nlm.nih.gov/12879832/			1	0	0	0	0	0	0	0	0	0	0	0	0	0
2003	Rowlands S, Hannaford P	The incidence of sterilisation in the UK	BJOG	https://doi.org/10.1111/j.1471-0528.2003.02450.x			1	0	0	0	0	0	0	0	0	0	0	0	0	0
2003	Soriano J, Davis K, Coleman B, Visick G, Mannino D, Pride N	The proportional Venn diagram of obstructive lung disease: two approximations from the United States and the United Kingdom	Chest	https://doi.org/10.1378/chest.124.2.474			1	0	0	0	0	0	0	0	0	0	0	0	0	0
2003	Seaman H, de Vries C, Farmer R	The risk of liver disorders in women prescribed cyproterone acetate in combination with ethinyloestradiol (Dianette): a nested case-control study using the GPRD	Pharmacoepidemiol Drug Saf	https://doi.org/10.1002/pds.857			1	0	0	0	0	0	0	0	0	0	0	0	0	0
2003	Wood S, Jick H, Sauve R	The risk of stillbirth in pregnancies before and after the onset of diabetes	Diabet Med	https://doi.org/10.1046/j.1464-5491.2003.01015.x			1	0	0	0	0	0	0	0	0	0	0	0	0	0
2003	Seaman H, de Vries C, Farmer R	The risk of venous thromboembolism in women prescribed cyproterone acetate in combination with ethinyl estradiol: a nested cohort analysis and case-control study	Hum Reprod	https://doi.org/10.1093/humrep/deg120			1	0	0	0	0	0	0	0	0	0	0	0	0	0
2003	van Staa T, Cooper C, Leufkens H, Lammers J, Suissa S	The use of inhaled corticosteroids in the United Kingdom and the Netherlands	Respir Med	https://doi.org/10.1053/rmed.2002.1453			1	0	0	0	0	0	0	0	0	0	0	0	0	0
2003	Souverein P, van Staa T, Egberts A, la Rosette J, Cooper C, Leufkens H	Use of alpha-blockers and the risk of hip/femur fractures	J Intern Med	https://doi.org/10.1111/j.1365-2796.2003.01227.x			1	0	0	0	0	0	0	0	0	0	0	0	0	0
2003	Huerta C, Garcia-Rodriguez LA, Wallander MA, Johansson S	Users of oral steroids are at a reduced risk of developing irritable bowel syndrome	Pharmacoepidemiol Drug Saf	https://doi.org/10.1002/pds.836			1	0	0	0	0	0	0	0	0	0	0	0	0	0
2003	Yang CC, Jick S, Testa M	Who receives lipid-lowering drugs: the effects of comorbidities and patient characteristics on treatment initiation	Br J Clin Pharmacol	https://doi.org/10.1046/j.1365-2125.2003.01724.x			1	0	0	0	0	0	0	0	0	0	0	0	0	0
2004	Boyle P, Roehrborn C, Harkaway R, Logie J, la Rosette J, Emberton M	5-Alpha reductase inhibition provides superior benefits to alpha blockade by preventing AUR and BPH-related surgery	Eur Urol	https://doi.org/10.1016/j.eururo.2003.09.012			1	0	0	0	0	0	0	0	0	0	0	0	0	0
2004	van Staa T, Travis S, Leufkens H, Logan R	5-aminosalicylic acids and the risk of renal disease: a large British epidemiologic study	Gastroenterology	https://doi.org/10.1053/j.gastro.2004.03.016			1	0	0	0	0	0	0	0	0	0	0	0	0	0
2004	Mangtani P, Cumberland P, Hodgson C, Roberts J, Cutts F, Hall A	A cohort study of the effectiveness of influenza vaccine in older people, performed using the United Kingdom general practice research database	J Infect Dis	https://doi.org/10.1086/421274			1	0	0	0	0	0	0	0	0	0	0	0	0	0
2004	DeWilde S, Carey I, Bremner S, Richards N, Hilton S, Strachan D, Cook D	A comparison of the recording of 30 common childhood conditions in the Doctor's Independent Network and General Practice Research Databases	Health Stat Q	https://pubmed.ncbi.nlm.nih.gov/15704391/			1	0	0	0	0	0	0	0	0	0	0	0	0	0
2004	Murray M, de Vries C, Wong I	A drug utilisation study of antidepressants in children and adolescents using the General Practice Research Database	Arch Dis Child	https://doi.org/10.1136/adc.2004.064956			1	0	0	0	0	0	0	0	0	0	0	0	0	0
2004	Peng M, Jick H	A population-based study of the incidence, cause, and severity of anaphylaxis in the United Kingdom	Arch Intern Med	https://doi.org/10.1001/archinte.164.3.317			1	0	0	0	0	0	0	0	0	0	0	0	0	0
2004	Hernan M, Logroscino G, Garcia-Rodriguez LA	A prospective study of alcoholism and the risk of Parkinson's disease	J Neurol	https://doi.org/10.1007/s00415-004-1705-4			1	0	0	0	0	0	0	0	0	0	0	0	0	0
2004	de Abajo F, Montero D, Madurga M, Garcia-Rodriguez LA	Acute and clinically relevant drug-induced liver injury: a population based case-control study	Br J Clin Pharmacol	https://doi.org/10.1111/j.1365-2125.2004.02133.x			1	0	0	0	0	0	0	0	0	0	0	0	0	0
2004	Lewis J, Brensinger C	Agreement between GPRD smoking data: a survey of general practitioners and a population-based survey	Pharmacoepidemiol Drug Saf	https://doi.org/10.1002/pds.902			1	0	0	0	0	0	0	0	0	0	0	0	0	0
2004	Card T, Logan R, Rodrigues L, Wheeler J	Antibiotic use and the development of Crohn's disease	Gut	https://doi.org/10.1136/gut.2003.025239			1	0	0	0	0	0	0	0	0	0	0	0	0	0
2004	Jick H, Kaye J, Jick S	Antidepressants and the risk of suicidal behaviors	JAMA	https://doi.org/10.1001/jama.292.3.338			1	0	0	0	0	0	0	0	0	0	0	0	0	0
2004	Morant S, Pettitt D, MacDonald T, Burke T, Goldstein J	Application of a propensity score to adjust for channelling bias with NSAIDs	Pharmacoepidemiol Drug Saf	https://doi.org/10.1002/pds.946			1	0	0	0	0	0	0	0	0	0	0	0	0	0
2004	van Staa T, Bishop N, Leufkens H, Cooper C	Are inhaled corticosteroids associated with an increased risk of fracture in children?	Osteoporos Int	https://doi.org/10.1007/s00198-004-1606-5			1	0	0	0	0	0	0	0	0	0	0	0	0	0
2004	Ronquist G, Garcia-Rodriguez LA, Ruigomez A, Johansson S, Wallander MA, Frithz G, Svardsudd K	Association between captopril, other antihypertensive drugs and risk of prostate cancer	Prostate	https://doi.org/10.1002/pros.10294			1	0	0	0	0	0	0	0	0	0	0	0	0	0
2004	Gonzalez-Perez A, Ronquist G, Garcia-Rodriguez LA	Breast cancer incidence and use of antihypertensive medication in women	Pharmacoepidemiol Drug Saf	https://doi.org/10.1002/pds.910			1	0	0	0	0	0	0	0	0	0	0	0	0	0
2004	Hennessy S, Bilker W, Knauss J, Kimmel S, Margolis D, Morrison M, Reynolds R, Glasser D, Strom B	Comparative cardiac safety of low-dose thioridazine and low-dose haloperidol	Br J Clin Pharmacol	https://doi.org/10.1111/j.1365-2125.2004.02098.x			1	0	0	0	0	0	0	0	0	0	0	0	0	0
2004	Schlienger R, Fischer L, Jick H, Meier CR	Current use of selective serotonin reuptake inhibitors and risk of acute myocardial infarction	Drug Saf	https://doi.org/10.2165/00002018-200427140-00006			1	0	0	0	0	0	0	0	0	0	0	0	0	0
2004	Carey I, Cook D, DeWilde S, Bremner S, Richards N, Caine S, Strachan D, Hilton S	Developing a large electronic primary care database (Doctors' Independent Network) for research	Int J Med Inform	https://doi.org/10.1016/j.ijmedinf.2004.02.002			1	0	0	0	0	0	0	0	0	0	0	0	0	0
2004	Fischer L, Schlienger R, Matter C, Jick H, Meier CR	Discontinuation of nonsteroidal anti-inflammatory drug therapy and risk of acute myocardial infarction	Arch Intern Med	https://doi.org/10.1001/archinte.164.22.2472			1	0	0	0	0	0	0	0	0	0	0	0	0	0
2004	Fischer L, Schlienger R, Matter C, Jick H, Meier CR	Effect of rheumatoid arthritis or systemic lupus erythematosus on the risk of first-time acute myocardial infarction	Am J Cardiol	https://doi.org/10.1016/j.amjcard.2003.09.037			1	0	0	0	0	0	0	0	0	0	0	0	0	0
2004	Cooper C, Dennison E, Leufkens H, Bishop N, van Staa T	Epidemiology of childhood fractures in Britain: a study using the general practice research database	J Bone Miner Res	https://doi.org/10.1359/jbmr.040902			1	0	0	0	0	0	0	0	0	0	0	0	0	0
2004	Kaye J, Jick H	Epidemiology of lower limb fractures in general practice in the United Kingdom	Inj Prev	https://doi.org/10.1136/ip.2004.005843			1	0	0	0	0	0	0	0	0	0	0	0	0	0
2004	Vijver D, Walley T, Petri H	Epidemiology of restless legs syndrome as diagnosed in UK primary care	Sleep Med	https://doi.org/10.1016/j.sleep.2004.07.003			1	0	0	0	0	0	0	0	0	0	0	0	0	0
2004	Card T, West J, Hubbard R, Logan R	Hip fractures in patients with inflammatory bowel disease and their relationship to corticosteroid use: a population based cohort study	Gut	https://doi.org/10.1136/gut.2003.026799			1	0	0	0	0	0	0	0	0	0	0	0	0	0
2004	Bradbury B, Jick H	In vitro fertilization and childhood retinoblastoma	Br J Clin Pharmacol	https://doi.org/10.1111/j.1365-2125.2004.02109.x			1	0	0	0	0	0	0	0	0	0	0	0	0	0
2004	Jick H, Kaye J, Black C	Incidence and prevalence of drug-treated attention deficit disorder among boys in the UK	Br J Gen Pract	https://pubmed.ncbi.nlm.nih.gov/15113516/			1	0	0	0	0	0	0	0	0	0	0	0	0	0
2004	Gallagher A, Thomas J, Hamilton W, White P	Incidence of fatigue symptoms and diagnoses presenting in UK primary care from 1990 to 2001	J R Soc Med	https://doi.org/10.1258/jrsm.97.12.571			1	0	0	0	0	0	0	0	0	0	0	0	0	0
2004	Schlienger R, Jick S, Meier CR	Inhaled corticosteroids and the risk of fractures in children and adolescents	Pediatrics	https://doi.org/10.1542/peds.114.2.469			1	0	0	0	0	0	0	0	0	0	0	0	0	0
2004	Yang YX, Hennessy S, Lewis J	Insulin therapy and colorectal cancer risk among type 2 diabetes mellitus patients	Gastroenterology	https://doi.org/10.1053/j.gastro.2004.07.011			1	0	0	0	0	0	0	0	0	0	0	0	0	0
2004	Garcia-Rodriguez LA, Gonzalez-Perez A	Inverse association between nonsteroidal anti-inflammatory drugs and prostate cancer	Cancer Epidemiol Biomarkers Prev	https://doi.org/10.1158/1055-9965.649.13.4			1	0	0	0	0	0	0	0	0	0	0	0	0	0
2004	Nightingale A, Farmer R	Ischemic stroke in young women: a nested case-control study using the UK General Practice Research Database	Stroke	https://doi.org/10.1161/01.STR.0000129789.58837.e4			1	0	0	0	0	0	0	0	0	0	0	0	0	0
2004	Cleary P, Shorvon S, Tallis R	Late-onset seizures as a predictor of subsequent stroke	Lancet	https://doi.org/10.1016/s0140-6736(04)15946-1			1	0	0	0	0	0	0	0	0	0	0	0	0	0
2004	West J, Logan R, Smith C, Hubbard R, Card T	Malignancy and mortality in people with coeliac disease: population based cohort study	BMJ	https://doi.org/10.1136/bmj.38169.486701.7C			1	0	0	0	0	0	0	0	0	0	0	0	0	0
2004	Margolis D, Knauss J, Bilker W	Medical conditions associated with venous leg ulcers	Br J Dermatol	https://doi.org/10.1111/j.1365-2133.2004.05773.x			1	0	0	0	0	0	0	0	0	0	0	0	0	0
2004	Hansell A, Lam K, Richardson S, Visick G, Soriano J	Medical event profiling of COPD patients	Pharmacoepidemiol Drug Saf	https://doi.org/10.1002/pds.931			1	0	0	0	0	0	0	0	0	0	0	0	0	0
2004	Smeeth L, Cook C, Fombonne E, Heavey L, Rodrigues L, Smith P, Hall A	MMR vaccination and pervasive developmental disorders: a case-control study	Lancet	https://doi.org/10.1016/s0140-6736(04)17020-7			1	0	0	0	0	0	0	0	0	0	0	0	0	0
2004	Ruigomez A, Garcia-Rodriguez LA, Wallander MA, Johansson S, Graffner H, Dent J	Natural history of gastro-oesophageal reflux disease diagnosed in general practice	Aliment Pharmacol Ther	https://doi.org/10.1111/j.1365-2036.2004.02169.x			1	0	0	0	0	0	0	0	0	0	0	0	0	0
2004	Zhou Z, Althin R, Sforzolini B, Dhawan R	Persistency and treatment failure in newly diagnosed open angle glaucoma patients in the United Kingdom	Br J Ophthalmol	https://doi.org/10.1136/bjo.2003.037713			1	0	0	0	0	0	0	0	0	0	0	0	0	0
2004	Torgerson D, Sykes D, Puffer S, Brown P, Cooper C	Pharmaceutical treatment of symptomatic vertebral fractures in primary care	Ann Rheum Dis	https://doi.org/10.1136/ard.2003.013508			1	0	0	0	0	0	0	0	0	0	0	0	0	0
2004	Frisher M, Collins J, Millson D, Crome I, Croft P	Prevalence of comorbid psychiatric illness and substance misuse in primary care in England and Wales	J Epidemiol Community Health	https://doi.org/10.1136/jech.2003.017384			1	0	0	0	0	0	0	0	0	0	0	0	0	0
2004	Smeeth L, Cook C, Fombonne P, Heavey L, Rodrigues L, Smith P, Hall A	Rate of first recorded diagnosis of autism and other pervasive developmental disorders in United Kingdom general practice, 1988 to 2001	BMC Med	https://doi.org/10.1186/1741-7015-2-39			1	0	0	0	0	0	0	0	0	0	0	0	0	0
2004	Hernan M, Jick S, Olek M, Jick H	Recombinant hepatitis B vaccine and the risk of multiple sclerosis: a prospective study	Neurology	https://doi.org/10.1212/01.wnl.0000138433.61870.82			1	0	0	0	0	0	0	0	0	0	0	0	0	0
2004	Varney S, Guest J	Relative cost effectiveness of Depo-Provera, Implanon, and Mirena in reversible long-term hormonal contraception in the UK	Pharmacoeconomics	https://doi.org/10.2165/00019053-200422170-00004			1	0	0	0	0	0	0	0	0	0	0	0	0	0
2004	Apter A, Kinman J, Bilker W, Herlim M, Margolis D, Lautenbach E, Hennessy S, Strom B	Represcription of penicillin after allergic-like events	J Allergy Clin Immunol	https://doi.org/10.1016/j.jaci.2003.11.032			1	0	0	0	0	0	0	0	0	0	0	0	0	0
2004	Geoghegan J, Clark D, Bainbridge L, Smith C, Hubbard R	Risk factors in carpal tunnel syndrome	J Hand Surg Br	https://doi.org/10.1016/j.jhsb.2004.02.009			1	0	0	0	0	0	0	0	0	0	0	0	0	0
2004	Garcia-Rodriguez LA, Gonzalez-Perez A	Risk of breast cancer among users of aspirin and other anti-inflammatory drugs	Br J Cancer	https://doi.org/10.1038/sj.bjc.6602003			1	0	0	0	0	0	0	0	0	0	0	0	0	0
2004	Solaymani-Dodaran M, Logan R, West J, Card T, Coupland C	Risk of extra-oesophageal malignancies and colorectal cancer in Barrett's oesophagus and gastro-oesophageal reflux	Scand J Gastroenterol	https://doi.org/10.1080/00365520410004802			1	0	0	0	0	0	0	0	0	0	0	0	0	0
2004	Smeeth L, Thomas S, Hall A, Hubbard R, Farrington P, Vallance P	Risk of myocardial infarction and stroke after acute infection or vaccination	N Engl J Med	https://doi.org/10.1056/NEJMoa041747			1	0	0	0	0	0	0	0	0	0	0	0	0	0
2004	Solaymani-Dodaran M, Logan R, West J, Card T, Coupland C	Risk of oesophageal cancer in Barrett’s oesophagus and gastro-oesophageal reflux	Gut	https://doi.org/10.1136/gut.2003.028076			1	0	0	0	0	0	0	0	0	0	0	0	0	0
2004	West J, Logan R, Card T, Smith C, Hubbard R	Risk of vascular disease in adults with diagnosed coeliac disease: a population-based study	Aliment Pharmacol Ther	https://doi.org/10.1111/j.1365-2036.2004.02008.x			1	0	0	0	0	0	0	0	0	0	0	0	0	0
2004	Lewis J, Aberra F, Lichtenstein G, Bilker W, Brensinger C, Strom B	Seasonal variation in flares of inflammatory bowel disease	Gastroenterology	https://doi.org/10.1053/j.gastro.2003.12.003			1	0	0	0	0	0	0	0	0	0	0	0	0	0
2004	Kaye J, Jick H	Statin use and cancer risk in the General Practice Research Database	Br J Cancer	https://doi.org/10.1038/sj.bjc.6601566			1	0	0	0	0	0	0	0	0	0	0	0	0	0
2004	Jick S, Bradbury B	Statins and newly diagnosed diabetes	Br J Clin Pharmacol	https://doi.org/10.1111/j.1365-2125.2004.02142.x			1	0	0	0	0	0	0	0	0	0	0	0	0	0
2004	Hardy J, Holford T, Hall G, Bracken M	Strategies for identifying pregnancies in the automated medical records of the General Practice Research Database	Pharmacoepidemiol Drug Saf	https://doi.org/10.1002/pds.935			1	0	0	0	0	0	0	0	0	0	0	0	0	0
2004	Bradbury B, Lash T, Kaye J, Jick S	Tamoxifen and cataracts: a null association	Breast Cancer Res Treat	https://doi.org/10.1023/b:brea.0000041626.76694.85			1	0	0	0	0	0	0	0	0	0	0	0	0	0
2004	Gaitatzis A, Carroll K, Majeed A, Sander JW	The epidemiology of the comorbidity of epilepsy in the general population	Epilepsia	https://doi.org/10.1111/j.0013-9580.2004.17504.x			1	0	0	0	0	0	0	0	0	0	0	0	0	0
2004	Wood L, Martinez C	The General Practice Research Database	Drug Saf	https://doi.org/10.2165/00002018-200427120-00004			1	0	0	0	0	0	0	0	0	0	0	0	0	0
2004	Howard L, Goss C, Leese M, Appleby L, Thornicroft G	The psychosocial outcome of pregnancy in women with psychotic disorders	Schizophr Res	https://doi.org/10.1016/j.schres.2004.01.003			1	0	0	0	0	0	0	0	0	0	0	0	0	0
2004	Meier CR, Wilcock K, Jick S	The risk of severe depression, psychosis or panic attacks with prophylactic antimalarials	Drug Saf	https://doi.org/10.2165/00002018-200427030-00005			1	0	0	0	0	0	0	0	0	0	0	0	0	0
2004	Andrews N, Miller E, Grant A, Stowe J, Osborne V, Taylor B	Thimerosal exposure in infants and developmental disorders: a retrospective cohort study in the United kingdom does not support a causal association	Pediatrics	https://doi.org/10.1542/peds.2003-1177-L			1	0	0	0	0	0	0	0	0	0	0	0	0	0
2004	Hall G, Brown M, Mo J, MacRae K	Triptans in migraine: the risks of stroke, cardiovascular disease, and death in practice	Neurology	https://doi.org/10.1212/01.wnl.0000110312.36809.7f			1	0	0	0	0	0	0	0	0	0	0	0	0	0
2004	Schlienger R, Kraenzlin M, Jick S, Meier CR	Use of beta-blockers and risk of fractures	JAMA	https://doi.org/10.1001/jama.292.11.1326			1	0	0	0	0	0	0	0	0	0	0	0	0	0
2004	Souverein P, Berard A, van Staa T, Cooper C, Egberts A, Leufkens H, Walker B	Use of oral glucocorticoids and risk of cardiovascular and cerebrovascular disease in a population based case-control study	Heart	https://doi.org/10.1136/hrt.2003.020180			1	0	0	0	0	0	0	0	0	0	0	0	0	0
2004	Bromley S, de Vries C, Farmer R	Utilisation of hormone replacement therapy in the United Kingdom. A descriptive study using the general practice research database	BJOG	https://doi.org/10.1111/j.1471-0528.2004.00082.x			1	0	0	0	0	0	0	0	0	0	0	0	0	0
2004	McKeever T, Lewis S, Smith C, Hubbard R	Vaccination and allergic disease: a birth cohort study	Am J Public Health	https://doi.org/10.2105/ajph.94.6.985			1	0	0	0	0	0	0	0	0	0	0	0	0	0
2004	Fombonne E, Heavey L, Smeeth L, Rodrigues L, Cook C, Smith P, Meng L, Hall A	Validation of the diagnosis of autism in general practitioner records	BMC Public Health	https://doi.org/10.1186/1471-2458-4-5			1	0	0	0	0	0	0	0	0	0	0	0	0	0
2004	Seaman H, de Vries C, Farmer R	Venous thromboembolism associated with cyproterone acetate in combination with ethinyloestradiol (Dianette): observational studies using the UK General Practice Research Database	Pharmacoepidemiol Drug Saf	https://doi.org/10.1002/pds.896			1	0	0	0	0	0	0	0	0	0	0	0	0	0
2004	Smith G, Smith S, Heatlie H, Bashford J, Hawker J, Ashcroft D, Millson D, Verlander N, Warren R	What has happened to antimicrobial usage in primary care in the United Kingdom since the SMAC report? - description of trends in antimicrobial usage using the General Practice Research Database	J Public Health (Oxf)	https://doi.org/10.1093/pubmed/fdh179			1	0	0	0	0	0	0	0	0	0	0	0	0	0
2004	Ashworth M, Latinovic R, Charlton J, Cox K, Rowlands G, Gulliford M	Why has antibiotic prescribing for respiratory illness declined in primary care? A longitudinal study using the General Practice Research Database	J Public Health (Oxf)	https://doi.org/10.1093/pubmed/fdh160			1	0	0	0	0	0	0	0	0	0	0	0	0	0
2005	van Staa T, Card T, Logan R, Leufkens H	5-Aminosalicylate use and colorectal cancer risk in inflammatory bowel disease: a large epidemiological study	Gut	https://doi.org/10.1136/gut.2005.070896			1	0	0	0	0	0	0	0	0	0	0	0	0	0
2005	Smeeth L, Cook C, Chakravarthy U, Hubbard R, Fletcher A	A case control study of age related macular degeneration and use of statins	Br J Ophthalmol	https://doi.org/10.1136/bjo.2004.064477			1	0	0	0	0	0	0	0	0	0	0	0	0	0
2005	Wade A, Toumi I, Hemels M	A probabilistic cost-effectiveness analysis of escitalopram, generic citalopram and venlafaxine as a first-line treatment of major depressive disorder in the UK	Curr Med Res Opin	https://doi.org/10.1185/030079905x41462			1	0	0	0	0	0	0	0	0	0	0	0	0	0
2005	van Staa T, Geusens P, Pols H, de Laet C, Leufkens H, Cooper C	A simple score for estimating the long-term risk of fracture in patients using oral glucocorticoids	QJM	https://doi.org/10.1093/qjmed/hci029			1	0	0	0	0	0	0	0	0	0	0	0	0	0
2005	Margolis D, Bowe W, Hoffstad O, Berlin J	Antibiotic treatment of acne may be associated with upper respiratory tract infections	Arch Dermatol	https://doi.org/10.1001/archderm.141.9.1132			1	0	0	0	0	0	0	0	0	0	0	0	0	0
2005	Aberra F, Brensinger C, Bilker W, Lichtenstein G, Lewis J	Antibiotic use and the risk of flare of inflammatory bowel disease	Clin Gastroenterol Hepatol	https://doi.org/10.1016/S1542-3565(05)00020-0			1	0	0	0	0	0	0	0	0	0	0	0	0	0
2005	Kaye J, Jick H	Antibiotics and the risk of breast cancer	Epidemiology	https://doi.org/10.1097/01.ede.0000172131.84877.42			1	0	0	0	0	0	0	0	0	0	0	0	0	0
2005	Martinez C, Rietbrock S, Wise L, Ashby D, Chick J, Moseley J, Evans S, Gunnell D	Antidepressant treatment and the risk of fatal and non-fatal self harm in first episode depression: nested case-control study	BMJ	https://doi.org/10.1136/bmj.330.7488.389			1	0	0	0	0	0	0	0	0	0	0	0	0	0
2005	Maru S, Koch G, Stender M, Clark D, Gibowski L, Petri H, White A, Simpson RJ Jr	Antidiabetic drugs and heart failure risk in patients with type 2 diabetes in the U.K. primary care setting	Diabetes Care	https://doi.org/10.2337/diacare.28.1.20			1	0	0	0	0	0	0	0	0	0	0	0	0	0
2005	Koro C, Bowlin S, Weiss S	Antidiabetic therapy and the risk of heart failure in type 2 diabetic patients: an independent effect or confounding by indication	Pharmacoepidemiol Drug Saf	https://doi.org/10.1002/pds.1069			1	0	0	0	0	0	0	0	0	0	0	0	0	0
2005	Dunn N, Mullee M, Perry V, Holmes C	Association between dementia and infectious disease: evidence from a case-control study	Alzheimer Dis Assoc Disord	https://doi.org/10.1097/01.wad.0000165511.52746.1f			1	0	0	0	0	0	0	0	0	0	0	0	0	0
2005	Lawson A, West J, Aithal G, Logan R	Autoimmune cholestatic liver disease in people with coeliac disease: a population-based study of their association	Aliment Pharmacol Ther	https://doi.org/10.1111/j.1365-2036.2005.02328.x			1	0	0	0	0	0	0	0	0	0	0	0	0	0
2005	Lindblad M, Garcia-Rodriguez LA, Lagergren J	Body mass, tobacco and alcohol and risk of esophageal, gastric cardia, and gastric non-cardia adenocarcinoma among men and women in a nested case-control study	Cancer Causes Control	https://doi.org/10.1007/s10552-004-3485-7			1	0	0	0	0	0	0	0	0	0	0	0	0	0
2005	Gonzalez-Perez A, Garcia-Rodriguez LA	Breast cancer risk among users of antidepressant medications	Epidemiology	https://doi.org/10.1097/01.ede.0000147103.92638.c0			1	0	0	0	0	0	0	0	0	0	0	0	0	0
2005	O'Sullivan C, Omar R, Ambler G, Majeed A	Case-mix and variation in specialist referrals in general practice	Br J Gen Pract	https://pubmed.ncbi.nlm.nih.gov/16004738/			1	0	0	0	0	0	0	0	0	0	0	0	0	0
2005	Black C, Kaye J, Jick H	Cesarean delivery in the United Kingdom: time trends in the general practice research database	Obstet Gynecol	https://doi.org/10.1097/01.AOG.0000160429.22836.c0			1	0	0	0	0	0	0	0	0	0	0	0	0	0
2005	Shao T, Yang YX	Cholecystectomy and the risk of colorectal cancer	Am J Gastroenterol	https://doi.org/10.1111/j.1572-0241.2005.41610.x			1	0	0	0	0	0	0	0	0	0	0	0	0	0
2005	Hernan M, Jick S, Logroscino G, Olek M, Ascherio A, Jick H	Cigarette smoking and the progression of multiple sclerosis	Brain	https://doi.org/10.1093/brain/awh471			1	0	0	0	0	0	0	0	0	0	0	0	0	0
2005	Fischer L, Schlienger R, Matter C, Jick H, Meier CR	Current use of nonsteroidal antiinflammatory drugs and the risk of acute myocardial infarction	Pharmacotherapy	https://doi.org/10.1592/phco.25.4.503.61021			1	0	0	0	0	0	0	0	0	0	0	0	0	0
2005	Hall G, Roberts CM, Boulis M, Mo J, MacRae K	Diabetes and the Risk of Lung Cancer	Diabetes Care	https://doi.org/10.2337/diacare.28.3.590			1	0	0	0	0	0	0	0	0	0	0	0	0	0
2005	Dunn N, Holmes C, Mullee M	Does lithium therapy protect against the onset of dementia?	Alzheimer Dis Assoc Disord	https://doi.org/10.1097/01.wad.0000155068.23937.9b			1	0	0	0	0	0	0	0	0	0	0	0	0	0
2005	Gasse C, Hollowell J, Meier CR, Haefeli W	Drug interactions and risk of acute bleeding leading to hospitalisation or death in patients with chronic atrial fibrillation treated with warfarin	Thromb Haemost	https://doi.org/10.1160/th05-03-0166			1	0	0	0	0	0	0	0	0	0	0	0	0	0
2005	Ruigomez A, Garcia-Rodriguez LA, Wallander MA, Johansson S, Thomas M, Price D	Gastroesophageal reflux disease and asthma: a longitudinal study in UK general practice	Chest	https://doi.org/10.1378/chest.128.1.85			1	0	0	0	0	0	0	0	0	0	0	0	0	0
2005	Tata L, West J, Smith C, Farrington P, Card T, Smeeth L, Hubbard R	General population based study of the impact of tricyclic and selective serotonin reuptake inhibitor antidepressants on the risk of acute myocardial infarction	Heart	https://doi.org/10.1136/hrt.2004.037457			1	0	0	0	0	0	0	0	0	0	0	0	0	0
2005	Cook M, Girman C, Stein P, Alexander C, Holman R	Glycemic control continues to deteriorate after sulfonylureas are added to metformin among patients with type 2 diabetes	Diabetes Care	https://doi.org/10.2337/diacare.28.5.995			1	0	0	0	0	0	0	0	0	0	0	0	0	0
2005	Mikuls T, Farrar J, Bilker W, Fernandes S, Schumacher HR, Saag K	Gout epidemiology: results from the UK General Practice Research Database, 1990-1999	Ann Rheum Dis	https://doi.org/10.1136/ard.2004.024091			1	0	0	0	0	0	0	0	0	0	0	0	0	0
2005	de Giuli F, Khaw K, Cowie M, Sutton G, Ferrari R, Poole-Wilson P	Incidence and outcome of persons with a clinical diagnosis of heart failure in a general practice population of 696,884 in the United Kingdom	Eur J Heart Fail	https://doi.org/10.1016/j.ejheart.2004.10.017			1	0	0	0	0	0	0	0	0	0	0	0	0	0
2005	Souverein P, Webb D, Petri H, Weil J, van Staa T, Egberts T	Incidence of fractures among epilepsy patients: a population-based retrospective cohort study in the General Practice Research Database	Epilepsia	https://doi.org/10.1111/j.0013-9580.2005.23804.x			1	0	0	0	0	0	0	0	0	0	0	0	0	0
2005	Logie J, Clifford G, Farmer R	Incidence, prevalence and management of lower urinary tract symptoms in men in the UK	BJU Int	https://doi.org/10.1111/j.1464-410X.2005.05339.x			1	0	0	0	0	0	0	0	0	0	0	0	0	0
2005	Gupta G, Gelfand J, Lewis J	Increased risk for demyelinating diseases in patients with inflammatory bowel disease	Gastroenterology	https://doi.org/10.1053/j.gastro.2005.06.022			1	0	0	0	0	0	0	0	0	0	0	0	0	0
2005	Gulliford M, Charlton J, Latinovic R	Increased utilization of primary care 5 years before diagnosis of type 2 diabetes: a matched cohort study	Diabetes Care	https://doi.org/10.2337/diacare.28.1.47			1	0	0	0	0	0	0	0	0	0	0	0	0	0
2005	Joseph C, Goddard N, Gelb D	Influenza vaccine uptake and distribution in England and Wales using data from the General Practice Research Database, 1989/90-2003/04	J Public Health (Oxf)	https://doi.org/10.1093/pubmed/fdi054			1	0	0	0	0	0	0	0	0	0	0	0	0	0
2005	Kiri V, Bettoncelli G, Testi R, Viegi G	Inhaled corticosteroids are more effective in COPD patients when used with LABA than with SABA	Respir Med	https://doi.org/10.1016/j.rmed.2005.02.018			1	0	0	0	0	0	0	0	0	0	0	0	0	0
2005	Kiri V, Pride N, Soriano J, Vestbo J	Inhaled corticosteroids in chronic obstructive pulmonary disease: results from two observational designs free of immortal time bias	Am J Respir Crit Care Med	https://doi.org/10.1164/rccm.200502-210OC			1	0	0	0	0	0	0	0	0	0	0	0	0	0
2005	Gulliford M, Adams G, Ukoumunne O, Latinovic R, Chinn S, Campbell M	Intraclass correlation coefficient and outcome prevalence are associated in clustered binary data	J Clin Epidemiol	https://doi.org/10.1016/j.jclinepi.2004.08.012			1	0	0	0	0	0	0	0	0	0	0	0	0	0
2005	Solaymani-Dodaran M, Logan R, West J, Card T	Mortality associated with Barrett's esophagus and gastroesophageal reflux disease diagnoses-a population-based cohort study	Am J Gastroenterol	https://doi.org/10.1111/j.1572-0241.2005.00340.x			1	0	0	0	0	0	0	0	0	0	0	0	0	0
2005	Ryan R, Newnham A, Khunti K, Majeed A	New cases of diabetes mellitus in England and Wales, 1994-1998: database study	Public Health	https://doi.org/10.1016/j.puhe.2005.03.011			1	0	0	0	0	0	0	0	0	0	0	0	0	0
2005	Clifford G, Logie J, Farmer R	No risk of drug-associated liver injury with alpha1-adrenoreceptor blocking agents in men with BPH: results from an observational study using the GPRD	Pharmacoepidemiol Drug Saf	https://doi.org/10.1002/pds.973			1	0	0	0	0	0	0	0	0	0	0	0	0	0
2005	Huerta C, Castellsague J, Varas-Lorenzo C, Garcia-Rodriguez LA	Nonsteroidal anti-inflammatory drugs and risk of ARF in the general population	Am J Kidney Dis	https://doi.org/10.1053/j.ajkd.2004.12.005			1	0	0	0	0	0	0	0	0	0	0	0	0	0
2005	Lindblad M, Lagergren J, Garcia-Rodriguez LA	Nonsteroidal Anti-inflammatory Drugs and Risk of Esophageal and Gastric Cancer	Cancer Epidemiol Biomarkers	https://doi.org/10.1158/1055-9965.EPI-04-0467			1	0	0	0	0	0	0	0	0	0	0	0	0	0
2005	Bradbury B, Wilk J, Kaye J	Obesity and the risk of prostate cancer (United States)	Cancer Causes Control	https://doi.org/10.1007/s10552-005-0383-6			1	0	0	0	0	0	0	0	0	0	0	0	0	0
2005	Watson L, Kerstjens H, Rabe K, Kiri V, Visick G, Postma D	Obtaining optimal control in mild asthma: theory and practice	Fam Pract	https://doi.org/10.1093/fampra/cmi013			1	0	0	0	0	0	0	0	0	0	0	0	0	0
2005	Soriano J, Visick G, Muellerova H, Payvandi N, Hansell A	Patterns of comorbidities in newly diagnosed COPD and asthma in primary care	Chest	https://doi.org/10.1378/chest.128.4.2099			1	0	0	0	0	0	0	0	0	0	0	0	0	0
2005	Ruigomez A, Johansson S, Wallander MA, Garcia-Rodriguez LA	Predictors and prognosis of paroxysmal atrial fibrillation in general practice in the UK	BMC Cardiovasc Disord	https://doi.org/10.1186/1471-2261-5-20			1	0	0	0	0	0	0	0	0	0	0	0	0	0
2005	Gelfand J, Weinstein R, Porter S, Neimann A, Berlin J, Margolis D	Prevalence and treatment of psoriasis in the United Kingdom: a population-based study	Arch Dermatol	https://doi.org/10.1001/archderm.141.12.1537			1	0	0	0	0	0	0	0	0	0	0	0	0	0
2005	Mines D, Hill D, Yu H, Novelli L	Prevalence of risk factors for suicide in patients prescribed venlafaxine, fluoxetine, and citalopram	Pharmacoepidemiol Drug Saf	https://doi.org/10.1002/pds.1095			1	0	0	0	0	0	0	0	0	0	0	0	0	0
2005	Gonzalez-Perez A, Garcia-Rodriguez LA	Prostate cancer risk among men with diabetes mellitus (Spain)	Cancer Causes Control	https://doi.org/10.1007/s10552-005-4705-5			1	0	0	0	0	0	0	0	0	0	0	0	0	0
2005	Alonso A, Jick S, Olek M, Ascherio A, Jick H, Hernan M	Recent use of oral contraceptives and the risk of multiple sclerosis	Arch Neurol	https://doi.org/10.1001/archneur.62.9.1362			1	0	0	0	0	0	0	0	0	0	0	0	0	0
2005	Huerta C, Lanes S, Garcia-Rodriguez LA	Respiratory medications and the risk of cardiac arrhythmias	Epidemiology	https://doi.org/10.1097/01.ede.0000158743.90664.a7			1	0	0	0	0	0	0	0	0	0	0	0	0	0
2005	Garcia-Rodriguez LA, Gonzalez-Perez A, Johansson S, Wallander MA	Risk factors for inflammatory bowel disease in the general population	Aliment Pharmacol Ther	https://doi.org/10.1111/j.1365-2036.2005.02564.x			1	0	0	0	0	0	0	0	0	0	0	0	0	0
2005	Russmann S, Kaye J, Jick S, Jick H	Risk of cholestatic liver disease associated with flucloxacillin and flucloxacillin prescribing habits in the UK: cohort study using data from the UK General Practice Research Database	Br J Clin Pharmacol	https://doi.org/10.1111/j.1365-2125.2005.02370.x			1	0	0	0	0	0	0	0	0	0	0	0	0	0
2005	Hugenholtz G, Heerdink E, van Staa T, Nolen W, Egberts A	Risk of hip/femur fractures in patients using antipsychotics	Bone	https://doi.org/10.1016/j.bone.2005.07.005			1	0	0	0	0	0	0	0	0	0	0	0	0	0
2005	de Vries F, van Staa T, Bracke M, Cooper C, Leufkens H, Lammers J	Severity of obstructive airway disease and risk of osteoporotic fracture	Eur Respir J	https://doi.org/10.1183/09031936.05.00058204			1	0	0	0	0	0	0	0	0	0	0	0	0	0
2005	Mikuls T, Farrar J, Bilker W, Fernandes S, Saag K	Suboptimal physician adherence to quality indicators for the management of gout and asymptomatic hyperuricaemia: results from the UK General Practice Research Database (GPRD)	Rheumatology (Oxford)	https://doi.org/10.1093/rheumatology/keh679			1	0	0	0	0	0	0	0	0	0	0	0	0	0
2005	Frisher M, Crome I, Macleod J, Millson D, Croft P	Substance misuse and psychiatric illness: prospective observational study using the general practice research database	J Epidemiol Community Health	https://doi.org/10.1136/jech.2004.030833			1	0	0	0	0	0	0	0	0	0	0	0	0	0
2005	Guest J, Davie AM, Ruiz FJ, Greener MJ	Switching asthma patients to a once-daily inhaled steroid improves compliance and reduces healthcare costs	Prim Care Respir J	https://doi.org/10.1016/j.pcrj.2005.01.002			1	0	0	0	0	0	0	0	0	0	0	0	0	0
2005	Bradbury B, Lash T, Kaye J, Jick S	Tamoxifen-treated breast carcinoma patients and the risk of acute myocardial infarction and newly-diagnosed angina	Cancer	https://doi.org/10.1002/cncr.20900			1	0	0	0	0	0	0	0	0	0	0	0	0	0
2005	Edwards C, Arden N, Fisher D, Saperia J, Reading I, van Staa T, Cooper C	The changing use of disease-modifying anti-rheumatic drugs in individuals with rheumatoid arthritis from the United Kingdom General Practice Research Database	Rheumatology (Oxford)	https://doi.org/10.1093/rheumatology/kei024			1	0	0	0	0	0	0	0	0	0	0	0	0	0
2005	Wong I, Murray M	The potential of UK clinical databases in enhancing paediatric medication research	Br J Clin Pharmacol	https://doi.org/10.1111/j.1365-2125.2005.02450.x			1	0	0	0	0	0	0	0	0	0	0	0	0	0
2005	Hamilton W, Gallagher A, Thomas J, White P	The prognosis of different fatigue diagnostic labels: a longitudinal survey	Fam Pract	https://doi.org/10.1093/fampra/cmi021			1	0	0	0	0	0	0	0	0	0	0	0	0	0
2005	Lewis J, Bilker W, Weinstein R, Strom B	The relationship between time since registration and measured incidence rates in the General Practice Research Database	Pharmacoepidemiol Drug Saf	https://doi.org/10.1002/pds.1115			1	0	0	0	0	0	0	0	0	0	0	0	0	0
2005	de Vries C, Bromley S, Thomas H, Farmer R	Tibolone and endometrial cancer: a cohort and nested case-control study in the UK	Drug Saf	https://doi.org/10.2165/00002018-200528030-00005			1	0	0	0	0	0	0	0	0	0	0	0	0	0
2005	Currin L, Schmidt U, Treasure J, Jick H	Time trends in eating disorder incidence	Br J Psychiatry	https://doi.org/10.1192/bjp.186.2.132			1	0	0	0	0	0	0	0	0	0	0	0	0	0
2005	Gulliford M, Charlton J, Latinovic R	Trends in antihypertensive and lipid-lowering therapy in subjects with type II diabetes: clinical effectiveness or clinical discretion?	J Hum Hypertens	https://doi.org/10.1038/sj.jhh.1001787			1	0	0	0	0	0	0	0	0	0	0	0	0	0
2005	Yang YX, Hennessy S, Lewis J	Type 2 diabetes mellitus and the risk of colorectal cancer	Clin Gastroenterol Hepatol	https://doi.org/10.1016/s1542-3565(05)00152-7			1	0	0	0	0	0	0	0	0	0	0	0	0	0
2005	Garcia-Rodriguez LA, Gonzalez-Perez A	Use of antibiotics and risk of breast cancer	Am J Epidemiol	https://doi.org/10.1093/aje/kwi087			1	0	0	0	0	0	0	0	0	0	0	0	0	0
2005	Dial S, Delaney J, Barkun A, Suissa S	Use of gastric acid-suppressive agents and the risk of community-acquired Clostridium difficile-associated disease	JAMA	https://doi.org/10.1001/jama.294.23.2989			1	0	0	0	0	0	0	0	0	0	0	0	0	0
2005	Helms P, Daukes E, Taylor M, Simpson C, McLay J	Utility of routinely acquired primary care data for paediatric disease epidemiology and pharmacoepidemiology	Br J Clin Pharmacol	https://doi.org/10.1111/j.1365-2125.2005.02404.x			1	0	0	0	0	0	0	0	0	0	0	0	0	0
2005	Ashworth M, Charlton J, Ballard K, Latinovic R, Gulliford M	Variations in antibiotic prescribing and consultation rates for acute respiratory infection in UK general practices 1995-2000	Br J Gen Pract	https://pubmed.ncbi.nlm.nih.gov/16105368/			1	0	0	0	0	0	0	0	0	0	0	0	0	0
2005	Srinivasan R, Yang YX, Rubin S, Morgan M, Lewis J	Women with a prior diagnosis of breast cancer are not at an increased risk for subsequent colorectal cancer	Am J Gastroenterol	https://doi.org/10.1111/j.1572-0241.2005.00316.x			1	0	0	0	0	0	0	0	0	0	0	0	0	0
2006	Garcia-Rodriguez LA, Ruigomez A, Panes J	Acute gastroenteritis is followed by an increased risk of inflammatory bowel disease	Gastroenterology	https://doi.org/10.1053/j.gastro.2006.02.004			1	0	0	0	0	0	0	0	0	0	0	0	0	0
2006	Ashworth M, Charlton J, Latinovic R, Gulliford M	Age-related changes in consultations and antibiotic prescribing for acute respiratory infections, 1995-2000. Data from the UK General Practice Research Database	J Clin Pharm Ther	https://doi.org/10.1111/j.1365-2710.2006.00765.x			1	0	0	0	0	0	0	0	0	0	0	0	0	0
2006	Soedamah-Muthu S, Fuller J, Mulnier H, Raleigh V, Lawrenson R, Colhoun H	All-cause mortality rates in patients with type 1 diabetes mellitus compared with a non-diabetic population from the UK general practice research database, 1992-1999	Diabetologia	https://doi.org/10.1007/s00125-005-0120-4			1	0	0	0	0	0	0	0	0	0	0	0	0	0
2006	Alonso A, Jick S, Hernan M	Allergy, histamine 1 receptor blockers, and the risk of multiple sclerosis	Neurology	https://doi.org/10.1212/01.wnl.0000198507.13597.45			1	0	0	0	0	0	0	0	0	0	0	0	0	0
2006	Shah A, Martinez C	An algorithm to derive a numerical daily dose from unstructured text dosage instructions	Pharmacoepidemiol Drug Saf	https://doi.org/10.1002/pds.1151			1	0	0	0	0	0	0	0	0	0	0	0	0	0
2006	Alonso A, Jick S, Jick H, Hernan M	Antibiotic use and risk of multiple sclerosis	Am J Epidemiol	https://doi.org/10.1093/aje/kwj123			1	0	0	0	0	0	0	0	0	0	0	0	0	0
2006	Stowe J, Andrews N, Wise L, Miller E	Bell's palsy and parenteral inactivated influenza vaccine	Hum Vaccin	https://doi.org/10.4161/hv.2790			1	0	0	0	0	0	0	0	0	0	0	0	0	0
2006	Gonzalez-Perez A, Fernandez-Vidaurre C, Rueda A, Rivero E, Garcia-Rodriguez LA	Cancer incidence in a general population of asthma patients	Pharmacoepidemiol Drug Saf	https://doi.org/10.1002/pds.1163			1	0	0	0	0	0	0	0	0	0	0	0	0	0
2006	Hernandez-Diaz S, Garcia-Rodriguez LA	Cardioprotective aspirin users and their excess risk of upper gastrointestinal complications	BMC Med	https://doi.org/10.1186/1741-7015-4-22			1	0	0	0	0	0	0	0	0	0	0	0	0	0
2006	Ruigomez A, Garcia-Rodriguez LA, Wallander MA, Johansson S, Jones R	Chest pain in general practice: incidence, comorbidity and mortality	Fam Pract	https://doi.org/10.1093/fampra/cmi124			1	0	0	0	0	0	0	0	0	0	0	0	0	0
2006	Burnham J, Shults J, Weinstein R, Lewis J, Leonard M	Childhood onset arthritis is associated with an increased risk of fracture: a population based study using the General Practice Research Database	Ann Rheum Dis	https://doi.org/10.1136/ard.2005.048835			1	0	0	0	0	0	0	0	0	0	0	0	0	0
2006	van Staa T, Geusens P, Bijlsma J, Leufkens H, Cooper C	Clinical assessment of the long-term risk of fracture in patients with rheumatoid arthritis	Arthritis Rheum	https://doi.org/10.1002/art.22117			1	0	0	0	0	0	0	0	0	0	0	0	0	0
2006	Ruigomez A, Garcia-Rodriguez LA, Wallander MA, Johansson S, Dent J	Comparison of gastro-oesophageal reflux disease and heartburn diagnoses in UK primary care	Curr Med Res Opin	https://doi.org/10.1185/030079906x120986			1	0	0	0	0	0	0	0	0	0	0	0	0	0
2006	Williamson I, Benge S, Mullee M, Little P	Consultations for middle ear disease, antibiotic prescribing and risk factors for reattendance: a case-linked cohort study	Br J Gen Pract	https://pubmed.ncbi.nlm.nih.gov/16536956/			1	0	0	0	0	0	0	0	0	0	0	0	0	0
2006	Andersohn F, Schade R, Suissa S, Garbe E	Cyclooxygenase-2 selective nonsteroidal anti-inflammatory drugs and the risk of ischemic stroke: a nested case-control study	Stroke	https://doi.org/10.1161/01.str.0000226642.55207.94			1	0	0	0	0	0	0	0	0	0	0	0	0	0
2006	Carlson C, Hornbuckle K, DeLisle F, Kryzhanovskaya L, Breier A, Cavazzoni P	Diabetes mellitus and antipsychotic treatment in the United Kingdom	Eur Neuropsychopharmacol	https://doi.org/10.1016/j.euroneuro.2005.11.002			1	0	0	0	0	0	0	0	0	0	0	0	0	0
2006	Verdel B, Souverein P, Egberts A, Leufkens H	Difference in risks of allergic reaction to sulfonamide drugs based on chemical structure	Ann Pharmacother	https://doi.org/10.1345/aph.1G642			1	0	0	0	0	0	0	0	0	0	0	0	0	0
2006	Burke T, Sturkenboom M, Lu S, Wentworth C, Lin Y, Rhoads G	Discontinuation of antihypertensive drugs among newly diagnosed hypertensive patients in UK general practice	J Hypertens	https://doi.org/10.1097/01.hjh.0000226211.95936.f5			1	0	0	0	0	0	0	0	0	0	0	0	0	0
2006	Hall G, Carroll D, Parry D, McQuay H	Epidemiology and treatment of neuropathic pain: the UK primary care perspective	Pain	https://doi.org/10.1016/j.pain.2006.01.030			1	0	0	0	0	0	0	0	0	0	0	0	0	0
2006	Odeyemi I, Dakin H, O'Donnell R, Warner J, Jacobs A, Dasgupta P	Epidemiology, prescribing patterns and resource use associated with overactive bladder in UK primary care	Int J Clin Pract	https://doi.org/10.1111/j.1742-1241.2006.01057.x			1	0	0	0	0	0	0	0	0	0	0	0	0	0
2006	Ruigomez A, Garcia-Rodriguez LA, Wallander MA, Johansson S, Eklund S	Esophageal stricture: incidence, treatment patterns, and recurrence rate	Am J Gastroenterol	https://doi.org/10.1111/j.1572-0241.2006.00828.x			1	0	0	0	0	0	0	0	0	0	0	0	0	0
2006	Solaymani-Dodaran M, Card T, Aithal G, West J	Fracture risk in people with primary biliary cirrhosis: a population-based cohort study	Gastroenterology	https://doi.org/10.1053/j.gastro.2006.09.012			1	0	0	0	0	0	0	0	0	0	0	0	0	0
2006	Garcia-Rodriguez LA, Lagergren J, Lindblad M	Gastric acid suppression and risk of oesophageal and gastric adenocarcinoma: a nested case control study in the UK	Gut	https://doi.org/10.1136/gut.2005.086579			1	0	0	0	0	0	0	0	0	0	0	0	0	0
2006	Jick S, Lieberman E, Rahman M, Choi H	Glucocorticoid use, other associated factors, and the risk of tuberculosis	Arthritis Rheum	https://doi.org/10.1002/art.21705			1	0	0	0	0	0	0	0	0	0	0	0	0	0
2006	Latinovic R, Gulliford M, Ridsdale L	Headache and migraine in primary care: consultation, prescription, and referral rates in a large population	J Neurol Neurosurg Psychiatry	https://doi.org/10.1136/jnnp.2005.073221			1	0	0	0	0	0	0	0	0	0	0	0	0	0
2006	Soedamah-Muthu S, Fuller J, Mulnier H, Raleigh V, Lawrenson R, Colhoun H	High risk of cardiovascular disease in patients with type 1 diabetes in the U.K.: a cohort study using the general practice research database	Diabetes Care	https://doi.org/10.2337/diacare.29.04.06.dc05-1433			1	0	0	0	0	0	0	0	0	0	0	0	0	0
2006	Kim J, Evans S, Smeeth L, Pocock S	Hormone replacement therapy and acute myocardial infarction: a large observational study exploring the influence of age	Int J Epidemiol	https://doi.org/10.1093/ije/dyi285			1	0	0	0	0	0	0	0	0	0	0	0	0	0
2006	Aina F, Smeeth L, Hubbard R, Hurt L, Fletcher A	Hormone replacement therapy and cataract: a population-based case-control study	Eye (Lond)	https://doi.org/10.1038/sj.eye.6701877			1	0	0	0	0	0	0	0	0	0	0	0	0	0
2006	Lindblad M, Garcia-Rodriguez LA, Chandanos E, Lagergren J	Hormone replacement therapy and risks of oesophageal and gastric adenocarcinomas	Br J Cancer	https://doi.org/10.1038/sj.bjc.6602906			1	0	0	0	0	0	0	0	0	0	0	0	0	0
2006	Arana A, Varas C, Gonzalez-Perez A, Gutierrez L, Bjerrum L, Garcia-Rodriguez LA	Hormone therapy and cerebrovascular events: a population-based nested case-control study	Menopause	https://doi.org/10.1097/01.gme.0000233494.28335.71			1	0	0	0	0	0	0	0	0	0	0	0	0	0
2006	Gupta G, Lautenbach E, Lewis J	Incidence and risk factors for herpes zoster among patients with inflammatory bowel disease	Clin Gastroenterol Hepatol	https://doi.org/10.1016/j.cgh.2006.09.019			1	0	0	0	0	0	0	0	0	0	0	0	0	0
2006	Nightingale A, Farmer R, de Vries C	Incidence of clinically diagnosed systemic lupus erythematosus 1992-1998 using the UK General Practice Research Database	Pharmacoepidemiol Drug Saf	https://doi.org/10.1002/pds.1199			1	0	0	0	0	0	0	0	0	0	0	0	0	0
2006	Latinovic R, Gulliford M, Hughes R	Incidence of common compressive neuropathies in primary care	J Neurol Neurosurg Psychiatry	https://doi.org/10.1136/jnnp.2005.066696			1	0	0	0	0	0	0	0	0	0	0	0	0	0
2006	Smeeth L, Cook C, Hall A	Incidence of diagnosed polymyalgia rheumatica and temporal arteritis in the United Kingdom, 1990-2001	Ann Rheum Dis	https://doi.org/10.1136/ard.2005.046912			1	0	0	0	0	0	0	0	0	0	0	0	0	0
2006	Tam C, Rodrigues L, Petersen I, Islam A, Hayward A, O'Brien S	Incidence of Guillain-Barre syndrome among patients with Campylobacter infection: a general practice research database study	J Infect Dis	https://doi.org/10.1086/504294			1	0	0	0	0	0	0	0	0	0	0	0	0	0
2006	Card T, Solaymani-Dodaran M, Hubbard R, Logan R, West J	Is an internal comparison better than using national data when estimating mortality in longitudinal studies?	J Epidemiol Community Health	https://doi.org/10.1136/jech.2005.041202			1	0	0	0	0	0	0	0	0	0	0	0	0	0
2006	Apter A, Kinman J, Bilker W, Herlim M, Margolis D, Lautenbach E, Hennessy S, Strom B	Is there cross-reactivity between penicillins and cephalosporins?	Am J Med	https://doi.org/10.1016/j.amjmed.2005.10.052			1	0	0	0	0	0	0	0	0	0	0	0	0	0
2006	Yang YX, Lewis J, Epstein S, Metz D	Long-term proton pump inhibitor therapy and risk of hip fracture	JAMA	https://doi.org/10.1001/jama.296.24.2947			1	0	0	0	0	0	0	0	0	0	0	0	0	0
2006	Mulnier H, Seaman H, Raleigh V, Soedamah-Muthu S, Colhoun H, Lawrenson R	Mortality in people with type 2 diabetes in the UK	Diabet Med	https://doi.org/10.1111/j.1464-5491.2006.01838.x			1	0	0	0	0	0	0	0	0	0	0	0	0	0
2006	de Vries C, Bromley S, Farmer R	Myocardial infarction risk and hormone replacement: differences between products	Maturitas	https://doi.org/10.1016/j.maturitas.2005.06.004			1	0	0	0	0	0	0	0	0	0	0	0	0	0
2006	Hughes R, Charlton J, Latinovic R, Gulliford M	No association between immunization and Guillain-Barre syndrome in the United Kingdom, 1992 to 2000	Arch Intern Med	https://doi.org/10.1001/archinte.166.12.1301			1	0	0	0	0	0	0	0	0	0	0	0	0	0
2006	Huerta C, Varas-Lorenzo C, Castellsague J, Garcia-Rodriguez LA	Non-steroidal anti-inflammatory drugs and risk of first hospital admission for heart failure in the general population	Heart	https://doi.org/10.1136/hrt.2005.082388			1	0	0	0	0	0	0	0	0	0	0	0	0	0
2006	Hernan M, Logroscino G, Garcia-Rodriguez LA	Nonsteroidal anti-inflammatory drugs and the incidence of Parkinson disease	Neurology	https://doi.org/10.1212/01.wnl.0000204446.82823.28			1	0	0	0	0	0	0	0	0	0	0	0	0	0
2006	Jick H, Kaye J, Russmann S, Jick S	Nonsteroidal antiinflammatory drugs and acute myocardial infarction in patients with no major risk factors	Pharmacotherapy	https://doi.org/10.1592/phco.26.10.1379			1	0	0	0	0	0	0	0	0	0	0	0	0	0
2006	Jones R, Latinovic R, Charlton J, Gulliford M	Physical and psychological co-morbidity in irritable bowel syndrome: a matched cohort study using the General Practice Research Database	Aliment Pharmacol Ther	https://doi.org/10.1111/j.1365-2036.2006.03044.x			1	0	0	0	0	0	0	0	0	0	0	0	0	0
2006	Noakes K, Pebody R, Gungabissoon U, Stowe J, Miller E	Pneumococcal polysaccharide vaccine uptake in England, 1989-2003, prior to the introduction of a vaccination programme for older adults	J Public Health (Oxf)	https://doi.org/10.1093/pubmed/fdl017			1	0	0	0	0	0	0	0	0	0	0	0	0	0
2006	Neimann A, Shin D, Wang X, Margolis D, Troxel A, Gelfand J	Prevalence of cardiovascular risk factors in patients with psoriasis	J Am Acad Dermatol	https://doi.org/10.1016/j.jaad.2006.08.040			1	0	0	0	0	0	0	0	0	0	0	0	0	0
2006	Gore M, Dukes E, Rowbotham D, Tai K, Leslie D	Prevalence of contraindicated medical conditions and use of precluded medications in patients with painful neuropathic disorders prescribed amitriptyline	Pain Pract	https://doi.org/10.1111/j.1533-2500.2006.00101.x			1	0	0	0	0	0	0	0	0	0	0	0	0	0
2006	Fox K, Pharmd R, Bolinder B, Chen J, Kumar S	Prevalence of inadequate glycemic control among patients with type 2 diabetes in the United Kingdom general practice research database: A series of retrospective analyses of data from 1998 through 2002	Clin Ther	https://doi.org/10.1016/j.clinthera.2006.03.005			1	0	0	0	0	0	0	0	0	0	0	0	0	0
2006	de Vries F, de Vries C, Cooper C, Leufkens B, van Staa T	Reanalysis of two studies with contrasting results on the association between statin use and fracture risk: the General Practice Research Database	Int J Epidemiol	https://doi.org/10.1093/ije/dyl147			1	0	0	0	0	0	0	0	0	0	0	0	0	0
2006	Smith S, Smith G, Heatlie H, Bashford J, Ashcroft D, Verlander N, Duckworth G, Mason B, Smyth B, Maxwell S	Reducing variation in antibacterial prescribing rates for 'cough/cold' and sore throat between 1993 and 2001: regional analyses using the general practice research database	Public Health	https://doi.org/10.1016/j.puhe.2006.02.007			1	0	0	0	0	0	0	0	0	0	0	0	0	0
2006	Petersen I, Thomas J, Hamilton W, White P	Risk and predictors of fatigue after infectious mononucleosis in a large primary-care cohort	QJM	https://doi.org/10.1093/qjmed/hci149			1	0	0	0	0	0	0	0	0	0	0	0	0	0
2006	Handoko K, Souverein P, van Staa T, Meyboom R, Leufkens H, Egberts T, van den Bemt P	Risk of aplastic anemia in patients using antiepileptic drugs	Epilepsia	https://doi.org/10.1111/j.1528-1167.2006.00596.x			1	0	0	0	0	0	0	0	0	0	0	0	0	0
2006	Gelfand J, Neimann A, Shin D, Wang X, Margolis D, Troxel A	Risk of myocardial infarction in patients with psoriasis	JAMA	https://doi.org/10.1001/jama.296.14.1735			1	0	0	0	0	0	0	0	0	0	0	0	0	0
2006	West J, Logan R, Hubbard R, Card T	Risk of schizophrenia in people with coeliac disease, ulcerative colitis and Crohn's disease: a general population-based study	Aliment Pharmacol Ther	https://doi.org/10.1111/j.1365-2036.2006.02720.x			1	0	0	0	0	0	0	0	0	0	0	0	0	0
2006	Mulnier H, Seaman H, Raleigh V, Soedamah-Muthu S, Colhoun H, Lawrenson R, de Vries C	Risk of stroke in people with type 2 diabetes in the UK: a study using the General Practice Research Database	Diabetologia	https://doi.org/10.1007/s00125-006-0493-z			1	0	0	0	0	0	0	0	0	0	0	0	0	0
2006	Hardy J, Leaderer B, Holford T, Hall G, Bracken M	Safety of medications prescribed before and during early pregnancy in a cohort of 81,975 mothers from the UK General Practice Research Database	Pharmacoepidemiol Drug Saf	https://doi.org/10.1002/pds.1269			1	0	0	0	0	0	0	0	0	0	0	0	0	0
2006	Tannen R, Weiner M, Marcus S	Simulation of the Syst-Eur randomized control trial using a primary care electronic medical record was feasible	J Clin Epidemiol	https://doi.org/10.1016/j.jclinepi.2005.08.008			1	0	0	0	0	0	0	0	0	0	0	0	0	0
2006	van de Garde E, Hak E, Souverein P, Hoes A, van den Bosch J, Leufkens H	Statin treatment and reduced risk of pneumonia in patients with diabetes	Thorax	https://doi.org/10.1136/thx.2006.062885			1	0	0	0	0	0	0	0	0	0	0	0	0	0
2006	Brankin E, Walker M, Lynch N, Aspray T, Lis Y, Cowell W	The impact of dosing frequency on compliance and persistence with bisphosphonates among postmenopausal women in the UK: evidence from three databases	Curr Med Res Opin	https://doi.org/10.1185/030079906x112688			1	0	0	0	0	0	0	0	0	0	0	0	0	0
2006	Gelfand J, Shin D, Neimann A, Wang X, Margolis D, Troxel A	The risk of lymphoma in patients with psoriasis	J Invest Dermatol	https://doi.org/10.1038/sj.jid.5700410			1	0	0	0	0	0	0	0	0	0	0	0	0	0
2006	Cassell J, Mercer C, Sutcliffe L, Petersen I, Islam A, Brook M, Ross J, Kinghorn G, Simms I, Hughes G, Majeed A, Stephenson J, Johnson A, Hayward A	Trends in sexually transmitted infections in general practice 1990-2000: population based study using data from the UK general practice research database	BMJ	https://doi.org/10.1136/bmj.38726.404120.7C			1	0	0	0	0	0	0	0	0	0	0	0	0	0
2006	Cooper C, Harvey N, Dennison E, van Staa T	Update on the epidemiology of Paget's disease of bone	J Bone Miner Res	https://doi.org/10.1359/jbmr.06s201			1	0	0	0	0	0	0	0	0	0	0	0	0	0
2006	Souverein P, Webb D, Weil J, van Staa T, Egberts A	Use of antiepileptic drugs and risk of fractures: case-control study among patients with epilepsy	Neurology	https://doi.org/10.1212/01.wnl.0000210503.89488.88			1	0	0	0	0	0	0	0	0	0	0	0	0	0
2006	Andersohn F, Suissa S, Garbe E	Use of first- and second-generation cyclooxygenase-2-selective nonsteroidal antiinflammatory drugs and risk of acute myocardial infarction	Circulation	https://doi.org/10.1161/circulationaha.105.602425			1	0	0	0	0	0	0	0	0	0	0	0	0	0
2007	Douglas I, Cook C, Chakravarthy U, Hubbard R, Fletcher A, Smeeth L	A case-control study of drug risk factors for age-related macular degeneration	Ophthalmology	https://doi.org/10.1016/j.ophtha.2006.09.018			1	0	0	0	0	0	0	0	0	0	0	0	0	0
2007	Tannen R, Weiner M, Xie D, Barnhart K	A simulation using data from a primary care practice database closely replicated the women's health initiative trial	J Clin Epidemiol	https://doi.org/10.1016/j.jclinepi.2006.10.012			1	0	0	0	0	0	0	0	0	0	0	0	0	0
2007	Jones R, Latinovic R, Charlton J, Gulliford M	Alarm symptoms in early diagnosis of cancer in primary care: cohort study using General Practice Research Database	BMJ	https://doi.org/10.1136/bmj.39171.637106.AE			1	0	0	0	0	0	0	0	0	0	0	0	0	0
2007	van de Garde E, Souverein P, Hak E, Deneer V, van den Bosch J, Leufkens H	Angiotensin-converting enzyme inhibitor use and protection against pneumonia in patients with diabetes	J Hypertens	https://doi.org/10.1097/HJH.0b013e328010520a			1	0	0	0	0	0	0	0	0	0	0	0	0	0
2007	Petersen I, Hayward A	Antibacterial prescribing in primary care	J Antimicrob Chemother	https://doi.org/10.1093/jac/dkm156			1	0	0	0	0	0	0	0	0	0	0	0	0	0
2007	Schneider-Lindner V, Delaney J, Dial S, Dascal A, Suissa S	Antimicrobial Drugs and Community-acquired Methicillin-Resistant Staphylococcus aureus, United Kingdom	Emerg Infect Dis	https://doi.org/10.3201/eid1307.061561			1	0	0	0	0	0	0	0	0	0	0	0	0	0
2007	Pitman R, Melegaro A, Gelb D, Siddiqui M, Gay N, Edmunds W	Assessing the burden of influenza and other respiratory infections in England and Wales	J Infect	https://doi.org/10.1016/j.jinf.2006.09.017			1	0	0	0	0	0	0	0	0	0	0	0	0	0
2007	Margolis D, Hoffstad O, Isseroff R	Association between the use of beta-adrenergic receptor agents and the development of venous leg ulcers	Arch Dermatol	https://doi.org/10.1001/archderm.143.10.1275			1	0	0	0	0	0	0	0	0	0	0	0	0	0
2007	Yang YX, Hennessy S, Propert K, Hwang W, Sedarat A, Lewis J	Chronic proton pump inhibitor therapy and the risk of colorectal cancer	Gastroenterology	https://doi.org/10.1053/j.gastro.2007.06.022			1	0	0	0	0	0	0	0	0	0	0	0	0	0
2007	Gore M, Dukes E, Rowbotham D, Tai K, Leslie D	Clinical characteristics and pain management among patients with painful peripheral neuropathic disorders in general practice settings	Eur J Pain	https://doi.org/10.1016/j.ejpain.2006.10.004			1	0	0	0	0	0	0	0	0	0	0	0	0	0
2007	Hamilton W, Kernick D	Clinical features of primary brain tumours: a case-control study using electronic primary care records	Br J Gen Pract	https://pubmed.ncbi.nlm.nih.gov/17761056/			1	0	0	0	0	0	0	0	0	0	0	0	0	0
2007	Lafuma A, Berdeaux G	Costs and effectiveness of travoprost versus a dorzolamide + timolol fixed combination in first-line treatment of glaucoma: analysis conducted on the United Kingdom General Practitioner Research Database	Curr Med Res Opin	https://doi.org/10.1185/030079907x242836			1	0	0	0	0	0	0	0	0	0	0	0	0	0
2007	Jick S, Kaye J, Jick H	Diclofenac and acute myocardial infarction in patients with no major risk factors	Br J Clin Pharmacol	https://doi.org/10.1111/j.1365-2125.2007.02942.x			1	0	0	0	0	0	0	0	0	0	0	0	0	0
2007	Schade R, Andersohn F, Suissa S, Haverkamp W, Garbe E	Dopamine agonists and the risk of cardiac-valve regurgitation	N Engl J Med	https://doi.org/10.1056/NEJMoa062222			1	0	0	0	0	0	0	0	0	0	0	0	0	0
2007	Delaney J, Opatrny L, Brophy J, Suissa S	Drug drug interactions between antithrombotic medications and the risk of gastrointestinal bleeding	Cmaj	https://doi.org/10.1503/cmaj.070186			1	0	0	0	0	0	0	0	0	0	0	0	0	0
2007	MacDonald T, Morant S, Mozaffari E	Drug treatment discontinuation and achievement of target blood pressure and cholesterol in United Kingdom primary care	Curr Med Res Opin	https://doi.org/10.1185/030079907x233124			1	0	0	0	0	0	0	0	0	0	0	0	0	0
2007	Wallander MA, Johansson S, Ruigomez A, Garcia-Rodriguez LA, Jones R	Dyspepsia in general practice: incidence, risk factors, comorbidity and mortality	Fam Pract	https://doi.org/10.1093/fampra/cmm050			1	0	0	0	0	0	0	0	0	0	0	0	0	0
2007	Ruigomez A, Garcia-Rodriguez LA, Wallander MA, Johansson S, Dent J	Endoscopic findings in a cohort of newly diagnosed gastroesophageal reflux disease patients registered in a UK primary care database	Dis Esophagus	https://doi.org/10.1111/j.1442-2050.2007.00745.x			1	0	0	0	0	0	0	0	0	0	0	0	0	0
2007	Tannen R, Weiner M, Xie D, Barnhart K	Estrogen affects post-menopausal women differently than estrogen plus progestin replacement therapy	Hum Reprod	https://doi.org/10.1093/humrep/dem031			1	0	0	0	0	0	0	0	0	0	0	0	0	0
2007	Wurst K, Ephross S, Loehr J, Clark D, Guess H	Evaluation of the General Practice Research Database congenital heart defects prevalence: comparison to United Kingdom national systems	Birth Defects Res A Clin Mol Teratol	https://doi.org/10.1002/bdra.20356			1	0	0	0	0	0	0	0	0	0	0	0	0	0
2007	de Vries F, Bracke M, Leufkens H, Lammers J, Cooper C, van Staa T	Fracture risk with intermittent high-dose oral glucocorticoid therapy	Arthritis Rheum	https://doi.org/10.1002/art.22294			1	0	0	0	0	0	0	0	0	0	0	0	0	0
2007	Gonzalez-Perez A, Garcia-Rodriguez LA	Gallbladder disease in the general population: association with cardiovascular morbidity and therapy	Pharmacoepidemiol Drug Saf	https://doi.org/10.1002/pds.1346			1	0	0	0	0	0	0	0	0	0	0	0	0	0
2007	Alonso A, Garcia-Rodriguez LA, Logroscino G, Hernan M	Gout and risk of Parkinson disease: a prospective study	Neurology	https://doi.org/10.1212/01.wnl.0000279518.10072.df			1	0	0	0	0	0	0	0	0	0	0	0	0	0
2007	Tam C, O'Brien S, Petersen I, Islam A, Hayward A, Rodrigues L	Guillain-Barré syndrome and preceding infection with campylobacter, influenza and Epstein-Barr virus in the general practice research database	PLoS One	https://doi.org/10.1371/journal.pone.0000344			1	0	0	0	0	0	0	0	0	0	0	0	0	0
2007	Huerta C, Rivero E, Garcia-Rodriguez LA	Incidence and risk factors for psoriasis in the general population	Arch Dermatol	https://doi.org/10.1001/archderm.143.12.1559			1	0	0	0	0	0	0	0	0	0	0	0	0	0
2007	Alonso A, Jick S, Olek M, Hernan M	Incidence of multiple sclerosis in the United Kingdom : findings from a population-based cohort	J Neurol	https://doi.org/10.1007/s00415-007-0602-z			1	0	0	0	0	0	0	0	0	0	0	0	0	0
2007	Hogler W, Wehl G, van Staa T, Meister B, Klein-Franke A, Kropshofer G	Incidence of skeletal complications during treatment of childhood acute lymphoblastic leukemia: comparison of fracture risk with the General Practice Research Database	Pediatr Blood Cancer	https://doi.org/10.1002/pbc.20701			1	0	0	0	0	0	0	0	0	0	0	0	0	0
2007	Somers E, Thomas S, Smeeth L, Schoonen W, Hall A	Incidence of systemic lupus erythematosus in the United Kingdom, 1990-1999	Arthritis Rheum	https://doi.org/10.1002/art.22683			1	0	0	0	0	0	0	0	0	0	0	0	0	0
2007	van Staa T, Geusens P, Zhang B, Leufkens H, Boonen A, Cooper C	Individual fracture risk and the cost-effectiveness of bisphosphonates in patients using oral glucocorticoids	Rheumatology (Oxford)	https://doi.org/10.1093/rheumatology/kel249			1	0	0	0	0	0	0	0	0	0	0	0	0	0
2007	Jackson H, Solaymani-Dodaran M, Card T, Aithal G, Logan R, West J	Influence of ursodeoxycholic acid on the mortality and malignancy associated with primary biliary cirrhosis: a population-based cohort study	Hepatology	https://doi.org/10.1002/hep.21795			1	0	0	0	0	0	0	0	0	0	0	0	0	0
2007	Cook M, Girman C, Stein P, Alexander C	Initial monotherapy with either metformin or sulphonylureas often fails to achieve or maintain current glycaemic goals in patients with Type 2 diabetes in UK primary care	Diabet Med	https://doi.org/10.1111/j.1464-5491.2007.02078.x			1	0	0	0	0	0	0	0	0	0	0	0	0	0
2007	Delaney J, Daskalopoulou S, Brophy J, Steele R, Opatrny L, Suissa S	Lifestyle variables and the risk of myocardial infarction in the general practice research database	BMC Cardiovasc Disord	https://doi.org/10.1186/1471-2261-7-38			1	0	0	0	0	0	0	0	0	0	0	0	0	0
2007	Wilting I, de Vries F, Thio B, Cooper C, Heerdink E, Leufkens H, Nolen W, Egberts A, van Staa T	Lithium use and the risk of fractures	Bone	https://doi.org/10.1016/j.bone.2006.12.055			1	0	0	0	0	0	0	0	0	0	0	0	0	0
2007	Jordan K, Clarke A, Symmons D, Fleming DM, Porcheret M, Kadam U, Croft P	Measuring disease prevalence: a comparison of musculoskeletal disease using four general practice consultation databases	Br J Gen Pract	https://pubmed.ncbi.nlm.nih.gov/17244418/			1	0	0	0	0	0	0	0	0	0	0	0	0	0
2007	Becker C, Brobert G, Almqvist P, Johansson S, Jick S, Meier CR	Migraine and the risk of stroke, TIA, or death in the UK (CME)	Headache	https://doi.org/10.1111/j.1526-4610.2007.00937.x			1	0	0	0	0	0	0	0	0	0	0	0	0	0
2007	Wallander MA, Johansson S, Ruigomez A, Garcia-Rodriguez LA, Jones R	Morbidity associated with sleep disorders in primary care: a longitudinal cohort study	Prim Care Companion J Clin Psychiatry	https://doi.org/10.4088/pcc.v09n0502			1	0	0	0	0	0	0	0	0	0	0	0	0	0
2007	Hennessy S, Bilker W, Leonard C, Chittams J, Palumbo C, Karlawish J, Yang YX, Lautenbach E, Baine W, Metlay J	Observed association between antidepressant use and pneumonia risk was confounded by comorbidity measures	J Clin Epidemiol	https://doi.org/10.1016/j.jclinepi.2006.11.022			1	0	0	0	0	0	0	0	0	0	0	0	0	0
2007	Secnik K, Yurgin N, Lage M, McDonald-Everett C	Patterns of blood glucose monitoring in relation to glycemic control among patients with type 2 diabetes in the UK	J Diabetes Complications	https://doi.org/10.1016/j.jdiacomp.2006.04.003			1	0	0	0	0	0	0	0	0	0	0	0	0	0
2007	Wierik E, Hendricks P, Martinez C	Preferential prescribing of tibolone and combined estrogen plus progestogen therapy in postmenopausal women	Menopause	https://doi.org/10.1097/01.gme.0000247012.54468.75			1	0	0	0	0	0	0	0	0	0	0	0	0	0
2007	Watson J, Wise L, Green J	Prescribing of hormone therapy for menopause, tibolone, and bisphosphonates in women in the UK between 1991 and 2005	Eur J Clin Pharmacol	https://doi.org/10.1007/s00228-007-0320-6			1	0	0	0	0	0	0	0	0	0	0	0	0	0
2007	Ackers R, Murray M, Besag F, Wong I	Prioritizing children's medicines for research: a pharmaco-epidemiological study of antiepileptic drugs	Br J Clin Pharmacol	https://doi.org/10.1111/j.1365-2125.2006.02842.x			1	0	0	0	0	0	0	0	0	0	0	0	0	0
2007	Petersen I, Johnson A, Islam A, Duckworth G, Livermore D, Hayward A	Protective effect of antibiotics against serious complications of common respiratory tract infections: retrospective cohort study with the UK General Practice Research Database	BMJ	https://doi.org/10.1136/bmj.39345.405243.BE			1	0	0	0	0	0	0	0	0	0	0	0	0	0
2007	Osborn D, Levy G, Nazareth I, Petersen I, Islam A, King M	Relative risk of cardiovascular and cancer mortality in people with severe mental illness from the United Kingdom's General Practice Rsearch Database	Arch Gen Psychiatry	https://doi.org/10.1001/archpsyc.64.2.242			1	0	0	0	0	0	0	0	0	0	0	0	0	0
2007	Huerta C, Johansson S, Wallander MA, Garcia-Rodriguez LA	Risk factors and short-term mortality of venous thromboembolism diagnosed in the primary care setting in the United Kingdom	Arch Intern Med	https://doi.org/10.1001/archinte.167.9.935			1	0	0	0	0	0	0	0	0	0	0	0	0	0
2007	Aberra F, Stettler N, Brensinger C, Lichtenstein G, Lewis J	Risk for active tuberculosis in inflammatory bowel disease patients	Clin Gastroenterol Hepatol	https://doi.org/10.1016/j.cgh.2007.04.007			1	0	0	0	0	0	0	0	0	0	0	0	0	0
2007	Ruigomez A, Garcia-Rodriguez LA, Johansson S, Wallander MA, Edvardsson N	Risk of cerebrovascular accident after a first diagnosis of atrial fibrillation	Clin Cardiol	https://doi.org/10.1002/clc.20178			1	0	0	0	0	0	0	0	0	0	0	0	0	0
2007	Srinivasan R, Yang YX, Rubin S, Morgan M, Lewis J	Risk of colorectal cancer in women with a prior diagnosis of gynecologic malignancy	J Clin Gastroenterol	https://doi.org/10.1097/01.mcg.0000225587.85953.06			1	0	0	0	0	0	0	0	0	0	0	0	0	0
2007	Howard L, Kirkwood G, Leese M	Risk of hip fracture in patients with a history of schizophrenia	Br J Psychiatry	https://doi.org/10.1192/bjp.bp.106.023671			1	0	0	0	0	0	0	0	0	0	0	0	0	0
2007	Rubino A, Roskell N, Tennis P, Mines D, Weich S, Andrews E	Risk of suicide during treatment with venlafaxine, citalopram, fluoxetine, and dothiepin: retrospective cohort study	BMJ	https://doi.org/10.1136/bmj.39041.445104.BE			1	0	0	0	0	0	0	0	0	0	0	0	0	0
2007	Schlienger R, Fedson D, Jick S, Jick H, Meier CR	Statins and the risk of pneumonia: a population-based, nested case-control study	Pharmacotherapy	https://doi.org/10.1592/phco.27.3.325			1	0	0	0	0	0	0	0	0	0	0	0	0	0
2007	Nightingale A, Farmer R, de Vries C	Systemic lupus erythematosus prevalence in the UK: methodological issues when using the General Practice Research Database to estimate frequency of chronic relapsing-remitting disease	Pharmacoepidemiol Drug Saf	https://doi.org/10.1002/pds.1253			1	0	0	0	0	0	0	0	0	0	0	0	0	0
2007	Burke T, Sturkenboom M, Ohman-Strickland P, Wentworth C, Rhoads G	The effect of antihypertensive drugs and drug combinations on the incidence of new-onset type-2 diabetes mellitus	Pharmacoepidemiol Drug Saf	https://doi.org/10.1002/pds.1444			1	0	0	0	0	0	0	0	0	0	0	0	0	0
2007	Filion K, Delaney J, Brophy J, Ernst P, Suissa S	The impact of over-the-counter simvastatin on the number of statin prescriptions in the United Kingdom: a view from the General Practice Research Database	Pharmacoepidemiol Drug Saf	https://doi.org/10.1002/pds.1314			1	0	0	0	0	0	0	0	0	0	0	0	0	0
2007	Edwards C, Cooper C, Fisher D, Field M, van Staa T, Arden N	The importance of the disease process and disease-modifying antirheumatic drug treatment in the development of septic arthritis in patients with rheumatoid arthritis	Arthritis Rheum	https://doi.org/10.1002/art.23003			1	0	0	0	0	0	0	0	0	0	0	0	0	0
2007	Smitten A, Choi H, Hochberg M, Suissa S, Simon T, Testa M, Chan K	The risk of herpes zoster in patients with rheumatoid arthritis in the United States and the United Kingdom	Arthritis Rheum	https://doi.org/10.1002/art.23112			1	0	0	0	0	0	0	0	0	0	0	0	0	0
2007	Gelfand J, Troxel A, Lewis J, Kurd S, Shin D, Wang X, Margolis D, Strom B	The risk of mortality in patients with psoriasis: results from a population-based study	Arch Dermatol	https://doi.org/10.1001/archderm.143.12.1493			1	0	0	0	0	0	0	0	0	0	0	0	0	0
2007	Sharland M	The use of antibacterials in children: a report of the Specialist Advisory Committee on Antimicrobial Resistance (SACAR) Paediatric Subgroup	J Antimicrob Chemother	https://doi.org/10.1093/jac/dkm153			1	0	0	0	0	0	0	0	0	0	0	0	0	0
2007	Wurst K, Ephross S, Loehr J, Clark D, Guess H	The utility of the general practice research database to examine selected congenital heart defects: a validation study	Pharmacoepidemiol Drug Saf	https://doi.org/10.1002/pds.1431			1	0	0	0	0	0	0	0	0	0	0	0	0	0
2007	MacDonald T, Morant S, Mozaffari E	Treatment patterns of hypertension and dyslipidaemia in hypertensive patients at higher and lower risk of cardiovascular disease in primary care in the United Kingdom	J Hum Hypertens	https://doi.org/10.1038/sj.jhh.1002249			1	0	0	0	0	0	0	0	0	0	0	0	0	0
2007	Wallander MA, Johansson S, Ruigomez A, Garcia-Rodriguez LA	Unspecified abdominal pain in primary care: the role of gastrointestinal morbidity	Int J Clin Pract	https://doi.org/10.1111/j.1742-1241.2007.01529.x			1	0	0	0	0	0	0	0	0	0	0	0	0	0
2007	Bowe W, Hoffstad O, Margolis D	Upper respiratory tract infection in household contacts of acne patients	Dermatology	https://doi.org/10.1159/000106579			1	0	0	0	0	0	0	0	0	0	0	0	0	0
2007	Hughes G, Williams T, Simms I, Mercer C, Fenton K, Cassell J	Use of a primary care database to determine trends in genital chlamydia testing, diagnostic episodes and management in UK general practice, 1990-2004	Sex Transm Infect	https://doi.org/10.1136/sti.2006.022673			1	0	0	0	0	0	0	0	0	0	0	0	0	0
2007	Dunn N, Lane D, Everitt H, Little P	Use of antibiotics for sore throat and incidence of quinsy	Br J Gen Pract	https://pubmed.ncbi.nlm.nih.gov/17244424/			1	0	0	0	0	0	0	0	0	0	0	0	0	0
2007	de Vries F, Souverein P, Cooper C, Leufkens H, van Staa T	Use of beta-blockers and the risk of hip/femur fracture in the United Kingdom and The Netherlands	Calcif Tissue Int	https://doi.org/10.1007/s00223-006-0213-1			1	0	0	0	0	0	0	0	0	0	0	0	0	0
2007	Bremner S, Carey I, DeWilde S, Richards N, Maier W, Hilton S, Strachan D, Cook D	Vaccinations, infections and antibacterials in the first grass pollen season of life and risk of later hayfever	Clin Exp Allergy	https://doi.org/10.1111/j.1365-2222.2007.02697.x			1	0	0	0	0	0	0	0	0	0	0	0	0	0
2007	Seaman H, Langley S, Farmer R, de Vries C	Venous thromboembolism and cyproterone acetate in men with prostate cancer: a study using the General Practice Research Database	BJU Int	https://doi.org/10.1111/j.1464-410X.2007.06859.x			1	0	0	0	0	0	0	0	0	0	0	0	0	0
2008	Omar R, O'Sullivan C, Petersen I, Islam A, Majeed A	A model based on age, sex, and morbidity to explain variation in UK general practice prescribing: cohort study	BMJ	https://doi.org/10.1136/bmj.a238			1	0	0	0	0	0	0	0	0	0	0	0	0	0
2008	Meropol S, Chan K, Chen Z, Finkelstein J, Hennessy S, Lautenbach E, Platt R, Schech S, Shatin D, Metlay J	Adverse events associated with prolonged antibiotic use	Pharmacoepidemiol Drug Saf	https://doi.org/10.1002/pds.1547			1	0	0	0	0	0	0	0	0	0	0	0	0	0
2008	Nitsch D, Douglas I, Smeeth L, Fletcher A	Age-related macular degeneration and complement activation-related diseases: a population-based case-control study	Ophthalmology	https://doi.org/10.1016/j.ophtha.2008.06.035			1	0	0	0	0	0	0	0	0	0	0	0	0	0
2008	Jick S, Li L	Antidepressant drug use and risk of venous thromboembolism	Pharmacotherapy	https://doi.org/10.1592/phco.28.2.144			1	0	0	0	0	0	0	0	0	0	0	0	0	0
2008	Brauchli Y, Jick S, Curtin F, Meier CR	Association between beta-blockers, other antihypertensive drugs and psoriasis: population-based case-control study	Br J Dermatol	https://doi.org/10.1111/j.1365-2133.2008.08563.x			1	0	0	0	0	0	0	0	0	0	0	0	0	0
2008	Brauchli Y, Jick S, Curtin F, Meier CR	Association between use of thiazolidinediones or other oral antidiabetics and psoriasis: A population based case-control study	J Am Acad Dermatol	https://doi.org/10.1016/j.jaad.2007.11.023			1	0	0	0	0	0	0	0	0	0	0	0	0	0
2008	Ballard K, Seaman H, de Vries C, Wright J	Can symptomatology help in the diagnosis of endometriosis? Findings from a national case–control study—Part 1	BJOG	https://doi.org/10.1111/j.1471-0528.2008.01878.x			1	0	0	0	0	0	0	0	0	0	0	0	0	0
2008	Setakis E, Leufkens H, van Staa T	Changes in the characteristics of patients prescribed selective cyclooxygenase 2 inhibitors after the 2004 withdrawal of rofecoxib	Arthritis Rheum	https://doi.org/10.1002/art.23925			1	0	0	0	0	0	0	0	0	0	0	0	0	0
2008	Rietbrock S, Heeley E, Plumb J, van Staa T	Chronic atrial fibrillation: Incidence, prevalence, and prediction of stroke using the Congestive heart failure, Hypertension, Age >75, Diabetes mellitus, and prior Stroke or transient ischemic attack (CHADS2) risk stratification scheme	Am Heart J	https://doi.org/10.1016/j.ahj.2008.03.010			1	0	0	0	0	0	0	0	0	0	0	0	0	0
2008	Yang YX, Hennessy S, Propert K, Hwang W, Sarkar M, Lewis J	Chronic statin therapy and the risk of colorectal cancer	Pharmacoepidemiol Drug Saf	https://doi.org/10.1002/pds.1599			1	0	0	0	0	0	0	0	0	0	0	0	0	0
2008	Griffin J, Lee S, Caiado M, Kesten S, Price D	Comparison of tiotropium bromide and combined ipratropium/salbutamol for the treatment of COPD: a UK General Practice Research Database 12-month follow-up study	Prim Care Respir J	https://doi.org/10.3132/pcrj.2008.00024			1	0	0	0	0	0	0	0	0	0	0	0	0	0
2008	Denis P, Lafuma A, Berdeaux G	Costs and persistence of alpha-2 adrenergic agonists versus carbonic anhydrase inhibitors, both associated with prostaglandin analogues, for glaucoma as recorded by The United Kingdom General Practitioner Research Database	Clin Ophthalmol	https://doi.org/10.2147/opth.s2832			1	0	0	0	0	0	0	0	0	0	0	0	0	0
2008	Lafuma A, Laurendeau C, Berdeaux G	Costs and persistence of brimonidine versus brinzolamide in everyday glaucoma care: an analysis conducted on the UK General Practitioner Research Database	J Med Econ	https://doi.org/10.3111/13696990802211107			1	0	0	0	0	0	0	0	0	0	0	0	0	0
2008	Lafuma A, Berdeaux G	Costs and persistence of carbonic anhydrase inhibitor versus alpha-2 agonists, associated with beta-blockers, in glaucoma and ocular hypertension: an analysis of the UK-GPRD database	Curr Med Res Opin	https://doi.org/10.1185/030079908x292038			1	0	0	0	0	0	0	0	0	0	0	0	0	0
2008	Charlton R, Cunnington M, de Vries C, Weil J	Data resources for investigating drug exposure during pregnancy and associated outcomes: the General Practice Research Database (GPRD) as an alternative to pregnancy registries	Drug Saf	https://doi.org/10.2165/00002018-200831010-00004			1	0	0	0	0	0	0	0	0	0	0	0	0	0
2008	Hammad T, McAdams M, Feight A, Iyasu S, Pan GD	Determining the predictive value of Read/OXMIS codes to identify incident acute myocardial infarction in the General Practice Research Database	Pharmacoepidemiol Drug Saf	https://doi.org/10.1002/pds.1672			1	0	0	0	0	0	0	0	0	0	0	0	0	0
2008	Becker C, Brobert G, Johansson S, Jick S, Meier CR	Diabetes in patients with idiopathic Parkinson's disease	Diabetes Care	https://doi.org/10.2337/dc08-0479			1	0	0	0	0	0	0	0	0	0	0	0	0	0
2008	Hennessy S, Leonard C, Palumbo C, Bilker W, Newcomb C, Kimmel S	Diagnostic codes for sudden cardiac death and ventricular arrhythmia functioned poorly to identify outpatient events in EPIC's General Practice Research Database	Pharmacoepidemiol Drug Saf	https://doi.org/10.1002/pds.1632			1	0	0	0	0	0	0	0	0	0	0	0	0	0
2008	Daskalopoulou S, Delaney J, Filion K, Brophy J, Mayo N, Suissa S	Discontinuation of statin therapy following an acute myocardial infarction: a population-based study	Eur Heart J	https://doi.org/10.1093/eurheartj/ehn346			1	0	0	0	0	0	0	0	0	0	0	0	0	0
2008	van Staa T, Rietbrock S, Setakis E, Leufkens H	Does the varied use of NSAIDs explain the differences in the risk of myocardial infarction?	J Intern Med	https://doi.org/10.1111/j.1365-2796.2008.01991.x			1	0	0	0	0	0	0	0	0	0	0	0	0	0
2008	Seaman H, Ballard K, Wright J, de Vries C	Endometriosis and its coexistence with irritable bowel syndrome and pelvic inflammatory disease: findings from a national case-control study--Part 2	BJOG	https://doi.org/10.1111/j.1471-0528.2008.01879.x			1	0	0	0	0	0	0	0	0	0	0	0	0	0
2008	Rani F, Murray M, Byrne P, Wong I	Epidemiologic features of antipsychotic prescribing to children and adolescents in primary care in the United Kingdom	Pediatrics	https://doi.org/10.1542/peds.2007-2008			1	0	0	0	0	0	0	0	0	0	0	0	0	0
2008	van Staa T, Smeeth L, Persson I, Parkinson J, Leufkens H	Evaluating drug toxicity signals: is a hierarchical classification of evidence useful or a hindrance?	Pharmacoepidemiol Drug Saf	https://doi.org/10.1002/pds.1568			1	0	0	0	0	0	0	0	0	0	0	0	0	0
2008	Charlton J, Latinovic R, Gulliford M	Explaining the decline in early mortality in men and women with type 2 diabetes: a population-based cohort study	Diabetes Care	https://doi.org/10.2337/dc08-0137			1	0	0	0	0	0	0	0	0	0	0	0	0	0
2008	Douglas I, Smeeth L	Exposure to antipsychotics and risk of stroke: self controlled case series study	BMJ	https://doi.org/10.1136/bmj.a1227			1	0	0	0	0	0	0	0	0	0	0	0	0	0
2008	Gallagher A, Rietbrock S, Olson M, van Staa T	Fracture outcomes related to persistence and compliance with oral bisphosphonates	J Bone Miner Res	https://doi.org/10.1359/jbmr.080510			1	0	0	0	0	0	0	0	0	0	0	0	0	0
2008	Opatrny L, Delaney J, Suissa S	Gastro-intestinal haemorrhage risks of selective serotonin receptor antagonist therapy: a new look	Br J Clin Pharmacol	https://doi.org/10.1111/j.1365-2125.2008.03154.x			1	0	0	0	0	0	0	0	0	0	0	0	0	0
2008	Thompson P, Gilbert R, Long P, Saxena S, Sharland M, Wong I	Has UK guidance affected general practitioner antibiotic prescribing for otitis media in children?	J Public Health (Oxf)	https://doi.org/10.1093/pubmed/fdn072			1	0	0	0	0	0	0	0	0	0	0	0	0	0
2008	Renoux C, Dell'Aniello S, Garbe E, Suissa S	Hormone replacement therapy use and the risk of stroke	Maturitas	https://doi.org/10.1016/j.maturitas.2008.09.020			1	0	0	0	0	0	0	0	0	0	0	0	0	0
2008	Weiner M, Barnhart K, Xie D, Tannen R	Hormone therapy and coronary heart disease in young women	Menopause	https://doi.org/10.1097/gme.0b013e3180413e45			1	0	0	0	0	0	0	0	0	0	0	0	0	0
2008	Thomas S, Edwards C, Smeeth L, Cooper C, Hall A	How accurate are diagnoses for rheumatoid arthritis and juvenile idiopathic arthritis in the general practice research database?	Arthritis Rheum	https://doi.org/10.1002/art.24015			1	0	0	0	0	0	0	0	0	0	0	0	0	0
2008	Lewis J, Gelfand J, Troxel A, Forde K, Newcomb C, Kim H, Margolis D, Strom B	Immunosuppressant medications and mortality in inflammatory bowel disease	Am J Gastroenterol	https://doi.org/10.1111/j.1572-0241.2008.01836.x			1	0	0	0	0	0	0	0	0	0	0	0	0	0
2008	Card T, Solaymani-Dodaran M, West J	Incidence and mortality of primary sclerosing cholangitis in the UK: a population-based cohort study	J Hepatol	https://doi.org/10.1016/j.jhep.2008.02.017			1	0	0	0	0	0	0	0	0	0	0	0	0	0
2008	Fleming K, Aithal G, Solaymani-Dodaran M, Card T, West J	Incidence and prevalence of cirrhosis in the United Kingdom, 1992-2001: a general population-based study	J Hepatol	https://doi.org/10.1016/j.jhep.2008.05.023			1	0	0	0	0	0	0	0	0	0	0	0	0	0
2008	Kaye J, Li L, Jick S	Incidence of risk factors for myocardial infarction and other vascular diseases in patients with psoriasis	Br J Dermatol	https://doi.org/10.1111/j.1365-2133.2008.08707.x			1	0	0	0	0	0	0	0	0	0	0	0	0	0
2008	van Staa T, Cooper C, Barlow D, Leufkens H	Individualizing the risks and benefits of postmenopausal hormone therapy	Menopause	https://doi.org/10.1097/gme.0b013e31812e558f			1	0	0	0	0	0	0	0	0	0	0	0	0	0
2008	Cardwell C, McKinney P, Patterson C, Murray L	Infections in early life and childhood leukaemia risk: a UK case-control study of general practitioner records	Br J Cancer	https://doi.org/10.1038/sj.bjc.6604696			1	0	0	0	0	0	0	0	0	0	0	0	0	0
2008	Bremner S, Carey I, DeWilde S, Richards N, Maier W, Hilton S, Strachan D, Cook D	Infections presenting for clinical care in early life and later risk of hay fever in two UK birth cohorts	Allergy	https://doi.org/10.1111/j.1398-9995.2007.01599.x			1	0	0	0	0	0	0	0	0	0	0	0	0	0
2008	Gallagher A, Rietbrock S, Plumb J, van Staa T	Initiation and persistence of warfarin or aspirin in patients with chronic atrial fibrillation in general practice: do the appropriate patients receive stroke prophylaxis?	J Thromb Haemost	https://doi.org/10.1111/j.1538-7836.2008.03059.x			1	0	0	0	0	0	0	0	0	0	0	0	0	0
2008	Phatak H, Wentworth C, Burke T	Lipid testing among patients beginning statin therapy in general practice in the United Kingdom	Value Health	https://doi.org/10.1111/j.1524-4733.2008.00345.x			1	0	0	0	0	0	0	0	0	0	0	0	0	0
2008	Cheeta S, Drummond C, Oyefeso A, Phillips T, Deluca P, Perryman K, Coulton S	Low identification of alcohol use disorders in general practice in England	Addiction	https://doi.org/10.1111/j.1360-0443.2008.02198.x			1	0	0	0	0	0	0	0	0	0	0	0	0	0
2008	Bodmer M, Meier C, Krahenbuhl S, Jick S, Meier CR	Metformin, sulfonylureas, or other antidiabetes drugs and the risk of lactic acidosis or hypoglycemia: a nested case-control analysis	Diabetes Care	https://doi.org/10.2337/dc08-1171			1	0	0	0	0	0	0	0	0	0	0	0	0	0
2008	Becker C, Brobert G, Almqvist P, Johansson S, Jick S, Meier CR	Migraine incidence, comorbidity and health resource utilization in the UK	Cephalalgia	https://doi.org/10.1111/j.1468-2982.2007.01469.x			1	0	0	0	0	0	0	0	0	0	0	0	0	0
2008	Delaney J, Schneider-Lindner V, Brassard P, Suissa S	Mortality after infection with methicillin-resistant Staphylococcus aureus (MRSA) diagnosed in the community	BMC Med	https://doi.org/10.1186/1741-7015-6-2			1	0	0	0	0	0	0	0	0	0	0	0	0	0
2008	Cardwell C, Carson D, Patterson C	No association between routinely recorded infections in early life and subsequent risk of childhood-onset Type 1 diabetes: a matched case-control study using the UK General Practice Research Database	Diabet Med	https://doi.org/10.1111/j.1464-5491.2007.02351.x			1	0	0	0	0	0	0	0	0	0	0	0	0	0
2008	Lewis NR, Logan R, Hubbard R, West J	No increase in risk of fracture, malignancy or mortality in dermatitis herpetiformis: a cohort study	Aliment Pharmacol Ther	https://doi.org/10.1111/j.1365-2036.2008.03660.x			1	0	0	0	0	0	0	0	0	0	0	0	0	0
2008	Mikaeloff Y, Kezouh A, Suissa S	Nonsteroidal anti-inflammatory drug use and the risk of severe skin and soft tissue complications in patients with varicella or zoster disease	Br J Clin Pharmacol	https://doi.org/10.1111/j.1365-2125.2007.02997.x			1	0	0	0	0	0	0	0	0	0	0	0	0	0
2008	Yurgin N, Secnik K, Lage M	Obesity and the use of insulin: a study of patients with type 2 diabetes in the UK	J Diabetes Complications	https://doi.org/10.1016/j.jdiacomp.2006.12.001			1	0	0	0	0	0	0	0	0	0	0	0	0	0
2008	Hammad T, Graham D, Staffa J, Kornegay C, Pan GD	Onset of acute myocardial infarction after use of non-steroidal anti-inflammatory drugs	Pharmacoepidemiol Drug Saf	https://doi.org/10.1002/pds.1560			1	0	0	0	0	0	0	0	0	0	0	0	0	0
2008	Walters K, Rait G, Petersen I, Williams R, Nazareth I	Panic disorder and risk of new onset coronary heart disease, acute myocardial infarction, and cardiac mortality: cohort study using the general practice research database	Eur Heart J	https://doi.org/10.1093/eurheartj/ehn477			1	0	0	0	0	0	0	0	0	0	0	0	0	0
2008	Martinez C, Finnern HW, Rietbrock S, Eaton S, Ray-Chaudhuri K, Schapira AH	Patterns of treatment for restless legs syndrome in primary care in the United Kingdom	Clin Ther	https://doi.org/10.1016/j.clinthera.2008.02.001			1	0	0	0	0	0	0	0	0	0	0	0	0	0
2008	Grosso A, Douglas I, Hingorani A, MacAllister R, Smeeth L	Post-marketing assessment of the safety of strontium ranelate; a novel case-only approach to the early detection of adverse drug reactions	Br J Clin Pharmacol	https://doi.org/10.1111/j.1365-2125.2008.03273.x			1	0	0	0	0	0	0	0	0	0	0	0	0	0
2008	Sarkar M, Hennessy S, Yang YX	Proton-pump inhibitor use and the risk for community-acquired pneumonia	Ann Intern Med	https://doi.org/10.7326/0003-4819-149-6-200809160-00005			1	0	0	0	0	0	0	0	0	0	0	0	0	0
2008	Kaye J, Jick H	Proton pump inhibitor use and risk of hip fractures in patients without major risk factors	Pharmacotherapy	https://doi.org/10.1592/phco.28.8.951			1	0	0	0	0	0	0	0	0	0	0	0	0	0
2008	Brauchli Y, Jick S, Meier CR	Psoriasis and the risk of incident diabetes mellitus: a population-based study	Br J Dermatol	https://doi.org/10.1111/j.1365-2133.2008.08814.x			1	0	0	0	0	0	0	0	0	0	0	0	0	0
2008	Willemen M, Mantel-Teeuwisse A, Straus S, Leufkens H, Egberts A	Psychiatric and cardiovascular comorbidities in patients with diabetes mellitus starting antiobesity drugs	Obesity (Silver Spring)	https://doi.org/10.1038/oby.2008.362			1	0	0	0	0	0	0	0	0	0	0	0	0	0
2008	Garcia-Rodriguez LA, Ruigomez A, Martin-Merino E, Johansson S, Wallander MA	Relationship between gastroesophageal reflux disease and COPD in UK primary care	Chest	https://doi.org/10.1378/chest.08-0902			1	0	0	0	0	0	0	0	0	0	0	0	0	0
2008	Tannen R, Weiner M, Xie D	Replicated studies of two randomized trials of angiotensin-converting enzyme inhibitors: further empiric validation of the 'tprior event rate ratio' to adjust for unmeasured confounding by indication	Pharmacoepidemiol Drug Saf	https://doi.org/10.1002/pds.1584			1	0	0	0	0	0	0	0	0	0	0	0	0	0
2008	Weiner M, Xie D, Tannen R	Replication of the Scandinavian Simvastatin Survival Study using a primary care medical record database prompted exploration of a new method to address unmeasured confounding	Pharmacoepidemiol Drug Saf	https://doi.org/10.1002/pds.1585			1	0	0	0	0	0	0	0	0	0	0	0	0	0
2008	Solaymani-Dodaran M, Aithal G, Card T, West J	Risk of cardiovascular and cerebrovascular events in primary biliary cirrhosis: a population-based cohort study	Am J Gastroenterol	https://doi.org/10.1111/j.1572-0241.2008.02092.x			1	0	0	0	0	0	0	0	0	0	0	0	0	0
2008	Huerta C, Johansson S, Wallander MA, Garcia-Rodriguez LA	Risk of myocardial infarction and overall mortality in survivors of venous thromboembolism	Thromb J	https://doi.org/10.1186/1477-9560-6-10			1	0	0	0	0	0	0	0	0	0	0	0	0	0
2008	Mulnier H, Seaman H, Raleigh V, Soedamah-Muthu S, Colhoun H, Lawrenson R, de Vries C	Risk of myocardial infarction in men and women with type 2 diabetes in the UK: a cohort study using the General Practice Research Database	Diabetologia	https://doi.org/10.1007/s00125-008-1076-y			1	0	0	0	0	0	0	0	0	0	0	0	0	0
2008	Abel K, Heatlie H, Howard L, Webb R	Sex- and age-specific incidence of fractures in mental illness: a historical, population-based cohort study	J Clin Psychiatry	https://doi.org/10.4088/jcp.v69n0907			1	0	0	0	0	0	0	0	0	0	0	0	0	0
2008	Osborn D, Levy G, Nazareth I, King M	Suicide and severe mental illnesses. Cohort study within the UK general practice research database	Schizophr Res	https://doi.org/10.1016/j.schres.2007.11.025			1	0	0	0	0	0	0	0	0	0	0	0	0	0
2008	Becker C, Brobert G, Almqvist P, Johansson S, Jick S, Meier CR	The risk of newly diagnosed asthma in migraineurs with or without previous triptan prescriptions	Headache	https://doi.org/10.1111/j.1526-4610.2007.01030.x			1	0	0	0	0	0	0	0	0	0	0	0	0	0
2008	Garcia-Rodriguez LA, Masso-Gonzalez E, Wallander MA, Johansson S	The safety of rosuvastatin in comparison with other statins in over 100 000 statin users in UK primary care	Pharmacoepidemiol Drug Saf	https://doi.org/10.1002/pds.1603			1	0	0	0	0	0	0	0	0	0	0	0	0	0
2008	Becker C, Jick S, Meier CR	Use of antihypertensives and the risk of Parkinson disease	Neurology	https://doi.org/10.1212/01.wnl.0000303818.38960.44			1	0	0	0	0	0	0	0	0	0	0	0	0	0
2008	Shawe J, Mulnier H, Nicholls P, Lawrenson R	Use of hormonal contraceptive methods by women with diabetes	Prim Care Diabetes	https://doi.org/10.1016/j.pcd.2008.10.003			1	0	0	0	0	0	0	0	0	0	0	0	0	0
2008	Becker C, Jick S, Meier CR	Use of statins and the risk of Parkinson's disease: a retrospective case-control study in the UK	Drug Saf	https://doi.org/10.2165/00002018-200831050-00004			1	0	0	0	0	0	0	0	0	0	0	0	0	0
2008	Meier C, Kraenzlin M, Bodmer M, Jick S, Jick H, Meier CR	Use of thiazolidinediones and fracture risk	Arch Intern Med	https://doi.org/10.1001/archinte.168.8.820			1	0	0	0	0	0	0	0	0	0	0	0	0	0
2008	Delaney J, Moodie E, Suissa S	Validating the effects of drug treatment on blood pressure in the General Practice Research Database	Pharmacoepidemiol Drug Saf	https://doi.org/10.1002/pds.1553			1	0	0	0	0	0	0	0	0	0	0	0	0	0
2008	Devine S, West S, Andrews E, Tennis P, Eaton S, Thorp J, Olshan A	Validation of neural tube defects in the full featured--general practice research database	Pharmacoepidemiol Drug Saf	https://doi.org/10.1002/pds.1573			1	0	0	0	0	0	0	0	0	0	0	0	0	0
2008	van Staa T, Smeeth L, Persson I, Parkinson J, Leufkens H	What is the harm-benefit ratio of Cox-2 inhibitors?	Int J Epidemiol	https://doi.org/10.1093/ije/dym296			1	0	0	0	0	0	0	0	0	0	0	0	0	0
2009	van Staa T, Leufkens H, Zhang B, Smeeth L	A comparison of cost effectiveness using data from randomized trials or actual clinical practice: selective cox-2 inhibitors as an example	PLoS Med	https://doi.org/10.1371/journal.pmed.1000194			1	0	0	0	0	0	0	0	0	0	0	0	0	0
2009	Humes D, Solaymani-Dodaran M, Fleming K, Simpson J, Spiller R, West J	A population-based study of perforated diverticular disease incidence and associated mortality	Gastroenterology	https://doi.org/10.1053/j.gastro.2008.12.054			1	0	0	0	0	0	0	0	0	0	0	0	0	0
2009	Jones R, Charlton J, Latinovic R, Gulliford M	Alarm symptoms and identification of non-cancer diagnoses in primary care: cohort study	BMJ	https://doi.org/10.1136/bmj.b3094			1	0	0	0	0	0	0	0	0	0	0	0	0	0
2009	Hsia Y, Neubert A, Rani F, Viner R, Hindmarsh P, Wong I	An increase in the prevalence of type 1 and 2 diabetes in children and adolescents: results from prescription data from a UK general practice database	Br J Clin Pharmacol	https://doi.org/10.1111/j.1365-2125.2008.03347.x			1	0	0	0	0	0	0	0	0	0	0	0	0	0
2009	Winchester C, Macfarlane T, Thomas M, Price D	Antibiotic prescribing and outcomes of lower respiratory tract infection in UK primary care	Chest	https://doi.org/10.1378/chest.07-2940			1	0	0	0	0	0	0	0	0	0	0	0	0	0
2009	Flory J, Ellenberg S, Szapary P, Strom B, Hennessy S	Antidiabetic action of bezafibrate in a large observational database	Diabetes Care	https://doi.org/10.2337/dc08-1809			1	0	0	0	0	0	0	0	0	0	0	0	0	0
2009	Toschke A, Wolfe C, Heuschmann P, Rudd A, Gulliford M	Antihypertensive treatment after stroke and all-cause mortality--an analysis of the General Practitioner Research Database (GPRD)	Cerebrovasc Dis	https://doi.org/10.1159/000223434			1	0	0	0	0	0	0	0	0	0	0	0	0	0
2009	Heckbert S, Wiggins K, Glazer N, Dublin S, Psaty B, Smith N, Longstreth WT, Lumley T	Antihypertensive treatment with ACE inhibitors or beta-blockers and risk of incident atrial fibrillation in a general hypertensive population	Am J Hypertens	https://doi.org/10.1038/ajh.2009.33			1	0	0	0	0	0	0	0	0	0	0	0	0	0
2009	Somers E, Thomas S, Smeeth L, Hall A	Are individuals with an autoimmune disease at higher risk of a second autoimmune disorder?	Am J Epidemiol	https://doi.org/10.1093/aje/kwn408			1	0	0	0	0	0	0	0	0	0	0	0	0	0
2009	Frisher M, Crome I, Martino O, Croft P	Assessing the impact of cannabis use on trends in diagnosed schizophrenia in the United Kingdom from 1996 to 2005	Schizophr Res	https://doi.org/10.1016/j.schres.2009.05.031			1	0	0	0	0	0	0	0	0	0	0	0	0	0
2009	McCarthy S, Asherson P, Coghill D, Hollis C, Murray M, Potts L, Sayal K, de Soysa R, Taylor E, Williams T, Wong I	Attention-deficit hyperactivity disorder: treatment discontinuation in adolescents and young adults	Br J Psychiatry	https://doi.org/10.1192/bjp.bp.107.045245			1	0	0	0	0	0	0	0	0	0	0	0	0	0
2009	Wong I, Asherson P, Bilbow A, Clifford S, Coghill D, DeSoysa R, Hollis C, McCarthy S, Murray M, Planner C, Potts L, Sayal K, Taylor E	Cessation of attention deficit hyperactivity disorder drugs in the young (CADDY)--a pharmacoepidemiological and qualitative study	Health Technol Assess	https://doi.org/10.3310/hta13490			1	0	0	0	0	0	0	0	0	0	0	0	0	0
2009	Ackers R, Besag F, Wade A, Murray M, Wong I	Changing trends in antiepileptic drug prescribing in girls of child-bearing potential	Arch Dis Child	https://doi.org/10.1136/adc.2008.144386			1	0	0	0	0	0	0	0	0	0	0	0	0	0
2009	Ruigomez A, Masso-Gonzalez E, Johansson S, Wallander MA, Garcia-Rodriguez LA	Chest pain without established ischaemic heart disease in primary care patients: associated comorbidities and mortality	Br J Gen Pract	https://doi.org/10.3399/bjgp09X407054			1	0	0	0	0	0	0	0	0	0	0	0	0	0
2009	Garcia-Rodriguez LA, Wallander MA, Tolosa L, Johansson S	Chronic obstructive pulmonary disease in UK primary care: incidence and risk factors	Copd	https://doi.org/10.1080/15412550903156325			1	0	0	0	0	0	0	0	0	0	0	0	0	0
2009	Bernier M, Mikaeloff Y, Hudson M, Suissa S	Combined oral contraceptive use and the risk of systemic lupus erythematosus	Arthritis Rheum	https://doi.org/10.1002/art.24398			1	0	0	0	0	0	0	0	0	0	0	0	0	0
2009	Feudjo-Tepie M, Roux GL, Beach K, Bennett D, Robinson N	Comorbidities of idiopathic thrombocytopenic purpura: a population-based study	Adv Hematol	https://doi.org/10.1155/2009/963506			1	0	0	0	0	0	0	0	0	0	0	0	0	0
2009	Natale R, Lafuma A, Berdeaux G	Cost effectiveness of travoprost versus a fixed combination of latanoprost/timolol in patients with ocular hypertension or glaucoma: analysis based on the UK general practitioner research database	Clin Drug Investig	https://doi.org/10.2165/0044011-200929020-00005			1	0	0	0	0	0	0	0	0	0	0	0	0	0
2009	Tate A, Martin A, Murray-Thomas T, Anderson S, Cassell J	Determining the date of diagnosis--is it a simple matter? The impact of different approaches to dating diagnosis on estimates of delayed care for ovarian cancer in UK primary care	BMC Med Res Methodol	https://doi.org/10.1186/1471-2288-9-42			1	0	0	0	0	0	0	0	0	0	0	0	0	0
2009	Thompson P, Gilbert R, Long P, Saxena S, Sharland M, Wong I	Effect of antibiotics for otitis media on mastoiditis in children: a retrospective cohort study using the United kingdom general practice research database	Pediatrics	https://doi.org/10.1542/peds.2007-3349			1	0	0	0	0	0	0	0	0	0	0	0	0	0
2009	Gauthier A, Breuer J, Carrington D, Martin M, Remy V	Epidemiology and cost of herpes zoster and post-herpetic neuralgia in the United Kingdom	Epidemiol Infect	https://doi.org/10.1017/s0950268808000678			1	0	0	0	0	0	0	0	0	0	0	0	0	0
2009	Schoonen W, Kucera G, Coalson J, Li L, Rutstein M, Mowat F, Fryzek J, Kaye J	Epidemiology of immune thrombocytopenic purpura in the General Practice Research Database	Br J Haematol	https://doi.org/10.1111/j.1365-2141.2009.07615.x			1	0	0	0	0	0	0	0	0	0	0	0	0	0
2009	Punekar Y, Sheikh A	Establishing the incidence and prevalence of clinician-diagnosed allergic conditions in children and adolescents using routinely collected data from general practices	Clin Exp Allergy	https://doi.org/10.1111/j.1365-2222.2009.03248.x		2008-05-21	1	0	0	0	0	0	0	0	0	0	0	0	0	0
2009	Punekar Y, Sheikh A	Establishing the sequential progression of multiple allergic diagnoses in a UK birth cohort using the General Practice Research Database	Clin Exp Allergy	https://doi.org/10.1111/j.1365-2222.2009.03366.x		2008-05-21	1	0	0	0	0	0	0	0	0	0	0	0	0	0
2009	Moore M, Yuen H, Dunn N, Mullee M, Maskell J, Kendrick T	Explaining the rise in antidepressant prescribing: a descriptive study using the general practice research database	BMJ	https://doi.org/10.1136/bmj.b3999			1	0	0	0	0	0	0	0	0	0	0	0	0	0
2009	de Vries F, Cooper A, Cockle S, van Staa T, Cooper C	Fracture risk in patients receiving acid-suppressant medication alone and in combination with bisphosphonates	Osteoporos Int	https://doi.org/10.1007/s00198-009-0891-4			1	0	0	0	0	0	0	0	0	0	0	0	0	0
2009	Thomas M, von Ziegenweidt J, Lee A, Price D	High-dose inhaled corticosteroids versus add-on long-acting beta-agonists in asthma: an observational study	J Allergy Clin Immunol	https://doi.org/10.1016/j.jaci.2008.09.035			1	0	0	0	0	0	0	0	0	0	0	0	0	0
2009	Rietbrock S, Plumb J, Gallagher A, van Staa T	How effective are dose-adjusted warfarin and aspirin for the prevention of stroke in patients with chronic atrial fibrillation? An analysis of the UK General Practice Research Database	Thromb Haemost	https://pubmed.ncbi.nlm.nih.gov/19277415/			1	0	0	0	0	0	0	0	0	0	0	0	0	0
2009	Jick S, Choi H, Li L, McInnes I, Sattar N	Hyperlipidaemia, statin use and the risk of developing rheumatoid arthritis	Ann Rheum Dis	https://doi.org/10.1136/ard.2008.091967			1	0	0	0	0	0	0	0	0	0	0	0	0	0
2009	Alonso A, Logroscino G, Jick S, Hernan M	Incidence and lifetime risk of motor neuron disease in the United Kingdom: a population-based study	Eur J Neurol	https://doi.org/10.1111/j.1468-1331.2009.02586.x			1	0	0	0	0	0	0	0	0	0	0	0	0	0
2009	Thomas M, Price D, Chrystyn H, Lloyd A, Williams A, von Ziegenweidt J	Inhaled corticosteroids for asthma: impact of practice level device switching on asthma control	BMC Pulm Med	https://doi.org/10.1186/1471-2466-9-1			1	0	0	0	0	0	0	0	0	0	0	0	0	0
2009	Grosso A, Douglas I, Hingorani A, MacAllister R, Hubbard R, Smeeth L	Inhaled tiotropium bromide and risk of stroke	Br J Clin Pharmacol	https://doi.org/10.1111/j.1365-2125.2009.03517.x			1	0	0	0	0	0	0	0	0	0	0	0	0	0
2009	Stowe J, Andrews N, Wise L, Miller E	Investigation of the temporal association of Guillain-Barre syndrome with influenza vaccine and influenzalike illness using the United Kingdom General Practice Research Database	Am J Epidemiol	https://doi.org/10.1093/aje/kwn310			1	0	0	0	0	0	0	0	0	0	0	0	0	0
2009	Ruigomez A, Wallander MA, Johansson S, Garcia-Rodriguez LA	Irritable bowel syndrome and gastroesophageal reflux disease in primary care: is there a link?	Dig Dis Sci	https://doi.org/10.1007/s10620-008-0462-0			1	0	0	0	0	0	0	0	0	0	0	0	0	0
2009	Gulliford M, Charlton J	Is relative mortality of type 2 diabetes mellitus decreasing?	Am J Epidemiol	https://doi.org/10.1093/aje/kwn342			1	0	0	0	0	0	0	0	0	0	0	0	0	0
2009	Brauchli Y, Jick S, Curtin F, Meier CR	Lithium, antipsychotics, and risk of psoriasis	J Clin Psychopharmacol	https://doi.org/10.1097/JCP.0b013e31819a4b7c			1	0	0	0	0	0	0	0	0	0	0	0	0	0
2009	Andersohn F, Schade R, Suissa S, Garbe E	Long-term use of antidepressants for depressive disorders and the risk of diabetes mellitus	Am J Psychiatry	https://doi.org/10.1176/appi.ajp.2008.08071065			1	0	0	0	0	0	0	0	0	0	0	0	0	0
2009	Simon T, Smitten A, Franklin J, Askling J, Lacaille D, Wolfe F, Hochberg M, Qi K, Suissa S	Malignancies in the rheumatoid arthritis abatacept clinical development programme: an epidemiological assessment	Ann Rheum Dis	https://doi.org/10.1136/ard.2008.097527			1	0	0	0	0	0	0	0	0	0	0	0	0	0
2009	McCarthy S, Cranswick N, Potts L, Taylor E, Wong I	Mortality associated with attention-deficit hyperactivity disorder (ADHD) drug treatment: a retrospective cohort study of children, adolescents and young adults using the general practice research database	Drug Saf	https://doi.org/10.2165/11317630-000000000-00000			1	0	0	0	0	0	0	0	0	0	0	0	0	0
2009	Grosso A, Douglas I, Hingorani A, MacAllister R, Smeeth L	Oral bisphosphonates and risk of atrial fibrillation and flutter in women: a self-controlled case-series safety analysis	PLoS One	https://doi.org/10.1371/journal.pone.0004720		2008-06-18	1	0	0	0	0	0	0	0	0	0	0	0	0	0
2009	Millett C, Bottle A, Ng A, Curcin V, Molokhia M, Saxena S, Majeed A	Pay for perfomance and the quality of diabetes management in individuals with and without co-morbid medical conditions	J R Soc Med	https://doi.org/10.1258/jrsm.2009.090171			1	0	0	0	0	0	0	0	0	0	0	0	0	0
2009	Turner S, Thomas M, von Ziegenweidt J, Price D	Prescribing trends in asthma: a longitudinal observational study	Arch Dis Child	https://doi.org/10.1136/adc.2008.140681			1	0	0	0	0	0	0	0	0	0	0	0	0	0
2009	Watts R, Al-Taiar A, Scott D, Macgregor A	Prevalence and incidence of Wegener's granulomatosis in the UK general practice research database	Arthritis Rheum	https://doi.org/10.1002/art.24544			1	0	0	0	0	0	0	0	0	0	0	0	0	0
2009	Phatak H, Wentworth C, Sazonov V, Burke T	Prevalence and predictors of lipid abnormalities in patients treated with statins in the UK general practice	Atherosclerosis	https://doi.org/10.1016/j.atherosclerosis.2008.03.016			1	0	0	0	0	0	0	0	0	0	0	0	0	0
2009	Martinez C, Sullivan T, Hauser W	Prevalence of acute repetitive seizures (ARS) in the United Kingdom	Epilepsy Res	https://doi.org/10.1016/j.eplepsyres.2009.08.006			1	0	0	0	0	0	0	0	0	0	0	0	0	0
2009	Evans H, Tsourapas A, Mercer C, Rait G, Bryan S, Hamill M, Delpech V, Hughes G, Brook G, Williams T, Johnson A, Singh S, Petersen I, Chadborn T, Cassell J	Primary care consultations and costs among HIV-positive individuals in UK primary care 1995-2005: a cohort study	Sex Transm Infect	https://doi.org/10.1136/sti.2009.035865			1	0	0	0	0	0	0	0	0	0	0	0	0	0
2009	Brauchli Y, Jick S, Miret M, Meier CR	Psoriasis and risk of incident cancer: an inception cohort study with a nested case-control analysis	J Invest Dermatol	https://doi.org/10.1038/jid.2009.113			1	0	0	0	0	0	0	0	0	0	0	0	0	0
2009	Brauchli Y, Jick S, Miret M, Meier CR	Psoriasis and risk of incident myocardial infarction, stroke or transient ischaemic attack: an inception cohort study with a nested case-control analysis	Br J Dermatol	https://doi.org/10.1111/j.1365-2133.2008.09020.x			1	0	0	0	0	0	0	0	0	0	0	0	0	0
2009	Jick H, Hagberg K, Egger P	Rate of suicide in patients taking montelukast	Pharmacotherapy	https://doi.org/10.1592/phco.29.2.165		2008-06-18	1	0	0	0	0	0	0	0	0	0	0	0	0	0
2009	Garcia-Rodriguez LA, Tolosa L, Ruigomez A, Johansson S, Wallander MA	Rheumatoid arthritis in UK primary care: incidence and prior morbidity	Scand J Rheumatol	https://doi.org/10.1080/03009740802448825			1	0	0	0	0	0	0	0	0	0	0	0	0	0
2009	Viner R, Hsia Y, Neubert A, Wong I	Rise in antiobesity drug prescribing for children and adolescents in the UK: a population-based study	Br J Clin Pharmacol	https://doi.org/10.1111/j.1365-2125.2009.03528.x			1	0	0	0	0	0	0	0	0	0	0	0	0	0
2009	Hsia Y, Maclennan K	Rise in psychotropic drug prescribing in children and adolescents during 1992-2001: a population-based study in the UK	Eur J Epidemiol	https://doi.org/10.1007/s10654-009-9321-3			1	0	0	0	0	0	0	0	0	0	0	0	0	0
2009	Hamilton W, Gallagher A, Thomas J, White P	Risk markers for both chronic fatigue and irritable bowel syndromes: a prospective case-control study in primary care	Psychol Med	https://doi.org/10.1017/s0033291709005601			1	0	0	0	0	0	0	0	0	0	0	0	0	0
2009	Ruigomez A, Johansson S, Wallander MA, Edvardsson N, Garcia-Rodriguez LA	Risk of cardiovascular and cerebrovascular events after atrial fibrillation diagnosis	Int J Cardiol	https://doi.org/10.1016/j.ijcard.2008.04.050			1	0	0	0	0	0	0	0	0	0	0	0	0	0
2009	Tzoulaki I, Molokhia M, Curcin V, Little M, Millett C, Ng A, Hughes R, Khunti K, Wilkins M, Majeed A, Elliott P	Risk of cardiovascular disease and all cause mortality among patients with type 2 diabetes prescribed oral antidiabetes drugs: retrospective cohort study using UK general practice research database	BMJ	https://doi.org/10.1136/bmj.b4731			1	0	0	0	0	0	0	0	0	0	0	0	0	0
2009	Schneider C, Jick S, Meier CR	Risk of cardiovascular outcomes in users of estradiol/dydrogesterone or other HRT preparations	Climacteric	https://doi.org/10.1080/13697130902780853			1	0	0	0	0	0	0	0	0	0	0	0	0	0
2009	Feudjo-Tepie M, Hall S, Logie J, Robinson N	Risk of cataract among idiopathic thrombocytopenic purpura patients in the UK general practice research database	Pharmacoepidemiol Drug Saf	https://doi.org/10.1002/pds.1723			1	0	0	0	0	0	0	0	0	0	0	0	0	0
2009	Schneider C, Jick S, Meier CR	Risk of gynecological cancers in users of estradiol/dydrogesterone or other HRT preparations	Climacteric	https://doi.org/10.3109/13697130903075352			1	0	0	0	0	0	0	0	0	0	0	0	0	0
2009	Gulliford M, Charlton J, Ashworth M, Rudd A, Toschke A	Selection of medical diagnostic codes for analysis of electronic patient records. Application to stroke in a primary care database	PLoS One	https://doi.org/10.1371/journal.pone.0007168			1	0	0	0	0	0	0	0	0	0	0	0	0	0
2009	Gulliford M, Latinovic R, Charlton J, Little P, van Staa T, Ashworth M	Selective decrease in consultations and antibiotic prescribing for acute respiratory tract infections in UK primary care up to 2006	J Public Health (Oxf)	https://doi.org/10.1093/pubmed/fdp081			1	0	0	0	0	0	0	0	0	0	0	0	0	0
2009	Bodmer M, Brauchli Y, Krahenbuhl S, Jick S, Meier CR	Statin use and risk of gallstone disease followed by cholecystectomy	JAMA	https://doi.org/10.1001/jama.2009.1601		2009-05-22	1	0	0	0	0	0	0	0	0	0	0	0	0	0
2009	van Staa T, Sprafka J	Study of adverse outcomes in women using testosterone therapy	Maturitas	https://doi.org/10.1016/j.maturitas.2008.11.001			1	0	0	0	0	0	0	0	0	0	0	0	0	0
2009	Delaney J, Suissa S	The case-crossover study design in pharmacoepidemiology	Stat Methods Med Res	https://doi.org/10.1177/0962280208092346			1	0	0	0	0	0	0	0	0	0	0	0	0	0
2009	Watson L, Baird J, Hosel V, Peveler R	The effect of concurrent pain on the management of patients with depression: an analysis of NHS healthcare resource utilisation using the GPRD database	Int J Clin Pract	https://doi.org/10.1111/j.1742-1241.2009.02017.x			1	0	0	0	0	0	0	0	0	0	0	0	0	0
2009	Crooks C, West J, Solaymani-Dodaran M, Card T	The epidemiology of haemochromatosis: a population-based study	Aliment Pharmacol Ther	https://doi.org/10.1111/j.1365-2036.2008.03874.x			1	0	0	0	0	0	0	0	0	0	0	0	0	0
2009	Watts R, Al-Taiar A, Mooney J, Scott D, Macgregor A	The epidemiology of Takayasu arteritis in the UK	Rheumatology (Oxford)	https://doi.org/10.1093/rheumatology/kep153			1	0	0	0	0	0	0	0	0	0	0	0	0	0
2009	Abrahamson PE, Hall S, Feudjo-Tepie M, Mitrani-Gold FS, Logie J	The incidence of idiopathic thrombocytopenic purpura among adults: a population-based study and literature review	Eur J Haematol	https://doi.org/10.1111/j.1600-0609.2009.01247.x			1	0	0	0	0	0	0	0	0	0	0	0	0	0
2009	Jick H, Chamberlin D, Hagberg K	The origin and spread of a mumps epidemic: United kingdom, 2003-2006	Epidemiology	https://doi.org/10.1097/EDE.0b013e3181b056f5		2008-10-21	1	0	0	0	0	0	0	0	0	0	0	0	0	0
2009	Zhang B, de Vries F, Setakis E, van Staa T	The pattern of risk of myocardial infarction in patients taking asthma medication: a study with the General Practice Research Database	J Hypertens	https://doi.org/10.1097/HJH.0b013e32832af68d			1	0	0	0	0	0	0	0	0	0	0	0	0	0
2009	Rietbrock S, Olson M, van Staa T	The potential effects on fracture outcomes of improvements in persistence and compliance with bisphosphonates	QJM	https://doi.org/10.1093/qjmed/hcn130			1	0	0	0	0	0	0	0	0	0	0	0	0	0
2009	Douglas I, Evans S, Pocock S, Smeeth L	The risk of fractures associated with thiazolidinediones: a self-controlled case-series study	PLoS Med	https://doi.org/10.1371/journal.pmed.1000154			1	0	0	0	0	0	0	0	0	0	0	0	0	0
2009	Gelfand J, Dommasch E, Shin D, Azfar R, Kurd S, Wang X, Troxel A	The risk of stroke in patients with psoriasis	J Invest Dermatol	https://doi.org/10.1038/jid.2009.112			1	0	0	0	0	0	0	0	0	0	0	0	0	0
2009	Jick S, Hagberg K, Kaye J, Jick H	The risk of unintended pregnancies in users of the contraceptive patch compared to users of oral contraceptives in the UK General Practice Research Database	Contraception	https://doi.org/10.1016/j.contraception.2009.02.013			1	0	0	0	0	0	0	0	0	0	0	0	0	0
2009	Sundstrom A, Seaman H, Kieler H, Alfredsson L	The risk of venous thromboembolism associated with the use of tranexamic acid and other drugs used to treat menorrhagia: a case-control study using the General Practice Research Database	BJOG	https://doi.org/10.1111/j.1471-0528.2008.01926.x			1	0	0	0	0	0	0	0	0	0	0	0	0	0
2009	Delaney J, Daskalopoulou S, Suissa S	Traditional versus marginal structural models to estimate the effectiveness of beta-blocker use on mortality after myocardial infarction	Pharmacoepidemiol Drug Saf	https://doi.org/10.1002/pds.1676			1	0	0	0	0	0	0	0	0	0	0	0	0	0
2009	Frisher M, Martino O, Crome I, Croft P	Trends in drug misuse recorded in primary care in the UK from 1998 to 2005	J Public Health (Oxf)	https://doi.org/10.1093/pubmed/fdn081			1	0	0	0	0	0	0	0	0	0	0	0	0	0
2009	Evans H, Mercer C, Rait G, Hamill M, Delpech V, Hughes G, Brook M, Williams T, Johnson A, Singh S, Petersen I, Chadborn T, Cassell J	Trends in HIV testing and recording of HIV status in the UK primary care setting: a retrospective cohort study 1995-2005	Sex Transm Infect	https://doi.org/10.1136/sti.2008.034801			1	0	0	0	0	0	0	0	0	0	0	0	0	0
2009	Filion K, Joseph L, Boivin J, Suissa S, Brophy J	Trends in the prescription of anti-diabetic medications in the United Kingdom: a population-based analysis	Pharmacoepidemiol Drug Saf	https://doi.org/10.1002/pds.1802			1	0	0	0	0	0	0	0	0	0	0	0	0	0
2009	Alonso A, Garcia-Rodriguez LA, Logroscino G, Hernan M	Use of antidepressants and the risk of Parkinson's disease: a prospective study	J Neurol Neurosurg Psychiatry	https://doi.org/10.1136/jnnp.2008.152983			1	0	0	0	0	0	0	0	0	0	0	0	0	0
2009	Tannen R, Weiner M, Xie D	Use of primary care electronic medical record database in drug efficacy research on cardiovascular outcomes: comparison of database and randomised controlled trial findings	BMJ	https://doi.org/10.1136/bmj.b81			1	0	0	0	0	0	0	0	0	0	0	0	0	0
2009	Gallagher A, Leighton-Scott J, van Staa T	Utilization characteristics and treatment persistence in patients prescribed low-dose buprenorphine patches in primary care in the United Kingdom: a retrospective cohort study	Clin Ther	https://doi.org/10.1016/j.clinthera.2009.08.022			1	0	0	0	0	0	0	0	0	0	0	0	0	0
2009	Gunnell D, Irvine D, Wise L, Davies C, Martin R	Varenicline and suicidal behaviour: a cohort study based on data from the General Practice Research Database	BMJ	https://doi.org/10.1136/bmj.b3805			1	0	0	0	0	0	0	0	0	0	0	0	0	0
2009	Kernick D, Stapley S, Campbell J, Hamilton W	What happens to new-onset headache in children that present to primary care? A case-cohort study using electronic primary care records	Cephalalgia	https://doi.org/10.1111/j.1468-2982.2009.01872.x			1	0	0	0	0	0	0	0	0	0	0	0	0	0
2010	Khan N, Perera R, Harper S, Rose P	Adaptation and validation of the Charlson Index for Read/OXMIS coded databases	BMC Fam Pract	https://doi.org/10.1186/1471-2296-11-1			1	0	0	0	0	0	0	0	0	0	0	0	0	0
2010	Tate A, Nicholson A, Cassell J	Are GPs under-investigating older patients presenting with symptoms of ovarian cancer? Observational study using General Practice Research Database	Br J Cancer	https://doi.org/10.1038/sj.bjc.6605593			1	0	0	0	0	0	0	0	0	0	0	0	0	0
2010	Sazonov V, Beetsch J, Phatak H, Wentworth C, Evans M	Association between dyslipidemia and vascular events in patients treated with statins: report from the UK General Practice Research Database	Atherosclerosis	https://doi.org/10.1016/j.atherosclerosis.2009.07.021			1	0	0	0	0	0	0	0	0	0	0	0	0	0
2010	Alonso A, Logroscino G, Jick S, Hernan M	Association of smoking with amyotrophic lateral sclerosis risk and survival in men and women: a prospective study	BMC Neurol	https://doi.org/10.1186/1471-2377-10-6			1	0	0	0	0	0	0	0	0	0	0	0	0	0
2010	Becker C, Brobert G, Johansson S, Jick S, Meier CR	Cancer risk in association with Parkinson disease: a population-based study	Parkinsonism Relat Disord	https://doi.org/10.1016/j.parkreldis.2009.11.005			1	0	0	0	0	0	0	0	0	0	0	0	0	0
2010	Schneider C, Jick S, Bothner U, Meier CR	Cancer risk in patients with chronic obstructive pulmonary disease	Pragmat Obs Res	https://doi.org/10.2147/POR.S13176			1	0	0	0	0	0	0	0	0	0	0	0	0	0
2010	Khan N, Carpenter L, Watson E, Rose P	Cancer screening and preventative care among long-term cancer survivors in the United Kingdom	Br J Cancer	https://doi.org/10.1038/sj.bjc.6605609			1	0	0	0	0	0	0	0	0	0	0	0	0	0
2010	Abuabara K, Azfar R, Shin D, Neimann A, Troxel A, Gelfand J	Cause-specific mortality in patients with severe psoriasis: a population-based cohort study in the U.K	Br J Dermatol	https://doi.org/10.1111/j.1365-2133.2010.09941.x			1	0	0	0	0	0	0	0	0	0	0	0	0	0
2010	Schneider C, Bothner U, Jick S, Meier CR	Chronic obstructive pulmonary disease and the risk of cardiovascular diseases	Eur J Epidemiol	https://doi.org/10.1007/s10654-010-9435-7			1	0	0	0	0	0	0	0	0	0	0	0	0	0
2010	Azoulay L, Schneider-Lindner V, Dell'Aniello S, Schiffrin A, Suissa S	Combination therapy with sulfonylureas and metformin and the prevention of death in type 2 diabetes: a nested case-control study	Pharmacoepidemiol Drug Saf	https://doi.org/10.1002/pds.1834			1	0	0	0	0	0	0	0	0	0	0	0	0	0
2010	de Vries F, Setakis E, van Staa T	Concomitant use of ibuprofen and paracetamol and the risk of major clinical safety outcomes	Br J Clin Pharmacol	https://doi.org/10.1111/j.1365-2125.2010.03705.x			1	0	0	0	0	0	0	0	0	0	0	0	0	0
2010	Khan N, Ward A, Watson E, Rose P	Consulting and prescribing behaviour for anxiety and depression in long-term survivors of cancer in the UK	Eur J Cancer	https://doi.org/10.1016/j.ejca.2010.07.035			1	0	0	0	0	0	0	0	0	0	0	0	0	0
2010	Schneider C, Jick S, Bothner U, Meier CR	COPD and the risk of depression	Chest	https://doi.org/10.1378/chest.09-0614			1	0	0	0	0	0	0	0	0	0	0	0	0	0
2010	Gulliford M, Charlton J, Rudd A, Wolfe C, Toschke A	Declining 1-year case-fatality of stroke and increasing coverage of vascular risk management: population-based cohort study	J Neurol Neurosurg Psychiatry	https://doi.org/10.1136/jnnp.2009.193136			1	0	0	0	0	0	0	0	0	0	0	0	0	0
2010	Frisher M, Short D, Bashford J	Determining patient characteristics for decision analysis support systems using anonymized electronic patient records	Health Informatics J	https://doi.org/10.1177/1460458209353559			1	0	0	0	0	0	0	0	0	0	0	0	0	0
2010	Schoonen W, Thomas S, Somers E, Smeeth L, Kim J, Evans S, Hall A	Do selected drugs increase the risk of lupus? A matched case-control study	Br J Clin Pharmacol	https://doi.org/10.1111/j.1365-2125.2010.03733.x			1	0	0	0	0	0	0	0	0	0	0	0	0	0
2010	Jick H, Hagberg K	Effectiveness of influenza vaccination in the United kingdom, 1996-2007	Pharmacotherapy	https://doi.org/10.1592/phco.30.12.1199		2009-06-01	1	0	0	0	0	0	0	0	0	0	0	0	0	0
2010	Melia J, Coulson P, Moss S, Coleman D	Effects of a prostate awareness pilot on GP consultations and PSA requests	Fam Pract	https://doi.org/10.1093/fampra/cmp081			1	0	0	0	0	0	0	0	0	0	0	0	0	0
2010	Yong M, Schoonen W, Li L, Kanas G, Coalson J, Mowat F, Fryzek J, Kaye J	Epidemiology of paediatric immune thrombocytopenia in the General Practice Research Database	Br J Haematol	https://doi.org/10.1111/j.1365-2141.2010.08176.x			1	0	0	0	0	0	0	0	0	0	0	0	0	0
2010	Ishihara L, Webb D, Irizarry M, Weil J	Exploring differential prescribing between anti-epileptic drugs in epilepsy patients with a history of mood disorders	Pharmacoepidemiol Drug Saf	https://doi.org/10.1002/pds.1905			1	0	0	0	0	0	0	0	0	0	0	0	0	0
2010	Cardwell C, Abnet C, Cantwell M, Murray L	Exposure to oral bisphosphonates and risk of esophageal cancer	JAMA	https://doi.org/10.1001/jama.2010.1098		2009-04-22	1	0	0	0	0	0	0	0	0	0	0	0	0	0
2010	Lamotte M, Maugars Y, Le Lay K, Taieb C	Health economic evaluation of outpatient management of fibromyalgia patients and the costs avoided by diagnosing fibromyalgia in France	Clin Exp Rheumatol	https://pubmed.ncbi.nlm.nih.gov/21176423/			1	0	0	0	0	0	0	0	0	0	0	0	0	0
2010	Wade A, Saragoussi D, Despiegel N, Francois C, Guelfucci F, Toumi M	Healthcare expenditure in severely depressed patients treated with escitalopram, generic SSRIs or venlafaxine in the UK	Curr Med Res Opin	https://doi.org/10.1185/03007991003738519			1	0	0	0	0	0	0	0	0	0	0	0	0	0
2010	Garcia-Rodriguez LA, Wallander MA, Martin-Merino E, Johansson S	Heart failure, myocardial infarction, lung cancer and death in COPD patients: a UK primary care study	Respir Med	https://doi.org/10.1016/j.rmed.2010.04.018			1	0	0	0	0	0	0	0	0	0	0	0	0	0
2010	Merriman N, Putt M, Metz D, Yang YX	Hip fracture risk in patients with a diagnosis of pernicious anemia	Gastroenterology	https://doi.org/10.1053/j.gastro.2009.12.007			1	0	0	0	0	0	0	0	0	0	0	0	0	0
2010	Renoux C, Dell'Aniello S, Suissa S	Hormone replacement therapy and the risk of venous thromboembolism: a population-based study	J Thromb Haemost	https://doi.org/10.1111/j.1538-7836.2010.03839.x			1	0	0	0	0	0	0	0	0	0	0	0	0	0
2010	Charlton R, Weil J, Cunnington M, de Vries C	Identifying major congenital malformations in the UK General Practice Research Database (GPRD): a study reporting on the sensitivity and added value of photocopied medical records and free text in the GPRD	Drug Saf	https://doi.org/10.2165/11536820-000000000-00000			1	0	0	0	0	0	0	0	0	0	0	0	0	0
2010	Hamilton F, Bottle A, Vamos E, Curcin V, Ng A, Molokhia M, Majeed A, Millett C	Impact of a pay-for-performance incentive scheme on age, sex, and socioeconomic disparities in diabetes management in UK primary care	J Ambul Care Manage	https://doi.org/10.1097/JAC.0b013e3181f68f1d			1	0	0	0	0	0	0	0	0	0	0	0	0	0
2010	Siriwardena A, Gwini S, Coupland C	Influenza vaccination, pneumococcal vaccination and risk of acute myocardial infarction: matched case-control study	Cmaj	https://doi.org/10.1503/cmaj.091891			1	0	0	0	0	0	0	0	0	0	0	0	0	0
2010	McDowell S, Coleman J, Evans S, Gill P, Ferner R	Laboratory monitoring and adverse patient outcomes with antihypertensive therapy in primary care	Pharmacoepidemiol Drug Saf	https://doi.org/10.1002/pds.1935			1	0	0	0	0	0	0	0	0	0	0	0	0	0
2010	de Vries F, Setakis E, Zhang B, van Staa T	Long-acting beta2-agonists in adult asthma and the pattern of risk of death and severe asthma outcomes: a study using the GPRD	Eur Respir J	https://doi.org/10.1183/09031936.00124209			1	0	0	0	0	0	0	0	0	0	0	0	0	0
2010	Bodmer M, Meier C, Krahenbuhl S, Jick S, Meier CR	Long-term metformin use is associated with decreased risk of breast cancer	Diabetes Care	https://doi.org/10.2337/dc09-1791			1	0	0	0	0	0	0	0	0	0	0	0	0	0
2010	Miller D, Watkins S, Sampson T, Davis K	Long-term use of fluticasone propionate/salmeterol fixed-dose combination and incidence of nonvertebral fractures among patients with COPD in the UK General Practice Research Database	Phys Sportsmed	https://doi.org/10.3810/psm.2010.12.1821			1	0	0	0	0	0	0	0	0	0	0	0	0	0
2010	Nicholson A, Rait G, Murray-Thomas T, Hughes G, Mercer C, Cassell J	Management of epididymo-orchitis in primary care: results from a large UK primary care database	Br J Gen Pract	https://doi.org/10.3399/bjgp10X532413			1	0	0	0	0	0	0	0	0	0	0	0	0	0
2010	Nicholson A, Rait G, Murray-Thomas T, Hughes G, Mercer C, Cassell J	Management of first-episode pelvic inflammatory disease in primary care: results from a large UK primary care database	Br J Gen Pract	https://doi.org/10.3399/bjgp10X532404			1	0	0	0	0	0	0	0	0	0	0	0	0	0
2010	Jick H, Hagberg K	Measles in the United Kingdom 1990-2008 and the effectiveness of measles vaccines	Vaccine	https://doi.org/10.1016/j.vaccine.2010.04.084		2008-10-21	1	0	0	0	0	0	0	0	0	0	0	0	0	0
2010	Iversen L, Delaney E, Hannaford P, Black C	Menopause-related workload in general practice 1996-2005: a retrospective study in the UK	Fam Pract	https://doi.org/10.1093/fampra/cmq038			1	0	0	0	0	0	0	0	0	0	0	0	0	0
2010	Jordan K, Croft P	Mortality and cancer in patients with new musculoskeletal episodes: a cohort study	Br J Gen Pract	https://doi.org/10.3399/bjgp10X483526			1	0	0	0	0	0	0	0	0	0	0	0	0	0
2010	Bradley M, Hughes C, Cantwell M, Napolitano G, Murray L	Non-steroidal anti-inflammatory drugs and pancreatic cancer risk: a nested case-control study	Br J Cancer	https://doi.org/10.1038/sj.bjc.6605636			1	0	0	0	0	0	0	0	0	0	0	0	0	0
2010	Green J, Czanner G, Reeves G, Watson J, Wise L, Beral V	Oral bisphosphonates and risk of cancer of oesophagus, stomach, and colorectum: case-control analysis within a UK primary care cohort	BMJ	https://doi.org/10.1136/bmj.c4444			1	0	0	0	0	0	0	0	0	0	0	0	0	0
2010	Breart G, Cooper C, Meyer O, Speirs C, Deltour N, Reginster JY	Osteoporosis and venous thromboembolism: a retrospective cohort study in the UK General Practice Research Database	Osteoporos Int	https://doi.org/10.1007/s00198-009-1050-7		2008-02-18	1	0	0	0	0	0	0	0	0	0	0	0	0	0
2010	Coleman J, McDowell S, Evans S, Gill P, Ferner R	Oversight: a retrospective study of biochemical monitoring in patients beginning antihypertensive drug treatment in primary care	Br J Clin Pharmacol	https://doi.org/10.1111/j.1365-2125.2010.03654.x			1	0	0	0	0	0	0	0	0	0	0	0	0	0
2010	Mehta N, Azfar R, Shin D, Neimann A, Troxel A, Gelfand J	Patients with severe psoriasis are at increased risk of cardiovascular mortality: cohort study using the General Practice Research Database	Eur Heart J	https://doi.org/10.1093/eurheartj/ehp567			1	0	0	0	0	0	0	0	0	0	0	0	0	0
2010	Girman C, Kou T, Cai B, Alexander C, O'Neill E, Williams-Herman D, Katz L	Patients with type 2 diabetes mellitus have higher risk for acute pancreatitis compared with those without diabetes	Diabetes Obes Metab	https://doi.org/10.1111/j.1463-1326.2010.01231.x			1	0	0	0	0	0	0	0	0	0	0	0	0	0
2010	Egbring M, Kullak-Ublick G, Russmann S	Phynx: an open source software solution supporting data management and web-based patient-level data review for drug safety studies in the general practice research database and other health care databases	Pharmacoepidemiol Drug Saf	https://doi.org/10.1002/pds.1860			1	0	0	0	0	0	0	0	0	0	0	0	0	0
2010	Thomas M, Murray-Thomas T, Fan T, Williams T, Taylor S	Prescribing patterns of asthma controller therapy for children in UK primary care: a cross-sectional observational study	BMC Pulm Med	https://doi.org/10.1186/1471-2466-10-29			1	0	0	0	0	0	0	0	0	0	0	0	0	0
2010	Johansson S, Wallander MA, de Abajo F, Garcia-Rodriguez LA	Prospective drug safety monitoring using the UK primary-care General Practice Research Database: theoretical framework, feasibility analysis and extrapolation to future scenarios	Drug Saf	https://doi.org/10.2165/11319010-000000000-00000			1	0	0	0	0	0	0	0	0	0	0	0	0	0
2010	Khan N, Mant D, Rose P	Quality of care for chronic diseases in a British cohort of long-term cancer survivors	Ann Fam Med	https://doi.org/10.1370/afm.1162			1	0	0	0	0	0	0	0	0	0	0	0	0	0
2010	Kiri V, Soriano J, Visick G, Fabbri L	Recent trends in lung cancer and its association with COPD: an analysis using the UK GP Research Database	Prim Care Respir J	https://doi.org/10.4104/pcrj.2009.00048			1	0	0	0	0	0	0	0	0	0	0	0	0	0
2010	Schneider C, Jick S, Bothner U, Meier CR	Reflux disease, gastrointestinal ulcer or weight loss in patients with COPD	Copd	https://doi.org/10.3109/15412555.2010.481698			1	0	0	0	0	0	0	0	0	0	0	0	0	0
2010	Taylor C, Hodgkinson J, Hobbs F	Rhythm control agents and adverse events in patients with atrial fibrillation	Int J Clin Pract	https://doi.org/10.1111/j.1742-1241.2010.02426.x			1	0	0	0	0	0	0	0	0	0	0	0	0	0
2010	Schaer B, Schneider C, Jick S, Conen D, Osswald S, Meier CR	Risk for incident atrial fibrillation in patients who receive antihypertensive drugs: a nested case-control study	Ann Intern Med	https://doi.org/10.7326/0003-4819-152-2-201001190-00005		2008-06-09	1	0	0	0	0	0	0	0	0	0	0	0	0	0
2010	Armstrong R, West J, Card T	Risk of cancer in inflammatory bowel disease treated with azathioprine: a UK population-based case-control study	Am J Gastroenterol	https://doi.org/10.1038/ajg.2009.745			1	0	0	0	0	0	0	0	0	0	0	0	0	0
2010	Cornish R, Macleod J, Strang J, Vickerman P, Hickman M	Risk of death during and after opiate substitution treatment in primary care: prospective observational study in UK General Practice Research Database	BMJ	https://doi.org/10.1136/bmj.c5475			1	0	0	0	0	0	0	0	0	0	0	0	0	0
2010	Andersohn F, Waring M, Garbe E	Risk of ischemic stroke in patients with Crohn's disease: a population-based nested case-control study	Inflamm Bowel Dis	https://doi.org/10.1002/ibd.21187			1	0	0	0	0	0	0	0	0	0	0	0	0	0
2010	Becker C, Jick S, Meier CR	Risk of stroke in patients with idiopathic Parkinson disease	Parkinsonism Relat Disord	https://doi.org/10.1016/j.parkreldis.2009.06.005			1	0	0	0	0	0	0	0	0	0	0	0	0	0
2010	Bradley M, Hughes C, Cantwell M, Murray L	Statins and pancreatic cancer risk: a nested case-control study	Cancer Causes Control	https://doi.org/10.1007/s10552-010-9628-0			1	0	0	0	0	0	0	0	0	0	0	0	0	0
2010	Currie C, Peters J, Tynan A, Evans M, Heine R, Bracco O, Zagar T, Poole C	Survival as a function of HbA(1c) in people with type 2 diabetes: a retrospective cohort study	Lancet	https://doi.org/10.1016/s0140-6736(09)61969-3		2008-08-01	1	0	0	0	0	0	0	0	0	0	0	0	0	0
2010	Culliford D, Maskell J, Beard D, Murray D, Price A, Arden N	Temporal trends in hip and knee replacement in the United Kingdom: 1991 to 2006	J Bone Joint Surg Br	https://doi.org/10.1302/0301-620x.92b1.22654			1	0	0	0	0	0	0	0	0	0	0	0	0	0
2010	Cooper C, Steinbuch M, Stevenson R, Miday R, Watts N	The epidemiology of osteonecrosis: findings from the GPRD and THIN databases in the UK	Osteoporos Int	https://doi.org/10.1007/s00198-009-1003-1			1	0	0	0	0	0	0	0	0	0	0	0	0	0
2010	Devine S, West S, Andrews E, Tennis P, Hammad T, Eaton S, Thorp J, Olshan A	The identification of pregnancies within the general practice research database	Pharmacoepidemiol Drug Saf	https://doi.org/10.1002/pds.1862			1	0	0	0	0	0	0	0	0	0	0	0	0	0
2010	Fleming K, Aithal G, Card T, West J	The rate of decompensation and clinical progression of disease in people with cirrhosis: a cohort study	Aliment Pharmacol Ther	https://doi.org/10.1111/j.1365-2036.2010.04473.x			1	0	0	0	0	0	0	0	0	0	0	0	0	0
2010	Kurd S, Troxel A, Crits-Christoph P, Gelfand J	The risk of depression, anxiety, and suicidality in patients with psoriasis: a population-based cohort study	Arch Dermatol	https://doi.org/10.1001/archdermatol.2010.186			1	0	0	0	0	0	0	0	0	0	0	0	0	0
2010	Azoulay L, Schneider-Lindner V, Dell'Aniello S, Filion K, Suissa S	Thiazolidinediones and the risk of incident strokes in patients with type 2 diabetes: a nested case-control study	Pharmacoepidemiol Drug Saf	https://doi.org/10.1002/pds.1883			1	0	0	0	0	0	0	0	0	0	0	0	0	0
2010	Sarpatwari A, Bennett D, Logie J, Shukla A, Beach K, Newland A, Sanderson S, Provan D	Thromboembolic events among adult patients with primary immune thrombocytopenia in the United Kingdom General Practice Research Database	Haematologica	https://doi.org/10.3324/haematol.2009.018390			1	0	0	0	0	0	0	0	0	0	0	0	0	0
2010	Renoux C, Dell'Aniello S, Garbe E, Suissa S	Transdermal and oral hormone replacement therapy and the risk of stroke: a nested case-control study	BMJ	https://doi.org/10.1136/bmj.c2519			1	0	0	0	0	0	0	0	0	0	0	0	0	0
2010	MacDonald M, Eurich D, Majumdar S, Lewsey J, Bhagra S, Jhund P, Petrie M, McMurray J, Petrie J, McAlister F	Treatment of type 2 diabetes and outcomes in patients with heart failure: a nested case-control study from the U.K. General Practice Research Database	Diabetes Care	https://doi.org/10.2337/dc09-2227			1	0	0	0	0	0	0	0	0	0	0	0	0	0
2010	Andersohn F, Schade R, Willich S, Garbe E	Use of antiepileptic drugs in epilepsy and the risk of self-harm or suicidal behavior	Neurology	https://doi.org/10.1212/WNL.0b013e3181ea157e			1	0	0	0	0	0	0	0	0	0	0	0	0	0
2010	Meier C, Brauchli Y, Jick S, Kraenzlin M, Meier CR	Use of depot medroxyprogesterone acetate and fracture risk	J Clin Endocrinol Metab	https://doi.org/10.1210/jc.2010-0032			1	0	0	0	0	0	0	0	0	0	0	0	0	0
2010	Martinez C, Assimes T, Mines D, Dell'Aniello S, Suissa S	Use of venlafaxine compared with other antidepressants and the risk of sudden cardiac death or near death: a nested case-control study	BMJ	https://doi.org/10.1136/bmj.c249			1	0	0	0	0	0	0	0	0	0	0	0	0	0
2010	Grainge M, West J, Card T	Venous thromboembolism during active disease and remission in inflammatory bowel disease: a cohort study	Lancet	https://doi.org/10.1016/S0140-6736(09)61963-2			1	0	0	0	0	0	0	0	0	0	0	0	0	0
2011	van Staa T, Setakis E, Tanna GD, Lane D, Lip G	A comparison of risk stratification schemes for stroke in 79,884 atrial fibrillation patients in general practice	J Thromb Haemost	https://doi.org/10.1111/j.1538-7836.2010.04085.x		2009-04-06	1	0	0	0	0	0	0	0	0	0	0	0	0	0
2011	Chen Y, Wu J, Haschler I, Majeed A, Chen T, Wetter T	Academic impact of a public electronic health database: bibliometric analysis of studies using the general practice research database	PLoS One	https://doi.org/10.1371/journal.pone.0021404			1	0	0	0	0	0	0	0	0	0	0	0	0	0
2011	Jordan R, Lancashire R, Adab P	An evaluation of Birmingham Own Health telephone care management service among patients with poorly controlled diabetes. A retrospective comparison with the General Practice Research Database	BMC Public Health	https://doi.org/10.1186/1471-2458-11-707			1	0	0	0	0	0	0	0	0	0	0	0	0	0
2011	Varyani F, West J, Card T	An increased risk of urinary tract infection precedes development of primary biliary cirrhosis	BMC Gastroenterol	https://doi.org/10.1186/1471-230x-11-95		2008-10-15	1	0	0	0	0	0	0	0	0	0	0	0	0	0
2011	Azoulay L, Yin H, Benayoun S, Renoux C, Boivin J, Suissa S	Androgen-deprivation therapy and the risk of stroke in patients with prostate cancer	Eur Urol	https://doi.org/10.1016/j.eururo.2011.08.041		2011-01-17	1	0	0	0	0	0	0	0	0	0	0	0	0	0
2011	Martin-Merino E, Johansson S, Morris T, Garcia-Rodriguez LA	Androgen deprivation therapy and the risk of coronary heart disease and heart failure in patients with prostate cancer: a nested case-control study in UK primary care	Drug Saf	https://doi.org/10.2165/11594540-000000000-00000			1	0	0	0	0	0	0	0	0	0	0	0	0	0
2011	Walker A, West J, Grainge M, Card T	Angiotensin converting enzyme inhibitors and hepatocellular carcinoma incidence in the General Practice Research Database	Cancer Causes Control	https://doi.org/10.1007/s10552-011-9837-1			1	0	0	0	0	0	0	0	0	0	0	0	0	0
2011	Schneider-Lindner V, Quach C, Hanley J, Suissa S	Antibacterial drugs and the risk of community-associated methicillin-resistant Staphylococcus aureus in children	Arch Pediatr Adolesc Med	https://doi.org/10.1001/archpediatrics.2011.143		2009-06-15	1	0	0	0	0	0	0	0	0	0	0	0	0	0
2011	Toschke A, Gulliford M, Wolfe C, Rudd A, Heuschmann P	Antihypertensive treatment after first stroke in primary care: results from the General Practitioner Research Database	J Hypertens	https://doi.org/10.1097/HJH.0b013e32833f3897			1	0	0	0	0	0	0	0	0	0	0	0	0	0
2011	Prieto-Alhambra D, Javaid M, Judge A, Murray D, Carr A, Cooper C, Arden N	Association between bisphosphonate use and implant survival after primary total arthroplasty of the knee or hip: population based retrospective cohort study	BMJ	https://doi.org/10.1136/bmj.d7222			1	0	0	0	0	0	0	0	0	0	0	0	0	0
2011	Vamos E, Pape U, Bottle A, Hamilton F, Curcin V, Ng A, Molokhia M, Car J, Majeed A, Millett C	Association of practice size and pay-for-performance incentives with the quality of diabetes management in primary care	Cmaj	https://doi.org/10.1503/cmaj.101187			1	0	0	0	0	0	0	0	0	0	0	0	0	0
2011	Davies N, Kehoe P, Ben-Shlomo Y, Martin R	Associations of anti-hypertensive treatments with Alzheimer's disease, vascular dementia, and other dementias	J Alzheimers Dis	https://doi.org/10.3233/jad-2011-110347		2009-01-06	1	0	0	0	0	0	0	0	0	0	0	0	0	0
2011	Mehta N, Yu Y, Pinnelas R, Krishnamoorthy P, Shin D, Troxel A, Gelfand J	Attributable risk estimate of severe psoriasis on major cardiovascular events	Am J Med	https://doi.org/10.1016/j.amjmed.2011.03.028			1	0	0	0	0	0	0	0	0	0	0	0	0	0
2011	Prieto-Alhambra D, Javaid M, Judge A, Maskell J, Kiran A, Cooper C, Arden N	Bisphosphonate use and risk of post-operative fracture among patients undergoing a total knee replacement for knee osteoarthritis: a propensity score analysis	Osteoporos Int	https://doi.org/10.1007/s00198-010-1368-1			1	0	0	0	0	0	0	0	0	0	0	0	0	0
2011	Prieto-Alhambra D, Javaid M, Maskell J, Judge A, Nevitt M, Cooper C, Arden N	Changes in hip fracture rate before and after total knee replacement due to osteoarthritis: a population-based cohort study	Ann Rheum Dis	https://doi.org/10.1136/ard.2010.131110			1	0	0	0	0	0	0	0	0	0	0	0	0	0
2011	Boggon R, van Staa T, Timmis A, Hemingway H, Ray K, Begg A, Emmas C, Fox K	Clopidogrel discontinuation after acute coronary syndromes: frequency, predictors and associations with death and myocardial infarction--a hospital registry-primary care linked cohort (MINAP-GPRD)	Eur Heart J	https://doi.org/10.1093/eurheartj/ehr340			1	0	0	0	0	0	0	0	0	0	0	0	0	0
2011	Gulliford M, van Staa T, McDermott L, Dregan A, McCann G, Ashworth M, Charlton J, Grieve A, Little P, Moore M, Yardley L	Cluster randomised trial in the General Practice Research Database: 1. Electronic decision support to reduce antibiotic prescribing in primary care (eCRT study)	Trials	https://doi.org/10.1186/1745-6215-12-115		2008-11-28	1	0	0	0	0	0	0	0	0	0	0	0	0	0
2011	Charlton R, Weil J, Cunnington M, Ray S, de Vries C	Comparing the General Practice Research Database and the UK Epilepsy and Pregnancy Register as tools for postmarketing teratogen surveillance: anticonvulsants and the risk of major congenital malformations	Drug Saf	https://doi.org/10.2165/11584970-000000000-00000			1	0	0	0	0	0	0	0	0	0	0	0	0	0
2011	Parkin L, Hagberg K, Jick H	Comprehensive comparison of drug prescribing in the United States and United Kingdom	Pharmacotherapy	https://doi.org/10.1592/phco.31.7.623		2009-03-26	1	0	0	0	0	0	0	0	0	0	0	0	0	0
2011	Humes D, Fleming K, Spiller R, West J	Concurrent drug use and the risk of perforated colonic diverticular disease: a population-based case-control study	Gut	https://doi.org/10.1136/gut.2010.217281			1	0	0	0	0	0	0	0	0	0	0	0	0	0
2011	Azoulay L, Dell'Aniello S, Huiart L, Fort G, Suissa S	Concurrent use of tamoxifen with CYP2D6 inhibitors and the risk of breast cancer recurrence	Breast Cancer Res Treat	https://doi.org/10.1007/s10549-010-1162-y		2010-06-08	1	0	0	0	0	0	0	0	0	0	0	0	0	0
2011	Bodmer M, Brauchli Y, Jick S, Meier CR	Diabetes mellitus and the risk of cholecystectomy	Dig Liver Dis	https://doi.org/10.1016/j.dld.2011.04.014		2010-02-11	1	0	0	0	0	0	0	0	0	0	0	0	0	0
2011	Price D, Haughney J, Sims E, Ali M, von Ziegenweidt J, Hillyer E, Lee A, Chisholm A, Barnes N	Effectiveness of inhaler types for real-world asthma management: retrospective observational study using the GPRD	J Asthma Allergy	https://doi.org/10.2147/jaa.s17709			1	0	0	0	0	0	0	0	0	0	0	0	0	0
2011	Natale R, Pen CL, Berdeaux G	Efficiency of glaucoma drug regulation in 5 European countries: a 1995-2006 longitudinal prescription analysis	J Glaucoma	https://doi.org/10.1097/ijg.0b013e3181e0791c			1	0	0	0	0	0	0	0	0	0	0	0	0	0
2011	Salisbury C, Johnson L, Purdy S, Valderas J, Montgomery A	Epidemiology and impact of multimorbidity in primary care: a retrospective cohort study	Br J Gen Pract	https://doi.org/10.3399/bjgp11X548929			1	0	0	0	0	0	0	0	0	0	0	0	0	0
2011	Ridsdale L, Charlton J, Ashworth M, Richardson M, Gulliford M	Epilepsy mortality and risk factors for death in epilepsy: a population-based study	Br J Gen Pract	https://doi.org/10.3399/bjgp11X572463		2009-02-04	1	0	0	0	0	0	0	0	0	0	0	0	0	0
2011	Punekar Y, Ahmad A, Saleh H	Estimating the effect of nasal steroid treatment on repeat polypectomies: survival time analysis using the General Practice Research Database	Rhinology	https://doi.org/10.4193/Rhino10.004		2009-09-18	1	0	0	0	0	0	0	0	0	0	0	0	0	0
2011	French C, Hughes G, Nicholson A, Yung M, Ross J, Williams T, Soldan K	Estimation of the rate of pelvic inflammatory disease diagnoses: trends in England, 2000-2008	Sex Transm Dis	https://doi.org/10.1097/OLQ.0b013e3181f22f3e		2009-01-06	1	0	0	0	0	0	0	0	0	0	0	0	0	0
2011	Prieto-Alhambra D, Javaid M, Judge A, Maskell J, Kiran A, de Vries F, Cooper C, Arden N	Fracture risk before and after total hip replacement in patients with osteoarthritis: potential benefits of bisphosphonate use	Arthritis Rheum	https://doi.org/10.1002/art.30214			1	0	0	0	0	0	0	0	0	0	0	0	0	0
2011	Desai S, Wetten S, Woodhall S, Peters L, Hughes G, Soldan K	Genital warts and cost of care in England	Sex Transm Infect	https://doi.org/10.1136/sti.2010.048421			1	0	0	0	0	0	0	0	0	0	0	0	0	0
2011	Kanis JA, Johansson H, Oden A, McCloskey EV	Guidance for the adjustment of FRAX according to the dose of glucocorticoids	Osteoporos Int	https://doi.org/10.1007/s00198-010-1524-7			1	0	0	0	0	0	0	0	0	0	0	0	0	0
2011	Stapley S, Hamilton W	Gynaecological symptoms reported by young women: examining the potential for earlier diagnosis of cervical cancer	Fam Pract	https://doi.org/10.1093/fampra/cmr033			1	0	0	0	0	0	0	0	0	0	0	0	0	0
2011	Walker A	Identification of esophageal cancer in the General Practice Research Database	Pharmacoepidemiol Drug Saf	https://doi.org/10.1002/pds.2249		2010-03-31	1	0	0	0	0	0	0	0	0	0	0	0	0	0
2011	Suh D, Lee D, McGuire M, Kim C	Impact of rosiglitazone therapy on the lipid profile, glycemic control, and medication costs among type 2 diabetes patients	Curr Med Res Opin	https://doi.org/10.1185/03007995.2011.595001			1	0	0	0	0	0	0	0	0	0	0	0	0	0
2011	Byford S, Barrett B, Despiegel N, Wade A	Impact of treatment success on health service use and cost in depression: longitudinal database analysis	Pharmacoeconomics	https://doi.org/10.2165/11537360-000000000-00000			1	0	0	0	0	0	0	0	0	0	0	0	0	0
2011	Suissa S, Azoulay L, Dell'Aniello S, Evans M, Vora J, Pollak M	Long-term effects of insulin glargine on the risk of breast cancer	Diabetologia	https://doi.org/10.1007/s00125-011-2190-9		2010-07-08	1	0	0	0	0	0	0	0	0	0	0	0	0	0
2011	Khan N, Mant D, Carpenter L, Forman D, Rose P	Long-term health outcomes in a British cohort of breast, colorectal and prostate cancer survivors: a database study	Br J Cancer	https://doi.org/10.1038/bjc.2011.420			1	0	0	0	0	0	0	0	0	0	0	0	0	0
2011	Miller D, Watkins S, Sampson T, Davis K	Long-term use of fluticasone propionate/ salmeterol fixed-dose combination and incidence of cataracts and glaucoma among chronic obstructive pulmonary disease patients in the UK General Practice Research Database	Int J Chron Obstruct Pulmon Dis	https://doi.org/10.2147/copd.s14247		2008-12-17	1	0	0	0	0	0	0	0	0	0	0	0	0	0
2011	Azoulay L, Dell'Aniello S, Gagnon B, Pollak M, Suissa S	Metformin and the incidence of prostate cancer in patients with type 2 diabetes	Cancer Epidemiol Biomarkers Prev	https://doi.org/10.1158/1055-9965.epi-10-0940		2010-05-19	1	0	0	0	0	0	0	0	0	0	0	0	0	0
2011	Rani F, Byrne P, Cranswick N, Murray M, Wong I	Mortality in children and adolescents prescribed antipsychotic medication: a retrospective cohort study using the UK general practice research database	Drug Saf	https://doi.org/10.2165/11591120-000000000-00000			1	0	0	0	0	0	0	0	0	0	0	0	0	0
2011	Luqmani R, Suppiah R, Edwards C, Phillip R, Maskell J, Culliford D, Jayne D, Morishita K, Arden N	Mortality in Wegener's granulomatosis: a bimodal pattern	Rheumatology (Oxford)	https://doi.org/10.1093/rheumatology/keq351			1	0	0	0	0	0	0	0	0	0	0	0	0	0
2011	Ackers R, Besag F, Hughes E, Squier W, Murray M, Wong I	Mortality rates and causes of death in children with epilepsy prescribed antiepileptic drugs: a retrospective cohort study using the UK General Practice Research Database	Drug Saf	https://doi.org/10.2165/11588480-000000000-00000			1	0	0	0	0	0	0	0	0	0	0	0	0	0
2011	Osterman M, Yang YX, Brensinger C, Forde K, Lichtenstein G, Lewis J	No increased risk of myocardial infarction among patients with ulcerative colitis or Crohn's disease	Clin Gastroenterol Hepatol	https://doi.org/10.1016/j.cgh.2011.06.032			1	0	0	0	0	0	0	0	0	0	0	0	0	0
2011	Becker C, Jick S, Meier CR	NSAID use and risk of Parkinson disease: a population-based case-control study	Eur J Neurol	https://doi.org/10.1111/j.1468-1331.2011.03399.x			1	0	0	0	0	0	0	0	0	0	0	0	0	0
2011	Toovey S, Jick S, Meier CR	Parkinson's disease or Parkinson symptoms following seasonal influenza	Influenza Other Respir Viruses	https://doi.org/10.1111/j.1750-2659.2011.00232.x		2009-02-09	1	0	0	0	0	0	0	0	0	0	0	0	0	0
2011	Dregan A, Grieve A, van Staa T, Gulliford M	Potential application of item-response theory to interpretation of medical codes in electronic patient records	BMC Med Res Methodol	https://doi.org/10.1186/1471-2288-11-168			1	0	0	0	0	0	0	0	0	0	0	0	0	0
2011	Hodgkinson J, Taylor C, Hobbs F	Predictors of incident atrial fibrillation and influence of medications: a retrospective case-control study	Br J Gen Pract	https://doi.org/10.3399/bjgp11X578034			1	0	0	0	0	0	0	0	0	0	0	0	0	0
2011	DiSantostefano R, Davis K	Prescription patterns in asthma patients initiating salmeterol in UK general practice: a retrospective cohort study using the General Practice Research Database (GPRD)	Drug Saf	https://doi.org/10.2165/11587370-000000000-00000			1	0	0	0	0	0	0	0	0	0	0	0	0	0
2011	Gao W, Gulliford M, Higginson I	Prescription patterns of analgesics in the last 3 months of life: a retrospective analysis of 10202 lung cancer patients	Br J Cancer	https://doi.org/10.1038/bjc.2011.150		2009-06-15	1	0	0	0	0	0	0	0	0	0	0	0	0	0
2011	Bennett D, Hodgson M, Shukla A, Logie J	Prevalence of diagnosed adult immune thrombocytopenia in the United Kingdom	Adv Ther	https://doi.org/10.1007/s12325-011-0084-3		2010-09-16	1	0	0	0	0	0	0	0	0	0	0	0	0	0
2011	Khan N, Watson E, Rose P	Primary care consultation behaviours of long-term, adult survivors of cancer in the UK	Br J Gen Pract	https://doi.org/10.3399/bjgp11X561195			1	0	0	0	0	0	0	0	0	0	0	0	0	0
2011	Huerta C, Rivero E, Montoro M, Garcia-Rodriguez LA	Risk factors for intestinal ischaemia among patients registered in a UK primary care database: a nested case-control study	Aliment Pharmacol Ther	https://doi.org/10.1111/j.1365-2036.2011.04614.x			1	0	0	0	0	0	0	0	0	0	0	0	0	0
2011	Laredo L, Vargas E, Blasco A, Aguilar M, Moreno A, Portoles A	Risk of cerebrovascular accident associated with use of antipsychotics: population-based case-control study	J Am Geriatr Soc	https://doi.org/10.1111/j.1532-5415.2011.03479.x			1	0	0	0	0	0	0	0	0	0	0	0	0	0
2011	Stowe J, Andrews N, Bryan P, Seabroke S, Miller E	Risk of convulsions in children after monovalent H1N1 (2009) and trivalent influenza vaccines: a database study	Vaccine	https://doi.org/10.1016/j.vaccine.2011.10.029			1	0	0	0	0	0	0	0	0	0	0	0	0	0
2011	Gallagher A, Smeeth L, Seabroke S, Leufkens H, van Staa T	Risk of death and cardiovascular outcomes with thiazolidinediones: a study with the general practice research database and secondary care data	PLoS One	https://doi.org/10.1371/journal.pone.0028157			1	0	0	0	0	0	0	0	0	0	0	0	0	0
2011	Ernst P, Dell'Aniello S, Mikaeloff Y, Suissa S	Risk of herpes zoster in patients prescribed inhaled corticosteroids: a cohort study	BMC Pulm Med	https://doi.org/10.1186/1471-2466-11-59			1	0	0	0	0	0	0	0	0	0	0	0	0	0
2011	Becker C, Brobert G, Johansson S, Jick S, Meier CR	Risk of incident depression in patients with Parkinson disease in the UK	Eur J Neurol	https://doi.org/10.1111/j.1468-1331.2010.03176.x			1	0	0	0	0	0	0	0	0	0	0	0	0	0
2011	Parkin L, Sharples K, Hernandez R, Jick S	Risk of venous thromboembolism in users of oral contraceptives containing drospirenone or levonorgestrel: nested case-control study based on UK General Practice Research Database	BMJ	https://doi.org/10.1136/bmj.d2139			1	0	0	0	0	0	0	0	0	0	0	0	0	0
2011	Gallagher A, Setakis E, Plumb J, Clemens A, van Staa T	Risks of stroke and mortality associated with suboptimal anticoagulation in atrial fibrillation patients	Thromb Haemost	https://doi.org/10.1160/th11-05-0353			1	0	0	0	0	0	0	0	0	0	0	0	0	0
2011	Chi C, Mayon-White R, Wojnarowska F	Safety of topical corticosteroids in pregnancy: a population-based cohort study	J Invest Dermatol	https://doi.org/10.1038/jid.2010.392			1	0	0	0	0	0	0	0	0	0	0	0	0	0
2011	Julious S, Campbell M, Bianchi S, Murray-Thomas T	Seasonality of medical contacts in school-aged children with asthma: association with school holidays	Public Health	https://doi.org/10.1016/j.puhe.2011.08.005		2009-08-17	1	0	0	0	0	0	0	0	0	0	0	0	0	0
2011	Schneider-Lindner V, Quach C, Hanley J, Suissa S	Secular trends of antibacterial prescribing in UK paediatric primary care	J Antimicrob Chemother	https://doi.org/10.1093/jac/dkq452		2008-02-08	1	0	0	0	0	0	0	0	0	0	0	0	0	0
2011	Brauchli Y, Jick S, Meier CR	Statin use and risk of first-time psoriasis diagnosis	J Am Acad Dermatol	https://doi.org/10.1016/j.jaad.2010.05.039			1	0	0	0	0	0	0	0	0	0	0	0	0	0
2011	van Soest E, Valkhoff V, Mazzaglia G, Schade R, Molokhia M, Goldstein J, Hernandez-Diaz S, Trifiro G, Dieleman J, Kuipers E, Sturkenboom M	Suboptimal gastroprotective coverage of NSAID use and the risk of upper gastrointestinal bleeding and ulcers: an observational study using three European databases	Gut	https://doi.org/10.1136/gut.2011.239848			1	0	0	0	0	0	0	0	0	0	0	0	0	0
2011	Bolland B, Culliford D, Maskell J, Latham J, Dunlop D, Arden N	The effect of hip and knee arthroplasty on oral anti-inflammatory use and the relationship to body mass index: results from the UK general practice research database	Osteoarthritis Cartilage	https://doi.org/10.1016/j.joca.2010.10.012			1	0	0	0	0	0	0	0	0	0	0	0	0	0
2011	Kelly F, Armstrong B, Atkinson R, Anderson H, Barratt B, Beevers S, Cook D, Green D, Derwent D, Mudway I, Wilkinson P	The London low emission zone baseline study	Res Rep Health Eff Inst	https://www.healtheffects.org/system/files/Kelly-LEZ-163-IR.pdf			1	0	0	0	0	0	0	0	0	0	0	0	0	0
2011	Shafe A, Lee S, Dalrymple J, Whorwell P	The LUCK study: Laxative Usage in patients with GP-diagnosed Constipation in the UK, within the general population and in pregnancy. An epidemiological study using the General Practice Research Database (GPRD)	Therap Adv Gastroenterol	https://doi.org/10.1177/1756283x11417483		2010-06-23	1	0	0	0	0	0	0	0	0	0	0	0	0	0
2011	Walters P, Schofield P, Howard L, Ashworth M, Tylee A	The relationship between asthma and depression in primary care patients: a historical cohort and nested case control study	PLoS One	https://doi.org/10.1371/journal.pone.0020750			1	0	0	0	0	0	0	0	0	0	0	0	0	0
2011	Bazelier M, van Staa T, Uitdehaag B, Cooper C, Leufkens H, Vestergaard P, Bentzen J, de Vries F	The risk of fracture in patients with multiple sclerosis: the UK general practice research database	J Bone Miner Res	https://doi.org/10.1002/jbmr.418			1	0	0	0	0	0	0	0	0	0	0	0	0	0
2011	Douglas I, Smeeth L, Irvine D	The use of antidepressants and the risk of haemorrhagic stroke: a nested case control study	Br J Clin Pharmacol	https://doi.org/10.1111/j.1365-2125.2010.03797.x			1	0	0	0	0	0	0	0	0	0	0	0	0	0
2011	Azoulay L, Yin H, Renoux C, Suissa S	The use of atypical antipsychotics and the risk of breast cancer	Breast Cancer Res Treat	https://doi.org/10.1007/s10549-011-1506-2		2011-02-23	1	0	0	0	0	0	0	0	0	0	0	0	0	0
2011	Filion K, Joseph L, Boivin J, Suissa S, Brophy J	Thiazolidinediones and the risk of incident congestive heart failure among patients with type 2 diabetes mellitus	Pharmacoepidemiol Drug Saf	https://doi.org/10.1002/pds.2165			1	0	0	0	0	0	0	0	0	0	0	0	0	0
2011	Shah A, Nicholas O, Timmis A, Feder G, Abrams K, Chen R, Hingorani A, Hemingway H	Threshold haemoglobin levels and the prognosis of stable coronary disease: two new cohorts and a systematic review and meta-analysis	PLoS Med	https://doi.org/10.1371/journal.pmed.1000439			1	0	0	0	0	0	0	0	0	0	0	0	0	0
2011	Suissa S, Dell'Aniello S, Vahey S, Renoux C	Time-window bias in case-control studies: statins and lung cancer	Epidemiology	https://doi.org/10.1097/ede.0b013e3182093a0f			1	0	0	0	0	0	0	0	0	0	0	0	0	0
2011	Lafuma A, Salmon J, Robert J, Berdeaux G	Treatment persistence and cost-effectiveness of latanoprost/latanoprost-timolol, bimatoprost/bimatoprost-timolol, and travoprost/travoprost-timolol in glaucoma: an analysis based on the United Kingdom general practitioner research database	Clin Ophthalmol	https://doi.org/10.2147/opth.s16888			1	0	0	0	0	0	0	0	0	0	0	0	0	0
2011	Imkampe A, Gulliford M	Trends in Type 1 diabetes incidence in the UK in 0- to 14-year-olds and in 15- to 34-year-olds, 1991-2008	Diabet Med	https://doi.org/10.1111/j.1464-5491.2011.03288.x			1	0	0	0	0	0	0	0	0	0	0	0	0	0
2011	Walker A, Card T, Bates T, Muir K	Tricyclic antidepressants and the incidence of certain cancers: a study using the GPRD	Br J Cancer	https://doi.org/10.1038/sj.bjc.6605996		2008-03-19	1	0	0	0	0	0	0	0	0	0	0	0	0	0
2011	Lee S, Shafe A, Cowie M	UK stroke incidence, mortality and cardiovascular risk management 1999-2008: time-trend analysis from the General Practice Research Database	BMJ Open	https://doi.org/10.1136/bmjopen-2011-000269		2011-01-31	1	0	0	0	0	0	0	0	0	0	0	0	0	0
2011	Patch C, Charlton J, Roderick P, Gulliford M	Use of antihypertensive medications and mortality of patients with autosomal dominant polycystic kidney disease: a population-based study	Am J Kidney Dis	https://doi.org/10.1053/j.ajkd.2011.01.023		2008-09-25	1	0	0	0	0	0	0	0	0	0	0	0	0	0
2011	Bodmer M, Becker C, Meier C, Jick S, Meier CR	Use of metformin and the risk of ovarian cancer: a case-control analysis	Gynecol Oncol	https://doi.org/10.1016/j.ygyno.2011.06.038		2010-09-20	1	0	0	0	0	0	0	0	0	0	0	0	0	0
2011	Huiart L, Dell'Aniello S, Suissa S	Use of tamoxifen and aromatase inhibitors in a large population-based cohort of women with breast cancer	Br J Cancer	https://doi.org/10.1038/bjc.2011.140		2010-07-23	1	0	0	0	0	0	0	0	0	0	0	0	0	0
2011	Tate A, Martin A, Ali A, Cassell J	Using free text information to explore how and when GPs code a diagnosis of ovarian cancer: an observational study using primary care records of patients with ovarian cancer	BMJ Open	https://doi.org/10.1136/bmjopen-2010-000025			1	0	0	0	0	0	0	0	0	0	0	0	0	0
2011	Dregan A, Toschke M, Wolfe C, Rudd A, Ashworth M, Gulliford M	Utility of electronic patient records in primary care for stroke secondary prevention trials	BMC Public Health	https://doi.org/10.1186/1471-2458-11-86			1	0	0	0	0	0	0	0	0	0	0	0	0	0
2011	Watson L, Wilson B, Alsop J, Kumar S	Weight and glycaemic control in type 2 diabetes: what is the outcome of insulin initiation?	Diabetes Obes Metab	https://doi.org/10.1111/j.1463-1326.2011.01413.x			1	0	0	0	0	0	0	0	0	0	0	0	0	0
2012	Azoulay L, Dell'Aniello S, Simon T, Langleben D, Renoux C, Suissa S	A net clinical benefit analysis of warfarin and aspirin on stroke in patients with atrial fibrillation: a nested case-control study	BMC Cardiovasc Disord	https://doi.org/10.1186/1471-2261-12-49		2010-08-18	1	0	0	0	0	0	0	0	0	0	0	0	0	0
2012	de Moor C, Reardon G, McLaughlin J, Maiese E, Navaratnam P	A retrospective comparison of acute rhinosinusitis outcomes in patients prescribed antibiotics, mometasone furoate nasal spray, or both	Am J Rhinol Allergy	https://doi.org/10.2500/ajra.2012.26.3781		2010-12-10	1	0	0	0	0	0	0	0	0	0	0	0	0	0
2012	Bazelier M, van Staa T, Uitdehaag B, Cooper C, Leufkens H, Vestergaard P, Bentzen J, de Vries F	A simple score for estimating the long-term risk of fracture in patients with multiple sclerosis	Neurology	https://doi.org/10.1212/WNL.0b013e318266faae			1	0	0	0	0	0	0	0	0	0	0	0	0	0
2012	Spoendlin J, Voegel J, Jick S, Meier CR	A study on the epidemiology of rosacea in the U.K	Br J Dermatol	https://doi.org/10.1111/j.1365-2133.2012.11037.x		2010-04-14	1	0	0	0	0	0	0	0	0	0	0	0	0	0
2012	Fleming K, Aithal G, Card T, West J	All-cause mortality in people with cirrhosis compared with the general population: a population-based cohort study	Liver Int	https://doi.org/10.1111/j.1478-3231.2011.02517.x			1	0	0	0	0	0	0	0	0	0	0	0	0	0
2012	Cai B, Xu W, Bortnichak E, Watson D	An algorithm to identify medical practices common to both the General Practice Research Database and The Health Improvement Network database	Pharmacoepidemiol Drug Saf	https://doi.org/10.1002/pds.3277			1	0	0	0	0	0	0	0	0	0	0	0	0	0
2012	Bhaskaran K, Douglas I, Evans S, van Staa T, Smeeth L	Angiotensin receptor blockers and risk of cancer: cohort study among people receiving antihypertensive drugs in UK General Practice Research Database	BMJ	https://doi.org/10.1136/bmj.e2697		2011-05-12	1	0	0	0	0	0	0	0	0	0	0	0	0	0
2012	Saragoussi D, Chollet J, Bineau S, Chalem Y, Milea D	Antidepressant switching patterns in the treatment of major depressive disorder: a General Practice Research Database (GPRD) Study	Int J Clin Pract	https://doi.org/10.1111/j.1742-1241.2012.03015.x			1	0	0	0	0	0	0	0	0	0	0	0	0	0
2012	Walker A, Grainge M, Card T	Aspirin and other non-steroidal anti-inflammatory drug use and colorectal cancer survival: a cohort study	Br J Cancer	https://doi.org/10.1038/bjc.2012.427			1	0	0	0	0	0	0	0	0	0	0	0	0	0
2012	Wei L, MacDonald T, Shimi S	Association between appendicectomy in females and subsequent pregnancy rate: a cohort study	Fertil Steril	https://doi.org/10.1016/j.fertnstert.2012.05.016			1	0	0	0	0	0	0	0	0	0	0	0	0	0
2012	Vamos E, Harris M, Millett C, Pape U, Khunti K, Curcin V, Molokhia M, Majeed A	Association of systolic and diastolic blood pressure and all cause mortality in people with newly diagnosed type 2 diabetes: retrospective cohort study	BMJ	https://doi.org/10.1136/bmj.e5567			1	0	0	0	0	0	0	0	0	0	0	0	0	0
2012	Redaniel MT, Jeffreys M, May M, Ben-Shlomo Y, Martin R	Associations of type 2 diabetes and diabetes treatment with breast cancer risk and mortality: a population-based cohort study among British women	Cancer Causes Control	https://doi.org/10.1007/s10552-012-0057-0			1	0	0	0	0	0	0	0	0	0	0	0	0	0
2012	Wright E, Schofield P, Seed P, Molokhia M	Bisphosphonates and risk of upper gastrointestinal cancer--a case control study using the General Practice Research Database (GPRD)	PLoS One	https://doi.org/10.1371/journal.pone.0047616		2009-12-14	1	0	0	0	0	0	0	0	0	0	0	0	0	0
2012	Blumentals W, Nevitt A, Peng M, Toovey S	Body mass index and the incidence of influenza-associated pneumonia in a UK primary care cohort	Influenza Other Respir Viruses	https://doi.org/10.1111/j.1750-2659.2011.00262.x			1	0	0	0	0	0	0	0	0	0	0	0	0	0
2012	Singh G, Bell G, Hernaiz-Driever P, Sander JW	Cancer risk in people with epilepsy using valproate-sodium	Acta Neurol Scand	https://doi.org/10.1111/j.1600-0404.2011.01607.x			1	0	0	0	0	0	0	0	0	0	0	0	0	0
2012	Lalmohamed A, Bazelier M, van Staa T, Uitdehaag B, Leufkens H, de Boer A, de Vries F	Causes of death in patients with multiple sclerosis and matched referent subjects: a population-based cohort study	Eur J Neurol	https://doi.org/10.1111/j.1468-1331.2012.03668.x		2009-11-03	1	0	0	0	0	0	0	0	0	0	0	0	0	0
2012	Shephard E, Stapley S, Neal R, Rose P, Walter F, Hamilton W	Clinical features of bladder cancer in primary care	Br J Gen Pract	https://doi.org/10.3399/bjgp12X654560		2009-11-27	1	0	0	0	0	0	0	0	0	0	0	0	0	0
2012	Douglas I, Evans S, Hingorani A, Grosso A, Timmis A, Hemingway H, Smeeth L	Clopidogrel and interaction with proton pump inhibitors: comparison between cohort and within person study designs	BMJ	https://doi.org/10.1136/bmj.e4388			1	0	0	0	0	0	0	0	0	0	0	0	0	0
2012	Dregan A, van Staa T, McDermott L, McCann G, Ashworth M, Charlton J, Wolfe C, Rudd A, Yardley L, Gulliford M	Cluster randomized trial in the general practice research database: 2. Secondary prevention after first stroke (eCRT study): study protocol for a randomized controlled trial	Trials	https://doi.org/10.1186/1745-6215-13-181			1	0	0	0	0	0	0	0	0	0	0	0	0	0
2012	Bakhai A, Rigney U, Hollis S, Emmas C	Co-administration of statins with cytochrome P450 3A4 inhibitors in a UK primary care population	Pharmacoepidemiol Drug Saf	https://doi.org/10.1002/pds.2308		2009-09-04	1	0	0	0	0	0	0	0	0	0	0	0	0	0
2012	Bhattarai N, Charlton J, Rudisill C, Gulliford M	Coding, recording and incidence of different forms of coronary heart disease in primary care	PLoS One	https://doi.org/10.1371/journal.pone.0029776		2009-09-28	1	0	0	0	0	0	0	0	0	0	0	0	0	0
2012	Charlton R, Snowball J, Bloomfield K, de Vries C	Colorectal cancer incidence on the General Practice Research Database	Pharmacoepidemiol Drug Saf	https://doi.org/10.1002/pds.3236			1	0	0	0	0	0	0	0	0	0	0	0	0	0
2012	Hawkins N, Scholes S, Bajekal M, Love H, O'Flaherty M, Raine R, Capewell S	Community care in England: reducing socioeconomic inequalities in heart failure	Circulation	https://doi.org/10.1161/circulationaha.111.088047			1	0	0	0	0	0	0	0	0	0	0	0	0	0
2012	Li H, Hodgson E, Watson L, Shukla A, Nelson J	Comorbidities and Concomitant Medication Use in Men with Prostate Cancer or High Levels of PSA Compared to Matched Controls: A GPRD Analysis	J Cancer Epidemiol	https://doi.org/10.1155/2012/291704		2009-04-20	1	0	0	0	0	0	0	0	0	0	0	0	0	0
2012	Perry D, Bruce C, Pope D, Dangerfield P, Platt M, Hall A	Comorbidities in Perthes' disease: a case control study using the General Practice Research database	J Bone Joint Surg Br	https://doi.org/10.1302/0301-620x.94b12.29974		2009-12-22	1	0	0	0	0	0	0	0	0	0	0	0	0	0
2012	Jick H, Wilson A, Wiggins P, Chamberlin D	Comparison of prescription drug costs in the United States and the United Kingdom, Part 1: Statins	Pharmacotherapy	https://doi.org/10.1002/PHAR.1005		2011-08-01	1	0	0	0	0	0	0	0	0	0	0	0	0	0
2012	Jick H, Wilson A, Wiggins P, Chamberlain D	Comparison of prescription drug costs in the United States and the United Kingdom, part 2: proton pump inhibitors	Pharmacotherapy	https://doi.org/10.1002/j.1875-9114.2012.01111.x		2011-08-01	1	0	0	0	0	0	0	0	0	0	0	0	0	0
2012	Jick H, Wilson A, Wiggins P, Chamberlin D	Comparison of prescription drug costs in the United States and the United Kingdom, Part 3: Methylphenidate	Pharmacotherapy	https://doi.org/10.1002/phar.1141		2011-08-01	1	0	0	0	0	0	0	0	0	0	0	0	0	0
2012	Kulik M, Nusselder W, Boshuizen H, Lhachimi S, Fernandez E, Baili P, Bennett K, Mackenbach J, Smit H	Comparison of tobacco control scenarios: quantifying estimates of long-term health impact using the DYNAMO-HIA modeling tool	PLoS One	https://doi.org/10.1371/journal.pone.0032363		2010-06-08	1	0	0	0	0	0	0	0	0	0	0	0	0	0
2012	Boggon R, Eaton S, Timmis A, Hemingway H, Gabriel H, Minhas I, van Staa T	Current prescribing of statins and persistence to statins following ACS in the UK: a MINAP/GPRD study	Br J Cardiol	https://doi.org/10.5837/bjc.2012.003			1	0	0	0	0	0	0	0	0	0	0	0	0	0
2012	Denaxas S, George J, Herrett E, Shah A, Kalra D, Hingorani A, Kivimaki M, Timmis A, Smeeth L, Hemingway H	Data resource profile: cardiovascular disease research using linked bespoke studies and electronic health records (CALIBER)	Int J Epidemiol	https://doi.org/10.1093/ije/dys188			1	0	0	0	0	0	0	0	0	0	0	0	0	0
2012	Crooks C, Card T, West J	Defining upper gastrointestinal bleeding from linked primary and secondary care data and the effect on occurrence and 28 day mortality	BMC Health Serv Res	https://doi.org/10.1186/1472-6963-12-392		2010-07-16	1	0	1	1	1	1	0	0	0	0	0	0	0	0
2012	Renoux C, Dell'Aniello S, Brophy J, Suissa S	Dopamine agonist use and the risk of heart failure	Pharmacoepidemiol Drug Saf	https://doi.org/10.1002/pds.2267		2010-05-14	1	0	0	0	0	0	0	0	0	0	0	0	0	0
2012	Jick S, Pennap D	Drospirenone- and levonorgestrel-containing oral contraceptives and the risk of gallbladder disease	Contraception	https://doi.org/10.1016/j.contraception.2012.01.006		2011-02-04	1	0	0	0	0	0	0	0	0	0	0	0	0	0
2012	Amar R, Jick S, Rosenberg D, Maher T, Meier CR	Drug-/radiation-induced interstitial lung disease in the United Kingdom general population: incidence, all-cause mortality and characteristics at diagnosis	Respirology	https://doi.org/10.1111/j.1440-1843.2012.02187.x		2010-04-16	1	0	0	0	0	0	0	0	0	0	0	0	0	0
2012	Lhachimi S, Nusselder W, Smit H, van Baal P, Baili P, Bennett K, Fernandez E, Kulik M, Lobstein T, Pomerleau J, Mackenbach J, Boshuizen H	DYNAMO-HIA-- Dynamic Modeling tool for generic Health Impact Assessments	PLoS One	https://doi.org/10.1371/journal.pone.0033317		2010-06-08	1	0	0	0	0	0	0	0	0	0	0	0	0	0
2012	Hirst C, Cabrera C, Kirby M	Epidemiology of castration resistant prostate cancer: a longitudinal analysis using a UK primary care database	Cancer Epidemiol	https://doi.org/10.1016/j.canep.2012.07.012		2010-03-26	1	0	0	0	0	0	0	0	0	0	0	0	0	0
2012	Hesdorffer D, Ishihara L, Mynepalli L, Webb D, Weil J, Hauser W	Epilepsy, suicidality, and psychiatric disorders: a bidirectional association	Ann Neurol	https://doi.org/10.1002/ana.23601		2011-03-05	1	0	0	0	0	0	0	0	0	0	0	0	0	0
2012	Sammon C, Snowball J, McGrogan A, de Vries C	Evaluating the hazard of foetal death following H1N1 influenza vaccination; a population based cohort study in the UK GPRD	PLoS One	https://doi.org/10.1371/journal.pone.0051734		2011-08-10	1	0	0	0	0	0	0	0	0	0	0	0	0	0
2012	Morgan C, Jenkins-Jones S, Currie C, Rees D	Evaluation of adverse outcome in young women with polycystic ovary syndrome versus matched, reference controls: a retrospective, observational study	J Clin Endocrinol Metab	https://doi.org/10.1210/jc.2012-1690		2011-04-05	1	0	0	0	0	0	0	0	0	0	0	0	0	0
2012	Cardwell C, Abnet C, Veal P, Hughes C, Cantwell M, Murray L	Exposure to oral bisphosphonates and risk of cancer	Int J Cancer	https://doi.org/10.1002/ijc.27389		2009-04-22	1	0	0	0	0	0	0	0	0	0	0	0	0	0
2012	Wang Z, Shah A, Tate A, Denaxas S, Shawe-Taylor J, Hemingway H	Extracting diagnoses and investigation results from unstructured text in electronic health records by semi-supervised machine learning	PLoS One	https://doi.org/10.1371/journal.pone.0030412	07_069, 09_123	2010-03-29	1	0	0	0	0	0	0	0	0	0	0	0	0	0
2012	Sammon C, McGrogan A, Snowball J, de Vries C	Factors associated with uptake of seasonal and pandemic influenza vaccine among clinical risk groups in the UK: an analysis using the General Practice Research Database	Vaccine	https://doi.org/10.1016/j.vaccine.2011.11.077			1	0	0	0	0	0	0	0	0	0	0	0	0	0
2012	Dommett R, Redaniel MT, Stevens M, Hamilton W, Martin R	Features of childhood cancer in primary care: a population-based nested case-control study	Br J Cancer	https://doi.org/10.1038/bjc.2011.600		2010-05-11	1	0	1	1	1	1	0	0	0	0	0	0	0	0
2012	van Staa T, Patel D, Gallagher A, De Bruin M	Glucose-lowering agents and the patterns of risk for cancer: a study with the General Practice Research Database and secondary care data	Diabetologia	https://doi.org/10.1007/s00125-011-2390-3			1	0	0	0	0	0	0	0	0	0	0	0	0	0
2012	Simkiss D, Spencer N, Stallard N, Thorogood M	Health service use in families where children enter public care: a nested case control study using the General Practice Research Database	BMC Health Serv Res	https://doi.org/10.1186/1472-6963-12-65			1	0	0	0	0	0	0	0	0	0	0	0	0	0
2012	Shi N, Cao Z, Durden E, Schacht A, Torres A, Happich M	Healthcare utilization among patients with depression before and after initiating duloxetine in the United Kingdom	J Med Econ	https://doi.org/10.3111/13696998.2012.672941		2008-11-04	1	0	0	0	0	0	0	0	0	0	0	0	0	0
2012	Close H, Mason J, Wilson D, Hungin A	Hormone replacement therapy is associated with gastro-oesophageal reflux disease: a retrospective cohort study	BMC Gastroenterol	https://doi.org/10.1186/1471-230x-12-56			1	0	0	0	0	0	0	0	0	0	0	0	0	0
2012	Brodovicz K, Kou T, Alexander C, O'Neill E, Engel S, Girman C, Goldstein B	Impact of diabetes duration and chronic pancreatitis on the association between type 2 diabetes and pancreatic cancer risk	Diabetes Obes Metab	https://doi.org/10.1111/j.1463-1326.2012.01667.x			1	0	0	0	0	0	0	0	0	0	0	0	0	0
2012	Hirji I, Andersson S, Guo Z, Hammar N, Gomez-Caminero A	Incidence of genital infection among patients with type 2 diabetes in the UK General Practice Research Database	J Diabetes Complications	https://doi.org/10.1016/j.jdiacomp.2012.06.012		2009-07-06	1	0	0	0	0	0	0	0	0	0	0	0	0	0
2012	Amar R, Jick S, Rosenberg D, Maher T, Meier CR	Incidence of the pneumoconioses in the United Kingdom general population between 1997 and 2008	Respiration	https://doi.org/10.1159/000338116		2010-04-16	1	0	0	0	0	0	0	0	0	0	0	0	0	0
2012	Hirji I, Guo Z, Andersson S, Hammar N, Gomez-Caminero A	Incidence of urinary tract infection among patients with type 2 diabetes in the UK General Practice Research Database (GPRD)	J Diabetes Complications	https://doi.org/10.1016/j.jdiacomp.2012.06.008		2009-07-06	1	0	0	0	0	0	0	0	0	0	0	0	0	0
2012	Langan S, Groves R, Card T, Gulliford M	Incidence, mortality, and disease associations of pyoderma gangrenosum in the United Kingdom: a retrospective cohort study	J Invest Dermatol	https://doi.org/10.1038/jid.2012.130		2009-08-17	1	0	0	0	0	0	0	0	0	0	0	0	0	0
2012	Khashan A, Quigley E, McNamee R, McCarthy F, Shanahan F, Kenny L	Increased risk of miscarriage and ectopic pregnancy among women with irritable bowel syndrome	Clin Gastroenterol Hepatol	https://doi.org/10.1016/j.cgh.2012.02.014		2009-08-17	1	0	0	0	0	0	0	0	0	0	0	0	0	0
2012	Warren-Gash C, Hayward A, Hemingway H, Denaxas S, Thomas S, Timmis A, Whitaker H, Smeeth L	Influenza infection and risk of acute myocardial infarction in England and Wales: a CALIBER self-controlled case series study	J Infect Dis	https://doi.org/10.1093/infdis/jis597		2009-05-01	1	0	0	0	0	0	0	0	0	0	0	0	0	0
2012	Taylor A, Stapley S, Hamilton W	Jaundice in primary care: a cohort study of adults aged >45 years using electronic medical records	Fam Pract	https://doi.org/10.1093/fampra/cmr118		2009-11-27	1	0	0	0	0	0	0	0	0	0	0	0	0	0
2012	Perry D, Bruce C, Pope D, Dangerfield P, Platt M, Hall A	Legg-Calve-Perthes disease in the UK: geographic and temporal trends in incidence reflecting differences in degree of deprivation in childhood	Arthritis Rheum	https://doi.org/10.1002/art.34316		2009-12-22	1	0	0	0	0	0	0	0	0	0	0	0	0	0
2012	Razvi S, Weaver JU, Butler TJ, Pearce SH	Levothyroxine treatment of subclinical hypothyroidism, fatal and nonfatal cardiovascular events, and mortality	Arch Intern Med	https://doi.org/10.1001/archinternmed.2012.1159		2009-03-26	1	0	0	0	0	0	0	0	0	0	0	0	0	0
2012	Ray IL, Dell'Aniello S, Bonnetain F, Azoulay L, Suissa S	Local estrogen therapy and risk of breast cancer recurrence among hormone-treated patients: a nested case-control study	Breast Cancer Res Treat	https://doi.org/10.1007/s10549-012-2198-y		2011-01-17	1	0	0	0	0	0	0	0	0	0	0	0	0	0
2012	Azoulay L, Assimes T, Yin H, Bartels D, Schiffrin E, Suissa S	Long-term use of angiotensin receptor blockers and the risk of cancer	PLoS One	https://doi.org/10.1371/journal.pone.0050893		2011-05-12	1	0	0	0	0	0	0	0	0	0	0	0	0	0
2012	Green J, Czanner G, Reeves G, Watson J, Wise L, Roddam A, Beral V	Menopausal hormone therapy and risk of gastrointestinal cancer: nested case-control study within a prospective cohort, and meta-analysis	Int J Cancer	https://doi.org/10.1002/ijc.26236		2010-02-26	1	0	0	0	0	0	0	0	0	0	0	0	0	0
2012	Bodmer M, Becker C, Jick S, Meier CR	Metformin does not alter the risk of lung cancer: a case-control analysis	Lung Cancer	https://doi.org/10.1016/j.lungcan.2012.08.010			1	0	0	0	0	0	0	0	0	0	0	0	0	0
2012	Imfeld P, Bodmer M, Jick S, Meier CR	Metformin, other antidiabetic drugs, and risk of Alzheimer's disease: a population-based case-control study	J Am Geriatr Soc	https://doi.org/10.1111/j.1532-5415.2012.03916.x			1	0	0	0	0	0	0	0	0	0	0	0	0	0
2012	Suissa D, Delaney J, Dial S, Brassard P	Non-steroidal anti-inflammatory drugs and the risk of Clostridium difficile-associated disease	Br J Clin Pharmacol	https://doi.org/10.1111/j.1365-2125.2012.04191.x			1	0	0	0	0	0	0	0	0	0	0	0	0	0
2012	Higginson I, Gao W	Opioid prescribing for cancer pain during the last 3 months of life: associated factors and 9-year trends in a nationwide United Kingdom cohort study	J Clin Oncol	https://doi.org/10.1200/jco.2012.42.0919		2009-06-15	1	0	0	0	0	0	0	0	0	0	0	0	0	0
2012	Hernandez R, Do T, Critchlow C, Dent R, Jick S	Patient-related risk factors for fracture-healing complications in the United Kingdom General Practice Research Database	Acta Orthop	https://doi.org/10.3109/17453674.2012.747054			1	0	0	0	0	0	0	0	0	0	0	0	0	0
2012	Li L, Roddam A, Gitlin M, Taylor A, Shepherd S, Shearer A, Jick S	Persistence with osteoporosis medications among postmenopausal women in the UK General Practice Research Database	Menopause	https://doi.org/10.1097/gme.0b013e318221bacd			1	0	0	0	0	0	0	0	0	0	0	0	0	0
2012	Ernst P, Renoux C, Dell'Aniello S, Suissa S	Pramipexole use and the risk of pneumonia	BMC Neurol	https://doi.org/10.1186/1471-2377-12-113			1	0	0	0	0	0	0	0	0	0	0	0	0	0
2012	Shi N, Durden E, Torres A, Cao Z, Happich M	Predictors of Treatment with Duloxetine or Venlafaxine XR among Adult Patients Treated for Depression in Primary Care Practices in the United Kingdom	Depress Res Treat	https://doi.org/10.1155/2012/815363		2008-11-04	1	0	0	0	0	0	0	0	0	0	0	0	0	0
2012	Forbes H, Thomas S, Smeeth L, Langan S	Prescription of antiviral therapy after herpes zoster in general practice: who receives therapy?	Br J Gen Pract	https://doi.org/10.3399/bjgp12X659277		2011-04-27	1	0	1	1	0	0	1	0	0	0	0	0	0	0
2012	Valkhoff V, van Soest E, Masclee GM, de Bie S, Mazzaglia G, Molokhia M, Kuipers E, Sturkenboom M	Prescription of nonselective NSAIDs, coxibs and gastroprotective agents in the era of rofecoxib withdrawal - a 617,400-patient study	Aliment Pharmacol Ther	https://doi.org/10.1111/apt.12028			1	0	0	0	0	0	0	0	0	0	0	0	0	0
2012	Bradley M, Murray L, Cantwell M, Hughes C	Proton pump inhibitors and histamine-2-receptor antagonists and pancreatic cancer risk: a nested case-control study	Br J Cancer	https://doi.org/10.1038/bjc.2011.511			1	0	0	0	0	0	0	0	0	0	0	0	0	0
2012	Leonard C, Freeman C, Newcomb C, Reese P, Herlim M, Bilker W, Hennessy S, Strom B	Proton pump inhibitors and traditional nonsteroidal anti-inflammatory drugs and the risk of acute interstitial nephritis and acute kidney injury	Pharmacoepidemiol Drug Saf	https://doi.org/10.1002/pds.3329		2010-07-22	1	0	0	0	0	0	0	0	0	0	0	0	0	0
2012	Gallagher A, de Vries F, Plumb J, Hass B, Clemens A, van Staa T	Quality of INR control and outcomes following venous thromboembolism	Clin Appl Thromb Hemost	https://doi.org/10.1177/1076029611426139			1	0	0	0	0	0	0	0	0	0	0	0	0	0
2012	Edwards C, Campbell J, van Staa T, Arden N	Regional and temporal variation in the treatment of rheumatoid arthritis across the UK: a descriptive register-based cohort study	BMJ Open	https://doi.org/10.1136/bmjopen-2012-001603			1	0	0	0	0	0	0	0	0	0	0	0	0	0
2012	Lee S, Monz B, Clemens A, Brueckmann M, Lip G	Representativeness of the dabigatran, apixaban and rivaroxaban clinical trial populations to real-world atrial fibrillation patients in the United Kingdom: a cross-sectional analysis using the General Practice Research Database	BMJ Open	https://doi.org/10.1136/bmjopen-2012-001768		2011-11-28	1	0	0	0	0	0	0	0	0	0	0	0	0	0
2012	Violato M, Gray A, Papanicolas I, Ouellet M	Resource use and costs associated with coeliac disease before and after diagnosis in 3,646 cases: results of a UK primary care database analysis	PLoS One	https://doi.org/10.1371/journal.pone.0041308			1	0	0	0	0	0	0	0	0	0	0	0	0	0
2012	Boggon R, Lip G, Gallagher A, van Staa T	Resource utilization and outcomes in patients with atrial fibrillation: a case control study	Appl Health Econ Health Policy	https://doi.org/10.2165/11599940-000000000-00000			1	0	0	0	0	0	0	0	0	0	0	0	0	0
2012	Girman C, Kou T, Brodovicz K, Alexander C, O'Neill E, Engel S, Williams-Herman D, Katz L	Risk of acute renal failure in patients with Type 2 diabetes mellitus	Diabet Med	https://doi.org/10.1111/j.1464-5491.2011.03498.x			1	0	0	0	0	0	0	0	0	0	0	0	0	0
2012	Irizarry M, Webb D, Boudiaf N, Logie J, Habel L, Udaltsova N, Friedman G	Risk of cancer in patients exposed to gabapentin in two electronic medical record systems	Pharmacoepidemiol Drug Saf	https://doi.org/10.1002/pds.2266		2010-08-11	1	0	0	0	0	0	0	0	0	0	0	0	0	0
2012	Bazelier M, Mueller-Schotte S, Leufkens H, Uitdehaag B, van Staa T, de Vries F	Risk of cataract and glaucoma in patients with multiple sclerosis	Mult Scler	https://doi.org/10.1177/1352458511426737		2009-11-03	1	0	0	0	0	0	0	0	0	0	0	0	0	0
2012	Lalmohamed A, de Vries F, Bazelier M, Cooper A, van Staa T, Cooper C, Harvey N	Risk of fracture after bariatric surgery in the United Kingdom: population based, retrospective cohort study	BMJ	https://doi.org/10.1136/bmj.e5085		2010-05-13	1	0	1	1	1	0	0	0	0	0	0	0	0	0
2012	Webb R, Kontopantelis E, Doran T, Qin P, Creed F, Kapur N	Risk of self-harm in physically ill patients in UK primary care	J Psychosom Res	https://doi.org/10.1016/j.jpsychores.2012.05.010		2010-04-01	1	0	0	0	0	0	0	0	0	0	0	0	0	0
2012	Zenner D, Kruijshaar M, Andrews N, Abubakar I	Risk of tuberculosis in pregnancy: a national, primary care-based cohort and self-controlled case series study	Am J Respir Crit Care Med	https://doi.org/10.1164/rccm.201106-1083OC		2009-11-12	1	0	0	0	0	0	0	0	0	0	0	0	0	0
2012	Humes D, West J	Role of acute diverticulitis in the development of complicated colonic diverticular disease and 1-year mortality after diagnosis in the UK: population-based cohort study	Gut	https://doi.org/10.1136/gut.2011.238808			1	0	0	0	0	0	0	0	0	0	0	0	0	0
2012	Lo Re III V, Haynes K, Ming E, Ives W, Horne L, Fortier K, Carbonari D, Hennessy S, Cardillo S, Reese P, Reddy K, Margolis D, Apter A, Kimmel S, Roy J, Freeman C, Razzaghi H, Holick C, Esposito D, van Staa T, Bhullar H, Strom B	Safety of saxagliptin: rationale for and design of a series of postmarketing observational studies	Pharmacoepidemiol Drug Saf	https://doi.org/10.1002/pds.3318		2011-08-11	1	0	1	1	1	0	0	0	0	0	0	0	0	0
2012	Mackenzie I, MacDonald T, Thompson A, Morant S, Wei L	Spironolactone and risk of incident breast cancer in women older than 55 years: retrospective, matched cohort study	BMJ	https://doi.org/10.1136/bmj.e4447			1	0	0	0	0	0	0	0	0	0	0	0	0	0
2012	Webb R, Kontopantelis E, Doran T, Qin P, Creed F, Kapur N	Suicide risk in primary care patients with major physical diseases: a case-control study	Arch Gen Psychiatry	https://doi.org/10.1001/archgenpsychiatry.2011.1561		2010-04-01	1	0	0	0	0	0	0	0	0	0	0	0	0	0
2012	Walker A, Grainge M, Bates T, Card T	Survival of glioma and colorectal cancer patients using tricyclic antidepressants post-diagnosis	Cancer Causes Control	https://doi.org/10.1007/s10552-012-0073-0		2009-11-04	1	0	0	0	0	0	0	0	0	0	0	0	0	0
2012	Page L, Hajat S, Kovats R, Howard L	Temperature-related deaths in people with psychosis, dementia and substance misuse	Br J Psychiatry	https://doi.org/10.1192/bjp.bp.111.100404		2008-02-25	1	0	0	0	0	0	0	0	0	0	0	0	0	0
2012	Shah A, Martinez C, Hemingway H	The freetext matching algorithm: a computer program to extract diagnoses and causes of death from unstructured text in electronic health records	BMC Med Inform Decis Mak	https://doi.org/10.1186/1472-6947-12-88		2010-03-29	1	0	0	0	0	0	0	0	0	0	0	0	0	0
2012	Culliford D, Maskell J, Kiran A, Judge A, Javaid M, Cooper C, Arden N	The lifetime risk of total hip and knee arthroplasty: results from the UK general practice research database	Osteoarthritis Cartilage	https://doi.org/10.1016/j.joca.2012.02.636		2011-06-06	1	0	1	1	1	0	0	0	0	0	0	0	0	0
2012	Mullerova H, Chigbo C, Hagan G, Woodhead M, Miravitlles M, Davis K, Wedzicha J	The natural history of community-acquired pneumonia in COPD patients: a population database analysis	Respir Med	https://doi.org/10.1016/j.rmed.2012.04.008			1	0	0	0	0	0	0	0	0	0	0	0	0	0
2012	Platt R, Delaney J, Suissa S	The positivity assumption and marginal structural models: the example of warfarin use and risk of bleeding	Eur J Epidemiol	https://doi.org/10.1007/s10654-011-9637-7		2011-07-08	1	0	0	0	0	0	0	0	0	0	0	0	0	0
2012	Stapley S, Peters T, Neal R, Rose P, Walter F, Hamilton W	The risk of pancreatic cancer in symptomatic patients in primary care: a large case-control study using electronic records	Br J Cancer	https://doi.org/10.1038/bjc.2012.190		2009-11-27	1	0	0	0	0	0	0	0	0	0	0	0	0	0
2012	Azoulay L, Yin H, Filion K, Assayag J, Majdan A, Pollak M, Suissa S	The use of pioglitazone and the risk of bladder cancer in people with type 2 diabetes: nested case-control study	BMJ	https://doi.org/10.1136/bmj.e3645		2011-08-11	1	0	0	0	0	0	0	0	0	0	0	0	0	0
2012	Hodgkinson J, Taylor C, Hobbs F	Treatment pathways for patients with atrial fibrillation	Int J Clin Pract	https://doi.org/10.1111/j.1742-1241.2011.02818.x			1	0	0	0	0	0	0	0	0	0	0	0	0	0
2012	Nicholas J, Ridsdale L, Richardson M, Ashworth M, Gulliford M	Trends in antiepileptic drug utilisation in UK primary care 1993-2008: cohort study using the General Practice Research Database	Seizure	https://doi.org/10.1016/j.seizure.2012.04.014			1	0	0	0	0	0	0	0	0	0	0	0	0	0
2012	Bodmer M, Becker C, Meier C, Jick S, Meier CR	Use of antidiabetic agents and the risk of pancreatic cancer: a case-control analysis	Am J Gastroenterol	https://doi.org/10.1038/ajg.2011.483		2010-09-20	1	0	0	0	0	0	0	0	0	0	0	0	0	0
2012	Bodmer M, Becker C, Meier C, Jick S, Meier CR	Use of metformin is not associated with a decreased risk of colorectal cancer: a case-control analysis	Cancer Epidemiol Biomarkers Prev	https://doi.org/10.1158/1055-9965.epi-11-0992-t		2010-09-20	1	0	0	0	0	0	0	0	0	0	0	0	0	0
2012	Dregan A, Moller H, Murray-Thomas T, Gulliford M	Validity of cancer diagnosis in a primary care database compared with linked cancer registrations in England. Population-based cohort study	Cancer Epidemiol	https://doi.org/10.1016/j.canep.2012.05.013			1	0	0	0	0	0	0	0	0	0	0	0	0	0
2012	Morgan C, Jenkins-Jones S, Evans M, Barnett A, Poole C, Currie C	Weight change in people with type 2 diabetes: secular trends and the impact of alternative antihyperglycaemic drugs	Diabetes Obes Metab	https://doi.org/10.1111/j.1463-1326.2011.01552.x		2011-04-05	1	0	0	0	0	0	0	0	0	0	0	0	0	0
2012	Morgan C, Poole C, Evans M, Barnett A, Jenkins-Jones S, Currie C	What next after metformin? A retrospective evaluation of the outcome of second-line, glucose-lowering therapies in people with type 2 diabetes	J Clin Endocrinol Metab	https://doi.org/10.1210/jc.2012-3034		2011-05-19	1	0	0	0	0	0	0	0	0	0	0	0	0	0
2013	Chollet J, Saragoussi D, Clay E, Francois C	A clinical research practice datalink analysis of antidepressant treatment patterns and health care costs in generalized anxiety disorder	Value Health	https://doi.org/10.1016/j.jval.2013.09.001		2010-10-19	1	0	0	0	0	0	0	0	0	0	0	0	0	0
2013	Culliford D, Maskell J, Judge A, Arden N	A population-based survival analysis describing the association of body mass index on time to revision for total hip and knee replacements: results from the UK general practice research database	BMJ Open	https://doi.org/10.1136/bmjopen-2013-003614		2011-06-06	1	0	1	1	1	0	0	0	0	0	0	0	0	0
2013	Padwal R, Klarenbach S, Wang X, Sharma A, Karmali S, Birch D, Majumdar S	A simple prediction rule for all-cause mortality in a cohort eligible for bariatric surgery	JAMA Surg	https://doi.org/10.1001/jamasurg.2013.3953		2011-05-19	1	0	1	1	1	1	0	0	0	0	0	0	0	0
2013	Norton S, Koduri G, Nikiphorou E, Dixey J, Williams P, Young A	A study of baseline prevalence and cumulative incidence of comorbidity and extra-articular manifestations in RA and their impact on outcome	Rheumatology (Oxford)	https://doi.org/10.1093/rheumatology/kes262			1	0	0	0	0	0	0	0	0	0	0	0	0	0
2013	Dawson J, Fulton R, McInnes G, Morton R, Morrison D, Padmanabhan S, Hewitt J, Meredith P, Muir S, Dominiczak A, Walters M	Acetaminophen use and change in blood pressure in a hypertensive population	J Hypertens	https://doi.org/10.1097/HJH.0b013e328360f6f8			1	0	0	0	0	0	0	0	0	0	0	0	0	0
2013	Minassian C, Thomas S, Williams D, Campbell O, Smeeth L	Acute maternal infection and risk of pre-eclampsia: a population-based case-control study	PLoS One	https://doi.org/10.1371/journal.pone.0073047	07_094, 11_052	2011-06-06	1	0	1	0	1	0	0	0	0	0	0	0	0	0
2013	Crowther M, Lambert P, Abrams K	Adjusting for measurement error in baseline prognostic biomarkers included in a time-to-event analysis: a joint modelling approach	BMC Med Res Methodol	https://doi.org/10.1186/1471-2288-13-146		2010-01-04	1	0	0	0	0	0	0	0	0	0	0	0	0	0
2013	Tsang C, Bottle A, Majeed A, Aylin P	Adverse events recorded in English primary care: observational study using the General Practice Research Database	Br J Gen Pract	https://doi.org/10.3399/bjgp13X670660		2010-07-01	1	0	0	0	0	0	0	0	0	0	0	0	0	0
2013	Taylor K, Heneghan C, Farmer A, Fuller A, Adler A, Aronson J, Stevens R	All-cause and cardiovascular mortality in middle-aged people with type 2 diabetes compared with people without diabetes in a large U.K. primary care database	Diabetes Care	https://doi.org/10.2337/dc12-1513			1	0	0	0	0	0	0	0	0	0	0	0	0	0
2013	Card T, Siffledeen J, West J, Fleming K	An excess of prior irritable bowel syndrome diagnoses or treatments in Celiac disease: evidence of diagnostic delay	Scand J Gastroenterol	https://doi.org/10.3109/00365521.2013.786130		2011-05-16	1	0	0	0	1	0	0	0	0	0	0	0	0	0
2013	Murray M, Insuk S, Banaschewski T, Neubert A, McCarthy S, Buitelaar J, Coghill D, Dittmann R, Konrad K, Panei P, Rosenthal E, Sonuga-Barke E, Wong I	An inventory of European data sources for the long-term safety evaluation of methylphenidate	Eur Child Adolesc Psychiatry	https://doi.org/10.1007/s00787-013-0386-x			1	0	0	0	0	0	0	0	0	0	0	0	0	0
2013	Hall G, Morant S, Carroll D, Gabriel Z, McQuay H	An observational descriptive study of the epidemiology and treatment of neuropathic pain in a UK general population	BMC Fam Pract	https://doi.org/10.1186/1471-2296-14-28		2011-06-20	1	0	1	0	0	0	0	0	0	0	0	0	0	0
2013	Lapi F, Azoulay L, Niazi M, Yin H, Benayoun S, Suissa S	Androgen deprivation therapy and risk of acute kidney injury in patients with prostate cancer	JAMA	https://doi.org/10.1001/jama.2013.8638		2012-11-01	1	0	1	0	0	0	0	0	0	0	0	0	0	0
2013	Assayag J, Yin H, Benayoun S, Pollak M, Suissa S, Azoulay L	Androgen deprivation therapy and the risk of colorectal cancer in patients with prostate cancer	Cancer Causes Control	https://doi.org/10.1007/s10552-012-0132-6		2012-04-24	1	0	0	0	0	0	0	0	0	0	0	0	0	0
2013	Vasilakis-Scaramozza C, Aschengrau A, Cabral H, Jick S	Antidepressant use during early pregnancy and the risk of congenital anomalies	Pharmacotherapy	https://doi.org/10.1002/phar.1211			1	0	0	0	0	0	0	0	0	0	0	0	0	0
2013	Vasilakis-Scaramozza C, Aschengrau A, Cabral H, Jick S	Antihypertensive drugs and the risk of congenital anomalies	Pharmacotherapy	https://doi.org/10.1002/phar.1212			1	0	0	0	0	0	0	0	0	0	0	0	0	0
2013	Schneider C, Adamcova M, Jick S, Schlagenhauf P, Miller M, Rhein H, Meier CR	Antimalarial chemoprophylaxis and the risk of neuropsychiatric disorders	Travel Med Infect Dis	https://doi.org/10.1016/j.tmaid.2013.02.008		2011-12-07	1	0	0	0	0	0	0	0	0	0	0	0	0	0
2013	Dregan A, Moller H, Charlton J, Gulliford M	Are alarm symptoms predictive of cancer survival?: population-based cohort study	Br J Gen Pract	https://doi.org/10.3399/bjgp13X675197			1	0	0	0	0	0	0	0	0	0	0	0	0	0
2013	Camejo R, McGrath C, Herings R, Starkie H, Rutten F	Assessing the determinants of the potential for cost-effectiveness over time: the empirical case of COPD	Value Health	https://doi.org/10.1016/j.jval.2012.11.006			1	0	0	0	0	0	0	0	0	0	0	0	0	0
2013	George J, Majeed W, Mackenzie I, MacDonald T, Wei L	Association between cardiovascular events and sodium-containing effervescent, dispersible, and soluble drugs: nested case-control study	BMJ	https://doi.org/10.1136/bmj.f6954		2011-09-06	1	0	1	1	0	0	0	0	0	0	0	0	0	0
2013	Iyer P, Borah B, Heien H, Das A, Cooper G, Chak A	Association of Barrett's esophagus with type II Diabetes Mellitus: results from a large population-based case-control study	Clin Gastroenterol Hepatol	https://doi.org/10.1016/j.cgh.2013.03.024		2011-08-01	1	0	0	0	0	0	0	0	0	0	0	0	0	0
2013	Hak E, de Vries T, Hoekstra P, Jick S	Association of childhood attention-deficit/hyperactivity disorder with atopic diseases and skin infections? A matched case-control study using the General Practice Research Database	Ann Allergy Asthma Immunol	https://doi.org/10.1016/j.anai.2013.05.023		2012-02-13	1	0	0	0	0	0	0	0	0	0	0	0	0	0
2013	Hak E, Shea K, Jick S	Association of infant pneumococcal vaccination with pneumococcal pneumonia among mothers: a nested case-control study using the GPRD	Vaccine	https://doi.org/10.1016/j.vaccine.2013.01.018		2012-02-15	1	0	0	0	0	0	0	0	0	0	0	0	0	0
2013	Kehoe P, Davies N, Martin R, Ben-Shlomo Y	Associations of angiotensin targeting antihypertensive drugs with mortality and hospitalization in primary care patients with dementia	J Alzheimers Dis	https://doi.org/10.3233/jad-2012-121090		2009-01-06	1	0	0	0	0	0	0	0	0	0	0	0	0	0
2013	Vasilakis-Scaramozza C, Aschengrau A, Cabral H, Jick S	Asthma drugs and the risk of congenital anomalies	Pharmacotherapy	https://doi.org/10.1002/phar.1213			1	0	0	0	0	0	0	0	0	0	0	0	0	0
2013	Charlton R, Hutchison A, Davis K, de Vries C	Asthma management in pregnancy	PLoS One	https://doi.org/10.1371/journal.pone.0060247			1	0	0	0	0	0	0	0	0	0	0	0	0	0
2013	Cardwell C, Coleman H, Murray L, Entschladen F, Powe D	Beta-blocker usage and breast cancer survival: a nested case-control study within a UK clinical practice research datalink cohort	Int J Epidemiol	https://doi.org/10.1093/ije/dyt196			1	0	0	0	0	0	0	0	0	0	0	0	0	0
2013	Hicks B, Murray L, Powe D, Hughes C, Cardwell C	beta-Blocker usage and colorectal cancer mortality: a nested case-control study in the UK Clinical Practice Research Datalink cohort	Ann Oncol	https://doi.org/10.1093/annonc/mdt381		2011-12-19	1	0	0	1	0	1	0	0	0	0	0	0	0	0
2013	Donegan K, Beau-Lejdstrom R, King B, Seabroke S, Thomson A, Bryan P	Bivalent human papillomavirus vaccine and the risk of fatigue syndromes in girls in the UK	Vaccine	https://doi.org/10.1016/j.vaccine.2013.08.024		2012-06-06	1	0	0	0	0	0	0	0	0	0	0	0	0	0
2013	Tsang C, Bottle A, Majeed A, Aylin P	Cancer diagnosed by emergency admission in England: an observational study using the general practice research database	BMC Health Serv Res	https://doi.org/10.1186/1472-6963-13-308			1	0	0	0	0	0	0	0	0	0	0	0	0	0
2013	Boggon R, van Staa T, Chapman M, Gallagher A, Hammad T, Richards M	Cancer recording and mortality in the General Practice Research Database and linked cancer registries	Pharmacoepidemiol Drug Saf	https://doi.org/10.1002/pds.3374		2011-05-24	1	0	1	1	1	1	0	0	0	0	0	0	0	0
2013	Becker C, Meier CR, Jick S, Bodmer M	Case-control analysis on metformin and cancer of the esophagus	Cancer Causes Control	https://doi.org/10.1007/s10552-013-0253-6		2012-03-05	1	0	0	0	0	0	0	0	0	0	0	0	0	0
2013	Solaymani-Dodaran M, Card T, West J	Cause-specific mortality of people with Barrett's esophagus compared with the general population: a population-based cohort study	Gastroenterology	https://doi.org/10.1053/j.gastro.2013.02.050			1	0	0	0	0	0	0	0	0	0	0	0	0	0
2013	Shephard E, Neal R, Rose P, Walter F, Hamilton W	Clinical features of kidney cancer in primary care: a case-control study using primary care records	Br J Gen Pract	https://doi.org/10.3399/bjgp13X665215		2009-11-27	1	0	0	0	0	0	0	0	0	0	0	0	0	0
2013	Khunti K, Wolden M, Thorsted B, Andersen M, Davies M	Clinical inertia in people with type 2 diabetes: a retrospective cohort study of more than 80,000 people	Diabetes Care	https://doi.org/10.2337/dc13-0331			1	0	0	0	0	0	0	0	0	0	0	0	0	0
2013	Charlton R, Snowball J, Bloomfield K, de Vries C	Colorectal cancer risk reduction following macrogol exposure: a cohort and nested case control study in the UK	PLoS One	https://doi.org/10.1371/journal.pone.0083203		2010-08-16	1	0	0	0	0	0	0	0	0	0	0	0	0	0
2013	Crooks C, West J, Card T	Comorbidities affect risk of nonvariceal upper gastrointestinal bleeding	Gastroenterology	https://doi.org/10.1053/j.gastro.2013.02.040		2010-07-16	1	0	1	1	1	1	0	0	0	0	0	0	0	0
2013	Brilleman S, Salisbury C	Comparing measures of multimorbidity to predict outcomes in primary care: a cross sectional study	Fam Pract	https://doi.org/10.1093/fampra/cms060			1	0	0	0	0	0	0	0	0	0	0	0	0	0
2013	Herrett E, Shah A, Boggon R, Denaxas S, Smeeth L, van Staa T, Timmis A, Hemingway H	Completeness and diagnostic validity of recording acute myocardial infarction events in primary care, hospital care, disease registry, and national mortality records: cohort study	BMJ	https://doi.org/10.1136/bmj.f2350		2011-07-29	1	0	1	1	1	0	1	0	0	0	0	0	0	0
2013	Lapi F, Azoulay L, Yin H, Nessim S, Suissa S	Concurrent use of diuretics, angiotensin converting enzyme inhibitors, and angiotensin receptor blockers with non-steroidal anti-inflammatory drugs and risk of acute kidney injury: nested case-control study	BMJ	https://doi.org/10.1136/bmj.e8525		2011-11-28	1	0	1	0	0	0	0	0	0	0	0	0	0	0
2013	Pitman R, Nagy L, Sculpher M	Cost-effectiveness of childhood influenza vaccination in England and Wales: Results from a dynamic transmission model	Vaccine	https://doi.org/10.1016/j.vaccine.2012.12.010		2009-07-23	1	0	0	0	0	0	0	0	0	0	0	0	0	0
2013	Hong J, Reed C, Novick D, Happich M	Costs associated with treatment of chronic low back pain: an analysis of the UK General Practice Research Database	Spine	https://doi.org/10.1097/BRS.0b013e318276450f		2010-11-10	1	0	0	0	0	0	0	0	0	0	0	0	0	0
2013	Davies N, Smith G, Windmeijer F, Martin R	COX-2 selective nonsteroidal anti-inflammatory drugs and risk of gastrointestinal tract complications and myocardial infarction: an instrumental variable analysis	Epidemiology	https://doi.org/10.1097/EDE.0b013e318289e024		2010-05-11	1	0	0	0	0	0	0	0	0	0	0	0	0	0
2013	Howell-Jones R, Soldan K, Wetten S, Mesher D, Williams T, Gill O, Hughes G	Declining genital Warts in young women in england associated with HPV 16/18 vaccination: an ecological study	J Infect Dis	https://doi.org/10.1093/infdis/jit361			1	0	0	0	0	0	0	0	0	0	0	0	0	0
2013	Hammad T, Margulis A, Ding Y, Strazzeri M, Epperly H	Determining the predictive value of Read codes to identify congenital cardiac malformations in the UK Clinical Practice Research Datalink	Pharmacoepidemiol Drug Saf	https://doi.org/10.1002/pds.3511		2011-07-19	1	0	0	0	1	0	0	0	0	1	0	0	0	0
2013	Kalra P, Morley C, Barnes S, Menown I, Kassianos G, Padmanabhan S, Gupta S, Lang C	Discontinuation of beta-blockers in cardiovascular disease: UK primary care cohort study	Int J Cardiol	https://doi.org/10.1016/j.ijcard.2012.06.116			1	0	0	0	0	0	0	0	0	0	0	0	0	0
2013	Quint J, Herrett E, Bhaskaran K, Timmis A, Hemingway H, Wedzicha J, Smeeth L	Effect of beta blockers on mortality after myocardial infarction in adults with COPD: population based cohort study of UK electronic healthcare records	BMJ	https://doi.org/10.1136/bmj.f6650		2013-12-06	1	0	0	1	0	0	1	0	0	0	0	0	0	0
2013	Booth H, Prevost AT, Gulliford M	Epidemiology of clinical body mass index recording in an obese population in primary care: a cohort study	J Public Health (Oxf)	https://doi.org/10.1093/pubmed/fds063			1	0	0	0	0	0	0	0	0	0	0	0	0	0
2013	Imfeld P, Pernus Y, Jick S, Meier CR	Epidemiology, co-morbidities, and medication use of patients with Alzheimer's disease or vascular dementia in the UK	J Alzheimers Dis	https://doi.org/10.3233/jad-121819			1	0	0	0	0	0	0	0	0	0	0	0	0	0
2013	Crooks C, Card T, West J	Excess long-term mortality following non-variceal upper gastrointestinal bleeding: a population-based cohort study	PLoS Med	https://doi.org/10.1371/journal.pmed.1001437		2010-07-16	1	0	1	1	1	1	0	0	0	0	0	0	0	0
2013	Vinogradova Y, Coupland C, Hippisley-Cox J	Exposure to bisphosphonates and risk of common non-gastrointestinal cancers: series of nested case-control studies using two primary-care databases	Br J Cancer	https://doi.org/10.1038/bjc.2013.383		2012-01-13	1	0	1	1	1	0	0	0	0	0	0	0	0	0
2013	Vinogradova Y, Coupland C, Hippisley-Cox J	Exposure to bisphosphonates and risk of gastrointestinal cancers: series of nested case-control studies with QResearch and CPRD data	BMJ	https://doi.org/10.1136/bmj.f114		2012-01-13	1	0	1	1	1	0	0	0	0	0	0	0	0	0
2013	Dommett R, Redaniel MT, Stevens M, Hamilton W, Martin R	Features of cancer in teenagers and young adults in primary care: a population-based nested case-control study	Br J Cancer	https://doi.org/10.1038/bjc.2013.191		2010-05-11	1	0	1	1	1	1	0	0	0	0	0	0	0	0
2013	Pouwels S, Bazelier M, de Boer A, Weber W, Neef C, Cooper C, de Vries F	Five-year fracture risk estimation in patients with Parkinson's disease	Bone	https://doi.org/10.1016/j.bone.2013.06.018			1	0	0	0	0	0	0	0	0	0	0	0	0	0
2013	Pouwels S, de Boer A, Javaid M, Hilton-Jones D, Verschuuren J, Cooper C, Leufkens H, de Vries F	Fracture rate in patients with myasthenia gravis: the general practice research database	Osteoporos Int	https://doi.org/10.1007/s00198-012-1970-5		2010-11-29	1	0	1	1	1	0	0	0	0	0	0	0	0	0
2013	Nicholas J, Ridsdale L, Richardson M, Grieve A, Gulliford M	Fracture risk with use of liver enzyme inducing antiepileptic drugs in people with active epilepsy: cohort study using the general practice research database	Seizure	https://doi.org/10.1016/j.seizure.2012.10.002			1	0	0	0	0	0	0	0	0	0	0	0	0	0
2013	Reed C, Hong J, Novick D, Lenox-Smith A, Happich M	Health care costs before and after diagnosis of depression in patients with unexplained pain: a retrospective cohort study using the United Kingdom General Practice Research Database	Clinicoecon Outcomes Res	https://doi.org/10.2147/ceor.s38323		2011-07-27	1	0	0	0	0	0	0	0	0	0	0	0	0	0
2013	Morales D, Donnan P, Daly F, van Staa T, Sullivan F	Impact of clinical trial findings on Bell's palsy management in general practice in the UK 2001-2012: interrupted time series regression analysis	BMJ Open	https://doi.org/10.1136/bmjopen-2013-003121		2010-11-04	1	0	0	0	0	0	0	0	0	0	0	0	0	0
2013	Charlton J, Rudisill C, Bhattarai N, Gulliford M	Impact of deprivation on occurrence, outcomes and health care costs of people with multiple morbidity	J Health Serv Res Policy	https://doi.org/10.1177/1355819613493772			1	0	0	0	0	0	0	0	0	0	0	0	0	0
2013	Jameson K, Amber V, D'Oca K, Mills D, Giles A, Ambegaonkar B	Impact of lipid-lowering therapy on the prevalence of dyslipidaemia in patients at high-risk of cardiovascular events in UK primary care - a retrospective database study	Int J Clin Pract	https://doi.org/10.1111/ijcp.12238		2008-09-25	1	0	0	0	0	0	0	0	0	0	0	0	0	0
2013	Briggs P, Praet C, Humphreys S, Zhao C	Impact of UK Medical Eligibility Criteria implementation on prescribing of combined hormonal contraceptives	J Fam Plann Reprod Health Care	https://doi.org/10.1136/jfprhc-2012-100376		2010-09-15	1	0	0	0	0	0	0	0	0	0	0	0	0	0
2013	Brilleman S, Purdy S, Salisbury C, Windmeijer F, Gravelle H, Hollinghurst S	Implications of comorbidity for primary care costs in the UK: a retrospective observational study	Br J Gen Pract	https://doi.org/10.3399/bjgp13X665242			1	0	0	0	0	0	0	0	0	0	0	0	0	0
2013	Hagberg K, Taylor A, Hernandez R, Jick S	Incidence of bone metastases in breast cancer patients in the United Kingdom: results of a multi-database linkage study using the general practice research database	Cancer Epidemiol	https://doi.org/10.1016/j.canep.2013.01.006		2009-10-16	1	0	0	0	0	0	0	0	0	0	0	0	0	0
2013	Millett E, Quint J, Smeeth L, Daniel R, Thomas S	Incidence of community-acquired lower respiratory tract infections and pneumonia among older adults in the United Kingdom: a population-based study	PLoS One	https://doi.org/10.1371/journal.pone.0075131		2011-04-11	1	0	1	1	1	0	0	0	0	0	0	0	0	0
2013	Reed C, Hong J, Novick D, Lenox-Smith A, Happich M	Incidence of diabetic peripheral neuropathic pain in primary care - a retrospective cohort study using the United Kingdom General Practice Research Database	Pragmat Obs Res	https://doi.org/10.2147/POR.S49746			1	0	0	0	0	0	0	0	0	0	0	0	0	0
2013	Jordan K, Hayward R, Blagojevic-Bucknall M, Croft P	Incidence of prostate, breast, lung and colorectal cancer following new consultation for musculoskeletal pain: a cohort study among UK primary care patients	Int J Cancer	https://doi.org/10.1002/ijc.28055			1	0	0	0	0	0	0	0	0	0	0	0	0	0
2013	Frisher M, Martino O, Bashford J, Crome I, Croft P	Incidence of psychoses among drug dependent patients in primary care with no psychiatric history: a retrospective observational matched-cohort study	Eur J Psychiatry	https://doi.org/10.4321/S0213-61632013000400002			1	0	0	0	0	0	0	0	0	0	0	0	0	0
2013	Walker A, Card T, West J, Crooks C, Grainge M	Incidence of venous thromboembolism in patients with cancer - a cohort study using linked United Kingdom databases	Eur J Cancer	https://doi.org/10.1016/j.ejca.2012.10.021			1	0	0	0	0	0	0	0	0	0	0	0	0	0
2013	Qiu H, Rhoads G, Berlin J, Marcella S, Demissie K	Initial metformin or sulphonylurea exposure and cancer occurrence among patients with type 2 diabetes mellitus	Diabetes Obes Metab	https://doi.org/10.1111/dom.12036			1	0	0	0	0	0	0	0	0	0	0	0	0	0
2013	Dodd C, Romio S, Black S, Vellozzi C, Andrews N, Sturkenboom M, Zuber P, Hua W, Bonhoeffer J, Buttery J, Crawford N, Deceuninck G, de Vries C, Wals P, Gutierrez-Gimeno M, Heijbel H, Hughes H, Hur K, Hviid A, Kelman J, Kilpi T, Chuang S, Macartney K, Rett M, Lopez-Callada V, Salmon D, Gimenez-Sanchez F, Sanz N, Silverman B, Storsaeter J, Thirugnanam U, van der Maas N, Yih K, Zhang T, Izurieta H	International collaboration to assess the risk of Guillain Barre Syndrome following Influenza A (H1N1) 2009 monovalent vaccines	Vaccine	https://doi.org/10.1016/j.vaccine.2013.06.032		2010-04-30	1	0	0	0	0	0	0	0	0	0	0	0	0	0
2013	Benchimol EI, Cook SF, Erichsen R, Long MD, Bernstein CN, Wong J, Carroll CF, Froslev T, Sampson T, Kappelman MD	International variation in medication prescription rates among elderly patients with inflammatory bowel disease	J Crohns Colitis	https://doi.org/10.1016/j.crohns.2012.09.001			1	0	0	0	0	0	0	0	0	0	0	0	0	0
2013	Douglas I, Evans S, Rawlins M, Smeeth L, Tabrizi S, Wexler N	Juvenile Huntington's disease: a population-based study using the General Practice Research Database	BMJ Open	https://doi.org/10.1136/bmjopen-2012-002085		2010-08-16	1	0	0	1	0	0	0	0	0	0	0	0	0	0
2013	Atkinson R, Carey I, Kent A, van Staa T, Anderson H, Cook D	Long-term exposure to outdoor air pollution and incidence of cardiovascular diseases	Epidemiology	https://doi.org/10.1097/EDE.0b013e318276ccb8		2009-08-13	1	0	0	0	0	0	0	0	0	0	0	0	0	0
2013	Becker C, Jick S, Meier CR, Bodmer M	Metformin and the risk of endometrial cancer: a case-control analysis	Gynecol Oncol	https://doi.org/10.1016/j.ygyno.2013.03.009		2012-05-31	1	0	0	0	0	0	0	0	0	0	0	0	0	0
2013	Spoendlin J, Voegel J, Jick S, Meier CR	Migraine, triptans, and the risk of developing rosacea: a population-based study within the United Kingdom	J Am Acad Dermatol	https://doi.org/10.1016/j.jaad.2013.03.027			1	0	0	0	0	0	0	0	0	0	0	0	0	0
2013	Currie C, Poole C, Evans M, Peters J, Morgan C	Mortality and other important diabetes-related outcomes with insulin vs other antihyperglycemic therapies in type 2 diabetes	J Clin Endocrinol Metab	https://doi.org/10.1210/jc.2012-3042		2011-05-19	1	0	0	0	0	0	0	0	0	0	0	0	0	0
2013	Carey I, Atkinson R, Kent A, van Staa T, Cook D, Anderson H	Mortality associations with long-term exposure to outdoor air pollution in a national English cohort	Am J Respir Crit Care Med	https://doi.org/10.1164/rccm.201210-1758OC		2009-08-13	1	0	0	0	0	0	0	0	0	0	0	0	0	0
2013	Bannon F, O'Rorke M, Murray L, Hughes C, Gavin A, Fleming S, Cardwell C	Non-steroidal anti-inflammatory drug use and brain tumour risk: a case-control study within the Clinical Practice Research Datalink	Cancer Causes Control	https://doi.org/10.1007/s10552-013-0279-9			1	0	0	0	0	0	0	0	0	0	0	0	0	0
2013	Wilson J, O'Rorke M, Cooper J, Murray L, Hughes C, Gormley G, Anderson L	Non-steroidal anti-inflammatory drug use and cervical cancer risk: a case-control study using the Clinical Practice Research Datalink	Cancer Epidemiol	https://doi.org/10.1016/j.canep.2013.08.010		2010-09-20	1	0	0	1	0	1	0	0	0	0	0	0	0	0
2013	Poole C, Halcox J, Jenkins-Jones S, Carr E, Schifflers M, Ray K, Currie C	Omega-3 Fatty acids and mortality outcome in patients with and without type 2 diabetes after myocardial infarction: a retrospective, matched-cohort study	Clin Ther	https://doi.org/10.1016/j.clinthera.2012.11.008		2012-04-19	1	0	0	1	1	0	0	0	0	0	0	0	0	0
2013	Chapman C, Bradshaw D	Only modest long-term opioid dose escalation occurs over time in chronic nonmalignant pain management	J Pain Palliat Care Pharmacother	https://doi.org/10.3109/15360288.2013.846957			1	0	0	0	0	0	0	0	0	0	0	0	0	0
2013	Li L, Setoguchi S, Cabral H, Jick S	Opioid use for noncancer pain and risk of fracture in adults: a nested case-control study using the general practice research database	Am J Epidemiol	https://doi.org/10.1093/aje/kwt013		2010-05-19	1	0	0	0	0	0	0	0	0	0	0	0	0	0
2013	Li L, Setoguchi S, Cabral H, Jick S	Opioid use for noncancer pain and risk of myocardial infarction amongst adults	J Intern Med	https://doi.org/10.1111/joim.12035		2010-05-19	1	0	0	0	0	0	0	0	0	0	0	0	0	0
2013	Li L, Setoguchi S, Cabral H, Jick S	Opioids and risk of type 2 diabetes in adults with non-cancer pain	Pain Physician	https://pubmed.ncbi.nlm.nih.gov/23340536		2010-05-19	1	0	0	0	0	0	0	0	0	0	0	0	0	0
2013	Nicholson A, Ford E, Davies K, Smith H, Rait G, Tate A, Petersen I, Cassell J	Optimising use of electronic health records to describe the presentation of rheumatoid arthritis in primary care: a strategy for developing code lists	PLoS One	https://doi.org/10.1371/journal.pone.0054878		2009-05-22	1	0	0	0	0	0	0	0	0	0	0	0	0	0
2013	Douglas I, Langham J, Bhaskaran K, Brauer R, Smeeth L	Orlistat and the risk of acute liver injury: self controlled case series study in UK Clinical Practice Research Datalink	BMJ	https://doi.org/10.1136/bmj.f1936		2010-02-26	1	0	0	0	0	0	0	0	0	0	0	0	0	0
2013	Sammon C, McGrogan A, Snowball J, de Vries C	Pandemic influenza vaccination during pregnancy: an investigation of vaccine uptake during the 2009/10 pandemic vaccination campaign in Great Britain	Hum Vaccin Immunother	https://doi.org/10.4161/hv.23277			1	0	0	0	0	0	0	0	0	0	0	0	0	0
2013	Lalmohamed A, Macgregor A, de Vries F, Leufkens H, van Staa T	Patterns of risk of cancer in patients with metal-on-metal hip replacements versus other bearing surface types: a record linkage study between a prospective joint registry and general practice electronic health records in England	PLoS One	https://doi.org/10.1371/journal.pone.0065891		2012-02-21	1	0	1	1	1	0	0	0	0	0	0	0	0	0
2013	Davies N, Gunnell D, Thomas K, Metcalfe C, Windmeijer F, Martin R	Physicians' prescribing preferences were a potential instrument for patients' actual prescriptions of antidepressants	J Clin Epidemiol	https://doi.org/10.1016/j.jclinepi.2013.06.008			1	0	0	0	0	0	0	0	0	0	0	0	0	0
2013	Wei L, MacDonald T, Mackenzie I	Pioglitazone and bladder cancer: a propensity score matched cohort study	Br J Clin Pharmacol	https://doi.org/10.1111/j.1365-2125.2012.04325.x		2011-05-18	1	0	0	0	0	0	0	0	0	0	0	0	0	0
2013	Humes D, Radcliffe R, Camm C, West J	Population-based study of presentation and adverse outcomes after femoral hernia surgery	Br J Surg	https://doi.org/10.1002/bjs.9336		2009-08-24	1	0	0	0	0	0	0	0	0	0	0	0	0	0
2013	Hippisley-Cox J, Coupland C	Predicting risk of emergency admission to hospital using primary care data: derivation and validation of QAdmissions score	BMJ Open	https://doi.org/10.1136/bmjopen-2013-003482		2013-05-20	1	0	1	1	1	0	0	0	0	0	0	0	0	0
2013	Taylor B, Jick H, Maclaughlin D	Prevalence and incidence rates of autism in the UK: time trend from 2004-2010 in children aged 8 years	BMJ Open	https://doi.org/10.1136/bmjopen-2013-003219		2012-10-05	1	0	0	0	0	0	0	0	0	0	0	0	0	0
2013	Evans S, Douglas I, Rawlins M, Wexler N, Tabrizi S, Smeeth L	Prevalence of adult Huntington's disease in the UK based on diagnoses recorded in general practice records	J Neurol Neurosurg Psychiatry	https://doi.org/10.1136/jnnp-2012-304636		2010-08-16	1	0	0	1	0	0	0	0	0	0	0	0	0	0
2013	Horspool M, Julious S, Boote J, Bradburn M, Cooper CL, Davis S, Elphick H, Norman P, Smithson W, van Staa T	Preventing and lessening exacerbations of asthma in school-age children associated with a new term (PLEASANT): study protocol for a cluster randomised control trial	Trials	https://doi.org/10.1186/1745-6215-14-297		2012-12-13	1	0	0	0	0	0	0	0	0	0	0	0	0	0
2013	Varyani F, West J, Card T	Primary biliary cirrhosis does not increase the risk of UTIs following diagnosis compared to other chronic liver diseases?	Liver Int	https://doi.org/10.1111/liv.12107		2008-10-15	1	0	0	0	0	0	0	0	0	0	0	0	0	0
2013	Morgan C, Owens D, Aubonnet P, Carr E, Jenkins-Jones S, Poole C, Currie C	Primary prevention of diabetic retinopathy with fibrates: a retrospective, matched cohort study	BMJ Open	https://doi.org/10.1136/bmjopen-2013-004025		2012-10-26	1	0	0	0	0	0	0	0	0	0	0	0	0	0
2013	Kontopantelis E, Reeves D, Valderas J, Campbell S, Doran T	Recorded quality of primary care for patients with diabetes in England before and after the introduction of a financial incentive scheme: a longitudinal observational study	BMJ Qual Saf	https://doi.org/10.1136/bmjqs-2012-001033			1	0	0	0	0	0	0	0	0	0	0	0	0	0
2013	Bhaskaran K, Forbes H, Douglas I, Leon D, Smeeth L	Representativeness and optimal use of body mass index (BMI) in the UK Clinical Practice Research Datalink (CPRD)	BMJ Open	https://doi.org/10.1136/bmjopen-2013-003389		2012-07-30	1	0	1	1	1	1	0	0	0	0	0	0	0	0
2013	Dommett R, Redaniel MT, Stevens M, Martin R, Hamilton W	Risk of childhood cancer with symptoms in primary care: a population-based case-control study	Br J Gen Pract	https://doi.org/10.3399/bjgp13X660742		2010-05-11	1	0	1	1	1	1	0	0	0	0	0	0	0	0
2013	Hong J, Meier CR, Sandler R, Jick S, Sturmer T	Risk of colorectal cancer after initiation of orlistat: matched cohort study	BMJ	https://doi.org/10.1136/bmj.f5039		2011-02-01	1	0	0	0	0	0	0	0	0	0	0	0	0	0
2013	Abdul-Sultan A, West J, Tata L, Fleming K, Nelson-Piercy C, Grainge M	Risk of first venous thromboembolism in pregnant women in hospital: population based cohort study from England	BMJ	https://doi.org/10.1136/bmj.f6099		2011-03-10	1	0	1	1	1	0	0	0	0	1	0	0	0	0
2013	Pouwels S, Bazelier M, de Boer A, Weber W, Neef C, Cooper C, de Vries F	Risk of fracture in patients with Parkinson's disease	Osteoporos Int	https://doi.org/10.1007/s00198-013-2300-2			1	0	0	0	0	0	0	0	0	0	0	0	0	0
2013	Bazelier M, de Vries F, Vestergaard P, Herings R, Gallagher A, Leufkens H, van Staa T	Risk of fracture with thiazolidinediones: an individual patient data meta-analysis	Front Endocrinol (Lausanne)	https://doi.org/10.3389/fendo.2013.00011			1	0	0	0	0	0	0	0	0	0	0	0	0	0
2013	Imfeld P, Bodmer M, Schuerch M, Jick S, Meier CR	Risk of incident stroke in patients with Alzheimer disease or vascular dementia	Neurology	https://doi.org/10.1212/WNL.0b013e3182a35151			1	0	0	0	0	0	0	0	0	0	0	0	0	0
2013	Murray-Thomas T, Jones M, Patel D, Brunner E, Shatapathy C, Motsko S, van Staa T	Risk of mortality (including sudden cardiac death) and major cardiovascular events in atypical and typical antipsychotic users: a study with the general practice research database	Cardiovasc Psychiatry Neurol	https://doi.org/10.1155/2013/247486			1	0	0	0	0	0	0	0	0	0	0	0	0	0
2013	Jones M, Campbell G, Patel D, Brunner E, Shatapathy C, Murray-Thomas T, van Staa T, Motsko S	Risk of mortality (including sudden cardiac death) and major cardiovascular events in users of olanzapine and other antipsychotics: a study with the General Practice Research Database	Cardiovasc Psychiatry Neurol	https://doi.org/10.1155/2013/647476			1	0	0	0	0	0	0	0	0	0	0	0	0	0
2013	Walker S, Hyde C, Hamilton W	Risk of uterine cancer in symptomatic women in primary care: case-control study using electronic records	Br J Gen Pract	https://doi.org/10.3399/bjgp13X671632		2009-11-27	1	0	0	0	0	0	0	0	0	0	0	0	0	0
2013	Ehrenstein V, Hernandez R, Ulrichsen S, Rungby J, Lash T, Riis A, Li L, Sorensen H, Jick S	Rosiglitazone use and post-discontinuation glycaemic control in two European countries, 2000-2010	BMJ Open	https://doi.org/10.1136/bmjopen-2013-003424		2011-04-25	1	0	0	0	0	0	0	0	0	0	0	0	0	0
2013	Imfeld P, Bodmer M, Schuerch M, Jick S, Meier CR	Seizures in patients with Alzheimer's disease or vascular dementia: a population-based nested case-control analysis	Epilepsia	https://doi.org/10.1111/epi.12045			1	0	0	0	0	0	0	0	0	0	0	0	0	0
2013	Carr D, O'Meara H, Jorgensen A, Campbell J, Hobbs M, McCann G, van Staa T, Pirmohamed M	SLCO1B1 genetic variant associated with statin-induced myopathy: a proof-of-concept study using the clinical practice research datalink	Clin Pharmacol Ther	https://doi.org/10.1038/clpt.2013.161		2009-06-22	1	0	0	0	0	0	0	0	0	0	0	0	0	0
2013	Thomas K, Martin R, Davies N, Metcalfe C, Windmeijer F, Gunnell D	Smoking cessation treatment and risk of depression, suicide, and self harm in the Clinical Practice Research Datalink: prospective cohort study	BMJ	https://doi.org/10.1136/bmj.f5704			1	0	0	0	0	0	0	0	0	0	0	0	0	0
2013	Cornish R, Boyd A, van Staa T, Salisbury C, Macleod J	Socio-economic position and childhood multimorbidity: a study using linkage between the Avon Longitudinal Study of Parents and Children and the General Practice Research Database	Int J Equity Health	https://doi.org/10.1186/1475-9276-12-66		2010-06-17	1	0	1	1	1	1	0	0	0	0	0	0	0	0
2013	Kadam U, Blagojevic-Bucknall M, Belcher J	Statin use and clinical osteoarthritis in the general population: a longitudinal study	J Gen Intern Med	https://doi.org/10.1007/s11606-013-2382-8			1	0	0	0	0	0	0	0	0	0	0	0	0	0
2013	Busby J, Schroeder K, Woltersdorf W, Sterne J, Ben-Shlomo Y, Hay A, Hollingworth W	Temporal growth and geographic variation in the use of laboratory tests by NHS general practices: using routine data to identify research priorities	Br J Gen Pract	https://doi.org/10.3399/bjgp13X665224		2009-12-18	1	0	0	0	0	0	0	0	0	0	0	0	0	0
2013	Alexandropoulou K, van Vlymen J, Reid F, Poullis A, Kang JY	Temporal trends of Barrett's oesophagus and gastro-oesophageal reflux and related oesophageal cancer over a 10-year period in England and Wales and associated proton pump inhibitor and H2RA prescriptions: a GPRD study	Eur J Gastroenterol Hepatol	https://doi.org/10.1097/MEG.0b013e3283595086			1	0	0	0	0	0	0	0	0	0	0	0	0	0
2013	Skow A, Douglas I, Smeeth L	The association between Parkinson's disease and anti-epilepsy drug carbamazepine: a case-control study using the UK General Practice Research Database	Br J Clin Pharmacol	https://doi.org/10.1111/bcp.12100			1	0	0	0	0	0	0	0	0	0	0	0	0	0
2013	Azoulay L, Dell'Aniello S, Simon T, Renoux C, Suissa S	The concurrent use of antithrombotic therapies and the risk of bleeding in patients with atrial fibrillation	Thromb Haemost	https://doi.org/10.1160/th12-08-0542		2011-11-15	1	0	0	0	0	0	0	0	0	0	0	0	0	0
2013	Camejo R, McGrath C, Miraldo M, Rutten F	The determinants of cost-effectiveness potential: an historical perspective on lipid-lowering therapies	Pharmacoeconomics	https://doi.org/10.1007/s40273-013-0041-x			1	0	0	0	0	0	0	0	0	0	0	0	0	0
2013	van Staa T, Smeeth L, Ng E, Goldacre B, Gulliford M	The efficiency of cardiovascular risk assessment: do the right patients get statin treatment?	Heart	https://doi.org/10.1136/heartjnl-2013-303698			1	0	0	0	0	0	0	0	0	0	0	0	0	0
2013	Micali N, Hagberg K, Petersen I, Treasure J	The incidence of eating disorders in the UK in 2000-2009: findings from the General Practice Research Database	BMJ Open	https://doi.org/10.1136/bmjopen-2013-002646		2011-02-08	1	0	0	0	0	0	0	0	0	0	0	0	0	0
2013	Abdul-Sultan A, Tata L, Grainge M, West J	The incidence of first venous thromboembolism in and around pregnancy using linked primary and secondary care data: a population based cohort study from England and comparative meta-analysis	PLoS One	https://doi.org/10.1371/journal.pone.0070310		2011-03-10	1	0	1	1	1	0	0	0	0	1	0	0	0	0
2013	Holden S, Barnett A, Peters J, Jenkins-Jones S, Poole C, Morgan C, Currie C	The incidence of type 2 diabetes in the United Kingdom from 1991 to 2010	Diabetes Obes Metab	https://doi.org/10.1111/dom.12123		2012-02-23	1	0	0	0	0	0	0	0	0	0	0	0	0	0
2013	van den Ham H, Klungel O, Leufkens H, van Staa T	The patterns of anticoagulation control and the risk of stroke, bleeding and mortality in patients with non-valvular atrial fibrillation	J Thromb Haemost	https://doi.org/10.1111/jth.12041			1	0	0	0	0	0	0	0	0	0	0	0	0	0
2013	Holden S, Jenkins-Jones S, Poole C, Morgan C, Coghill D, Currie C	The prevalence and incidence, resource use and financial costs of treating people with attention deficit/hyperactivity disorder (ADHD) in the United Kingdom (1998 to 2010)	Child Adolesc Psychiatry Ment Health	https://doi.org/10.1186/1753-2000-7-34			1	0	0	0	0	0	0	0	0	0	0	0	0	0
2013	Cotton S, Belcher J, Rose P, Jagadeesan S, Neal R	The risk of a subsequent cancer diagnosis after herpes zoster infection: primary care database study	Br J Cancer	https://doi.org/10.1038/bjc.2013.13			1	0	0	0	0	0	0	0	0	0	0	0	0	0
2013	Jick S, Hagberg K	The risk of adverse outcomes in association with use of testosterone products: a cohort study using the UK-based general practice research database	Br J Clin Pharmacol	https://doi.org/10.1111/j.1365-2125.2012.04326.x		2011-02-04	1	0	0	0	0	0	0	0	0	0	0	0	0	0
2013	Hawkins N, Scholes S, Bajekal M, Love H, O'Flaherty M, Raine R, Capewell S	The UK National Health Service: delivering equitable treatment across the spectrum of coronary disease	Circ Cardiovasc Qual Outcomes	https://doi.org/10.1161/circoutcomes.111.000058			1	0	0	0	0	0	0	0	0	0	0	0	0	0
2013	Smiechowski B, Azoulay L, Yin H, Pollak M, Suissa S	The use of metformin and colorectal cancer incidence in patients with type II diabetes mellitus	Cancer Epidemiol Biomarkers Prev	https://doi.org/10.1158/1055-9965.epi-13-0196		2011-07-19	1	0	1	0	0	0	0	0	0	0	0	0	0	0
2013	Smiechowski B, Azoulay L, Yin H, Pollak M, Suissa S	The use of metformin and the incidence of lung cancer in patients with type 2 diabetes	Diabetes Care	https://doi.org/10.2337/dc12-0740		2011-07-19	1	0	1	0	0	0	0	0	0	0	0	0	0	0
2013	Scowcroft A, Lee S, Mant J	Thromboprophylaxis of elderly patients with AF in the UK: an analysis using the General Practice Research Database (GPRD) 2000-2009	Heart	https://doi.org/10.1136/heartjnl-2012-302843		2011-04-11	1	0	0	0	0	0	0	0	0	0	0	0	0	0
2013	Martinez C, Jones R, Rietbrock S	Trends in the prevalence of antipsychotic drug use among patients with Alzheimer's disease and other dementias including those treated with antidementia drugs in the community in the UK: a cohort study	BMJ Open	https://doi.org/10.1136/bmjopen-2012-002080		2011-02-25	1	0	0	0	0	0	0	0	0	0	0	0	0	0
2013	Herrett E, George J, Denaxas S, Bhaskaran K, Timmis A, Hemingway H, Smeeth L	Type and timing of heralding in ST-elevation and non-ST-elevation myocardial infarction: an analysis of prospectively collected electronic healthcare records linked to the national registry of acute coronary syndromes	Eur Heart J Acute Cardiovasc Care	https://doi.org/10.1177/2048872613487495			1	0	0	0	0	0	0	0	0	0	0	0	0	0
2013	Perry D	Unravelling the enigma of Perthes disease	Ann R Coll Surg Engl	https://doi.org/10.1308/003588413X13629960046192			1	0	0	0	0	0	0	0	0	0	0	0	0	0
2013	Hak E, Mulder B, Schuiling-Veninga C, de Vries T, Jick S	Use of acid-suppressive drugs in pregnancy and the risk of childhood asthma: bidirectional crossover study using the general practice research database	Drug Saf	https://doi.org/10.1007/s40264-013-0093-z		2012-07-22	1	0	0	0	0	0	0	0	0	0	0	0	0	0
2013	Garcia-Rodriguez LA, Johansson S, Cea-Soriano L	Use of clopidogrel and proton pump inhibitors after a serious acute coronary event: risk of coronary events and peptic ulcer bleeding	Thromb Haemost	https://doi.org/10.1160/th13-03-0225		2009-09-08	1	0	0	0	0	0	0	0	0	0	0	0	0	0
2013	Lanza L, McQuay L, Rothman K, Bone H, Kaunitz A, Harel Z, Ataher Q, Ross D, Arena P, Wolter K	Use of depot medroxyprogesterone acetate contraception and incidence of bone fracture	Obstet Gynecol	https://doi.org/10.1097/AOG.0b013e318283d1a1		2009-07-06	1	0	0	0	0	0	0	0	0	0	0	0	0	0
2013	Dormuth C, Hemmelgarn B, Paterson J, James M, Teare G, Raymond C, Lafrance J, Levy A, Garg A, Ernst P	Use of high potency statins and rates of admission for acute kidney injury: multicenter, retrospective observational analysis of administrative databases	BMJ	https://doi.org/10.1136/bmj.f880		2011-06-29	1	0	0	0	0	0	0	0	0	0	0	0	0	0
2013	Margulis A, Abou-Ali A, Strazzeri M, Ding Y, Kuyateh F, Frimpong EY, Levenson M, Hammad T	Use of selective serotonin reuptake inhibitors in pregnancy and cardiac malformations: a propensity-score matched cohort in CPRD	Pharmacoepidemiol Drug Saf	https://doi.org/10.1002/pds.3462		2011-07-19	1	0	0	0	1	0	0	0	0	1	0	0	0	0
2013	Thomas K, Davies N, Metcalfe C, Windmeijer F, Martin R, Gunnell D	Validation of suicide and self-harm records in the Clinical Practice Research Datalink	Br J Clin Pharmacol	https://doi.org/10.1111/bcp.12059			1	0	0	0	0	0	0	0	0	0	0	0	0	0
2013	Booth H, Prevost AT, Gulliford M	Validity of smoking prevalence estimates from primary care electronic health records compared with national population survey data for England, 2007 to 2011	Pharmacoepidemiol Drug Saf	https://doi.org/10.1002/pds.3537		2009-09-28	1	0	0	0	0	0	0	0	0	0	0	0	0	0
2013	Boggon R, Hubbard R, Smeeth L, Gulliford M, Cassell J, Eaton S, Pirmohamed M, van Staa T	Variability of antibiotic prescribing in patients with chronic obstructive pulmonary disease exacerbations: a cohort study	BMC Pulm Med	https://doi.org/10.1186/1471-2466-13-32		2011-08-11	1	0	1	1	1	0	0	0	0	0	0	0	0	0
2014	Ratib S, Fleming K, Crooks C, Aithal G, West J	1 and 5 year survival estimates for people with cirrhosis of the liver in England, 1998-2009: a large population study	J Hepatol	https://doi.org/10.1016/j.jhep.2013.09.027		2009-08-13	1	0	0	0	0	0	0	0	0	0	0	0	0	0
2014	Hassan L, Senior J, Frisher M, Edge D, Shaw J	A comparison of psychotropic medication prescribing patterns in East of England prisons and the general population	J Psychopharmacol	https://doi.org/10.1177/0269881114523863		2010-05-21	1	0	0	0	0	0	0	0	0	0	0	0	0	0
2014	Chevalier P, Smulders M, Chavoshi S, Sostek M, LoCasale R	A description of clinical characteristics and treatment patterns observed within prescribed opioid users in Germany and the UK	Pain Manag	https://doi.org/10.2217/pmt.14.26			1	0	0	0	0	0	0	0	0	0	0	0	0	0
2014	Hassan L, Frisher M, Senior J, Tully M, Webb R, While D, Shaw J	A study of psychotropic medication prescribing patterns in prisons in England and Wales	Health Serv Deliv Res	https://doi.org/10.3310/hsdr02330		2010-05-21	1	0	0	0	0	0	0	0	0	0	0	0	0	0
2014	Martinez C, Katholing A, Freedman S	Adverse prognosis of incidentally detected ambulatory atrial fibrillation. A cohort study	Thromb Haemost	https://doi.org/10.1160/th4-04-0383		2011-06-14	1	0	1	1	1	0	0	0	0	0	0	0	0	0
2014	Beattie C, Fulton R, Higgins P, Padmanabhan S, McCallum L, Walters M, Dominiczak A, Touyz R, Dawson J	Allopurinol initiation and change in blood pressure in older adults with hypertension	Hypertension	https://doi.org/10.1161/hypertensionaha.114.03953			1	0	0	0	0	0	0	0	0	0	0	0	0	0
2014	Makar G, Holmes J, Yang YX	Angiotensin-converting enzyme inhibitor therapy and colorectal cancer risk	J Natl Cancer Inst	https://doi.org/10.1093/jnci/djt374			1	0	0	0	0	0	0	0	0	0	0	0	0	0
2014	Hagberg K, McGlynn K, Sahasrabuddhe V, Jick S	Anti-diabetic medications and risk of primary liver cancer in persons with type II diabetes	Br J Cancer	https://doi.org/10.1038/bjc.2014.447		2012-11-19	1	0	0	0	0	0	0	0	0	0	0	0	0	0
2014	Currie C, Berni E, Jenkins-Jones S, Poole C, Ouwens M, Driessen S, de Voogd H, Butler C, Morgan C	Antibiotic treatment failure in four common infections in UK primary care 1991-2012: longitudinal analysis	BMJ	https://doi.org/10.1136/bmj.g5493		2013-10-31	1	0	1	1	1	0	0	0	0	0	0	0	0	0
2014	Abbing-Karahagopian V, Huerta C, Souverein P, de Abajo F, Leufkens H, Slattery J, Alvarez Y, Miret M, Gil M, Oliva B, Hesse U, Requena G, de Vries F, Rottenkolber M, Schmiedl S, Reynolds R, Schlienger R, de Groot M, Klungel O, van Staa T, van Dijk L, Egberts A, Gardarsdottir H, De Bruin M	Antidepressant prescribing in five European countries: application of common definitions to assess the prevalence, clinical observations, and methodological implications	Eur J Clin Pharmacol	https://doi.org/10.1007/s00228-014-1676-z			1	0	0	0	0	0	0	0	0	0	0	0	0	0
2014	Maguire A, Mitchell B, Cid-Ruzafa J	Antihyperglycaemic treatment patterns, observed glycaemic control and determinants of treatment change among patients with type 2 diabetes in the United Kingdom primary care: a retrospective cohort study	BMC Endocr Disord	https://doi.org/10.1186/1472-6823-14-73		2011-01-24	1	0	0	0	0	0	0	0	0	0	0	0	0	0
2014	Dial S, Nessim S, Kezouh A, Benisty J, Suissa S	Antihypertensive agents acting on the renin-angiotensin system and the risk of sepsis	Br J Clin Pharmacol	https://doi.org/10.1111/bcp.12419		2009-05-19	1	0	0	0	0	0	0	0	0	0	0	0	0	0
2014	Spoendlin J, Voegel J, Jick S, Meier CR	Antihypertensive drugs and the risk of incident rosacea	Br J Dermatol	https://doi.org/10.1111/bjd.12838			1	0	0	0	0	0	0	0	0	0	0	0	0	0
2014	Ishiguro C, Wang X, Li L, Jick S	Antipsychotic drugs and risk of idiopathic venous thromboembolism: a nested case-control study using the CPRD	Pharmacoepidemiol Drug Saf	https://doi.org/10.1002/pds.3699		2010-07-23	1	0	0	0	0	0	0	0	0	0	0	0	0	0
2014	Card T, Siffledeen J, Fleming K	Are IBD patients more likely to have a prior diagnosis of irritable bowel syndrome? Report of a case-control study in the General Practice Research Database	United European Gastroenterol J	https://doi.org/10.1177/2050640614554217		2011-05-16	1	0	0	0	1	0	0	0	0	0	0	0	0	0
2014	Ruigomez A, Brauer R, Garcia-Rodriguez LA, Huerta C, Requena G, Gil M, de Abajo F, Downey G, Bate A, Feudjo-Tepie M, de Groot M, Schlienger R, Reynolds R, Klungel O	Ascertainment of acute liver injury in two European primary care databases	Eur J Clin Pharmacol	https://doi.org/10.1007/s00228-014-1721-y			1	0	0	0	0	0	0	0	0	0	0	0	0	0
2014	Morgan C, Mukherjee J, Jenkins-Jones S, Holden S, Currie C	Association between first-line monotherapy with sulphonylurea versus metformin and risk of all-cause mortality and cardiovascular events: a retrospective, observational study	Diabetes Obes Metab	https://doi.org/10.1111/dom.12302		2012-12-20	1	0	0	0	0	0	0	0	0	0	0	0	0	0
2014	Li L, Ambegaonkar B, Reckless J, Jick S	Association of a reduction in low-density lipoprotein cholesterol with incident cardiovascular and cerebrovascular events among people with type 2 diabetes mellitus	Eur J Prev Cardiol	https://doi.org/10.1177/2047487313481752		2011-04-27	1	0	0	0	0	0	0	0	0	0	0	0	0	0
2014	Scowcroft A, Cowie M	Atrial fibrillation: improvement in identification and stroke preventive therapy - data from the UK Clinical Practice Research Datalink, 2000-2012	Int J Cardiol	https://doi.org/10.1016/j.ijcard.2013.11.086		2011-01-31	1	0	0	0	0	0	0	0	0	0	0	0	0	0
2014	Lipscombe L, Austin P, Alessi-Severini S, Blackburn D, Blais L, Bresee L, Filion K, Kawasumi Y, Kurdyak P, Platt R, Tamim H, Paterson J	Atypical antipsychotics and hyperglycemic emergencies: multicentre, retrospective cohort study of administrative data	Schizophr Res	https://doi.org/10.1016/j.schres.2014.01.043			1	0	0	0	0	0	0	0	0	0	0	0	0	0
2014	McCourt C, Coleman H, Murray L, Cantwell M, Dolan O, Powe D, Cardwell C	Beta-blocker usage after malignant melanoma diagnosis and survival: a population-based nested case-control study	Br J Dermatol	https://doi.org/10.1111/bjd.12894		2011-12-19	1	0	0	1	0	1	0	0	0	0	0	0	0	0
2014	Cardwell C, Coleman H, Murray L, O'Sullivan J, Powe D	Beta-blocker usage and prostate cancer survival: a nested case-control study in the UK Clinical Practice Research Datalink cohort	Cancer Epidemiol	https://doi.org/10.1016/j.canep.2014.03.011			1	0	0	0	0	0	0	0	0	0	0	0	0	0
2014	Bhaskaran K, Douglas I, Forbes H, dos Santos-Silva I, Leon D, Smeeth L	Body-mass index and risk of 22 specific cancers: a population-based cohort study of 5.24 million UK adults	Lancet	https://doi.org/10.1016/s0140-6736(14)60892-8		2012-07-30	1	0	1	1	1	1	0	0	0	0	0	0	0	0
2014	Furlano R, Bloechliger M, Jick H, Meier CR	Bone fractures in children with autistic spectrum disorder	J Dev Behav Pediatr	https://doi.org/10.1097/dbp.0000000000000070		2011-11-01	1	0	0	0	0	0	0	0	0	0	0	0	0	0
2014	Abbing-Karahagopian V, Kurz X, de Vries F, van Staa T, Alvarez Y, Hesse U, Hasford J, van Dijk L, de Abajo F, Weil J, Grimaldi-Bensouda L, Egberts A, Reynolds R, Klungel O	Bridging differences in outcomes of pharmacoepidemiological studies: design and first results of the PROTECT project	Curr Clin Pharmacol	https://doi.org/10.2174/1574884708666131111211802			1	0	0	0	0	0	0	0	0	0	0	0	0	0
2014	Reeves D, Springate D, Ashcroft D, Ryan R, Doran T, Morris R, Olier I, Kontopantelis E	Can analyses of electronic patient records be independently and externally validated? The effect of statins on the mortality of patients with ischaemic heart disease: a cohort study with nested case-control analysis	BMJ Open	https://doi.org/10.1136/bmjopen-2014-004952		2013-04-19	1	0	0	1	1	0	0	0	0	0	0	0	0	0
2014	Bannister C, Holden S, Jenkins-Jones S, Morgan C, Halcox J, Schernthaner G, Mukherjee J, Currie C	Can people with type 2 diabetes live longer than those without? A comparison of mortality in people initiated with metformin or sulphonylurea monotherapy and matched, non-diabetic controls	Diabetes Obes Metab	https://doi.org/10.1111/dom.12354		2012-12-20	1	0	0	0	0	0	0	0	0	0	0	0	0	0
2014	Couraud S, Dell'Aniello S, Bouganim N, Azoulay L	Cardiac glycosides and the risk of breast cancer in women with chronic heart failure and supraventricular arrhythmia	Breast Cancer Res Treat	https://doi.org/10.1007/s10549-014-3058-8		2013-09-25	1	0	0	0	0	0	0	0	0	0	0	0	0	0
2014	Couraud S, Azoulay L, Dell'Aniello S, Suissa S	Cardiac glycosides use and the risk of lung cancer: a nested case-control study	BMC Cancer	https://doi.org/10.1186/1471-2407-14-573		2013-03-12	1	0	0	0	0	0	0	0	0	0	0	0	0	0
2014	Zin C, Chen L, Knaggs R	Changes in trends and pattern of strong opioid prescribing in primary care	Eur J Pain	https://doi.org/10.1002/j.1532-2149.2014.496.x			1	0	0	0	0	0	0	0	0	0	0	0	0	0
2014	Thomas S, Minassian C, Ganesan V, Langan S, Smeeth L	Chickenpox and risk of stroke: a self-controlled case series analysis	Clin Infect Dis	https://doi.org/10.1093/cid/cit659		2010-07-15	1	0	1	1	1	0	0	0	0	0	0	0	0	0
2014	Dregan A, Charlton J, Chowienczyk P, Gulliford M	Chronic inflammatory disorders and risk of type 2 diabetes mellitus, coronary heart disease, and stroke: a population-based cohort study	Circulation	https://doi.org/10.1161/circulationaha.114.009990		2012-06-19	1	0	1	1	1	0	0	0	0	0	0	0	0	0
2014	Springate D, Kontopantelis E, Ashcroft D, Olier I, Parisi R, Chamapiwa E, Reeves D	ClinicalCodes: an online clinical codes repository to improve the validity and reproducibility of research using electronic medical records	PLoS One	https://doi.org/10.1371/journal.pone.0099825			1	0	0	0	0	0	0	0	0	0	0	0	0	0
2014	Gulliford M, van Staa T, McDermott L, McCann G, Charlton J, Dregan A	Cluster randomized trials utilizing primary care electronic health records: methodological issues in design, conduct, and analysis (eCRT Study)	Trials	https://doi.org/10.1186/1745-6215-15-220		2008-11-28	1	0	0	0	0	0	0	0	0	0	0	0	0	0
2014	Morgan C, Mukherjee J, Jenkins-Jones S, Holden S, Currie C	Combination therapy with metformin plus sulphonylureas versus metformin plus DPP-4 inhibitors: association with major adverse cardiovascular events and all-cause mortality	Diabetes Obes Metab	https://doi.org/10.1111/dom.12306		2012-12-20	1	0	0	0	0	0	0	0	0	0	0	0	0	0
2014	Toovey S, Nieforth K, Smith P, Schlagenhauf P, Adamcova M, Tatt I, Tomianovic D, Schnetzler G	Comparative benefit of malaria chemoprophylaxis modelled in United Kingdom travellers	Travel Med Infect Dis	https://doi.org/10.1016/j.tmaid.2014.08.005			1	0	0	0	0	0	0	0	0	0	0	0	0	0
2014	Neal R, Din N, Hamilton W, Ukoumunne O, Carter B, Stapley S, Rubin G	Comparison of cancer diagnostic intervals before and after implementation of NICE guidelines: analysis of data from the UK General Practice Research Database	Br J Cancer	https://doi.org/10.1038/bjc.2013.791	09_110, 09_111	2009-11-27	1	0	0	0	0	0	0	0	0	0	0	0	1	0
2014	Jick H, Wilson A, Chamberlin D	Comparison of prescription drug costs in the United States and the United kingdom, Part 4: Antibiotics in young children	Pharmacotherapy	https://doi.org/10.1002/phar.1387		2011-08-01	1	0	0	0	0	0	0	0	0	0	0	0	0	0
2014	Mathur R, Bhaskaran K, Chaturvedi N, Leon D, van Staa T, Grundy E, Smeeth L	Completeness and usability of ethnicity data in UK-based primary care and hospital databases	J Public Health (Oxf)	https://doi.org/10.1093/pubmed/fdt116			1	0	0	0	0	0	0	0	0	0	0	0	0	0
2014	Fournier J, Duijnhoven R, Renoux C, Dell'Aniello S, Klungel O, Suissa S	Concurrent use of statins and hormone therapy and risk of venous thromboembolism in postmenopausal women: a population-based case-control study	Menopause	https://doi.org/10.1097/gme.0000000000000279			1	0	0	0	0	0	0	0	0	0	0	0	0	0
2014	Gulliford M, Dregan A, Moore M, Ashworth M, van Staa T, McCann G, Charlton J, Yardley L, Little P, McDermott L	Continued high rates of antibiotic prescribing to adults with respiratory tract infection: survey of 568 UK general practices	BMJ Open	https://doi.org/10.1136/bmjopen-2014-006245		2008-11-28	1	0	0	0	0	0	0	0	0	0	0	0	0	0
2014	Punekar Y, Shukla A, Mullerova H	COPD management costs according to the frequency of COPD exacerbations in UK primary care	Int J Chron Obstruct Pulmon Dis	https://doi.org/10.2147/copd.s54417		2012-12-11	1	0	0	0	0	0	0	0	0	0	0	0	0	0
2014	Gulliford M, Bhattarai N, Charlton J, Rudisill C	Cost-effectiveness of a universal strategy of brief dietary intervention for primary prevention in primary care: population-based cohort study and Markov model	Cost Eff Resour Alloc	https://doi.org/10.1186/1478-7547-12-4		2009-09-28	1	0	0	0	0	0	0	0	0	0	0	0	0	0
2014	Ratib S, West J, Crooks C, Fleming K	Diagnosis of liver cirrhosis in England, a cohort study, 1998-2009: a comparison with cancer	Am J Gastroenterol	https://doi.org/10.1038/ajg.2013.405		2009-08-13	1	0	0	0	0	0	0	0	0	0	0	0	0	0
2014	Cardwell C, Mc Menamin U, Hicks B, Hughes C, Cantwell M, Murray L	Drugs affecting the renin-angiotensin system and survival from cancer: a population based study of breast, colorectal and prostate cancer patient cohorts	BMC Med	https://doi.org/10.1186/1741-7015-12-28		2011-04-15	1	0	0	1	0	1	0	0	0	0	0	0	0	0
2014	Weich S, Pearce H, Croft P, Singh S, Crome I, Bashford J, Frisher M	Effect of anxiolytic and hypnotic drug prescriptions on mortality hazards: retrospective cohort study	BMJ	https://doi.org/10.1136/bmj.g1996			1	0	0	0	0	0	0	0	0	0	0	0	0	0
2014	Amirthalingam G, Andrews N, Campbell H, Ribeiro S, Kara E, Donegan K, Fry N, Miller E, Ramsay M	Effectiveness of maternal pertussis vaccination in England: an observational study	Lancet	https://doi.org/10.1016/s0140-6736(14)60686-3		2012-11-28	1	0	1	0	0	0	0	0	0	1	0	0	0	0
2014	O'Meara H, Carr D, Evely J, Hobbs M, McCann G, van Staa T, Pirmohamed M	Electronic health records for biological sample collection: feasibility study of statin-induced myopathy using the Clinical Practice Research Datalink	Br J Clin Pharmacol	https://doi.org/10.1111/bcp.12269		2009-06-22	1	0	0	0	0	0	0	0	0	0	0	0	0	0
2014	Gulliford M, van Staa T, Dregan A, McDermott L, McCann G, Ashworth M, Charlton J, Little P, Moore M, Yardley L	Electronic health records for intervention research: a cluster randomized trial to reduce antibiotic prescribing in primary care (eCRT study)	Ann Fam Med	https://doi.org/10.1370/afm.1659			1	0	0	0	0	0	0	0	0	0	0	0	0	0
2014	Bultink I, Harvey N, Lalmohamed A, Cooper C, Lems W, van Staa T, de Vries F	Elevated risk of clinical fractures and associated risk factors in patients with systemic lupus erythematosus versus matched controls: a population-based study in the United Kingdom	Osteoporos Int	https://doi.org/10.1007/s00198-013-2587-z		2010-06-25	1	0	1	1	1	0	0	0	0	0	0	0	0	0
2014	Reinau D, Surber C, Jick S, Meier CR	Epidemiology of basal cell carcinoma in the United Kingdom: incidence, lifestyle factors, and comorbidities	Br J Cancer	https://doi.org/10.1038/bjc.2014.265		2013-06-18	1	0	0	0	0	0	0	0	0	0	0	0	0	0
2014	Martinez C, Cohen A, Bamber L, Rietbrock S	Epidemiology of first and recurrent venous thromboembolism: a population-based cohort study in patients without active cancer	Thromb Haemost	https://doi.org/10.1160/th13-09-0793		2016-02-23	1	0	1	1	1	0	0	0	0	0	0	0	0	0
2014	Palmer K, D'Angelo S, Harris E, Linaker C, Coggon D	Epilepsy, diabetes mellitus and accidental injury at work	Occup Med (Lond)	https://doi.org/10.1093/occmed/kqu079		2009-06-22	1	0	0	0	0	0	0	0	0	0	0	0	0	0
2014	Walker A	Esophageal Cancer and Bisphosphonates	J Pharm Drug Devel	https://doi.org/10.15744/2348-9782.1.301		2010-03-31	1	0	0	0	0	0	0	0	0	0	0	0	0	0
2014	Hazra N, Gulliford M	Evaluating pancreatitis in primary care: a population-based cohort study	Br J Gen Pract	https://doi.org/10.3399/bjgp14X679732		2013-05-22	1	0	1	0	1	0	0	0	0	0	0	0	0	0
2014	Tate A, Beloff N, Al-Radwan B, Wickson J, Puri S, Williams T, van Staa T, Bleach A	Exploiting the potential of large databases of electronic health records for research using rapid search algorithms and an intuitive query interface	J Am Med Inform Assoc	https://doi.org/10.1136/amiajnl-2013-001847			1	0	0	0	0	0	0	0	0	0	0	0	0	0
2014	Vinogradova Y, Coupland C, Hippisley-Cox J	Exposure to combined oral contraceptives and risk of venous thromboembolism: a protocol for nested case-control studies using the QResearch and the CPRD databases	BMJ Open	https://doi.org/10.1136/bmjopen-2013-004499		2013-09-12	1	0	1	1	0	0	0	0	0	0	0	0	0	0
2014	Bannister C, Poole C, Jenkins-Jones S, Morgan C, Elwyn G, Spasic I, Currie C	External validation of the UKPDS risk engine in incident type 2 diabetes: a need for new type 2 diabetes-specific risk equations	Diabetes Care	https://doi.org/10.2337/dc13-1159		2012-09-06	1	0	0	1	0	0	0	0	0	0	0	0	0	0
2014	Taylor P, Iqbal A, Minassian C, Sayers A, Draman M, Greenwood R, Hamilton W, Okosieme O, Panicker V, Thomas S, Dayan C	Falling threshold for treatment of borderline elevated thyrotropin levels-balancing benefits and risks: evidence from a large community-based study	JAMA Intern Med	https://doi.org/10.1001/jamainternmed.2013.11312			1	0	0	0	0	0	0	0	0	0	0	0	0	0
2014	Matcho A, Ryan P, Fife D, Reich C	Fidelity assessment of a clinical practice research datalink conversion to the OMOP common data model	Drug Saf	https://doi.org/10.1007/s40264-014-0214-3		2014-05-07	1	0	0	0	0	0	0	0	0	0	0	0	0	1
2014	Morgan E, Patterson C, Cardwell C	General practice-recorded depression and antidepressant use in young people with newly diagnosed Type 1 diabetes: a cohort study using the Clinical Practice Research Datalink	Diabet Med	https://doi.org/10.1111/dme.12330		2010-06-29	1	0	0	1	0	0	0	0	0	0	0	0	0	0
2014	Chen L, Reed C, Happich M, Nyhuis A, Lenox-Smith A	Health care resource utilisation in primary care prior to and after a diagnosis of Alzheimer's disease: a retrospective, matched case-control study in the United Kingdom	BMC Geriatr	https://doi.org/10.1186/1471-2318-14-76		2012-07-17	1	0	0	0	0	0	0	0	0	0	0	0	0	0
2014	Pauriah M, Elder D, Ogston S, Noman AY, Majeed A, Wyatt J, Choy A, MacDonald T, Struthers A, Lang C	High-potency statin and ezetimibe use and mortality in survivors of an acute myocardial infarction: a population-based study	Heart	https://doi.org/10.1136/heartjnl-2013-304678		2009-03-19	1	0	0	0	0	0	0	0	0	0	0	0	0	0
2014	Holden S, Gale E, Jenkins-Jones S, Currie C	How many people inject insulin? UK estimates from 1991 to 2010	Diabetes Obes Metab	https://doi.org/10.1111/dom.12260			1	0	0	0	0	0	0	0	0	0	0	0	0	0
2014	Matok I, Azoulay L, Yin H, Suissa S	Immortal time bias in observational studies of drug effects in pregnancy	Birth Defects Res A Clin Mol Teratol	https://doi.org/10.1002/bdra.23271		2012-05-17	1	0	1	0	0	0	0	0	0	0	0	0	0	0
2014	Gulliford M, Charlton J, Bhattarai N, Charlton C, Rudisill C	Impact and cost-effectiveness of a universal strategy to promote physical activity in primary care: population-based cohort study and Markov model	Eur J Health Econ	https://doi.org/10.1007/s10198-013-0477-0		2009-09-28	1	0	0	0	0	0	0	0	0	0	0	0	0	0
2014	Booth H, Prevost AT, Gulliford M	Impact of body mass index on prevalence of multimorbidity in primary care: cohort study	Fam Pract	https://doi.org/10.1093/fampra/cmt061			1	0	0	0	0	0	0	0	0	0	0	0	0	0
2014	West J, Fleming K, Tata L, Card T, Crooks C	Incidence and prevalence of celiac disease and dermatitis herpetiformis in the UK over two decades: population-based study	Am J Gastroenterol	https://doi.org/10.1038/ajg.2014.55		2012-09-10	1	0	1	1	1	0	0	0	0	0	0	0	0	0
2014	Mackenzie I, Morant S, Bloomfield G, MacDonald T, O'Riordan J	Incidence and prevalence of multiple sclerosis in the UK 1990-2010: a descriptive study in the General Practice Research Database	J Neurol Neurosurg Psychiatry	https://doi.org/10.1136/jnnp-2013-305450		2012-01-03	1	0	1	0	0	0	0	0	0	0	0	0	0	0
2014	Bruderer S, Bodmer M, Jick S, Bader G, Schlienger R, Meier CR	Incidence of and risk factors for severe hypoglycaemia in treated type 2 diabetes mellitus patients in the UK--a nested case-control analysis	Diabetes Obes Metab	https://doi.org/10.1111/dom.12282		2012-03-05	1	0	0	0	0	0	0	0	0	0	0	0	0	0
2014	Richy F, Sabido-Espin M, Guedes S, Corvino F, Hostalek U	Incidence of lactic acidosis in patients with type 2 diabetes with and without renal impairment treated with metformin: a retrospective cohort study	Diabetes Care	https://doi.org/10.2337/dc14-0464		2012-12-19	1	0	0	0	0	0	0	0	0	0	0	0	0	0
2014	Booth H, Khan O, Prevost AT, Reddy M, Dregan A, Charlton J, Ashworth M, Rudisill C, Littlejohns P, Gulliford M	Incidence of type 2 diabetes after bariatric surgery: population-based matched cohort study	Lancet Diabetes Endocrinol	https://doi.org/10.1016/s2213-8587(14)70214-1		2013-06-03	1	0	1	0	1	0	0	0	0	0	0	0	0	0
2014	Requena G, Abbing-Karahagopian V, Huerta C, De Bruin M, Alvarez Y, Miret M, Hesse U, Gardarsdottir H, Souverein P, Slattery J, Schneider C, Rottenkolber M, Schmiedl S, Gil M, de Groot M, Bate A, Ruigomez A, Garcia-Rodriguez LA, Johansson S, de Vries F, Montero D, Schlienger R, Reynolds R, Klungel O, de Abajo F	Incidence rates and trends of hip/femur fractures in five European countries: comparison using e-healthcare records databases	Calcif Tissue Int	https://doi.org/10.1007/s00223-014-9850-y			1	0	0	0	0	0	0	0	0	0	0	0	0	0
2014	Liang H, Vallarino C, Joseph G, Manne S, Perez A, Zhang S	Increased risk of subsequent myocardial infarction in patients with type 2 diabetes: a retrospective cohort study using the U.K. General Practice Research Database	Diabetes Care	https://doi.org/10.2337/dc13-1953		2011-11-01	1	0	0	0	0	0	0	0	0	0	0	0	0	0
2014	Faillie J, Azoulay L, Patenaude V, Hillaire-Buys D, Suissa S	Incretin based drugs and risk of acute pancreatitis in patients with type 2 diabetes: cohort study	BMJ	https://doi.org/10.1136/bmj.g2780			1	0	0	0	0	0	0	0	0	0	0	0	0	0
2014	Siriwardena A, Asghar Z, Coupland C	Influenza and pneumococcal vaccination and risk of stroke or transient ischaemic attack-matched case control study	Vaccine	https://doi.org/10.1016/j.vaccine.2014.01.029		2010-06-25	1	0	0	0	0	0	0	0	0	0	0	0	0	0
2014	Azoulay L, Dell'Aniello S, Simon T, Renoux C, Suissa S	Initiation of warfarin in patients with atrial fibrillation: early effects on ischaemic strokes	Eur Heart J	https://doi.org/10.1093/eurheartj/eht499		2010-08-18	1	0	0	0	0	0	0	0	0	0	0	0	0	0
2014	Prasad V, Kendrick D, Sayal K, Thomas S, West J	Injury among children and young adults with epilepsy	Pediatrics	https://doi.org/10.1542/peds.2013-2554		2010-05-26	1	0	0	0	0	0	0	0	0	0	0	0	0	0
2014	Muller S, Hider S, Belcher J, Helliwell T, Mallen C	Is cancer associated with polymyalgia rheumatica? A cohort study in the General Practice Research Database	Ann Rheum Dis	https://doi.org/10.1136/annrheumdis-2013-203465		2010-08-18	1	0	0	0	0	0	0	0	0	0	0	0	0	0
2014	Menon S, Nightingale P, Trudgill N	Is hormone replacement therapy in post-menopausal women associated with a reduced risk of oesophageal cancer?	United European Gastroenterol J	https://doi.org/10.1177/2050640614543736		2009-03-13	1	0	0	0	0	0	0	0	0	0	0	0	0	0
2014	Dregan A, Charlton J, Wolfe C, Gulliford M, Markus H	Is sodium valproate, an HDAC inhibitor, associated with reduced risk of stroke and myocardial infarction? A nested case-control study	Pharmacoepidemiol Drug Saf	https://doi.org/10.1002/pds.3651		2012-11-20	1	0	0	0	0	0	0	0	0	0	0	0	0	0
2014	Cooper C, Fox K, Borer J	Ischaemic cardiac events and use of strontium ranelate in postmenopausal osteoporosis: a nested case-control study in the CPRD	Osteoporos Int	https://doi.org/10.1007/s00198-013-2582-4		2012-07-12	1	0	1	1	1	0	0	0	0	0	0	0	0	0
2014	Duijnhoven R, Straus S, Souverein P, de Boer A, Bosch J, Hoes A, De Bruin M	Long-term use of 5alpha-reductase inhibitors and the risk of male breast cancer	Cancer Causes Control	https://doi.org/10.1007/s10552-014-0455-6		2013-02-14	1	0	0	0	0	0	0	0	0	0	0	0	0	0
2014	Cardwell C, Flahavan E, Hughes C, Coleman H, O'Sullivan J, Powe D, Murray L	Low-dose aspirin and survival in men with prostate cancer: a study using the UK Clinical Practice Research Datalink	Cancer Causes Control	https://doi.org/10.1007/s10552-013-0306-x			1	0	0	0	0	0	0	0	0	0	0	0	0	0
2014	Cardwell C, Kunzmann A, Cantwell M, Hughes C, Baron J, Powe D, Murray L	Low-dose aspirin use after diagnosis of colorectal cancer does not increase survival: a case-control analysis of a population-based cohort	Gastroenterology	https://doi.org/10.1053/j.gastro.2013.11.005			1	0	0	0	0	0	0	0	0	0	0	0	0	0
2014	Bloechliger M, Schlagenhauf P, Toovey S, Schnetzler G, Tatt I, Tomianovic D, Jick S, Meier CR	Malaria chemoprophylaxis regimens: a descriptive drug utilization study	Travel Med Infect Dis	https://doi.org/10.1016/j.tmaid.2014.05.006		2013-02-27	1	0	0	0	0	0	0	0	0	0	0	0	0	0
2014	Gao W, Gulliford M, Bennett M, Murtagh F, Higginson I	Managing cancer pain at the end of life with multiple strong opioids: a population-based retrospective cohort study in primary care	PLoS One	https://doi.org/10.1371/journal.pone.0079266		2009-06-15	1	0	0	0	0	0	0	0	0	0	0	0	0	0
2014	Huiart L, Ferdynus C, Dell'Aniello S, Bakiri N, Giorgi R, Suissa S	Measuring persistence to hormonal therapy in patients with breast cancer: accounting for temporary treatment discontinuation	Pharmacoepidemiol Drug Saf	https://doi.org/10.1002/pds.3631		2010-07-23	1	0	0	0	0	0	0	0	0	0	0	0	0	0
2014	Fournier J, Yin H, Yu OHY, Azoulay L	Metformin and low levels of thyroid-stimulating hormone in patients with type 2 diabetes mellitus	Cmaj	https://doi.org/10.1503/cmaj.140688		2014-02-18	1	0	0	0	0	0	0	0	0	0	0	0	0	0
2014	Becker C, Jick S, Meier CR, Bodmer M	Metformin and the risk of head and neck cancer: a case-control analysis	Diabetes Obes Metab	https://doi.org/10.1111/dom.12351		2012-05-31	1	0	0	0	0	0	0	0	0	0	0	0	0	0
2014	Tsilidis K, Capothanassi D, Allen N, Rizos E, Lopez D, van Veldhoven K, Sacerdote C, Ashby D, Vineis P, Tzoulaki I, Ioannidis J	Metformin does not affect cancer risk: a cohort study in the U.K. Clinical Practice Research Datalink analyzed like an intention-to-treat trial	Diabetes Care	https://doi.org/10.2337/dc14-0584		2010-12-01	1	0	0	0	0	1	0	0	0	0	0	0	0	0
2014	Klop C, Welsing P, Cooper C, Harvey N, Elders P, Bijlsma J, Leufkens H, de Vries F	Mortality in British hip fracture patients, 2000-2010: a population-based retrospective cohort study	Bone	https://doi.org/10.1016/j.bone.2014.06.011		2012-11-12	1	0	1	1	1	0	0	0	0	0	0	0	0	0
2014	Jick S, Li L, Falcone G, Vassilev Z, Wallander MA	Mortality of patients with multiple sclerosis: a cohort study in UK primary care	J Neurol	https://doi.org/10.1007/s00415-014-7370-3		2010-02-26	1	0	0	0	0	0	0	0	0	0	0	0	0	0
2014	McDonald H, Nitsch D, Millett E, Sinclair A, Thomas S	New estimates of the burden of acute community-acquired infections among older people with diabetes mellitus: a retrospective cohort study using linked electronic health records	Diabet Med	https://doi.org/10.1111/dme.12384		2011-04-11	1	0	1	1	1	0	0	0	0	0	0	0	0	0
2014	Price S, Shephard E, Stapley S, Barraclough K, Hamilton W	Non-visible versus visible haematuria and bladder cancer risk: a study of electronic records in primary care	Br J Gen Pract	https://doi.org/10.3399/bjgp14X681409		2009-11-27	1	0	0	0	0	0	0	0	0	0	0	0	0	0
2014	Thomas G, Khunti K, Curcin V, Molokhia M, Millett C, Majeed A, Paul S	Obesity paradox in people newly diagnosed with type 2 diabetes with and without prior cardiovascular disease	Diabetes Obes Metab	https://doi.org/10.1111/dom.12217			1	0	0	0	0	0	0	0	0	0	0	0	0	0
2014	Jones R, Price D, Ryan D, Sims E, von Ziegenweidt J, Mascarenhas L, Burden A, Halpin D, Winter R, Hill S, Kearney M, Holton K, Moger A, Freeman D, Chisholm A, Bateman E	Opportunities to diagnose chronic obstructive pulmonary disease in routine care in the UK: a retrospective study of a clinical cohort	Lancet Respir Med	https://doi.org/10.1016/s2213-2600(14)70008-6			1	0	0	0	0	0	0	0	0	0	0	0	0	0
2014	Gadoud A, Kane E, Macleod U, Ansell P, Oliver S, Johnson M	Palliative care among heart failure patients in primary care: a comparison to cancer patients using English family practice data	PLoS One	https://doi.org/10.1371/journal.pone.0113188		2011-03-10	1	0	0	0	0	0	0	0	0	0	0	0	0	0
2014	Margulis A, Kang E, Hammad T	Patterns of prescription of antidepressants and antipsychotics across and within pregnancies in a population-based UK cohort	Matern Child Health J	https://doi.org/10.1007/s10995-013-1419-2		2011-11-07	1	0	0	0	1	0	0	0	0	1	0	0	0	0
2014	Dregan A, van Staa T, McDermott L, McCann G, Ashworth M, Charlton J, Wolfe C, Rudd A, Yardley L, Gulliford M	Point-of-care cluster randomized trial in stroke secondary prevention using electronic health records	Stroke	https://doi.org/10.1161/strokeaha.114.005713			1	0	0	0	0	0	0	0	0	0	0	0	0	0
2014	Gallagher A, van Staa T, Murray-Thomas T, Schoof N, Clemens A, Ackermann D, Bartels D	Population-based cohort study of warfarin-treated patients with atrial fibrillation: incidence of cardiovascular and bleeding outcomes	BMJ Open	https://doi.org/10.1136/bmjopen-2013-003839	10_018, 12_050	2010-03-01	1	0	1	1	0	0	0	0	0	0	0	0	0	0
2014	Murray L, Cooper J, Hughes C, Powe D, Cardwell C	Post-diagnostic prescriptions for low-dose aspirin and breast cancer-specific survival: a nested case-control study in a breast cancer cohort from the UK Clinical Practice Research Datalink	Breast Cancer Res	https://doi.org/10.1186/bcr3638			1	0	0	0	0	0	0	0	0	0	0	0	0	0
2014	Assayag J, Pollak MN, Azoulay L	Post-diagnostic use of beta-blockers and the risk of death in patients with prostate cancer	Eur J Cancer	https://doi.org/10.1016/j.ejca.2014.08.006		2013-03-19	1	0	0	0	0	0	0	0	0	0	0	0	0	0
2014	Bradley M, Motterlini N, Padmanabhan S, Cahir C, Williams T, Fahey T, Hughes C	Potentially inappropriate prescribing among older people in the United Kingdom	BMC Geriatr	https://doi.org/10.1186/1471-2318-14-72		2009-12-15	1	0	0	0	0	0	0	0	0	0	0	0	0	0
2014	van Staa T, Gulliford M, Ng E, Goldacre B, Smeeth L	Prediction of cardiovascular risk using Framingham, ASSIGN and QRISK2: how well do they predict individual rather than population risk?	PLoS One	https://doi.org/10.1371/journal.pone.0106455			1	0	0	0	0	0	0	0	0	0	0	0	0	0
2014	van Staa T, Carr D, O'Meara H, McCann G, Pirmohamed M	Predictors and outcomes of increases in creatine phosphokinase concentrations or rhabdomyolysis risk during statin treatment	Br J Clin Pharmacol	https://doi.org/10.1111/bcp.12367			1	0	0	0	0	0	0	0	0	0	0	0	0	0
2014	Abdul-Sultan A, Tata L, Fleming K, Crooks C, Ludvigsson J, Dhalwani N, Ban L, West J	Pregnancy complications and adverse birth outcomes among women with celiac disease: a population-based study from England	Am J Gastroenterol	https://doi.org/10.1038/ajg.2014.196		2011-03-10	1	0	1	1	1	0	0	0	0	1	0	0	0	0
2014	McGrogan A, Snowball J, de Vries C	Pregnancy losses in women with Type 1 or Type 2 diabetes in the UK: an investigation using primary care records	Diabet Med	https://doi.org/10.1111/dme.12332		2010-08-18	1	0	0	0	0	0	0	0	0	0	0	0	0	0
2014	Mullerova H, Lu C, Li H, Tabberer M	Prevalence and burden of breathlessness in patients with chronic obstructive pulmonary disease managed in primary care	PLoS One	https://doi.org/10.1371/journal.pone.0085540		2011-08-01	1	0	0	0	1	0	0	0	0	0	0	0	0	0
2014	Jameson K, Jick S, Hagberg K, Ambegaonkar B, Giles A, O'Donoghue D	Prevalence and management of chronic kidney disease in primary care patients in the UK	Int J Clin Pract	https://doi.org/10.1111/ijcp.12454		2011-10-14	1	0	0	1	0	0	0	0	0	0	0	0	0	0
2014	Rapsomaniki E, Shah A, Perel P, Denaxas S, George J, Nicholas O, Udumyan R, Feder G, Hingorani A, Timmis A, Smeeth L, Hemingway H	Prognostic models for stable coronary artery disease based on electronic health record cohort of 102 023 patients	Eur Heart J	https://doi.org/10.1093/eurheartj/eht533		2010-12-14	1	0	1	1	1	0	1	0	0	0	0	0	0	0
2014	Filion K, Chateau D, Targownik L, Gershon A, Durand M, Tamim H, Teare G, Ravani P, Ernst P, Dormuth C	Proton pump inhibitors and the risk of hospitalisation for community-acquired pneumonia: replicated cohort studies with meta-analysis	Gut	https://doi.org/10.1136/gutjnl-2013-304738		2011-12-21	1	0	1	0	1	0	0	0	0	0	0	0	0	0
2014	Forbes H, Bhaskaran K, Thomas S, Smeeth L, Clayton T, Langan S	Quantification of risk factors for herpes zoster: population based case-control study	BMJ	https://doi.org/10.1136/bmj.g2911		2011-04-27	1	0	1	1	0	0	1	0	0	0	0	0	0	0
2014	Khalid J, Raluy-Callado M, Curtis B, Boye K, Maguire A, Reaney M	Rates and risk of hospitalisation among patients with type 2 diabetes: retrospective cohort study using the UK General Practice Research Database linked to English Hospital Episode Statistics	Int J Clin Pract	https://doi.org/10.1111/ijcp.12265		2011-07-08	1	0	1	0	0	0	0	0	0	0	0	0	0	0
2014	Moore A, Harnden A, Mayon-White R	Recognising Kawasaki disease in UK primary care: a descriptive study using the Clinical Practice Research Datalink	Br J Gen Pract	https://doi.org/10.3399/bjgp14X680953		2011-01-31	1	0	1	0	1	0	0	0	0	0	0	0	0	0
2014	Wilson A, Neogi T, Prout M, Jick S	Relative risk of myelodysplastic syndromes in patients with autoimmune disorders in the General Practice Research Database	Cancer Epidemiol	https://doi.org/10.1016/j.canep.2014.08.003		2011-11-21	1	0	0	0	0	0	0	0	0	0	0	0	0	0
2014	Close H, Reilly J, Mason J, Kripalani M, Wilson D, Main J, Hungin A	Renal failure in lithium-treated bipolar disorder: a retrospective cohort study	PLoS One	https://doi.org/10.1371/journal.pone.0090169			1	0	0	0	0	0	0	0	0	0	0	0	0	0
2014	Wurst K, Shukla A, Muellerova H, Davis K	Respiratory pharmacotherapy use in patients newly diagnosed with chronic obstructive pulmonary disease in a primary care setting in the UK: a retrospective cohort study	Copd	https://doi.org/10.3109/15412555.2014.922064			1	0	0	0	0	0	0	0	0	0	0	0	0	0
2014	Mundy L, Sampson T, Logie J	Retapamulin prescriptions and monitored off-label use	Paediatr Drugs	https://doi.org/10.1007/s40272-014-0077-1		2009-12-02	1	0	0	0	0	0	0	0	0	0	0	0	0	0
2014	Lambrelli D, Burge R, Raluy-Callado M, Chen SY, Wu N, Schoenfeld M	Retrospective database study to assess the economic impact of hip fracture in the United Kingdom	J Med Econ	https://doi.org/10.3111/13696998.2014.959588			1	0	0	0	0	0	0	0	0	0	0	0	0	0
2014	Mullerova H, Shukla A, Hawkins A, Quint J	Risk factors for acute exacerbations of COPD in a primary care population: a retrospective observational cohort study	BMJ Open	https://doi.org/10.1136/bmjopen-2014-006171		2012-12-11	1	0	0	0	0	0	0	0	0	0	0	0	0	0
2014	Zhou E, Gelperin K, Levenson M, Rose M, Hsueh Y, Graham D	Risk of acute myocardial infarction, stroke, or death in patients initiating olmesartan or other angiotensin receptor blockers - a cohort study using the Clinical Practice Research Datalink	Pharmacoepidemiol Drug Saf	https://doi.org/10.1002/pds.3549		2011-08-04	1	0	1	1	1	0	0	0	0	0	0	0	0	0
2014	Walker S, Hyde C, Hamilton W	Risk of breast cancer in symptomatic women in primary care: a case-control study using electronic records	Br J Gen Pract	https://doi.org/10.3399/bjgp14X682873		2009-11-27	1	0	0	0	0	0	0	0	0	0	0	0	0	0
2014	Pouwels S, de Boer A, Leufkens H, Weber W, Cooper C, de Vries F	Risk of fracture in patients with Charcot-Marie-Tooth disease	Muscle Nerve	https://doi.org/10.1002/mus.24240		2010-11-29	1	0	1	1	1	0	0	0	0	0	0	0	0	0
2014	Pouwels S, de Boer A, Leufkens H, Weber W, Cooper C, van Staa T, de Vries F	Risk of fracture in patients with Guillain-Barre syndrome	Osteoporos Int	https://doi.org/10.1007/s00198-014-2705-6		2010-11-29	1	0	1	1	1	0	0	0	0	0	0	0	0	0
2014	Pouwels S, de Boer A, Leufkens H, Weber W, Cooper C, van Onzenoort H, de Vries F	Risk of fracture in patients with muscular dystrophies	Osteoporos Int	https://doi.org/10.1007/s00198-013-2442-2		2010-11-29	1	0	1	1	1	0	0	0	0	0	0	0	0	0
2014	Eppenga W, Lalmohamed A, Geerts A, Derijks H, Wensing M, Egberts A, De Smet P, de Vries F	Risk of lactic acidosis or elevated lactate concentrations in metformin users with renal impairment: a population-based cohort study	Diabetes Care	https://doi.org/10.2337/dc13-3023		2012-12-19	1	0	0	0	0	0	0	0	0	0	0	0	0	0
2014	Langan S, Minassian C, Smeeth L, Thomas S	Risk of stroke following herpes zoster: a self-controlled case-series study	Clin Infect Dis	https://doi.org/10.1093/cid/ciu098		2010-07-15	1	0	1	1	1	0	0	0	0	0	0	0	0	0
2014	Hancock A, Mallen C, Muller S, Belcher J, Roddy E, Helliwell T, Hider S	Risk of vascular events in patients with polymyalgia rheumatica	Cmaj	https://doi.org/10.1503/cmaj.140266		2010-08-18	1	0	0	0	0	0	0	0	0	0	0	0	0	0
2014	Donegan K, King B, Bryan P	Safety of pertussis vaccination in pregnant women in UK: observational study	BMJ	https://doi.org/10.1136/bmj.g4219		2012-11-27	1	0	0	0	0	0	0	0	0	1	0	0	0	0
2014	Boggon R, Timmis A, Hemingway H, Raju S, Malvestiti F, van Staa T	Smoking cessation interventions following acute coronary syndrome: a missed opportunity?	Eur J Prev Cardiol	https://doi.org/10.1177/2047487312460517		2010-02-12	1	0	0	0	0	0	0	0	0	0	0	0	0	0
2014	Gulliford M, Charlton J, Bhattarai N, Rudisill C	Social and material deprivation and the cost-effectiveness of an intervention to promote physical activity: cohort study and Markov model	J Public Health (Oxf)	https://doi.org/10.1093/pubmed/fdt132			1	0	0	0	0	0	0	0	0	0	0	0	0	0
2014	Cardwell C, Hicks B, Hughes C, Murray L	Statin use after colorectal cancer diagnosis and survival: a population-based cohort study	J Clin Oncol	https://doi.org/10.1200/jco.2013.54.4569			1	0	0	0	0	0	0	0	0	0	0	0	0	0
2014	Alexandre L, Clark A, Bhutta HY, Holt S, Lewis M, Hart A	Statin use is associated with reduced risk of histologic subtypes of esophageal cancer: a nested case-control analysis	Gastroenterology	https://doi.org/10.1053/j.gastro.2013.11.046		2011-12-19	1	0	0	0	0	0	0	0	0	0	0	0	0	0
2014	Macedo A, Douglas I, Smeeth L, Forbes H, Ebrahim S	Statins and the risk of type 2 diabetes mellitus: cohort study using the UK clinical practice pesearch datalink	BMC Cardiovasc Disord	https://doi.org/10.1186/1471-2261-14-85			1	0	0	0	0	0	0	0	0	0	0	0	0	0
2014	Li L, Roddam A, Ferguson S, Feudjo-Tepie M, Taylor A, Jick S	Switch patterns of osteoporosis medication and its impact on persistence among postmenopausal women in the U.K. General Practice Research Database	Menopause	https://doi.org/10.1097/gme.0000000000000214			1	0	0	0	0	0	0	0	0	0	0	0	0	0
2014	Price D, Thomas V, von Ziegenweidt J, Gould S, Hutton C, King C	Switching patients from other inhaled corticosteroid devices to the Easyhaler((R)): historical, matched-cohort study of real-life asthma patients	J Asthma Allergy	https://doi.org/10.2147/jaa.s59386			1	0	0	0	0	0	0	0	0	0	0	0	0	0
2014	Herrett E, van Staa T, Free C, Smeeth L	Text messaging reminders for influenza vaccine in primary care: protocol for a cluster randomised controlled trial (TXT4FLUJAB)	BMJ Open	https://doi.org/10.1136/bmjopen-2013-004633		2013-07-15	1	0	0	0	0	0	0	0	0	0	0	0	0	0
2014	Spoendlin J, Bichsel F, Voegel J, Jick S, Meier CR	The association between psychiatric diseases, psychotropic drugs and the risk of incident rosacea	Br J Dermatol	https://doi.org/10.1111/bjd.12734			1	0	0	0	0	0	0	0	0	0	0	0	0	0
2014	Redaniel MT, Gardner M, Martin R, Jeffreys M	The association of vitamin D supplementation with the risk of cancer in postmenopausal women	Cancer Causes Control	https://doi.org/10.1007/s10552-013-0328-4		2010-04-21	1	0	0	1	1	1	0	0	0	0	0	0	0	0
2014	Charlton R, Snowball J, Sammon C, de Vries C	The Clinical Practice Research Datalink for drug safety in pregnancy research: an overview	Therapie	https://doi.org/10.2515/therapie/2014007			1	0	0	0	0	0	0	0	0	0	0	0	0	0
2014	Wallace G, Judge A, Prieto-Alhambra D, de Vries F, Arden N, Cooper C	The effect of body mass index on the risk of post-operative complications during the 6 months following total hip replacement or total knee replacement surgery	Osteoarthritis Cartilage	https://doi.org/10.1016/j.joca.2014.04.013			1	0	0	0	0	0	0	0	0	0	0	0	0	0
2014	Morgan C, Puelles J, Poole C, Currie C	The effect of withdrawal of rosiglitazone on treatment pathways, diabetes control and patient outcomes: a retrospective cohort study	J Diabetes Complications	https://doi.org/10.1016/j.jdiacomp.2014.01.007		2013-07-01	1	0	0	0	0	0	0	0	0	0	0	0	0	0
2014	Canavan C, Card T, West J	The incidence of other gastroenterological disease following diagnosis of irritable bowel syndrome in the UK: a cohort study	PLoS One	https://doi.org/10.1371/journal.pone.0106478		2012-05-09	1	0	1	1	1	0	0	0	0	0	0	0	0	0
2014	Hippisley-Cox J, Coupland C, Brindle P	The performance of seven QPrediction risk scores in an independent external sample of patients from general practice: a validation study	BMJ Open	https://doi.org/10.1136/bmjopen-2014-005809		2013-05-20	1	0	1	1	1	0	0	0	0	0	0	0	0	0
2014	Hamilton F, Carroll R, Hamilton W, Salisbury C	The risk of cancer in primary care patients with hypercalcaemia: a cohort study using electronic records	Br J Cancer	https://doi.org/10.1038/bjc.2014.433		2009-11-27	1	0	0	0	0	0	0	0	0	0	0	0	0	0
2014	Gibson-Smith D, Klop C, Elders P, Welsing P, van Schoor N, Leufkens H, Harvey N, van Staa T, de Vries F	The risk of major and any (non-hip) fragility fracture after hip fracture in the United Kingdom: 2000-2010	Osteoporos Int	https://doi.org/10.1007/s00198-014-2799-x		2013-08-12	1	0	0	0	0	0	0	0	0	0	0	0	0	0
2014	Peeters P, Bazelier M, Uitdehaag B, Leufkens H, De Bruin M, de Vries F	The risk of venous thromboembolism in patients with multiple sclerosis: the Clinical Practice Research Datalink	J Thromb Haemost	https://doi.org/10.1111/jth.12523			1	0	0	0	0	0	0	0	0	0	0	0	0	0
2014	Palmer K, D'Angelo S, Harris E, Linaker C, Coggon D	The role of mental health problems and common psychotropic drug treatments in accidental injury at work: a case-control study	Occup Environ Med	https://doi.org/10.1136/oemed-2013-101948		2009-06-22	1	0	0	0	0	0	0	0	0	0	0	0	0	0
2014	Fox B, Azoulay L, Dell'Aniello S, Langleben D, Lapi F, Benisty J, Suissa S	The use of antidepressants and the risk of idiopathic pulmonary arterial hypertension	Can J Cardiol	https://doi.org/10.1016/j.cjca.2014.09.031		2011-05-19	1	0	0	0	0	0	0	0	0	0	0	0	0	0
2014	Wurst K, Punekar Y, Shukla A	Treatment evolution after COPD diagnosis in the UK primary care setting	PLoS One	https://doi.org/10.1371/journal.pone.0105296		2012-02-15	1	0	0	1	1	0	0	0	0	0	0	0	0	0
2014	Taylor P, Minassian C, Rehman A, Iqbal A, Draman M, Hamilton W, Dunlop D, Robinson A, Vaidya B, Lazarus J, Thomas S, Dayan C, Okosieme O	TSH levels and risk of miscarriage in women on long-term levothyroxine: a community-based study	J Clin Endocrinol Metab	https://doi.org/10.1210/jc.2014-1954			1	0	0	0	0	0	0	0	0	0	0	0	0	0
2014	Bensimon L, Yin H, Suissa S, Pollak M, Azoulay L	Type 2 diabetes and the risk of mortality among patients with prostate cancer	Cancer Causes Control	https://doi.org/10.1007/s10552-013-0334-6		2013-04-05	1	0	0	0	0	0	0	0	0	0	0	0	0	0
2014	Schneider C, Adamcova M, Jick S, Schlagenhauf P, Miller M, Rhein H, Meier CR	Use of anti-malarial drugs and the risk of developing eye disorders	Travel Med Infect Dis	https://doi.org/10.1016/j.tmaid.2013.07.007		2011-12-09	1	0	0	0	0	0	0	0	0	0	0	0	0	0
2014	Driessen J, van Onzenoort H, Henry R, Lalmohamed A, van den Bergh J, Neef C, Leufkens H, de Vries F	Use of dipeptidyl peptidase-4 inhibitors for type 2 diabetes mellitus and risk of fracture	Bone	https://doi.org/10.1016/j.bone.2014.07.030			1	0	0	0	0	0	0	0	0	0	0	0	0	0
2014	Bruderer S, Bodmer M, Jick S, Meier CR	Use of diuretics and risk of incident gout: a population-based case-control study	Arthritis Rheumatol	https://doi.org/10.1002/art.38203		2011-07-26	1	0	0	0	0	0	0	0	0	0	0	0	0	0
2014	García Rodríguez LA, Johansson S, Nagy P, Cea Soriano L	Use of proton pump inhibitors and the risk of coronary events in new users of low-dose acetylsalicylic acid in UK primary care	Thromb Haemost	https://doi.org/10.1160/th13-07-0542		2009-09-08	1	0	0	0	0	0	0	0	0	0	0	0	0	0
2014	Cornish R, Henderson J, Boyd A, Granell R, van Staa T, Macleod J	Validating childhood asthma in an epidemiological study using linked electronic patient records	BMJ Open	https://doi.org/10.1136/bmjopen-2014-005345			1	0	0	0	0	0	0	0	0	0	0	0	0	0
2014	Quint J, Mullerova H, DiSantostefano R, Forbes H, Eaton S, Hurst J, Davis K, Smeeth L	Validation of chronic obstructive pulmonary disease recording in the Clinical Practice Research Datalink (CPRD-GOLD)	BMJ Open	https://doi.org/10.1136/bmjopen-2014-005540		2012-05-14	1	0	1	1	1	0	0	0	0	0	0	0	0	0
2014	Walker A, West J, Card T, Humes D, Grainge M	Variation in the risk of venous thromboembolism in people with colorectal cancer: a population-based cohort study from England	J Thromb Haemost	https://doi.org/10.1111/jth.12533		2010-07-19	1	0	1	1	1	1	0	0	0	0	0	0	0	0
2014	Walker A, Grainge M, Card T, West J, Ranta S, Ludvigsson J	Venous thromboembolism in children with cancer - a population-based cohort study	Thromb Res	https://doi.org/10.1016/j.thromres.2013.12.021		2010-07-19	1	0	1	1	1	1	0	0	0	0	0	0	0	0
2014	Kontopantelis E, Springate D, Reeves D, Ashcroft D, Valderas J, Doran T	Withdrawing performance indicators: retrospective analysis of general practice performance under UK Quality and Outcomes Framework	BMJ	https://doi.org/10.1136/bmj.g330		2012-12-19	1	0	0	1	0	0	0	0	0	0	0	0	0	0
2015	Azoulay L, Eberg M, Benayoun S, Pollak M	5alpha-Reductase Inhibitors and the Risk of Cancer-Related Mortality in Men With Prostate Cancer	JAMA Oncol	https://doi.org/10.1001/jamaoncol.2015.0387		2013-09-25	1	0	0	0	0	0	0	0	0	0	0	0	0	0
2015	Crooks C, West J, Card T	A comparison of the recording of comorbidity in primary and secondary care by using the Charlson Index to predict short-term and long-term survival in a routine linked data cohort	BMJ Open	https://doi.org/10.1136/bmjopen-2015-007974		2012-12-17	1	0	1	1	1	0	0	0	0	0	0	0	0	0
2015	Booth H, Prevost AT, Gulliford M	Access to weight reduction interventions for overweight and obese patients in UK primary care: population-based cohort study	BMJ Open	https://doi.org/10.1136/bmjopen-2014-006642	07_054, 14_056	2014-03-11	1	0	0	0	1	0	0	0	0	0	0	0	0	0
2015	Fulton R, Walters M, Morton R, Touyz R, Dominiczak A, Morrison D, Padmanabhan S, Meredith P, McInnes G, Dawson J	Acetaminophen use and risk of myocardial infarction and stroke in a hypertensive cohort	Hypertension	https://doi.org/10.1161/HYPERTENSIONAHA.114.04945			1	0	0	0	0	0	0	0	0	0	0	0	0	0
2015	Barakat M, McDonald H, Collier T, Smeeth L, Nitsch D, Quint J	Acute kidney injury in stable COPD and at exacerbation	Int J Chron Obstruct Pulmon Dis	https://doi.org/10.2147/copd.s88759		2013-05-21	1	0	1	1	1	0	0	0	0	0	0	0	0	0
2015	Din N, Ukoumunne O, Rubin G, Hamilton W, Carter B, Stapley S, Neal R	Age and Gender Variations in Cancer Diagnostic Intervals in 15 Cancers: Analysis of Data from the UK Clinical Practice Research Datalink	PLoS One	https://doi.org/10.1371/journal.pone.0127717	09_110, 09_111	2009-11-27	1	0	0	0	0	0	0	0	0	0	0	0	0	0
2015	Muller S, Hider S, Raza K, Stack R, Hayward R, Mallen C	An algorithm to identify rheumatoid arthritis in primary care: a Clinical Practice Research Datalink study	BMJ Open	https://doi.org/10.1136/bmjopen-2015-009309		2013-07-30	1	0	0	0	0	0	0	0	0	0	0	0	0	0
2015	Goh K, Bhaskaran K, Minassian C, Evans S, Smeeth L, Douglas I	Angiotensin receptor blockers and risk of dementia: cohort study in UK Clinical Practice Research Datalink	Br J Clin Pharmacol	https://doi.org/10.1111/bcp.12511			1	0	0	0	0	0	0	0	0	0	0	0	0	0
2015	Klop C, Gibson-Smith D, Elders P, Welsing P, Leufkens H, Harvey N, Bijlsma J, van Staa T, de Vries F	Anti-osteoporosis drug prescribing after hip fracture in the UK: 2000-2010	Osteoporos Int	https://doi.org/10.1007/s00198-015-3098-x		2013-08-12	1	0	0	0	0	0	0	0	0	0	0	0	0	0
2015	Hamada S, Gulliford M	Antidiabetic and cardiovascular drug utilisation in patients diagnosed with type 2 diabetes mellitus over the age of 80 years: a population-based cohort study	Age Ageing	https://doi.org/10.1093/ageing/afv065		2014-03-03	1	0	0	0	0	0	0	0	0	0	0	0	0	0
2015	Charlton R, Garne E, Wang H, Klungsoyr K, Jordan S, Neville A, Pierini A, Hansen A, Engeland A, Gini R, Thayer D, Bos J, Puccini A, Andersen A, Dolk H, de Jong-van den Berg L	Antiepileptic drug prescribing before, during and after pregnancy: a study in seven European regions	Pharmacoepidemiol Drug Saf	https://doi.org/10.1002/pds.3847			1	0	0	0	0	0	0	0	0	0	0	0	0	0
2015	Renoux C, Dell'Aniello S, Saarela O, Filion K, Boivin J	Antiepileptic drugs and the risk of ischaemic stroke and myocardial infarction: a population-based cohort study	BMJ Open	https://doi.org/10.1136/bmjopen-2015-008365		2014-11-11	1	0	0	0	0	0	0	0	0	0	0	0	0	0
2015	Bloechliger M, Ruegg S, Jick S, Meier CR, Bodmer M	Antipsychotic drug use and the risk of seizures: follow-up study with a nested case-control analysis	CNS Drugs	https://doi.org/10.1007/s40263-015-0262-y		2014-09-25	1	0	0	0	0	0	0	0	0	0	0	0	0	0
2015	Brauer R, Smeeth L, Anaya-Izquierdo K, Timmis A, Denaxas S, Farrington C, Whitaker H, Hemingway H, Douglas I	Antipsychotic drugs and risks of myocardial infarction: a self-controlled case series study	Eur Heart J	https://doi.org/10.1093/eurheartj/ehu263		2010-06-14	1	0	0	0	0	0	1	0	0	0	0	0	0	0
2015	Ble A, Masoli J, Barry H, Winder R, Tavakoly B, Henley W, Kuchel G, Valderas J, Melzer D, Richards S	Any versus long-term prescribing of high risk medications in older people using 2012 Beers Criteria: results from three cross-sectional samples of primary care records for 2003/4, 2007/8 and 2011/12	BMC Geriatr	https://doi.org/10.1186/s12877-015-0143-8		2012-01-26	1	0	1	1	0	0	0	0	0	0	0	0	0	0
2015	Ali A, Hartzema A, Winterstein A, Segal R, Lu X, Hendeles L	Application of multicategory exposure marginal structural models to investigate the association between long-acting beta-agonists and prescribing of oral corticosteroids for asthma exacerbations in the Clinical Practice Research Datalink	Value Health	https://doi.org/10.1016/j.jval.2014.11.007		2010-06-08	1	0	0	0	0	0	0	0	0	0	0	0	0	0
2015	Warnier M, Rutten F, Souverein P, de Boer A, Hoes A, De Bruin M	Are ECG monitoring recommendations before prescription of QT-prolonging drugs applied in daily practice? The example of haloperidol	Pharmacoepidemiol Drug Saf	https://doi.org/10.1002/pds.3792		2013-10-01	1	0	0	0	0	0	0	0	0	0	0	0	0	0
2015	Dregan A, Chowienczyk P, Gulliford M	Are Inflammation and Related Therapy Associated with All-Cause Dementia in a Primary Care Population?	J Alzheimers Dis	https://doi.org/10.3233/JAD-150171			1	0	0	0	0	0	0	0	0	0	0	0	0	0
2015	McDonald HI, Nitsch D, Millett ER, Sinclair A, Thomas SL	Are pre-existing markers of chronic kidney disease associated with short-term mortality following acute community-acquired pneumonia and sepsis? A cohort study among older people with diabetes using electronic health records	Nephrol Dial Transplant	https://doi.org/10.1093/ndt/gfu401		2011-04-11	1	0	1	1	1	0	0	0	0	0	0	0	0	0
2015	Nakafero G, Sanders R, Nguyen-Van-Tam J, Myles P	Association between benzodiazepine use and exacerbations and mortality in patients with asthma: a matched case-control and survival analysis using the United Kingdom Clinical Practice Research Datalink	Pharmacoepidemiol Drug Saf	https://doi.org/10.1002/pds.3799		2011-09-13	1	0	0	0	0	0	0	0	0	0	0	0	0	0
2015	Bruderer S, Bodmer M, Jick S, Meier CR	Association of hormone therapy and incident gout: population-based case-control study	Menopause	https://doi.org/10.1097/gme.0000000000000474		2011-07-26	1	0	0	0	0	0	0	0	0	0	0	0	0	0
2015	Douglas I, Bhaskaran K, Batterham R, Smeeth L	Bariatric Surgery in the United Kingdom: A Cohort Study of Weight Loss and Clinical Outcomes in Routine Clinical Care	PLoS Med	https://doi.org/10.1371/journal.pmed.1001925		2011-09-07	1	0	1	1	1	0	0	0	0	0	0	0	0	0
2015	Imfeld P, Bodmer M, Jick S, Meier CR	Benzodiazepine Use and Risk of Developing Alzheimer's Disease or Vascular Dementia: A Case-Control Analysis	Drug Saf	https://doi.org/10.1007/s40264-015-0319-3		2014-01-24	1	0	0	0	0	0	0	0	0	0	0	0	0	0
2015	Palmaro A, Dupouy J, Lapeyre-Mestre M	Benzodiazepines and risk of death: Results from two large cohort studies in France and UK	Eur Neuropsychopharmacol	https://doi.org/10.1016/j.euroneuro.2015.07.006			1	0	0	0	0	0	0	0	0	0	0	0	0	0
2015	Qizilbash N, Gregson J, Johnson M, Pearce N, Douglas I, Wing K, Evans S, Pocock S	BMI and risk of dementia in two million people over two decades: a retrospective cohort study	Lancet Diabetes Endocrinol	https://doi.org/10.1016/s2213-8587(15)00033-9		2014-01-29	1	0	0	0	0	0	0	0	0	0	0	0	0	0
2015	Wang S, Majumdar SR, Padwal R	BMI, annual blood pressure measurements, and mortality in patients with obesity and hypertension: a retrospective cohort study	Blood Press Monit	https://doi.org/10.1097/mbp.0000000000000087		2011-05-19	1	0	1	1	1	1	0	0	0	0	0	0	0	0
2015	Driessen J, Henry R, van Onzenoort H, Lalmohamed A, Burden A, Prieto-Alhambra D, Neef C, Leufkens H, de Vries F	Bone fracture risk is not associated with the use of glucagon-like peptide-1 receptor agonists: a population-based cohort analysis	Calcif Tissue Int	https://doi.org/10.1007/s00223-015-9993-5			1	0	0	0	0	0	0	0	0	0	0	0	0	0
2015	Pockett R, Watkins J, McEwan P, Meier G	Burden of Illness in UK Subjects with Reported Respiratory Infections Vaccinated or Unvaccinated against Influenza: A Retrospective Observational Study	PLoS One	https://doi.org/10.1371/journal.pone.0134928			1	0	0	0	0	0	0	0	0	0	0	0	0	0
2015	Springate D, Ashcroft D, Kontopantelis E, Doran T, Ryan R, Reeves D	Can analyses of electronic patient records be independently and externally validated? Study 2--the effect of beta-adrenoceptor blocker therapy on cancer survival: a retrospective cohort study	BMJ Open	https://doi.org/10.1136/bmjopen-2014-007299		2013-04-19	1	0	0	1	1	0	0	0	0	0	0	0	0	0
2015	Petherick E, Pickett K, Cullum N	Can different primary care databases produce comparable estimates of burden of disease: results of a study exploring venous leg ulceration	Fam Pract	https://doi.org/10.1093/fampra/cmv013			1	0	0	0	0	0	0	0	0	0	0	0	0	0
2015	Judge A, Wallace G, Prieto-Alhambra D, Arden N, Edwards C	Can the publication of guidelines change the management of early rheumatoid arthritis? An interrupted time series analysis from the United Kingdom	Rheumatology (Oxford)	https://doi.org/10.1093/rheumatology/kev268		2012-06-18	1	0	1	0	0	0	0	0	0	0	0	0	0	0
2015	Abdul-Sultan A, Crooks C, Card T, Tata L, Fleming K, West J	Causes of death in people with coeliac disease in England compared with the general population: a competing risk analysis	Gut	https://doi.org/10.1136/gutjnl-2014-308285		2012-09-10	1	0	1	1	1	0	0	0	0	0	0	0	0	0
2015	Ratib S, Fleming K, Crooks C, Walker A, West J	Causes of death in people with liver cirrhosis in England compared with the general population: a population-based cohort study	Am J Gastroenterol	https://doi.org/10.1038/ajg.2015.191		2009-08-13	1	0	0	0	0	0	0	0	0	0	0	0	0	0
2015	Kendrick T, Stuart B, Newell C, Geraghty A, Moore M	Changes in rates of recorded depression in English primary care 2003-2013: Time trend analyses of effects of the economic recession, and the GP contract quality outcomes framework (QOF)	J Affect Disord	https://doi.org/10.1016/j.jad.2015.03.040		2013-12-04	1	0	0	0	0	0	0	0	0	0	0	0	0	0
2015	Punekar Y, Landis S, Wurst K, Le H	Characteristics, disease burden and costs of COPD patients in the two years following initiation of long-acting bronchodilators in UK primary care	Respir Res	https://doi.org/10.1186/s12931-015-0295-2		2013-05-01	1	0	0	0	0	0	0	0	0	0	0	0	0	0
2015	van Jaarsveld C, Gulliford M	Childhood obesity trends from primary care electronic health records in England between 1994 and 2013: population-based cohort study	Arch Dis Child	https://doi.org/10.1136/archdischild-2014-307151		2013-11-28	1	0	0	0	1	0	0	0	0	0	0	0	0	0
2015	McDonald H, Thomas S, Millett E, Nitsch D	CKD and the risk of acute, community-acquired infections among older people with diabetes mellitus: a retrospective cohort study using electronic health records	Am J Kidney Dis	https://doi.org/10.1053/j.ajkd.2014.11.027		2011-04-11	1	0	1	1	1	0	0	0	0	0	0	0	0	0
2015	Hicks B, Murray L, Hughes C, Cardwell C	Clopidogrel use and cancer-specific mortality: a population-based cohort study of colorectal, breast and prostate cancer patients	Pharmacoepidemiol Drug Saf	https://doi.org/10.1002/pds.3807			1	0	0	0	0	0	0	0	0	0	0	0	0	0
2015	Rothnie K, Smeeth L, Herrett E, Pearce N, Hemingway H, Wedzicha J, Timmis A, Quint J	Closing the mortality gap after a myocardial infarction in people with and without chronic obstructive pulmonary disease	Heart	https://doi.org/10.1136/heartjnl-2014-307251		2009-07-09	1	0	0	0	0	0	0	0	0	0	0	0	0	0
2015	Feudjo-Tepie M, Ferguson S, Roddam A, Taylor A, Bayly J, Critchlow C	Comorbidities, bone-sparing agent prescription history and their determinants among postmenopausal women in UK primary care settings: a retrospective database study	Arch Osteoporos	https://doi.org/10.1007/s11657-015-0233-4		2010-02-26	1	0	0	0	0	0	0	0	0	0	0	0	0	0
2015	van den Ham H, Klungel O, Singer D, Leufkens H, van Staa T	Comparative Performance of ATRIA, CHADS2, and CHA2DS2-VASc Risk Scores Predicting Stroke in Patients With Atrial Fibrillation: Results From a National Primary Care Database	J Am Coll Cardiol	https://doi.org/10.1016/j.jacc.2015.08.033			1	0	0	0	0	0	0	0	0	0	0	0	0	0
2015	Strongman H, D'Oca K, Langerman H, Das R	Comparison of diabetes-associated secondary healthcare utilization between alternative oral antihyperglycaemic dual therapy combinations with metformin in patients with type 2 diabetes: an observational cohort study	Diabetes Obes Metab	https://doi.org/10.1111/dom.12458		2013-11-22	1	0	1	0	0	0	0	0	0	0	0	0	0	0
2015	Olsson M, Schnecke V, Cabrera C, Skrtic S, Lind M	Contemporary Risk Estimates of Three HbA1c Variables for Myocardial Infarction in 101,799 Patients Following Diagnosis of Type 2 Diabetes	Diabetes Care	https://doi.org/10.2337/dc14-2351		2011-04-27	1	0	1	1	1	0	0	0	0	0	0	0	0	0
2015	Chang K, Soljak M, Lee JT, Woringer M, Johnston D, Khunti K, Majeed A, Millett C	Coverage of a national cardiovascular risk assessment and management programme (NHS Health Check): Retrospective database study	Prev Med	https://doi.org/10.1016/j.ypmed.2015.05.022		2012-05-17	1	0	1	1	1	0	1	0	0	0	0	0	0	0
2015	Herrett E, Gallagher A, Bhaskaran K, Forbes H, Mathur R, van Staa T, Smeeth L	Data Resource Profile: Clinical Practice Research Datalink (CPRD)	Int J Epidemiol	https://doi.org/10.1093/ije/dyv098		2013-08-07	1	0	0	1	0	0	0	0	0	0	0	0	0	0
2015	Paul S, Klein K, Thorsted B, Wolden M, Khunti K	Delay in treatment intensification increases the risks of cardiovascular events in patients with type 2 diabetes	Cardiovasc Diabetol	https://doi.org/10.1186/s12933-015-0260-x		2013-08-05	1	0	1	1	1	0	0	0	0	0	0	0	0	0
2015	Macedo A, Bell J, McCarron C, Conroy R, Richardson J, Scowcroft A, Sunderland T, Rotheram N	Determinants of oral anticoagulation control in new warfarin patients: analysis using data from Clinical Practice Research Datalink	Thromb Res	https://doi.org/10.1016/j.thromres.2015.06.007		2014-03-26	1	0	1	0	1	0	0	0	0	0	0	0	0	0
2015	Saine M, Carbonari D, Newcomb C, Nezamzadeh M, Haynes K, Roy J, Cardillo S, Hennessy S, Holick C, Esposito D, Gallagher A, Bhullar H, Strom B, Lo Re III V	Determinants of saxagliptin use among patients with type 2 diabetes mellitus treated with oral anti-diabetic drugs	BMC Pharmacol Toxicol	https://doi.org/10.1186/s40360-015-0007-z		2011-08-11	1	0	1	1	1	0	0	0	0	0	0	0	0	0
2015	Hippisley-Cox J, Coupland C	Development and validation of risk prediction equations to estimate future risk of blindness and lower limb amputation in patients with diabetes: cohort study	BMJ	https://doi.org/10.1136/bmj.h5441		2013-05-20	1	0	1	1	1	0	0	0	0	0	0	0	0	0
2015	Hippisley-Cox J, Coupland C	Development and validation of risk prediction equations to estimate future risk of heart failure in patients with diabetes: a prospective cohort study	BMJ Open	https://doi.org/10.1136/bmjopen-2015-008503		2013-05-20	1	0	1	1	1	0	0	0	0	0	0	0	0	0
2015	Venkatesan S, Myles P, McCann G, Kousoulis A, Hashmi M, Belatri R, Boyle E, Barcroft A, van Staa T, Kirkham J, Van Tam J, Williams T, Semple M	Development of processes allowing near real-time refinement and validation of triage tools during the early stage of an outbreak in readiness for surge: the FLU-CATs Study	Health Technol Assess	https://doi.org/10.3310/hta19890		2012-05-29	1	0	1	1	1	0	0	0	0	0	0	0	0	0
2015	Wetten S, Mohammed H, Yung M, Mercer C, Cassell J, Hughes G	Diagnosis and treatment of chlamydia and gonorrhoea in general practice in England 2000-2011: a population-based study using data from the UK Clinical Practice Research Datalink	BMJ Open	https://doi.org/10.1136/bmjopen-2015-007776		2008-05-15	1	0	0	0	0	0	0	0	0	0	0	0	0	0
2015	Redaniel MT, Martin R, Ridd M, Wade J, Jeffreys M	Diagnostic intervals and its association with breast, prostate, lung and colorectal cancer survival in England: historical cohort study using the Clinical Practice Research Datalink	PLoS One	https://doi.org/10.1371/journal.pone.0126608		2012-01-18	1	0	1	1	1	1	0	0	0	0	0	0	0	0
2015	Kendrick T, Stuart B, Newell C, Geraghty A, Moore M	Did NICE guidelines and the Quality Outcomes Framework change GP antidepressant prescribing in England? Observational study with time trend analyses 2003-2013	J Affect Disord	https://doi.org/10.1016/j.jad.2015.06.052		2013-12-04	1	0	0	0	0	0	0	0	0	0	0	0	1	0
2015	Hazra N, Dregan A, Jackson S, Gulliford M	Differences in Health at Age 100 According to Sex: Population-Based Cohort Study of Centenarians Using Electronic Health Records	J Am Geriatr Soc	https://doi.org/10.1111/jgs.13484		2013-09-23	1	0	0	0	1	0	0	0	0	0	0	0	0	0
2015	Karasneh R, Murray L, Mc Menamin U, Hughes C, Cardwell C	Digoxin use after diagnosis of breast cancer and survival: a population-based cohort study	Breast Cancer Res Treat	https://doi.org/10.1007/s10549-015-3417-0		2011-04-15	1	0	0	1	0	1	0	0	0	0	0	0	0	0
2015	Karasneh R, Murray L, Hughes C, Cardwell C	Digoxin use after diagnosis of colorectal cancer and survival: a population-based cohort study	Cancer Epidemiol Biomarkers Prev	https://doi.org/10.1158/1055-9965.epi-15-0694		2011-04-15	1	0	0	1	0	1	0	0	0	0	0	0	0	0
2015	Faillie J, Filion K, Patenaude V, Ernst P, Azoulay L	Dipeptidyl peptidase-4 inhibitors and the risk of community-acquired pneumonia in patients with type 2 diabetes	Diabetes Obes Metab	https://doi.org/10.1111/dom.12431		2013-04-08	1	0	1	0	0	0	0	0	0	0	0	0	0	0
2015	Hopkins C, Andrews P, Holy C	Does time to endoscopic sinus surgery impact outcomes in chronic rhinosinusitis? Retrospective analysis using the UK clinical practice research data	Rhinology	https://doi.org/10.4193/Rhin14.077		2013-11-19	1	0	1	0	0	0	0	0	0	0	0	0	0	0
2015	Kuo C, Grainge M, Mallen C, Zhang W, Doherty M	Effect of allopurinol on all-cause mortality in adults with incident gout: propensity score-matched landmark analysis	Rheumatology (Oxford)	https://doi.org/10.1093/rheumatology/kev246		2011-04-15	1	0	0	0	0	0	0	0	0	0	0	0	0	0
2015	Jick S, Li L, Falcone G, Vassilev Z, Wallander MA	Epidemiology of multiple sclerosis: results from a large observational study in the UK	J Neurol	https://doi.org/10.1007/s00415-015-7796-2		2010-02-26	1	0	0	0	0	0	0	0	0	0	0	0	0	0
2015	Raluy-Callado M, Lambrelli D, MacLachlan S, Khalid J	Epidemiology, severity, and treatment of chronic obstructive pulmonary disease in the United Kingdom by GOLD 2013	Int J Chron Obstruct Pulmon Dis	https://doi.org/10.2147/COPD.S82064		2014-03-03	1	0	1	0	0	0	0	0	0	0	0	0	0	0
2015	Cid-Ruzafa J, Paczkowski R, Boye K, Di Tanna G, Sheetz M, Donaldson R, Breyer M, Neasham D, Voelker J	Estimated glomerular filtration rate progression in UK primary care patients with type 2 diabetes and diabetic kidney disease: a retrospective cohort study	Int J Clin Pract	https://doi.org/10.1111/ijcp.12640		2012-07-13	1	0	1	1	1	0	0	0	0	0	0	0	0	0
2015	Miller A, Nightingale A, Sammon C, Mahtani K, Holt T, McHugh N, Luqmani R	Estimating the diagnostic accuracy of rheumatoid factor in UK primary care: a study using the Clinical Practice Research Datalink	Rheumatology (Oxford)	https://doi.org/10.1093/rheumatology/kev131		2010-12-23	1	0	0	0	0	0	0	0	0	0	0	0	0	0
2015	Forster A, Dodhia H, Booth H, Dregan A, Fuller F, Miller J, Burgess C, McDermott L, Gulliford M	Estimating the yield of NHS Health Checks in England: a population-based cohort study	J Public Health (Oxf)	https://doi.org/10.1093/pubmed/fdu079		2013-04-26	1	0	0	0	1	0	0	0	0	0	0	0	0	0
2015	Kang E, Pinheiro S, Hammad T, Abou-Ali A	Evaluating the validity of clinical codes to identify cataract and glaucoma in the UK Clinical Practice Research Datalink	Pharmacoepidemiol Drug Saf	https://doi.org/10.1002/pds.3726			1	0	0	0	0	0	0	0	0	0	0	0	0	0
2015	Nyeland M, Ploug U, Richards A, Garcia-Alvarez L, Demuth D, Muthutantri A, Skovgaard R, Evans M	Evaluation of the effectiveness of liraglutide and sitagliptin in type 2 diabetes: a retrospective study in UK primary care	Int J Clin Pract	https://doi.org/10.1111/ijcp.12575			1	0	0	0	0	0	0	0	0	0	0	0	0	0
2015	Stocks S, Kontopantelis E, Akbarov A, Rodgers S, Avery A, Ashcroft D	Examining variations in prescribing safety in UK general practice: cross sectional study using the Clinical Practice Research Datalink	BMJ	https://doi.org/10.1136/bmj.h5501		2014-03-28	1	0	0	0	0	0	0	0	0	0	0	0	0	0
2015	Gordon J, Evans M, Puelles J, McEwan P	Factors Predictive of Weight Gain and Implications for Modeling in Type 2 Diabetes Patients Initiating Metformin and Sulfonylurea Combination Therapy	Diabetes Ther	https://doi.org/10.1007/s13300-015-0134-y		2013-11-28	1	0	1	0	0	0	0	0	0	0	0	0	0	0
2015	Voss EA, Makadia R, Matcho A, Ma Q, Knoll C, Schuemie M, DeFalco FJ, Londhe A, Zhu V, Ryan PB	Feasibility and utility of applications of the common data model to multiple, disparate observational health databases	J Am Med Inform Assoc	https://doi.org/10.1093/jamia/ocu023		2014-05-07	1	0	0	0	0	0	0	0	0	0	0	0	0	1
2015	Culliford D, Maskell J, Judge A, Cooper C, Prieto-Alhambra D, Arden N	Future projections of total hip and knee arthroplasty in the UK: results from the UK Clinical Practice Research Datalink	Osteoarthritis Cartilage	https://doi.org/10.1016/j.joca.2014.12.022		2011-06-06	1	0	1	1	1	0	0	0	0	0	0	0	0	0
2015	Brauer R, Bhaskaran K, Chaturvedi N, Dexter D, Smeeth L, Douglas I	Glitazone Treatment and Incidence of Parkinson's Disease among People with Diabetes: A Retrospective Cohort Study	PLoS Med	https://doi.org/10.1371/journal.pmed.1001854		2013-02-04	1	0	0	0	0	0	0	0	0	0	0	0	0	0
2015	Holden S, Jenkins-Jones S, Morgan C, Schernthaner G, Currie C	Glucose-lowering with exogenous insulin monotherapy in type 2 diabetes: dose association with all-cause mortality, cardiovascular events and cancer	Diabetes Obes Metab	https://doi.org/10.1111/dom.12412		2011-05-19	1	0	0	0	0	0	0	0	0	0	0	0	0	0
2015	Kontopantelis E, Springate D, Reeves D, Ashcroft D, Rutter M, Buchan I, Doran T	Glucose, blood pressure and cholesterol levels and their relationships to clinical outcomes in type 2 diabetes: a retrospective cohort study	Diabetologia	https://doi.org/10.1007/s00125-014-3473-8		2012-12-19	1	0	0	1	0	0	0	0	0	0	0	0	0	0
2015	Black R, Joseph R, Brown B, Movahedi M, Lunt M, Dixon W	Half of U.K. patients with rheumatoid arthritis are prescribed oral glucocorticoid therapy in primary care: a retrospective drug utilisation study	Arthritis Res Ther	https://doi.org/10.1186/s13075-015-0895-8		2012-02-09	1	0	1	1	0	0	0	0	0	0	0	0	0	0
2015	Palmer K, Walker-Bone K, Harris E, Linaker C, D'Angelo S, Aihie-Sayer A, Gale C, Evandrou M, van Staa T, Cooper C, Coggon D	Health and Employment after Fifty (HEAF): a new prospective cohort study	BMC Public Health	https://doi.org/10.1186/s12889-015-2396-8		2012-06-07	1	0	1	0	0	0	0	0	0	0	0	0	0	0
2015	McEwan P, Thorsted B, Wolden M, Jacobsen J, Evans M	Healthcare resource implications of hypoglycemia-related hospital admissions and inpatient hypoglycemia: retrospective record-linked cohort studies in England	BMJ Open Diabetes Res Care	https://doi.org/10.1136/bmjdrc-2014-000057		2013-05-09	1	0	1	0	0	0	0	0	0	0	0	0	0	0
2015	Yu J, Tang J, Li Z, Sajjan S, O'Regan C, Modi A, Sazonov V	History of cardiovascular events and cardiovascular risk factors among patients initiating strontium ranelate for treatment of osteoporosis	Int J Womens Health	https://doi.org/10.2147/ijwh.s88627		2013-12-04	1	0	0	0	0	0	0	0	0	0	0	0	0	0
2015	Prieto-Alhambra D, Javaid M, Judge A, Maskell J, Cooper C, Arden N	Hormone replacement therapy and mid-term implant survival following knee or hip arthroplasty for osteoarthritis: a population-based cohort study	Ann Rheum Dis	https://doi.org/10.1136/annrheumdis-2013-204043			1	0	0	0	0	0	0	0	0	0	0	0	0	0
2015	Khunti K, Davies M, Majeed A, Thorsted B, Wolden M, Paul S	Hypoglycemia and risk of cardiovascular disease and all-cause mortality in insulin-treated people with type 1 and type 2 diabetes: a cohort study	Diabetes Care	https://doi.org/10.2337/dc14-0920		2013-03-13	1	0	0	1	1	0	0	0	0	0	0	0	0	0
2015	Nielen J, van den Bemt B, Boonen A, Dagnelie P, Emans P, Veldhorst-Janssen N, Lalmohamed A, van Staa T, de Vries F	Identification of antithrombotic drugs related to total joint replacement using anonymised free-text notes: a search strategy in the Clinical Practice Research Datalink	BMJ Open	https://doi.org/10.1136/bmjopen-2015-009017		2014-02-12	1	0	1	0	0	0	0	0	0	0	0	0	0	0
2015	Booth H, Khan O, Prevost AT, Reddy M, Charlton J, Gulliford M	Impact of bariatric surgery on clinical depression. Interrupted time series study with matched controls	J Affect Disord	https://doi.org/10.1016/j.jad.2014.12.050		2013-06-03	1	0	1	0	1	0	0	0	0	0	0	0	0	0
2015	Chhaya V, Pollok R, Cecil E, Subramanian V, Curcin V, Majeed A, Saxena S	Impact of early thiopurines on surgery in 2770 children and young people diagnosed with inflammatory bowel disease: a national population-based study	Aliment Pharmacol Ther	https://doi.org/10.1111/apt.13361	06_028, 10_118	2010-12-10	1	0	1	0	0	0	0	0	0	0	0	0	0	0
2015	Cao X, Ejzykowicz F, Ramey D, Sajjan S, Ambegaonkar B, Mavros P, Tunceli K	Impact of Switching From High-Efficacy Lipid-Lowering Therapies to Generic Simvastatin on LDL-C Levels and LDL-C Goal Attainment Among High-Risk Primary and Secondary Prevention Populations in the United Kingdom	Clin Ther	https://doi.org/10.1016/j.clinthera.2014.12.019			1	0	0	0	0	0	0	0	0	0	0	0	0	0
2015	Chhaya V, Saxena S, Cecil E, Subramanian V, Curcin V, Majeed A, Pollok R	Impact of timing and duration of thiopurine treatment on first perianal surgery in Crohn's disease: UK population-based study (1995-2009)	Inflamm Bowel Dis	https://doi.org/10.1097/mib.0000000000000290	06_028, 10_118	2010-12-10	1	0	1	0	0	0	0	0	0	0	0	0	0	0
2015	McFadden E, Stevens R, Glasziou P, Perera R	Implications of lower risk thresholds for statin treatment in primary prevention: analysis of CPRD and simulation modelling of annual cholesterol monitoring	Prev Med	https://doi.org/10.1016/j.ypmed.2014.11.004			1	0	0	0	0	0	0	0	0	0	0	0	0	0
2015	Weng S, Kai J, Neil HA, Humphries S, Qureshi N	Improving identification of familial hypercholesterolaemia in primary care: derivation and validation of the familial hypercholesterolaemia case ascertainment tool (FAMCAT)	Atherosclerosis	https://doi.org/10.1016/j.atherosclerosis.2014.12.034		2013-10-18	1	0	1	0	0	0	0	0	0	0	0	0	0	0
2015	Hazra N, Dregan A, Charlton J, Gulliford M, D'Cruz D	Incidence and mortality of relapsing polychondritis in the UK: a population-based cohort study	Rheumatology (Oxford)	https://doi.org/10.1093/rheumatology/kev240		2013-01-14	1	0	1	0	1	0	0	0	0	0	0	0	0	0
2015	Petri H, Nevitt A, Sarsour K, Napalkov P, Collinson N	Incidence of giant cell arteritis and characteristics of patients: data-driven analysis of comorbidities	Arthritis Care Res (Hoboken)	https://doi.org/10.1002/acr.22429		2013-10-28	1	0	0	0	0	0	0	0	0	0	0	0	0	0
2015	Martinez C, Wallenhorst C, McFerran D, Hall D	Incidence rates of clinically significant tinnitus: 10-year trend from a cohort study in England	Ear Hear	https://doi.org/10.1097/aud.0000000000000121			1	0	0	0	0	0	0	0	0	0	0	0	0	0
2015	Gallagher N, Cardwell C, Hughes C, O'Reilly D	Increase in the pharmacological management of Type 2 diabetes with pay-for-performance in primary care in the UK	Diabet Med	https://doi.org/10.1111/dme.12575		2010-12-01	1	0	0	0	0	0	0	0	0	0	0	0	0	0
2015	Clarson L, Hider S, Belcher J, Heneghan C, Roddy E, Mallen C	Increased risk of vascular disease associated with gout: a retrospective, matched cohort study in the UK clinical practice research datalink	Ann Rheum Dis	https://doi.org/10.1136/annrheumdis-2014-205252		2010-08-18	1	0	0	0	0	0	0	0	0	0	0	0	0	0
2015	Martinez C, Katholing A, Wallenhorst C, Granziera S, Cohen A, Freedman S	Increasing incidence of non-valvular atrial fibrillation in the UK from 2001 to 2013	Heart	https://doi.org/10.1136/heartjnl-2015-307808		2011-06-14	1	0	1	1	1	0	0	0	0	0	0	0	0	0
2015	Yu OHY, Filion K, Azoulay L, Patenaude V, Majdan A, Suissa S	Incretin-based drugs and the risk of congestive heart failure	Diabetes Care	https://doi.org/10.2337/dc14-1459		2013-04-08	1	0	1	0	0	0	0	0	0	0	0	0	0	0
2015	Wijnands J, van Durme C, Driessen J, Boonen A, Klop C, Leufkens B, Cooper C, Stehouwer C, de Vries F	Individuals With Type 2 Diabetes Mellitus Are at an Increased Risk of Gout But This Is Not Due to Diabetes: A Population-Based Cohort Study	Medicine (Baltimore)	https://doi.org/10.1097/md.0000000000001358			1	0	0	0	0	0	0	0	0	0	0	0	0	0
2015	Reilly S, Olier I, Planner C, Doran T, Reeves D, Ashcroft D, Gask L, Kontopantelis E	Inequalities in physical comorbidity: a longitudinal comparative cohort study of people with severe mental illness in the UK	BMJ Open	https://doi.org/10.1136/bmjopen-2015-009010		2012-10-09	1	0	0	1	0	0	0	0	0	0	0	0	0	0
2015	Goossens M, Buntinx F, Zeegers M, Driessen J, De Bruin M, de Vries F	Influence of metformin intake on the risk of bladder cancer in type 2 diabetes patients	Br J Clin Pharmacol	https://doi.org/10.1111/bcp.12740		2013-05-13	1	0	1	1	1	1	0	0	0	0	0	0	0	0
2015	Asghar Z, Coupland C, Siriwardena N	Influenza vaccination and risk of stroke: Self-controlled case-series study	Vaccine	https://doi.org/10.1016/j.vaccine.2015.08.013		2010-06-25	1	0	0	0	0	0	0	0	0	0	0	0	0	0
2015	Turner S, Richardson K, Burden A, Thomas M, Murray C, Price D	Initial step-up treatment changes in asthmatic children already prescribed inhaled corticosteroids: a historical cohort study	NPJ Prim Care Respir Med	https://doi.org/10.1038/npjpcrm.2015.41		2010-03-02	1	0	0	0	0	0	0	0	0	0	0	0	0	0
2015	Atkinson R, Carey I, Kent A, van Staa T, Anderson H, Cook D	Long-term exposure to outdoor air pollution and the incidence of chronic obstructive pulmonary disease in a national English cohort	Occup Environ Med	https://doi.org/10.1136/oemed-2014-102266			1	0	0	0	0	0	0	0	0	0	0	0	0	0
2015	Mc Menamin U, Cardwell C, Hughes C, Murray L	Low-dose aspirin and survival from lung cancer: a population-based cohort study	BMC Cancer	https://doi.org/10.1186/s12885-015-1910-9		2012-12-03	1	0	0	1	0	1	0	0	0	0	0	0	0	0
2015	Benson V, Kirichek O, Beral V, Green J	Menopausal hormone therapy and central nervous system tumor risk: large UK prospective study and meta-analysis	Int J Cancer	https://doi.org/10.1002/ijc.29274			1	0	0	0	0	0	0	0	0	0	0	0	0	0
2015	Christiansen C, Ehrenstein V, Heide-Jorgensen U, Skovbo S, Norrelund H, Sorensen H, Li L, Jick S	Metformin initiation and renal impairment: a cohort study in Denmark and the UK	BMJ Open	https://doi.org/10.1136/bmjopen-2015-008531		2013-12-04	1	0	0	0	0	0	0	0	0	0	0	0	0	0
2015	Sammon C, Miller A, Mahtani K, Holt T, McHugh N, Luqmani R, Nightingale A	Missing laboratory test data in electronic general practice records: analysis of rheumatoid factor recording in the clinical practice research datalink	Pharmacoepidemiol Drug Saf	https://doi.org/10.1002/pds.3750			1	0	0	0	0	0	0	0	0	0	0	0	0	0
2015	Fleming DM, Taylor R, Lustig R, Schuck-Paim C, Haguinet F, Webb D, Logie J, Matias G, Taylor S	Modelling estimates of the burden of Respiratory Syncytial virus infection in adults and the elderly in the United Kingdom	BMC Infect Dis	https://doi.org/10.1186/s12879-015-1218-z		2012-09-21	1	0	0	0	0	0	0	0	0	0	0	0	0	0
2015	Thomson A, Meeraus W, Wong J, Suvarna R	Monitoring and Evaluating the Effect of Regulatory Action: Some Recent Case Studies	Ther Innov Regul Sci	https://doi.org/10.1177/2168479015570333		2014-03-13	1	0	0	0	0	0	0	0	0	0	0	0	0	0
2015	Liang H, Kennedy C, Manne S, Lin J, Dolin P	Monitoring for proteinuria in patients with type 2 diabetes mellitus	BMJ Open Diabetes Res Care	https://doi.org/10.1136/bmjdrc-2014-000071			1	0	0	0	0	0	0	0	0	0	0	0	0	0
2015	Melzer D, Tavakoly B, Winder R, Masoli J, Henley W, Ble A, Richards S	Much more medicine for the oldest old: trends in UK electronic clinical records	Age Ageing	https://doi.org/10.1093/ageing/afu113		2012-01-26	1	0	1	1	0	0	0	0	0	0	0	0	0	0
2015	Becker C, Jick S, Meier CR, Bodmer M	No evidence for a decreased risk of thyroid cancer in association with use of metformin or other antidiabetic drugs: a case-control study	BMC Cancer	https://doi.org/10.1186/s12885-015-1719-6		2012-05-31	1	0	0	0	0	0	0	0	0	0	0	0	0	0
2015	Becker C, Wilson J, Jick S, Meier CR	Non-steroidal anti-inflammatory drugs and the risk of head and neck cancer: A case-control analysis	Int J Cancer	https://doi.org/10.1002/ijc.29601		2013-12-30	1	0	0	0	0	0	0	0	0	0	0	0	0	0
2015	Reinau D, Surber C, Jick S, Meier CR	Nonsteroidal anti-inflammatory drugs and the risk of nonmelanoma skin cancer	Int J Cancer	https://doi.org/10.1002/ijc.29357		2014-05-02	1	0	0	0	0	0	0	0	0	0	0	0	0	0
2015	Perera R, McFadden E, McLellan J, Lung T, Clarke P, Perez T, Fanshawe T, Dalton A, Farmer A, Glasziou P, Takahashi O, Stevens J, Irwig L, Hirst J, Stevens S, Leslie A, Ohde S, Deshpande G, Urayama K, Shine B, Stevens R	Optimal strategies for monitoring lipid levels in patients at risk or with cardiovascular disease: a systematic review with statistical and cost-effectiveness modelling	Health Technol Assess	https://doi.org/10.3310/hta191000		2012-09-06	1	0	1	1	1	0	0	0	0	0	0	0	0	0
2015	Spoendlin J, Meier C, Jick S, Meier CR	Oral and inhaled glucocorticoid use and risk of Achilles or biceps tendon rupture: a population-based case-control study	Ann Med	https://doi.org/10.3109/07853890.2015.1074272		2017-01-27	1	0	0	0	0	0	0	0	0	0	0	0	0	0
2015	Ridd M, Ferreira D, Montgomery A, Salisbury C, Hamilton W	Patient-doctor continuity and diagnosis of cancer: electronic medical records study in general practice	Br J Gen Pract	https://doi.org/10.3399/bjgp15X684829			1	0	0	0	0	0	0	0	0	0	0	0	0	0
2015	Ilo D, Raluy-Callado M, Graham-Clarke P, Sadasivan R, Birt J, Donaldson R, Zhu E, Kirby M, Neasham D	Patient characteristics and treatment patterns for patients with benign prostatic hyperplasia, erectile dysfunction or co-occurring benign prostatic hyperplasia and erectile dysfunction in general practices in the UK: a retrospective observational study	Int J Clin Pract	https://doi.org/10.1111/ijcp.12657		2013-09-30	1	0	0	0	0	0	0	0	0	0	0	0	0	0
2015	Vinogradova Y, Coupland C, Brindle P, Hippisley-Cox J	Patients who discontinued statin treatment: a protocol for cohort study using primary care data	BMJ Open	https://doi.org/10.1136/bmjopen-2015-008701		2015-03-17	1	0	0	0	1	0	0	0	0	0	0	0	0	0
2015	Chu T, Shah A, Walker D, Coleman M	Pattern of symptoms and signs of primary intracranial tumours in children and young adults: a record linkage study	Arch Dis Child	https://doi.org/10.1136/archdischild-2014-307578			1	0	0	0	0	0	0	0	0	0	0	0	0	0
2015	Lamy F, Chollet J, Clay E, Brignone M, Rive B, Saragoussi D	Pharmacotherapeutic strategies for patients treated for depression in UK primary care: a database analysis	Curr Med Res Opin	https://doi.org/10.1185/03007995.2015.1020362			1	0	0	0	0	0	0	0	0	0	0	0	0	0
2015	Levin D, Bell S, Sund R, Hartikainen S, Tuomilehto J, Pukkala E, Keskimaki I, Badrick E, Renehan A, Buchan I, Bowker S, Minhas-Sandhu J, Zafari Z, Marra C, Johnson J, Stricker B, Uitterlinden A, Hofman A, Ruiter R, de Keyser C, MacDonald T, Wild S, McKeigue P, Colhoun H	Pioglitazone and bladder cancer risk: a multipopulation pooled, cumulative exposure analysis	Diabetologia	https://doi.org/10.1007/s00125-014-3456-9			1	0	0	0	0	0	0	0	0	0	0	0	0	0
2015	Bruderer S, Bodmer M, Jick S, Meier CR	Poorly controlled type 2 diabetes mellitus is associated with a decreased risk of incident gout: a population-based case-control study	Ann Rheum Dis	https://doi.org/10.1136/annrheumdis-2014-205337		2011-07-26	1	0	0	0	0	0	0	0	0	0	0	0	0	0
2015	Hicks B, Murray L, Hughes C, Cardwell C	Post-diagnostic oral bisphosphonate use and colorectal cancer mortality: a population-based cohort study within the UK Clinical Practice Research Datalink	Br J Cancer	https://doi.org/10.1038/bjc.2015.152		2011-12-19	1	0	0	1	0	1	0	0	0	0	0	0	0	0
2015	Haroon S, Adab P, Riley R, Marshall T, Lancashire R, Jordan R	Predicting risk of COPD in primary care: development and validation of a clinical risk score	BMJ Open Respir Res	https://doi.org/10.1136/bmjresp-2014-000060			1	0	0	0	0	0	0	0	0	0	0	0	0	0
2015	Edson-Heredia E, Zhu B, Lefevre C, Wang M, Barrett A, Bushe C, Cox A, Wu J, Maeda-Chubachi T	Prevalence and incidence rates of cardiovascular, autoimmune, and other diseases in patients with psoriatic or psoriatic arthritis: a retrospective study using Clinical Practice Research Datalink	J Eur Acad Dermatol Venereol	https://doi.org/10.1111/jdv.12742			1	0	0	0	0	0	0	0	0	0	0	0	0	0
2015	Jick S, Li L, Gastanaga V, Liede A	Prevalence of hypercalcemia of malignancy among cancer patients in the UK: analysis of the Clinical Practice Research Datalink database	Cancer Epidemiol	https://doi.org/10.1016/j.canep.2015.10.012			1	0	0	0	0	0	0	0	0	0	0	0	0	0
2015	Horspool M, Julious S, Mooney C, May R, Sully B, Smithson W	Preventing and Lessening Exacerbations of Asthma in School-aged children Associated with a New Term (PLEASANT): Recruiting Primary Care Research Sites-the PLEASANT experience	NPJ Prim Care Respir Med	https://doi.org/10.1038/npjpcrm.2015.66		2012-12-13	1	0	0	0	0	0	0	0	0	0	0	0	0	0
2015	Wilson J, Toovey S, Jick S, Meier CR	Previously diagnosed influenza infections and the risk of developing epilepsy	Epidemiol Infect	https://doi.org/10.1017/s0950268814003380		2012-12-21	1	0	0	0	0	0	0	0	0	0	0	0	0	0
2015	Kontopantelis E, Olier I, Planner C, Reeves D, Ashcroft D, Gask L, Doran T, Reilly S	Primary care consultation rates among people with and without severe mental illness: a UK cohort study using the Clinical Practice Research Datalink	BMJ Open	https://doi.org/10.1136/bmjopen-2015-008650		2012-10-09	1	0	0	1	0	0	0	0	0	0	0	0	0	0
2015	Fildes A, Charlton J, Rudisill C, Littlejohns P, Prevost AT, Gulliford M	Probability of an Obese Person Attaining Normal Body Weight: Cohort Study Using Electronic Health Records	Am J Public Health	https://doi.org/10.2105/ajph.2015.302773		2013-06-03	1	0	1	0	1	0	0	0	0	0	0	0	0	0
2015	Mt-Isa S, Tomlin S, Sutcliffe A, Underwood M, Williamson P, Croft N, Ashby D	Prokinetics prescribing in paediatrics: evidence on cisapride, domperidone, and metoclopramide	J Pediatr Gastroenterol Nutr	https://doi.org/10.1097/mpg.0000000000000657			1	0	0	0	0	0	0	0	0	0	0	0	0	0
2015	Parisi R, Rutter M, Lunt M, Young H, Symmons D, Griffiths C, Ashcroft D	Psoriasis and the Risk of Major Cardiovascular Events: Cohort Study Using the Clinical Practice Research Datalink	J Invest Dermatol	https://doi.org/10.1038/jid.2015.87		2011-12-16	1	0	0	0	0	0	0	0	0	0	0	0	0	0
2015	Shephard E, Neal R, Rose P, Walter F, Hamilton W	Quantifying the risk of Hodgkin lymphoma in symptomatic primary care patients aged >/=40 years: a case-control study using electronic records	Br J Gen Pract	https://doi.org/10.3399/bjgp15X684805		2009-11-27	1	0	0	0	0	0	0	0	0	0	0	0	0	0
2015	Shephard E, Neal R, Rose P, Walter F, Litt E, Hamilton W	Quantifying the risk of multiple myeloma from symptoms reported in primary care patients: a large case-control study using electronic records	Br J Gen Pract	https://doi.org/10.3399/bjgp15X683545		2009-11-27	1	0	0	0	0	0	0	0	0	0	0	0	0	0
2015	Shephard E, Neal R, Rose P, Walter F, Hamilton W	Quantifying the risk of non-Hodgkin lymphoma in symptomatic primary care patients aged >/=40 years: a large case-control study using electronic records	Br J Gen Pract	https://doi.org/10.3399/bjgp15X684793		2009-11-27	1	0	0	0	0	0	0	0	0	0	0	0	0	0
2015	Li L, Hagberg K, Peng M, Shah K, Paris M, Jick S	Rates of Cardiovascular Disease and Major Adverse Cardiovascular Events in Patients With Psoriatic Arthritis Compared to Patients Without Psoriatic Arthritis	J Clin Rheumatol	https://doi.org/10.1097/rhu.0000000000000306		2013-04-05	1	0	0	0	0	0	0	0	0	0	0	0	0	0
2015	Yska J, van Roon E, de Boer A, Leufkens H, Wilffert B, de Heide L, de Vries F, Lalmohamed A	Remission of Type 2 Diabetes Mellitus in Patients After Different Types of Bariatric Surgery: A Population-Based Cohort Study in the United Kingdom	JAMA Surg	https://doi.org/10.1001/jamasurg.2015.2398		2013-02-05	1	0	0	0	0	0	0	0	0	0	0	0	0	0
2015	Punekar Y, Wurst K, Shukla A	Resource Use and Costs up to Two Years Post Diagnosis Among Newly Diagnosed COPD Patients in the UK Primary Care Setting: A Retrospective Cohort Study	Copd	https://doi.org/10.3109/15412555.2014.933953		2012-02-15	1	0	0	1	1	0	0	0	0	0	0	0	0	0
2015	Kuo C, Grainge M, Mallen C, Zhang W, Doherty M	Rising burden of gout in the UK but continuing suboptimal management: a nationwide population study	Ann Rheum Dis	https://doi.org/10.1136/annrheumdis-2013-204463		2011-04-15	1	0	0	0	0	0	0	0	0	0	0	0	0	0
2015	Millett E, De Stavola B, Quint J, Smeeth L, Thomas S	Risk factors for hospital admission in the 28 days following a community-acquired pneumonia diagnosis in older adults, and their contribution to increasing hospitalisation rates over time: a cohort study	BMJ Open	https://doi.org/10.1136/bmjopen-2015-008737		2011-04-11	1	0	1	1	1	0	0	0	0	0	0	0	0	0
2015	Zingone F, Abdul-Sultan A, Humes D, West J	Risk of acute appendicitis in and around pregnancy: a population-based cohort study from England	Ann Surg	https://doi.org/10.1097/sla.0000000000000780		2011-03-10	1	0	1	1	1	0	0	0	0	1	0	0	0	0
2015	Goossens M, Zeegers M, Bazelier M, De Bruin M, Buntinx F, de Vries F	Risk of bladder cancer in patients with diabetes: a retrospective cohort study	BMJ Open	https://doi.org/10.1136/bmjopen-2014-007470		2013-05-13	1	0	1	1	1	1	0	0	0	0	0	0	0	0
2015	Close H, Mason J, Wilson D, Hungin A, Jones R, Rubin G	Risk of Ischaemic Heart Disease in Patients with Inflammatory Bowel Disease: Cohort Study Using the General Practice Research Database	PLoS One	https://doi.org/10.1371/journal.pone.0139745		2010-02-02	1	0	0	0	0	0	0	0	0	0	0	0	0	0
2015	Arana A, Johannes C, McQuay L, Varas-Lorenzo C, Fife D, Rothman K	Risk of Out-of-Hospital Sudden Cardiac Death in Users of Domperidone, Proton Pump Inhibitors, or Metoclopramide: A Population-Based Nested Case-Control Study	Drug Saf	https://doi.org/10.1007/s40264-015-0338-0		2013-01-25	1	0	1	1	0	0	0	0	0	0	0	0	0	0
2015	Bouras G, Burns E, Howell A, Bottle A, Athanasiou T, Darzi A	Risk of Post-Discharge Venous Thromboembolism and Associated Mortality in General Surgery: A Population-Based Cohort Study Using Linked Hospital and Primary Care Data in England	PLoS One	https://doi.org/10.1371/journal.pone.0145759		2013-09-10	1	0	1	1	1	1	0	0	0	0	0	0	0	0
2015	Baril L, Rosillon D, Willame C, Angelo M, Zima J, van den Bosch J, van Staa T, Boggon R, Bunge E, Hernandez-Diaz S, Chambers C	Risk of spontaneous abortion and other pregnancy outcomes in 15-25 year old women exposed to human papillomavirus-16/18 AS04-adjuvanted vaccine in the United Kingdom	Vaccine	https://doi.org/10.1016/j.vaccine.2015.07.024			1	0	0	0	0	0	0	0	0	0	0	0	0	0
2015	Pealing L, Wing K, Mathur R, Prieto-Merino D, Smeeth L, Moore DA	Risk of tuberculosis in patients with diabetes: population based cohort study using the UK Clinical Practice Research Datalink	BMC Med	https://doi.org/10.1186/s12916-015-0381-9		2013-01-31	1	0	1	0	1	0	0	0	0	0	0	0	0	0
2015	Humes D, Nordenskjold A, Walker A, West J, Ludvigsson J	Risk of venous thromboembolism in children after general surgery	J Pediatr Surg	https://doi.org/10.1016/j.jpedsurg.2015.05.010		2011-05-27	1	0	1	0	1	1	0	0	0	0	0	0	0	0
2015	Ng E, Klungel O, Groenwold R, van Staa T	Risk patterns in drug safety study using relative times by accelerated failure time models when proportional hazards assumption is questionable: an illustrative case study of cancer risk of patients on glucose-lowering therapies	Pharm Stat	https://doi.org/10.1002/pst.1697			1	0	0	0	0	0	0	0	0	0	0	0	0	0
2015	Charlton R, Snowball J, Nightingale A, Davis K	Safety of Fluticasone Propionate Prescribed for Asthma During Pregnancy: A UK Population-Based Cohort Study	J Allergy Clin Immunol Pract	https://doi.org/10.1016/j.jaip.2015.05.008			1	0	0	0	0	0	0	0	0	0	0	0	0	0
2015	Liang S, Taweel A, Miles S, Kovalchuk Y, Spiridou A, Barratt B, Hoang U, Crichton S, Delaney B, Wolfe C	Semi automated transformation to OWL formatted files as an approach to data integration. A feasibility study using environmental, disease register and primary care clinical data	Methods Inf Med	https://doi.org/10.3414/me13-02-0029			1	0	0	0	0	0	0	0	0	0	0	0	0	0
2015	Palmer K, D'Angelo S, Harris E, Linaker C, Coggon D	Sensory impairments, problems of balance and accidental injury at work: a case-control study	Occup Environ Med	https://doi.org/10.1136/oemed-2014-102422			1	0	0	0	0	0	0	0	0	0	0	0	0	0
2015	Renoux C, Lix L, Patenaude V, Bresee L, Paterson J, Lafrance J, Tamim H, Mahmud S, Alsabbagh M, Hemmelgarn B, Dormuth C, Ernst P	Serotonin-Norepinephrine Reuptake Inhibitors and the Risk of AKI: A Cohort Study of Eight Administrative Databases and Meta-Analysis	Clin J Am Soc Nephrol	https://doi.org/10.2215/cjn.11271114			1	0	0	0	0	0	0	0	0	0	0	0	0	0
2015	Otete HE, Orton E, West J, Fleming KM	Sex and age differences in the early identification and treatment of alcohol use: a population-based study of patients with alcoholic cirrhosis	Addiction	https://doi.org/10.1111/add.13081		2015-05-11	1	0	1	1	1	0	0	0	0	0	0	0	0	0
2015	Been J, Szatkowski L, van Staa T, Leufkens H, van Schayck O, Sheikh A, de Vries F, Souverein P	Smoke-free legislation and the incidence of paediatric respiratory infections and wheezing/asthma: interrupted time series analyses in the four UK nations	Sci Rep	https://doi.org/10.1038/srep15246		2013-09-26	1	0	0	0	0	0	0	0	0	0	0	0	0	0
2015	Cardwell C, Hicks B, Hughes C, Murray L	Statin use after diagnosis of breast cancer and survival: a population-based cohort study	Epidemiology	https://doi.org/10.1097/ede.0000000000000189			1	0	0	0	0	0	0	0	0	0	0	0	0	0
2015	McGlynn K, Hagberg K, Chen J, Graubard B, London W, Jick S, Sahasrabuddhe V	Statin use and risk of primary liver cancer in the Clinical Practice Research Datalink	J Natl Cancer Inst	https://doi.org/10.1093/jnci/djv009		2012-11-19	1	0	0	0	0	0	0	0	0	0	0	0	0	0
2015	Cardwell C, Mc Menamin U, Hughes C, Murray L	Statin use and survival from lung cancer: a population-based cohort study	Cancer Epidemiol Biomarkers Prev	https://doi.org/10.1158/1055-9965.epi-15-0052		2012-12-03	1	0	0	1	0	1	0	0	0	0	0	0	0	0
2015	Vissers P, Cardwell C, van de Poll-Franse L, Young I, Pouwer F, Murray L	The association between glucose-lowering drug use and mortality among breast cancer patients with type 2 diabetes	Breast Cancer Res Treat	https://doi.org/10.1007/s10549-015-3331-5			1	0	0	0	0	0	0	0	0	0	0	0	0	0
2015	Yu OHY, Yin H, Azoulay L	The combination of DPP-4 inhibitors versus sulfonylureas with metformin after failure of first-line treatment in the risk for major cardiovascular events and death	Can J Diabetes	https://doi.org/10.1016/j.jcjd.2015.02.002		2013-12-16	1	0	1	0	0	0	0	0	0	0	0	0	0	0
2015	Jeffreys M, Redaniel MT, Martin R	The effect of pre-diagnostic vitamin D supplementation on cancer survival in women: a cohort study within the UK Clinical Practice Research Datalink	BMC Cancer	https://doi.org/10.1186/s12885-015-1684-0			1	0	0	0	0	0	0	0	0	0	0	0	0	0
2015	Hayes J, Bhaskaran K, Batterham R, Smeeth L, Douglas I	The effect of sibutramine prescribing in routine clinical practice on cardiovascular outcomes: a cohort study in the United Kingdom	Int J Obes (Lond)	https://doi.org/10.1038/ijo.2015.86			1	0	0	0	0	0	0	0	0	0	0	0	0	0
2015	O'Rorke M, Murray L, Hughes C, Cantwell M, Cardwell C	The effect of warfarin therapy on breast, colorectal, lung, and prostate cancer survival: a population-based cohort study using the Clinical Practice Research Datalink	Cancer Causes Control	https://doi.org/10.1007/s10552-014-0511-2			1	0	0	0	0	0	0	0	0	0	0	0	0	0
2015	Douglas I, Bhaskaran K, Batterham R, Smeeth L	The effectiveness of pharmaceutical interventions for obesity: weight loss with orlistat and sibutramine in a United Kingdom population-based cohort	Br J Clin Pharmacol	https://doi.org/10.1111/bcp.12578			1	0	0	0	0	0	0	0	0	0	0	0	0	0
2015	Stolwijk C, Essers I, van Tubergen A, Boonen A, Bazelier M, De Bruin M, de Vries F	The epidemiology of extra-articular manifestations in ankylosing spondylitis: a population-based matched cohort study	Ann Rheum Dis	https://doi.org/10.1136/annrheumdis-2014-205253			1	0	0	0	0	0	0	0	0	0	0	0	0	0
2015	Baker A, Chen L, Elliott R, Godman B	The impact of the 'Better Care Better Value' prescribing policy on the utilisation of angiotensin-converting enzyme inhibitors and angiotensin receptor blockers for treating hypertension in the UK primary care setting: longitudinal quasi-experimental design	BMC Health Serv Res	https://doi.org/10.1186/s12913-015-1013-y		2013-09-25	1	0	1	0	1	0	0	0	0	0	0	0	0	0
2015	Chhaya V, Saxena S, Cecil E, Chatu S, Subramanian V, Curcin V, Majeed A, Pollok R	The impact of timing and duration of thiopurine treatment on colectomy in ulcerative colitis: a national population-based study of incident cases between 1989-2009	Aliment Pharmacol Ther	https://doi.org/10.1111/apt.13017	06_028, 10_118	2010-12-10	1	0	1	0	0	0	0	0	0	0	0	0	0	0
2015	Sammon C, Charlton R, Snowball J, Weil J	The incidence of childhood and adolescent seizures in the UK from 1999 to 2011: A retrospective cohort study using the Clinical Practice Research Datalink	Vaccine	https://doi.org/10.1016/j.vaccine.2015.07.093		2011-06-06	1	0	0	0	0	0	0	0	0	0	0	0	0	0
2015	Robson J, Kiran A, Maskell J, Hutchings A, Arden N, Dasgupta B, Hamilton W, Emin A, Culliford D, Luqmani R	The relative risk of aortic aneurysm in patients with giant cell arteritis compared with the general population of the UK	Ann Rheum Dis	https://doi.org/10.1136/annrheumdis-2013-204113		2010-12-23	1	0	1	1	1	0	0	0	0	0	0	0	0	0
2015	Peeters P, Bazelier M, Leufkens H, de Vries F, De Bruin M	The risk of colorectal cancer in patients with type 2 diabetes: associations with treatment stage and obesity	Diabetes Care	https://doi.org/10.2337/dc14-1175			1	0	0	0	0	0	0	0	0	0	0	0	0	0
2015	Lapi F, Azoulay L, Kezouh A, Benisty J, Matok I, Mugelli A, Suissa S	The use of antidepressants and the risk of chronic atrial fibrillation	J Clin Pharmacol	https://doi.org/10.1002/jcph.435		2011-11-29	1	0	0	0	0	0	0	0	0	0	0	0	0	0
2015	Assayag J, Pollak M, Azoulay L	The use of aspirin and the risk of mortality in patients with prostate cancer	J Urol	https://doi.org/10.1016/j.juro.2014.11.018		2013-01-29	1	0	0	0	0	0	0	0	0	0	0	0	0	0
2015	Stevenson F	The use of electronic patient records for medical research: conflicts and contradictions	BMC Health Serv Res	https://doi.org/10.1186/s12913-015-0783-6			1	0	0	0	0	0	0	0	0	0	0	0	0	0
2015	Tuccori M, Wu J, Yin H, Majdan A, Azoulay L	The Use of Glyburide Compared With Other Sulfonylureas and the Risk of Cancer in Patients With Type 2 Diabetes	Diabetes Care	https://doi.org/10.2337/dc15-1358		2015-06-16	1	0	0	0	0	0	0	0	0	0	0	0	0	0
2015	Weng S, Kai J, Guha I, Qureshi N	The value of aspartate aminotransferase and alanine aminotransferase in cardiovascular disease risk assessment	Open Heart	https://doi.org/10.1136/openhrt-2015-000272		2014-05-20	1	0	1	0	1	0	0	0	0	0	0	0	0	0
2015	Koshy E, Watt H, Curcin V, Bottle A, Sharland M, Saxena S	Tonsillectomy among children with low baseline acute throat infection consultation rates in UK general practices: a cohort study	BMJ Open	https://doi.org/10.1136/bmjopen-2014-006686		2009-04-14	1	0	0	0	0	0	0	0	0	0	0	0	0	0
2015	Fournier J, Yin H, Nessim S, Montastruc J, Azoulay L	Tramadol for noncancer pain and the risk of hyponatremia	Am J Med	https://doi.org/10.1016/j.amjmed.2014.10.046		2014-06-02	1	0	1	0	0	0	0	0	0	0	0	0	0	0
2015	Fournier J, Azoulay L, Yin H, Montastruc J, Suissa S	Tramadol use and the risk of hospitalization for hypoglycemia in patients with noncancer pain	JAMA Intern Med	https://doi.org/10.1001/jamainternmed.2014.6512		2014-06-02	1	0	1	0	0	0	0	0	0	0	0	0	0	0
2015	Nordstrom B, Collins J, Donaldson R, Engelman WA, Tockhorn A, Zhu Y, Zhao Z	Treatment patterns and lipid levels among patients with high-risk atherosclerotic CVD in the UK	Br J Cardiol	https://doi.org/10.5837/bjc.2015.034		2013-04-30	1	0	1	1	1	0	0	0	0	0	0	0	0	0
2015	Pfeil A, Imfeld P, Pettengell R, Jick S, Szucs T, Meier CR, Schwenkglenks M	Trends in incidence and medical resource utilisation in patients with chronic lymphocytic leukaemia: insights from the UK Clinical Practice Research Datalink (CPRD)	Ann Hematol	https://doi.org/10.1007/s00277-014-2217-7		2012-08-08	1	0	0	0	0	0	0	0	0	0	0	0	0	0
2015	Bushe C, Wilson B, Televantou F, Belger M, Watson L	Understanding the treatment of attention deficit hyperactivity disorder in newly diagnosed adult patients in general practice: a UK database study	Pragmat Obs Res	https://doi.org/10.2147/POR.S74161		2013-01-09	1	0	0	0	0	0	0	0	0	0	0	0	0	0
2015	Vinogradova Y, Coupland C, Hippisley-Cox J	Use of combined oral contraceptives and risk of venous thromboembolism: nested case-control studies using the QResearch and CPRD databases	BMJ	https://doi.org/10.1136/bmj.h2135		2013-09-12	1	0	1	1	0	0	0	0	0	0	0	0	0	0
2015	Carbonari D, Saine M, Newcomb C, Blak B, Roy J, Haynes K, Wood J, Gallagher A, Bhullar H, Cardillo S, Hennessy S, Strom B, Lo Re III V	Use of demographic and pharmacy data to identify patients included within both the Clinical Practice Research Datalink (CPRD) and The Health Improvement Network (THIN)	Pharmacoepidemiol Drug Saf	https://doi.org/10.1002/pds.3844		2011-08-11	1	0	1	1	1	0	0	0	0	0	0	0	0	0
2015	Wvan der Zanden R, de Vries F, Lalmohamed A, Driessen J, de Boer A, Rohde G, Neef C, den Heijer C	Use of Dipeptidyl-Peptidase-4 Inhibitors and the Risk of Pneumonia: A Population-Based Cohort Study	PLoS One	https://doi.org/10.1371/journal.pone.0139367		2013-03-13	1	0	1	1	1	0	0	0	0	0	0	0	0	0
2015	Emdin C, Anderson S, Woodward M, Rahimi K	Usual Blood Pressure and Risk of New-Onset Diabetes: Evidence From 4.1 Million Adults and a Meta-Analysis of Prospective Studies	J Am Coll Cardiol	https://doi.org/10.1016/j.jacc.2015.07.059		2014-04-23	1	0	1	1	1	0	1	0	0	0	0	0	0	0
2015	Emdin C, Anderson S, Callender T, Conrad N, Salimi-Khorshidi G, Mohseni H, Woodward M, Rahimi K	Usual blood pressure, peripheral arterial disease, and vascular risk: cohort study of 4.2 million adults	BMJ	https://doi.org/10.1136/bmj.h4865		2014-04-23	1	0	1	1	1	0	1	0	0	0	0	0	0	0
2015	Humes D, Walker A, Blackwell J, Hunt B, West J	Variation in the risk of venous thromboembolism following colectomy	Br J Surg	https://doi.org/10.1002/bjs.9923		2011-05-27	1	0	1	0	1	1	0	0	0	0	0	0	0	0
2015	Davies N, Taylor G, Taylor A, Thomas K, Windmeijer F, Martin R, Munafo M	What are the effects of varenicline compared with nicotine replacement therapy on long-term smoking cessation and clinically important outcomes? Protocol for a prospective cohort study	BMJ Open	https://doi.org/10.1136/bmjopen-2015-009665		2015-05-21	1	0	1	1	1	0	0	0	0	0	0	0	0	0
2015	Mukherjee S, Culliford D, Arden N, Edwards C	What is the risk of having a total hip or knee replacement for patients with lupus?	Lupus	https://doi.org/10.1177/0961203314547894		2011-06-06	1	0	1	1	1	0	0	0	0	0	0	0	0	0
2016	Afonso A, Schmiedl S, Becker C, Tcherny-Lessenot S, Primatesta P, Plana E, Souverein P, Wang Y, Korevaar J, Hasford J, Reynolds R, de Groot M, Schlienger R, Klungel O, Rottenkolber M	A methodological comparison of two European primary care databases and replication in a US claims database: inhaled long-acting beta-2-agonists and the risk of acute myocardial infarction	Eur J Clin Pharmacol	https://doi.org/10.1007/s00228-016-2071-8		2012-05-17	1	0	0	0	0	0	0	0	0	0	0	0	0	0
2016	Filion K, Azoulay L, Platt R, Dahl M, Dormuth C, Clemens K, Hu N, Paterson J, Targownik L, Turin T, Udell J, Ernst P	A Multicenter Observational Study of Incretin-based Drugs and Heart Failure	N Engl J Med	https://doi.org/10.1056/NEJMoa1506115		2015-03-19	1	0	0	0	0	0	0	0	0	0	0	0	0	0
2016	Wilson J, Furlano R, Jick S, Meier CR	A population-based study examining the risk of malignancy in patients diagnosed with inflammatory bowel disease	J Gastroenterol	https://doi.org/10.1007/s00535-016-1199-8		2012-07-09	1	0	0	0	0	0	0	0	0	0	0	0	0	0
2016	Joshi R, Venkatesan S, Myles P	A UK general practice population cohort study investigating the association between lipid lowering drugs and 30-day mortality following medically attended acute respiratory illness	PeerJ	https://doi.org/10.7717/peerj.1902		2011-12-21	1	0	1	1	0	1	0	0	0	0	0	0	0	0
2016	Spoendlin J, Meier C, Jick S, Meier CR	Achilles or biceps tendon rupture in women and men with type 2 diabetes: A population-based case-control study	J Diabetes Complications	https://doi.org/10.1016/j.jdiacomp.2016.02.017		2015-08-28	1	0	0	0	0	0	0	0	0	0	0	0	0	0
2016	Jameson K, D'Oca K, Leigh P, Murray-Thomas T	Adherence to NICE guidance on glucagon-like peptide-1 receptor agonists among patients with type 2 diabetes mellitus: an evaluation using the Clinical Practice Research Datalink	Curr Med Res Opin	https://doi.org/10.1185/03007995.2015.1101372		2013-05-16	1	0	0	0	0	0	0	0	0	0	0	0	1	0
2016	Farmer A, Rodgers L, Lonergan M, Shields B, Weedon M, Donnelly L, Holman R, Pearson E, Hattersley A	Adherence to Oral Glucose-Lowering Therapies and Associations With 1-Year HbA1c: A Retrospective Cohort Analysis in a Large Primary Care Database	Diabetes Care	https://doi.org/10.2337/dc15-1194		2013-11-12	1	0	0	0	0	0	0	0	0	0	0	0	0	0
2016	Abdul-Sultan A, West J, Ban L, Humes D, Tata L, Fleming K, Nelson-Piercy C, Card T	Adverse Pregnancy Outcomes Among Women with Inflammatory Bowel Disease: A Population-Based Study from England	Inflamm Bowel Dis	https://doi.org/10.1097/mib.0000000000000802		2011-03-10	1	0	1	1	1	0	0	0	0	1	0	0	0	0
2016	Otete HE, Orton E, Fleming KM, West J	Alcohol-attributable healthcare attendances up to 10 years prior to diagnosis of alcoholic cirrhosis: a population based case-control study	Liver Int	https://doi.org/10.1111/liv.13002		2015-05-11	1	0	1	1	1	0	0	0	0	0	0	0	0	0
2016	Eastwood S, Mathur R, Atkinson M, Brophy S, Sudlow C, Flaig R, de Lusignan S, Allen N, Chaturvedi N	Algorithms for the Capture and Adjudication of Prevalent and Incident Diabetes in UK Biobank	PLoS One	https://doi.org/10.1371/journal.pone.0162388		2014-03-11	1	0	1	1	1	0	1	0	0	0	0	0	0	0
2016	MacIsaac R, Salatzki J, Higgins P, Walters M, Padmanabhan S, Dominiczak A, Touyz R, Dawson J	Allopurinol and Cardiovascular Outcomes in Adults With Hypertension	Hypertension	https://doi.org/10.1161/hypertensionaha.115.06344		2010-10-22	1	0	0	0	0	0	0	0	0	0	0	0	0	0
2016	Klil-Drori A, Tascilar K, Yin H, Aprikian A, Bitton A, Azoulay L	Androgen Deprivation Therapy and the Incidence of Inflammatory Bowel Disease in Patients With Prostate Cancer	Am J Epidemiol	https://doi.org/10.1093/aje/kwv307		2014-12-22	1	0	0	0	0	0	0	0	0	0	0	0	0	0
2016	Klil-Drori A, Yin H, Tagalakis V, Aprikian A, Azoulay L	Androgen Deprivation Therapy for Prostate Cancer and the Risk of Venous Thromboembolism	Eur Urol	https://doi.org/10.1016/j.eururo.2015.06.022		2014-11-03	1	0	1	1	0	1	0	0	0	0	0	0	0	0
2016	Essers I, Stolwijk C, Boonen A, De Bruin M, Bazelier M, de Vries F, van Tubergen A	Ankylosing spondylitis and risk of ischaemic heart disease: a population-based cohort study	Ann Rheum Dis	https://doi.org/10.1136/annrheumdis-2014-206147		2013-01-29	1	0	1	1	1	0	0	0	0	0	0	0	0	0
2016	Hawley S, Leal J, Delmestri A, Prieto-Alhambra D, Arden N, Cooper C, Javaid M, Judge A	Anti-Osteoporosis Medication Prescriptions and Incidence of Subsequent Fracture Among Primary Hip Fracture Patients in England and Wales: An Interrupted Time-Series Analysis	J Bone Miner Res	https://doi.org/10.1002/jbmr.2882		2013-05-29	1	0	1	1	1	0	0	0	0	0	0	0	0	0
2016	Rudisill C, Charlton J, Booth H, Gulliford M	Are healthcare costs from obesity associated with body mass index, comorbidity or depression? Cohort study using electronic health records	Clin Obes	https://doi.org/10.1111/cob.12144		2013-06-03	1	0	1	0	1	0	0	0	0	0	0	0	0	0
2016	Holden S, Jenkins-Jones S, Currie C	Association between Insulin Monotherapy versus Insulin plus Metformin and the Risk of All-Cause Mortality and Other Serious Outcomes: A Retrospective Cohort Study	PLoS One	https://doi.org/10.1371/journal.pone.0153594		2011-05-19	1	0	0	0	0	0	0	0	0	0	0	0	0	0
2016	Chui C, Chan E, Wong A, Root A, Douglas I, Wong I	Association between oral fluoroquinolones and seizures: A self-controlled case series study	Neurology	https://doi.org/10.1212/wnl.0000000000002633		2014-09-04	1	0	0	0	0	0	0	0	0	0	0	0	0	0
2016	Wei L, MacDonald T, Shimi S	Association between prior appendectomy and/or tonsillectomy in women and subsequent pregnancy rate: a cohort study	Fertil Steril	https://doi.org/10.1016/j.fertnstert.2016.06.022		2013-05-20	1	0	0	0	0	0	0	0	0	0	0	0	0	0
2016	Alexandre L, Clark A, Bhutta HY, Chan S, Lewis M, Hart A	Association Between Statin Use After Diagnosis of Esophageal Cancer and Survival: A Population-Based Cohort Study	Gastroenterology	https://doi.org/10.1053/j.gastro.2015.12.039		2011-12-19	1	0	0	0	0	0	0	0	0	0	0	0	0	0
2016	Merriel S, Carroll R, Hamilton F, Hamilton W	Association between unexplained hypoalbuminaemia and new cancer diagnoses in UK primary care patients	Fam Pract	https://doi.org/10.1093/fampra/cmw051		2009-11-27	1	0	0	0	0	0	0	0	0	0	0	0	0	0
2016	Faillie J, Yu OHY, Yin H, Hillaire-Buys D, Barkun A, Azoulay L	Association of Bile Duct and Gallbladder Diseases With the Use of Incretin-Based Drugs in Patients With Type 2 Diabetes Mellitus	JAMA Intern Med	https://doi.org/10.1001/jamainternmed.2016.1531		2015-12-07	1	0	1	0	0	0	0	0	0	0	0	0	0	0
2016	Paul S, Klein K, Majeed A, Khunti K	Association of smoking and concomitant metformin use with cardiovascular events and mortality in people newly diagnosed with type 2 diabetes	J Diabetes	https://doi.org/10.1111/1753-0407.12302			1	0	0	0	0	0	0	0	0	0	0	0	0	0
2016	Kontopantelis E, Springate D, Ashcroft D, Valderas J, van der Veer S, Reeves D, Guthrie B, Doran T	Associations between exemption and survival outcomes in the UK's primary care pay-for-performance programme: a retrospective cohort study	BMJ Qual Saf	https://doi.org/10.1136/bmjqs-2015-004602		2012-12-19	1	0	0	1	0	0	0	0	0	0	0	0	0	0
2016	Pujades-Rodriguez M, Duyx B, Thomas S, Stogiannis D, Smeeth L, Hemingway H	Associations between polymyalgia rheumatica and giant cell arteritis and 12 cardiovascular diseases	Heart	https://doi.org/10.1136/heartjnl-2015-308514		2013-05-09	1	0	1	1	1	0	0	0	0	0	0	0	0	0
2016	Yang B, Hagberg K, Chen J, Sahasrabuddhe V, Graubard B, Jick S, McGlynn K	Associations of antibiotic use with risk of primary liver cancer in the Clinical Practice Research Datalink	Br J Cancer	https://doi.org/10.1038/bjc.2016.148		2012-11-19	1	0	0	0	0	0	0	0	0	0	0	0	0	0
2016	Yang B, Petrick J, Chen J, Hagberg K, Sahasrabuddhe V, Graubard B, Jick S, McGlynn K	Associations of NSAID and paracetamol use with risk of primary liver cancer in the Clinical Practice Research Datalink	Cancer Epidemiol	https://doi.org/10.1016/j.canep.2016.06.009		2012-11-19	1	0	0	0	0	0	0	0	0	0	0	0	0	0
2016	Charlton R, Pierini A, Klungsoyr K, Neville A, Jordan S, de Jong-van den Berg L, Thayer D, Bos H, Puccini A, Hansen A, Gini R, Engeland A, Andersen A, Dolk H, Garne E	Asthma medication prescribing before, during and after pregnancy: a study in seven European regions	BMJ Open	https://doi.org/10.1136/bmjopen-2015-009237		2012-01-31	1	0	0	0	0	0	0	0	0	0	0	0	0	0
2016	van Brunt K, Curtis B, Ivanyi T, Balogh E, Chalkiadaki C, MacLachlan S, Neasham D, Raluy-Callado M	Basal-bolus Therapy in Patients with Type 2 Diabetes Mellitus in the UK: Patient Characteristics, Treatment Patterns and the Effect of Switching to Premixed Insulin	Diabetes Ther	https://doi.org/10.1007/s13300-016-0209-4		2014-01-16	1	0	1	0	0	0	0	0	0	0	0	0	0	0
2016	Spoendlin J, Meier C, Jick S, Meier CR	Bisphosphonate therapy start may transiently increase the risk of tendon rupture in patients with glucocorticoid co-medication: a population-based observational study	Pharmacoepidemiol Drug Saf	https://doi.org/10.1002/pds.4042		2013-12-13	1	0	0	0	0	0	0	0	0	0	0	0	0	0
[truncated: 2,254 more rows]
