# Supplementary material for: Academic impact and research data utilisation of the clinical practice research datalink: scientometric analyses
Source: Eur J Epidemiol. 2026 Jan 24;41(2):245–60. doi: 10.1007/s10654-025-01347-1 (PMC12975798; doi:10.1007/s10654-025-01347-1)
Supplement: Supplementary file 3 — Supplementary file3 (BIB 15168 KB) [file 10654_2025_1347_MOESM3_ESM.bib]

Scopus
EXPORT DATE: 21 June 2025

@ARTICLE{Cockcroft2024,
	author = {Cockcroft, Emma and Bassi, Vidhi and Mok, Pearl L. H. and Adams, Alex and Claro, Anabel A. and Trafford, Alex M. and Carr, Matthew J. and Ashcroft, Darren M. and Garavini, Emma and Temple, Rachel and Webb, Roger T. and Garg, Shruti and Chew-Graham, Carolyn A.},
	title = {Involving People With Lived Experience in Electronic Health Record Database Studies Reflections and Learning From the CHOOSE Study},
	year = {2024},
	journal = {Health Expectations},
	volume = {27},
	number = {6},
	doi = {10.1111/hex.70131},
	url = {https://www.scopus.com/inward/record.uri?eid=2-s2.0-85212448287&doi=10.1111%2fhex.70131&partnerID=40&md5=39767d43d3ff434c9b6c58499dcf166c},
	affiliations = {Department of Health and Community Sciences, University of Exeter, Exeter, United Kingdom; The McPin Foundation, London, United Kingdom; Centre for Pharmacoepidemiology & Drug Safety, Division of Pharmacy & Optometry, Manchester Academic Health Sciences Centre, The University of Manchester, Manchester, United Kingdom; NIHR Greater Manchester Patient Safety Research Collaboration, The University of Manchester, Manchester, United Kingdom; Division of Psychology & Mental Health, Manchester Academic Health Sciences Centre, University of Manchester, Manchester, United Kingdom; Royal Manchester Children's Hospital, Central Manchester University Hospitals NHS Foundation, Manchester, United Kingdom; School of Medicine, Faculty of Medicine and Health Sciences, Keele University, Keele, United Kingdom},
	abstract = {Background: Patient and public involvement and engagement (PPIE) is integral to health research. Reporting of PPIE methods and impact is becoming increasingly common in health research. However, reporting on PPIE in studies using large, routinely collected electronic health record data sets is less common. Anecdotal evidence suggests that involvement in this research context is more challenging and offers fewer opportunities for meaningful influence on the research process. Objectives: This paper reports the involvement approach for a Clinical Practice Research Datalink (CPRD) study and critically reflects on the process and impact of involving young people, parents and carers in research using this UK primary care electronic health record data set. Methods: The CHOOSE study investigated mental health diagnoses of children and young people (1–24 years) during the COVID-19 pandemic using the CPRD. The study was informed by a Lived Experience Advisory Panel (LEAP) which consisted of 13 members including 8 young people (13–25 years) with lived experience of mental health difficulties and 5 parents/carers, with involvement activities facilitated by project partners, mental health research charity, The McPinR Foundation. We reflect on this process in this manuscript. Results: Key benefits of involving people with lived experience in this research included making sense of and contextualising findings and ensuring that they were focused on making a difference to young people's lives. Challenges included the fixed nature of the CPRD data, which did not capture all the information people with lived experience perceived to be important. Researchers expressed limited time for PPIE activities although that was compensated by McPin colleagues who organised and facilitated online meetings, and supported the young people, parents and carers during and between meetings. Conclusions: This paper describes an approach to patient and public involvement in an electronic health record database study. Working collaboratively with young people, carers and other stakeholders requires sufficient time and adequate resources. We also highlight the importance of appropriate training and support and being transparent about the limitations of PPIE involvement. Patient or Public Contribution: Three members of the CHOOSE LEAP have been involved in conceptualising and writing this paper. © 2024 The Author(s). Health Expectations published by John Wiley & Sons Ltd.},
	author_keywords = {electronic health records; lived experience; mental health research; patient and public involvement and engagement (PPIE); young people; youth involvement},
	keywords = {Adolescent; Adult; Caregivers; Child; Child, Preschool; Community Participation; COVID-19; Databases, Factual; Electronic Health Records; Female; Humans; Infant; Male; Mental Disorders; Parents; Patient Participation; SARS-CoV-2; United Kingdom; Young Adult; adolescent; adult; caregiver; child; child parent relation; community participation; coronavirus disease 2019; electronic health record; epidemiology; factual database; female; human; infant; male; mental disease; patient participation; preschool child; psychology; Severe acute respiratory syndrome coronavirus 2; therapy; United Kingdom; young adult},
	correspondence_address = {E. Cockcroft; Department of Health and Community Sciences, University of Exeter, Exeter, United Kingdom; email: e.j.cockcroft@exeter.ac.uk},
	publisher = {John Wiley and Sons Inc},
	issn = {13696513},
	coden = {HEHPF},
	pmid = {39696974},
	language = {English},
	abbrev_source_title = {Health Expect.},
	type = {Article},
	publication_stage = {Final},
	source = {Scopus},
	note = {Cited by: 1}
}

@ARTICLE{Stimson2024,
	author = {Stimson, James and McKeever, Tricia M. and Agnew, Emily and Lim, Wei Shen and Royal, Simon and Myles, Puja and Evans, Stephanie and Robotham, Julie V.},
	title = {Risk of unintended consequences from lower antibiotic prescribing for respiratory tract infections in primary care},
	year = {2024},
	journal = {Journal of Infection},
	volume = {89},
	number = {4},
	doi = {10.1016/j.jinf.2024.106255},
	url = {https://www.scopus.com/inward/record.uri?eid=2-s2.0-85202564538&doi=10.1016%2fj.jinf.2024.106255&partnerID=40&md5=f3b78dee9ca71103721ed9b5cec47408},
	affiliations = {HCAI, Fungal, AMR, AMU & Sepsis Division, Clinical & Public Health Group, UK Health Security Agency, United Kingdom; Faculty of Medicine & Health Sciences, University of Nottingham, United Kingdom; Respiratory Medicine, Nottingham University Hospitals NHS Trust, United Kingdom; University of Nottingham Health Service, United Kingdom; Medicines and Healthcare products Regulatory Agency, United Kingdom; NIHR Health Protection Research Unit in Healthcare Associated Infections and Antimicrobial Resistance at University of Oxford in Partnership with the UK Health Security Agency, Oxford, United Kingdom; NIHR Health Nottingham Biomedical Research Centre Respiratory Theme, School of Medicine, University of Nottingham, United Kingdom},
	abstract = {Objectives: About 60% of antibiotic prescribing in primary care is for respiratory tract infections (RTIs), some of which is likely unnecessary. There is limited evidence on the association between reduced antibiotic prescribing and adverse events. We aimed to identify associations between practice-level prescribing rates for RTIs in general practice, and patient-level adverse outcomes. Methods: We included 1471 English General Practitioner (GP) practices, linked to hospital admissions in England, from the Clinical Practice Research Datalink for 2005 to 2019. Outcomes were hospitalisations, RTI-related re-consultations and additional antibiotic prescriptions, adjusted for practice level case-mix prescribing. Results: Prescribing rates for practices falling within the lowest and highest prescribing quintiles were 52 and 139 prescriptions per 1000 RTI-related consultations. Patients from practices in the lowest prescribing quintile did not have significantly higher risk of hospitalisation, adjusted odds ratio 0·99 (95% CI 0·96 to 1·02). Re-consultations within 30 days were significantly higher for the lowest prescribing practices, adjusted odds ratio 1·209 (1·206 to 1·212). Additional antibiotic prescriptions and subsequent prescriptions upon re-consultation were significantly lower for the lowest prescribing practices, adjusted odds ratio 0·317 (0·314 to 0·321) and 0·706 (0·699 to 0·712), respectively. Conclusions: Our results contribute to evidence on the safety of reduced antibiotic prescribing for RTIs in primary care. Results suggest that for the majority of practices, further reductions in RTI-related antibiotic prescribing should be possible without an increase in hospitalisation for pneumonia. © 2024},
	author_keywords = {Antibiotic prescribing; Antibiotic stewardship; General practice; Observational study; Primary care; Respiratory tract infections},
	keywords = {Adult; Aged; Anti-Bacterial Agents; Drug Prescriptions; England; Female; General Practice; Hospitalization; Humans; Male; Middle Aged; Practice Patterns, Physicians'; Primary Health Care; Respiratory Tract Infections; antibiotic agent; antiinfective agent; adolescent; adult; aged; antimicrobial stewardship; Article; consultation; England; female; general practice; general practitioner; hospital admission; human; male; observational study; pneumonia; prescribing practice; prescription; primary medical care; respiratory tract infection; risk factor; clinical practice; drug therapy; epidemiology; hospitalization; middle aged; primary health care; respiratory tract infection},
	correspondence_address = {J. Stimson; UK Health Security Agency, London, 61 Colindale Avenue, NW9 5EQ, United Kingdom; email: James.Stimson@ukhsa.gov.uk},
	publisher = {W.B. Saunders Ltd},
	issn = {01634453},
	coden = {JINFD},
	pmid = {39191321},
	language = {English},
	abbrev_source_title = {J. Infect.},
	type = {Article},
	publication_stage = {Final},
	source = {Scopus},
	note = {Cited by: 0}
}

@ARTICLE{Evans2024687,
	author = {Evans, William and Akyea, Ralph K. and Simms, Alex and Kai, Joe and Qureshi, Nadeem},
	title = {Opportunities and challenges for identifying undiagnosed Rare Disease patients through analysis of primary care records: long QT syndrome as a test case},
	year = {2024},
	journal = {Journal of Community Genetics},
	volume = {15},
	number = {6},
	pages = {687 – 698},
	doi = {10.1007/s12687-024-00742-7},
	url = {https://www.scopus.com/inward/record.uri?eid=2-s2.0-85206931325&doi=10.1007%2fs12687-024-00742-7&partnerID=40&md5=fb5e12e99d58b7ed30eddfac1b43c6e8},
	affiliations = {Primary Care Stratified Medicine (PRISM), Centre for Academic Primary Care, School of Medicine, University of Nottingham, Applied Health Research Building [42], University Park, Nottingham, NG7 2RD, United Kingdom; Department of Cardiology, Leeds Teaching Hospital NHS Trust, Leeds, United Kingdom},
	abstract = {Background: Patients with rare genetic diseases frequently experience significant diagnostic delays. Routinely collected data in the electronic health record (EHR) may be used to help identify patients at risk of undiagnosed conditions. Long QT syndrome (LQTS) is a rare inherited cardiac condition associated with significant morbidity and premature mortality. In this study, we examine LQTS as an exemplar disease to assess if clinical features recorded in the primary care EHR can be used to develop and validate a predictive model to aid earlier detection. Methods: 1495 patients with an LQTS diagnostic code and 7475 propensity-score matched controls were identified from 10.5 million patients’ electronic primary care records in the UK’s Clinical Practice Research Datalink (CPRD). Associated clinical features recorded before diagnosis (with p < 0.05) were incorporated into a multivariable logistic regression model, the final model was determined by backwards regression and validated by bootstrapping to determine model optimism. Results: The mean age at LQTS diagnosis was 58.4 (SD 19.41). 18 features were included in the final model. Discriminative accuracy, assessed by area under the curve (AUC), was 0.74, (95% CI 0.73, 0.75) (optimism 6%). Features occurring at significantly greater frequency before diagnosis included: epilepsy, palpitations, syncope, collapse, mitral valve disease and irritable bowel syndrome. Conclusion: This study demonstrates the potential to develop primary care prediction models for rare conditions, like LQTS, in routine primary care records and highlights key considerations including disease suitability, finding an appropriate linked dataset, the need for accurate case ascertainment and utilising an approach to modelling suitable for rare events. © The Author(s) 2024.},
	author_keywords = {Clinical prediction; Genetics; Long QT syndrome; Primary care; Prolonged QT interval; Rare disease},
	keywords = {beta adrenergic receptor blocking agent; nadolol; propranolol; adult; age; area under the curve; Article; clinical feature; collapse; controlled study; defibrillation; delayed diagnosis; diagnostic accuracy; diagnostic test accuracy study; electronic health record; epilepsy; faintness; female; heart palpitation; human; irritable colon; long QT syndrome; major clinical study; male; medical record review; middle aged; mitral valve disease; multivariate logistic regression analysis; observational study; prediction; primary medical care; propensity score; rare disease; risk assessment; sensitivity and specificity; United Kingdom},
	correspondence_address = {W. Evans; Primary Care Stratified Medicine (PRISM), Centre for Academic Primary Care, School of Medicine, University of Nottingham, Nottingham, Applied Health Research Building [42], University Park, NG7 2RD, United Kingdom; email: William.Evans@nottingham.ac.uk},
	publisher = {Springer Science and Business Media Deutschland GmbH},
	issn = {1868310X},
	language = {English},
	abbrev_source_title = {J. Community Genet.},
	type = {Article},
	publication_stage = {Final},
	source = {Scopus},
	note = {Cited by: 0; All Open Access, Hybrid Gold Open Access}
}

@ARTICLE{Davies2024806,
	author = {Davies, Laurie E. and Sinclair, David R. and Kingston, Andrew and Spiers, Gemma Frances and Hanratty, Barbara},
	title = {Is it possible to identify populations experiencing material disadvantage in primary care? A feasibility study using the Clinical Practice Research Database},
	year = {2024},
	journal = {Journal of Epidemiology and Community Health},
	volume = {78},
	number = {12},
	pages = {806 – 808},
	doi = {10.1136/jech-2024-222396},
	url = {https://www.scopus.com/inward/record.uri?eid=2-s2.0-85204408169&doi=10.1136%2fjech-2024-222396&partnerID=40&md5=fa0658ea8474652785144c2e149e83f6},
	affiliations = {National Institute for Health and Care Research (NIHR), Policy Research Unit in Older People and Frailty/Healthy Ageing, Population Health Sciences Institute, Newcastle University, Newcastle upon Tyne, United Kingdom},
	abstract = {Background Material disadvantage is associated with poor health, but commonly available area-based metrics provide a poor proxy for it. We investigate if a measure of material disadvantage could be constructed from UK primary care electronic health records. Methods Using data from Clinical Practice Research Datalink Aurum (May 2022) linked to the 2019 English Index of Multiple Deprivation (IMD), we sought to (1) identify codes that signified material disadvantage, (2) aggregate these codes into a binary measure of material disadvantage and (3) compare the proportion of people with this binary measure against IMD quintiles for validation purposes. Results We identified 491 codes related to benefits, employment, housing, income, environment, neglect, support services and transport. Participants with one or more of these codes were defined as being materially disadvantaged. Among 30,897,729 research-acceptable patients aged ≥18 with complete data, only 6.1% (n=1,894,225) were classified as disadvantaged using our binary measure, whereas 42.2% (n=13,038,085) belonged to the two most deprived IMD quintiles. Conclusion Data in a major primary care research database do not currently contain a useful measure of individual-level material disadvantage. This represents an omission of one of the most important health determinants. Consideration should be given to creating codes for use by primary care practitioners.  © Published by the BMJ Publishing Group Limited.},
	author_keywords = {GENERAL PRACTICE; Health inequalities; POVERTY; PRIMARY HEALTH CARE; PUBLIC HEALTH},
	keywords = {Adolescent; Adult; Aged; Databases, Factual; Electronic Health Records; Feasibility Studies; Female; Health Status Disparities; Humans; Male; Middle Aged; Primary Health Care; Socioeconomic Factors; United Kingdom; Vulnerable Populations; Young Adult; database; feasibility study; health impact; poverty; primary health care; public health; research work; aged; article; benchmarking; clinical practice; controlled study; data base; diagnosis; electronic health record; employment; feasibility study; female; housing; human; primary medical care; special situation for pharmacovigilance; adolescent; adult; factual database; health disparity; male; middle aged; primary health care; socioeconomics; United Kingdom; vulnerable population; young adult},
	correspondence_address = {L.E. Davies; National Institute for Health and Care Research (NIHR), Policy Research Unit in Older People and Frailty/Healthy Ageing, Population Health Sciences Institute, Newcastle University, Newcastle upon Tyne, United Kingdom; email: laurie.davies@newcastle.ac.uk},
	publisher = {BMJ Publishing Group},
	issn = {0143005X},
	coden = {JECHD},
	pmid = {39227144},
	language = {English},
	abbrev_source_title = {J. Epidemiol. Community Health},
	type = {Article},
	publication_stage = {Final},
	source = {Scopus},
	note = {Cited by: 0}
}

@ARTICLE{Taqi20241429,
	author = {Taqi, Aqila and Gran, Sonia and Knaggs, Roger David},
	title = {“Application of five different strategies to define a cohort of patients with knee osteoarthritis in a large primary care database”},
	year = {2024},
	journal = {Journal of Evaluation in Clinical Practice},
	volume = {30},
	number = {7},
	pages = {1429 – 1435},
	doi = {10.1111/jep.14045},
	url = {https://www.scopus.com/inward/record.uri?eid=2-s2.0-85196728480&doi=10.1111%2fjep.14045&partnerID=40&md5=795584aaf3c702d6b20346078de23da7},
	affiliations = {Division of Pharmacy Practice and Policy, School of Pharmacy, University of Nottingham, University Park Campus, Nottingham, United Kingdom; Department of Pharmacy, Sultan Qaboos University, Sultan Qaboos University Hospital, Muscat, Oman; Division of Rheumatology, Orthopaedics and Dermatology, Centre of Evidence Based Dermatology, School of Medicine, University of Nottingham, Nottingham, United Kingdom; Pain Centre versus Arthritis, University of Nottingham, Nottingham, United Kingdom; Primary Integrated Pain Services, Nottingham, United Kingdom},
	abstract = {Background: Electronic health records (EHR) are frequently used for epidemiological research including drug utilisation studies in a defined population such as the population with knee osteoarthritis (KOA). We sought to describe the process of defining a cohort of patients with KOA from a large UK primary care database and estimate the annual incidence of diagnosed KOA between 2000 and 2015. Method: This was a retrospective study using data from the clinical practice research datalink (CPRD). CPRD is a large primary care longitudinal electronic medical records’ database that contains anonymous records of patients from general practices across United Kingdom. Five different cohort definition strategies were applied including symptoms-based or diagnosis-based strategies or a combination of both. To validate results, the annual incidence of KOA was estimated and compared to published data. Results: The study defined 898,690 patients when symptoms-based strategy was applied, 137,541 patients when diagnosis based and 83,294 when a combination of both strategies were applied. The final cohort was defined using a diagnosis-based strategy that avoided overestimation (with symptoms-based definition) or underestimation (with a combination of symptoms and diagnosis). The incidence of KOA ranged from 1.33 per 1000 CPRD registrants in 2000, 1.76 in 2008 and 1.45 patients in 2015. Conclusion: This study logically/sensibly defined a cohort of patients with diagnosed KOA through the application of several strategies. This was an essential step to avoid subsequent over or underestimation of the prevalence of drug utilisation and the associated adverse clinical outcomes within primary care patients with KAO. © 2024 The Author(s). Journal of Evaluation in Clinical Practice published by John Wiley & Sons Ltd.},
	author_keywords = {cohort definition strategy; knee osteoarthritis incidence; osteoarthritis; read codes},
	keywords = {Adult; Aged; Aged, 80 and over; Databases, Factual; Electronic Health Records; Female; Humans; Incidence; Male; Middle Aged; Osteoarthritis, Knee; Primary Health Care; Retrospective Studies; United Kingdom; aged; arthralgia; Article; clinical outcome; clinical practice; cohort analysis; cross-sectional study; drug utilization; electronic medical record; epidemiological monitoring; female; human; incidence; knee osteoarthritis; lifestyle modification; longitudinal study; male; observational study; patellofemoral joint; prescription; primary medical care; retrospective study; sensitivity analysis; very elderly; adult; electronic health record; epidemiology; factual database; middle aged; primary health care; United Kingdom},
	correspondence_address = {A. Taqi; Sultan Qaboos University, Sultan Qaboos University Hospital, Musat, Oman; email: Aqeela@squ.edu.om},
	publisher = {John Wiley and Sons Inc},
	issn = {13561294},
	coden = {JECPF},
	pmid = {38924223},
	language = {English},
	abbrev_source_title = {J. Eval. Clin. Pract.},
	type = {Article},
	publication_stage = {Final},
	source = {Scopus},
	note = {Cited by: 0; All Open Access, Green Open Access, Hybrid Gold Open Access}
}

@ARTICLE{Down2024,
	author = {Down, Liz and Barlow, Melissa and Bailey, Sarah E. R. and Mounce, Luke T. A. and Merriel, Samuel W. D. and Watson, Jessica and Martins, Tanimola},
	title = {Association between patient ethnicity and prostate cancer diagnosis following a prostate-specific antigen test: a cohort study of 730,000 men in primary care in the UK},
	year = {2024},
	journal = {BMC Medicine},
	volume = {22},
	number = {1},
	doi = {10.1186/s12916-024-03283-5},
	url = {https://www.scopus.com/inward/record.uri?eid=2-s2.0-85186335823&doi=10.1186%2fs12916-024-03283-5&partnerID=40&md5=9b697d2b198ece9450f555acab1024e0},
	affiliations = {Department of Health and Community Sciences, University of Exeter, St Lukes Campus, Heavitree Road, Exeter, EX1 2LU, United Kingdom; Centre for Primary Care & amp; Health Services Research, University of Manchester, Oxford Road, Manchester, M13 9PL, United Kingdom; Centre for Academic Primary Care (CAPC), Population Health Sciences, Bristol Medical School, University of Bristol, Canynge Hall, 39 Whatley Road, Bristol, BS8 2PS, United Kingdom},
	abstract = {Background: Black men have higher prostate-specific antigen (PSA) levels and higher prostate cancer incidence and mortality than White men, while Asian men tend to have lower prostate cancer incidence and mortality than White men. Much of the evidence comes from the USA, and information from UK populations is limited. Methods: This retrospective cohort study used data on patients registered at general practices in England contributing to the Clinical Practice Research Datalink (CPRD) Aurum dataset. Those eligible were men aged 40 and over with a record of ethnicity and a PSA test result recorded between 2010 and 2017 with no prior cancer diagnosis. The aim was to assess the incidence of prostate cancer following a raised PSA test result in men from different ethnic groups. Additionally, incidence of advanced prostate cancer was investigated. Cancer incidence was estimated from multi-level logistic regression models adjusting for potential confounding factors. Results: 730,515 men with a PSA test were included (88.9% White). Black men and men with mixed ethnicity had higher PSA values, particularly for those aged above 60 years. In the year following a raised PSA result (using age-specific thresholds), Black men had the highest prostate cancer incidence at 24.7% (95% CI 23.3%, 26.2%); Asian men had the lowest at 13.4% (12.2%, 14.7%); incidence for White men was 19.8% (19.4%, 20.2%). The peak incidence of prostate cancer for all groups was in men aged 70–79. Incidence of prostate cancer diagnosed at an advanced stage was similar between Black and White men. Conclusions: More prostate cancer was diagnosed in Black men with a raised PSA result, but rates of advanced prostate cancer were not higher in this group. In this large primary care-based cohort, the incidence of prostate cancer in men with elevated PSA levels increases with increasing age, even when using age-adjusted thresholds, with Black men significantly more likely to be diagnosed compared to White or Asian men. The incidence of advanced stage prostate cancer at diagnosis was similar for Black and White men with a raised PSA result, but lower for Asian men. © The Author(s) 2024.},
	author_keywords = {Blood tests; Ethnicity; Health inequities; Prostate cancer; Prostate-specific antigen},
	keywords = {Adult; Cohort Studies; Ethnicity; Humans; Male; Middle Aged; Primary Health Care; Prostate-Specific Antigen; Prostatic Neoplasms; Retrospective Studies; United Kingdom; White; prostate specific antigen; prostate specific antigen; adult; advanced cancer; aged; antigen blood level; Article; Asian; Black person; blood examination; cancer diagnosis; cancer incidence; Caucasian; clinical practice; cohort analysis; confidence interval; confounding variable; controlled study; data base; disease association; ethnicity; groups by age; health disparity; human; logistic regression analysis; major clinical study; male; middle aged; primary medical care; prostate cancer; retrospective study; United Kingdom; ethnicity; primary health care; prostate tumor; United Kingdom},
	correspondence_address = {L. Down; Department of Health and Community Sciences, University of Exeter, Exeter, St Lukes Campus, Heavitree Road, EX1 2LU, United Kingdom; email: e.a.down@exeter.ac.uk},
	publisher = {BioMed Central Ltd},
	issn = {17417015},
	pmid = {38424555},
	language = {English},
	abbrev_source_title = {BMC Med.},
	type = {Article},
	publication_stage = {Final},
	source = {Scopus},
	note = {Cited by: 11; All Open Access, Gold Open Access, Green Open Access}
}

@ARTICLE{Barclay2024,
	author = {Barclay, Nicola L. and Burn, Edward and Delmestri, Antonella and Duarte-Salles, Talita and Golozar, Asieh and Man, Wai Yi and Tan, Eng Hooi and Tietzova, Ilona and Prieto-Alhambra, Daniel and Newby, Danielle and N’Dow, James and Witjes, Wim and Smith, Emma Jane and Bezuidenhout, Carla and Collen, Sarah and Plass, Karin and Blum, Torsten Gerriet and Borkowetz, Angelika and Willemse, Peter-Paul and Cornford, Philip and Dabestani, Saeed and Schlief, Maurice and Rivas, Juan Gómez and Bjartell, Anders and Roobol, Monique and Beyer, Katharina and Venderbos, Lionne and Remmers, Sebastiaan and Nieboer, Daan and Boomsma, Raoul and De Meulder, Bertrand and Auffray, Charles and Taibi, Nesrine and Hijazy, Ayman and Saporta, Albert and Pellet, Johann and Omar, Imran and Anderson, Lesley and MacLennan, Steven and MacLennan, Sara and Speirs, Valerie and Zibaite, Solveiga and Boyle, Moragh and Murray, Charlotte and Brown, Dianne and McDonald, Demi and Metspalu, Andres and Vilo, Jaak and Kolde, Raivo and Reisberg, Sulev and Sügis, Elena and Oja, Marek and Objartel, Telver and Briganti, Alberto and Gandaglia, Giorgio and Faticoni, Martina and Matteuzzi, Greta and Chelala, Claude and Jones, Louise and Abdollahyan, Maryam and Gadaleta, Emanuela and Juckeland, Guido and Bussmann, Michael and Kotik, Daniel and Yakimovich, Artur and Bauer, Torsten and Kollmeier, Jens and Werchan, Jessica and Graebig-Rancourt, Rebecca and Sjöblom, Tobias and Larsson, Chatarina and Nordmark, Arvid Widenlou and Khalid, Sara and Mafi, Mahkameh and Tan, Cheryl and Forgó, Nikolaus and Napieralski, Antoni and Wimmer, Martina and Haimbuchner, Katharina and Kaltenbrunner, Saskia and Hartl, Katja and Guliaeva, Kseniia and Curigliano, Giuseppe and Criscitiello, Carmen and Morganti, Stefania and Corti, Chiara and Zotto, Elena Dal and Harbeck, Nadia and Koch, Julian and Navani, Neal and Janes, Sam and Bhamani, Amyn and Lejeune, Stephane and Campone, Mario and Frenel, Jean-Sebastien and Joubel, Kevin and Bocquet, François and Berneur, Camille and Laloue, Marion and Dutot, Malvina and Jacob, Ludovic and Macle, Delphine and Thauvin, Stéphanie and Seguin, Fanny and Le Manach, Catherine and Lambin, Philippe and Ankolekar, Anshu and Perez, Laura and Vaccaro, Valérie and Tonia, Thomy and Genton, Céline and van Geffen, Wouter and Frille, Armin and Fallet, Vincent and Costantini, Adrien and Wesselmann, Simone and Kowalski, Christoph and Sibert, Nora Tabea and Griesshammer, Ellen and Powell, Pippa and Williams, Clare and van Dorp, Sigrid and Honing, Nadia and Téllez, Javier and Garrido, Sandra and Galán, Roberto and Villoria, Ruben and Fernández, Inmaculada Perea and de Arenosa Barbeito, Paloma López and Borrull, Enric Bousoño and Giménez, Laura Tur and Hernandez, Soralys and Fuente, Pablo Gonzalez and García, Juan Miguel Auñón and González, José Carlos Barrios and Galban, Alvaro Morandeira and Kremer, Andreas and Quaranta, Maria and La Ferla, Sebastiano and Marc, Loic and Christian, Nils and Bauer, Christian and Pina, Mariana and Auweter, Sigrid and Reichwald, Julia and Bonsen-Thomas, Corinna Zur and Tschetsch, Larissa and Pinto, Francisco and Lesuffleur, Samuel and Blottière, Matthieu and Duflot, Louise and Vallas, David and Chaudé, Pierre-Olivier and Baumier, Marie and Cremonini, Daniele and Torremante, Patrizia and Fromm, Florian and von Scharfenberg, Verena and Rosenits, Karin and Azevedo, Nuno and Hartig, Marcel and Kantz, Waltraud and Kube, Frederic and Matthews, Amanda and Arondekar, Bhakti and Gori, Bruno and Krüger, Hagen and Ilinares, Julia and Wilner, Keith and Serfass, Lucile and McRoy, Lynn and Miller, Robert and Bauer, Simon and Simon, Sofia and Papanastasiou, Georgios and Godbold, Karen and Cahill, Edwina and Langhammer, Stefan and Adams, Anne and Boie, Sebastian and Reis, Florian and Axelsson, Susan Evans and Butler-Ransohoff, John-Edward and Meyer, Imke and Saatci, Selmin Ulusu and Kurki, Samu and Ostojic, Helene and Majdi, Abdelali and Villalba, Santiago and Jasti, Sai and Wolny, Adrian and Schneider, Lisa and Rousset, Adrian and Cleuren, Ivo and Sylvan, Sandra Eketorp and Paintin, Ellie and Pokrzepa, Monika and Pourbaix, Nicolas and Lorber, Carolin and Thomas, Marlene and Morris, Stefanie and Mouta, Joao and von Meyenn, Martina and Shivhare, Mahesh and Metcalfe, Thomas and Andre, Camille and Baeumen, Tobias Schulte in den and Hannon, Jason and Hochberg, Alan Mark and Sukumaran, Kartick and Shen, Jie and Katta, Nareen and Xu, Yilin and Turner, Sean and Ossyra, John and Dellamonica, David and Moses, Heather and Zhang, Yiduo and Dufour, Christophe and Simon, Marcus and Campos, Maria Teresa and Naqvi, Hassan and Ceder, Jens and Alekseeva, Olga and Mueller, Burkhard and Flosdorf, Tobias and Koch, Ruben and Goette, Anastasia and Hedström, Gustaf and Edqvist, Per-Henrik},
	title = {Trends in incidence, prevalence, and survival of breast cancer in the United Kingdom from 2000 to 2021},
	year = {2024},
	journal = {Scientific Reports},
	volume = {14},
	number = {1},
	doi = {10.1038/s41598-024-69006-1},
	url = {https://www.scopus.com/inward/record.uri?eid=2-s2.0-85201543350&doi=10.1038%2fs41598-024-69006-1&partnerID=40&md5=183eaa6fe8cc8ac2ff48bb09cae1ec13},
	affiliations = {Centre for Statistics in Medicine, Nuffield Department of Orthopaedics, Rheumatology and Musculoskeletal Sciences, University of Oxford, Oxford, OX3 7LD, United Kingdom; Fundació Institut Universitari Per a La Recerca a L’Atenció Primària de Salut Jordi Gol I Gurina (IDIAPJGol), Barcelona, Spain; Department of Medical Informatics, Erasmus University Medical Centre, Rotterdam, Netherlands; Odysseus Data Service, Cambridge, MA, United States; OHDSI Center at the Roux Institute, Northeastern University, Boston, MA, United States; First Department of Tuberculosis and Respiratory Diseases, First Faculty of Medicine, Charles University, Katerinska 1660/32, Prague, 121 08, Czech Republic; Stichting European Urological Foundation, Arnhem, Netherlands; Lunds Universitet, Lund, Sweden; Erasmus Universitair Medisch Centrum Rotterdam, Rotterdam, Netherlands; Association EISBM, Vourles, France; The University Court of the University of Aberdeen, Aberdeen, United Kingdom; Tartu Ulikool, Tartu, Estonia; Universita Vita-Salute San Raffaele, Milan, Italy; Queen Mary University of London, London, United Kingdom; Helmholtz-Zentrum Dresden-Rossendorf EV, Dresden, Germany; Helios Klinikum Emil Von Behring GMBH, Berlin, Germany; Uppsala Universitet, Uppsala, Sweden; The Chancellor, Masters and Scholars of the University of Oxford, Oxford, United Kingdom; Universitat Wien, Vienna, Austria; Istituto Europeo di Oncologia SRL, Milan, Italy; Ludwig-Maximiliansuniversitaet Muenchen, Munich, Germany; University College London, London, United Kingdom; European Organisation for Research and Treatment of Cancer AISBL, Brussels, Belgium; Institut de Cancerologie de L’ouest, Angers, France; Universiteit Maastricht, Maastricht, Netherlands; Fundacio Institut Universitari Pera la Recerca A L’atencio Primaria de Salut Jordi Gol I Gurina, Barcelona, Spain; European Respiratory Society, Lausanne, Switzerland; Deutsche Krebsgesellschaft EV, Berlin, Germany; European Lung Foundation, Sheffield, United Kingdom; ttopstart BV, Rijswijk, Netherlands; GMV Soluciones Globales Internet SAU, Madrid, Spain; Information Technology for Translational Medicine (ITTM) SA, Esch-Sur-Alzette, Luxembourg; Smart Reporting GMBH, Munich, Germany; Owkin France, Paris, France; Arttic Innovation GMBH, Munich, Germany; Ydeal.Net Software LDA, Santa Maria Da Feira, Portugal; Pfizer Limited, Sandwich, United Kingdom; Bayer Aktiengesellschaft, Leverkusen, Germany; Amegen, Diegem, Belgium; F. Hoffmann-LA Roche AG, Basel, Switzerland; AbbVie Inc, North Chicago, United States; AstraZeneca AB, Södertälje, Sweden; Mutabor Technologies GMBH, Hamburg, Germany; Region Uppsala, Uppsala, Sweden},
	abstract = {Breast cancer is the most frequently diagnosed cancer in females globally. However, we know relatively little about trends in males. This study describes United Kingdom (UK) secular trends in breast cancer from 2000 to 2021 for both sexes. We describe a population-based cohort study using UK primary care Clinical Practice Research Datalink (CPRD) GOLD and Aurum databases. There were 5,848,436 eligible females and 5,539,681 males aged 18+ years, with ≥ one year of prior data availability in the study period. We estimated crude breast cancer incidence rates (IR), prevalence and survival probability at one-, five- and 10-years after diagnosis using the Kaplan–Meier method. Analyses were further stratified by age. Crude IR of breast cancer from 2000 to 2021 was 194.4 per 100,000 person-years for females and 1.16 for males. Crude prevalence in 2021 was 2.1% for females and 0.009% for males. Both sexes have seen around a 2.5-fold increase in prevalence across time. Incidence increased with age for both sexes, peaking in females aged 60–69 years and males 90+. There was a drop in incidence for females aged 70–79 years. From 2003–2019, incidence increased > twofold in younger females (aged 18–29: IR 2.12 in 2003 vs. 4.58 in 2018); decreased in females aged 50–69 years; and further declined from 2015 onwards in females aged 70–89 years. Survival probability for females after one-, five-, and ten-years after diagnosis was 95.1%, 80.2%, and 68.4%, and for males 92.9%, 69.0%, and 51.3%. Survival probability at one-year increased by 2.08% points, and survival at five years increased by 5.39% from 2000–2004 to 2015–2019 for females, particularly those aged 50–70 years. For males, there were no clear time-trends for short-term and long-term survival probability. Changes in incidence of breast cancer in females largely reflect the success of screening programmes, as rates rise and fall in synchronicity with ages of eligibility for such programmes. Overall survival from breast cancer for females has improved from 2000 to 2021, again reflecting the success of screening programmes, early diagnosis, and improvements in treatments. Male breast cancer patients have worse survival outcomes compared to females, highlighting the need to develop male-specific diagnosis and treatment strategies to improve long-term survival in line with females. © The Author(s) 2024.},
	keywords = {Adolescent; Adult; Aged; Aged, 80 and over; Breast Neoplasms; Breast Neoplasms, Male; Female; Humans; Incidence; Male; Middle Aged; Prevalence; Survival Rate; United Kingdom; Young Adult; adolescent; adult; aged; breast tumor; epidemiology; female; human; incidence; male; middle aged; mortality; prevalence; survival rate; United Kingdom; very elderly; young adult},
	correspondence_address = {D. Prieto-Alhambra; Centre for Statistics in Medicine, Nuffield Department of Orthopaedics, Rheumatology and Musculoskeletal Sciences, University of Oxford, Oxford, OX3 7LD, United Kingdom; email: daniel.prietoalhambra@ndorms.ox.ac.uk},
	publisher = {Nature Research},
	issn = {20452322},
	pmid = {39153995},
	language = {English},
	abbrev_source_title = {Sci. Rep.},
	type = {Article},
	publication_stage = {Final},
	source = {Scopus},
	note = {Cited by: 4}
}

@ARTICLE{Wang2024,
	author = {Wang, Zixuan and Matthewman, Julian and Tazare, John and Yu, Qiuyan and Cheung, Ka Shing and Chui, Celine S. L. and Chan, Esther W. Y. and Bhaskaran, Krishnan and Smeeth, Liam and Wong, Ian C. K. and Douglas, Ian J. and Wong, Angel Y. S.},
	title = {Risk of mortality between warfarin and direct oral anticoagulants: population-based cohort studies},
	year = {2024},
	journal = {BMC Medicine},
	volume = {22},
	number = {1},
	doi = {10.1186/s12916-024-03808-y},
	url = {https://www.scopus.com/inward/record.uri?eid=2-s2.0-85212781600&doi=10.1186%2fs12916-024-03808-y&partnerID=40&md5=734583bae245f916a2f9939e7eea9050},
	affiliations = {Department of Non-Communicable Disease Epidemiology, Faculty of Epidemiology & Population Health, London, School of Hygiene and Tropical Medicine, London, United Kingdom; Laboratory of Data Discovery for Health (D24H), Hong Kong; School of Pharmacy, School of Health Sciences, College of Medicine and Health, University of Birmingham, Birmingham, United Kingdom; Department of Medical Statistics, Faculty of Epidemiology & Population Health, London, School of Hygiene and Tropical Medicine, London, United Kingdom; Department of Medicine, School of Clinical Medicine, Queen Mary Hospital, The University of Hong Kong, Hong Kong; Department of Medicine, The University of Hong Kong-Shenzhen Hospital, Shenzhen, China; School of Nursing, Li Ka Shing Faculty of Medicine, The University of Hong Kong, Hong Kong; School of Public Health, Li Ka Shing, Faculty of Medicine, The University of Hong Kong, Hong Kong; Centre for Safe Medication Practice and Research, Department of Pharmacology and Pharmacy, The University of Hong Kong, Hong Kong; Aston School of Pharmacy, Aston University, Birmingham, United Kingdom},
	abstract = {Background: Direct oral anticoagulants (DOACs) have been reported to be associated with a higher risk of mortality compared with an older alternative, warfarin using primary care data in the United Kingdom (UK). However, other studies observed contradictory findings. We therefore aimed to investigate the association between mortality and warfarin, compared with DOACs. Methods: We conducted cohort studies using UK Clinical Practice Research Datalink (CPRD) Aurum and Hong Kong Clinical Data Analysis and Reporting System (CDARS) to identify the association between warfarin and hazard of mortality, compared to DOACs. Individuals with non-valvular atrial fibrillation aged ≥ 18 years who had first anticoagulant therapy (warfarin or DOAC) during 1/1/2011–31/12/2019 were included. Results: Compared with DOAC use, a lower hazard of all-cause mortality was found in warfarin users (hazard ratio (HR) = 0.81, 95% confidence interval (CI) = 0.77–0.86) in CPRD; while a higher hazard was observed in warfarin users (HR = 1.31, 95% CI = 1.24–1.39) in CDARS, versus DOAC users. In our exploratory analysis, consistent results were seen in both databases when stratified warfarin users by time in therapeutic range (TTR) using post-baseline measurements: a lower hazard of all-cause mortality in warfarin users with TTR ≥ 65% (CPRD: HR = 0.68, 95% CI = 0.65–0.72; CDARS: HR = 0.86, 95% CI = 0.77–0.96) and increased hazard in warfarin users with TTR < 65% (CPRD: HR = 1.14, 95% CI = 1.05–1.23; CDARS: HR = 1.59, 95% CI = 1.50–1.69), versus DOAC users. Conclusions: The differences in hazard of all-cause mortality associated with warfarin compared with DOAC, in part may depend on anticoagulation control in warfarin users. Notably, this study is unable to establish a causal relationship between warfarin and mortality stratified by TTR, versus DOACs, requiring future studies for further investigation. © The Author(s) 2024.},
	author_keywords = {Direct anticoagulant; Mortality; Warfarin},
	keywords = {Administration, Oral; Aged; Aged, 80 and over; Anticoagulants; Atrial Fibrillation; Cohort Studies; Female; Hong Kong; Humans; Male; Middle Aged; United Kingdom; Warfarin; anticoagulant agent; apixaban; calcium channel blocking agent; dabigatran; edoxaban; genitourinary agent; rivaroxaban; warfarin; anticoagulant agent; warfarin; adult; aged; anticoagulant therapy; anticoagulation; Article; atrial fibrillation; body mass; cardiovascular disease; chronic kidney failure; cohort analysis; diabetes mellitus; electronic health record; estimated glomerular filtration rate; female; general practice; glomerulus filtration rate; Hong Kong; human; hypertension; ICD-10; kidney transplantation; major clinical study; male; middle aged; mitral valve stenosis; mortality; polypharmacy; propensity score; atrial fibrillation; drug therapy; epidemiology; mortality; oral drug administration; United Kingdom; very elderly},
	correspondence_address = {Z. Wang; Department of Non-Communicable Disease Epidemiology, Faculty of Epidemiology & Population Health, London, School of Hygiene and Tropical Medicine, London, United Kingdom; email: z.wang.11@bham.ac.uk},
	publisher = {BioMed Central Ltd},
	issn = {17417015},
	pmid = {39710653},
	language = {English},
	abbrev_source_title = {BMC Med.},
	type = {Article},
	publication_stage = {Final},
	source = {Scopus},
	note = {Cited by: 0; All Open Access, Gold Open Access}
}

@ARTICLE{Dimakos20243088,
	author = {Dimakos, Jenny and Cui, Ying and Platt, Robert W. and Renoux, Christel and Filion, Kristian B. and Douros, Antonios},
	title = {Fluoroquinolones and the risk of severe hypoglycaemia among sulphonylurea users: Population-based cohort study},
	year = {2024},
	journal = {Diabetes, Obesity and Metabolism},
	volume = {26},
	number = {8},
	pages = {3088 – 3098},
	doi = {10.1111/dom.15627},
	url = {https://www.scopus.com/inward/record.uri?eid=2-s2.0-85192184179&doi=10.1111%2fdom.15627&partnerID=40&md5=34be30c1f6724cce4df9f65e8065e795},
	affiliations = {Department of Medicine, McGill University, Montreal, Canada; Centre for Clinical Epidemiology, Lady Davis Institute, Montreal, Canada; Department of Epidemiology, Biostatistics and Occupational Health, McGill University, Montreal, Canada; Department of Pediatrics, McGill University, Montreal, Canada; Department of Neurology and Neurosurgery, McGill University, Montreal, Canada; Institute of Clinical Pharmacology and Toxicology, Charité-Universitätsmedizin Berlin, Berlin, Germany},
	abstract = {Aim: Fluoroquinolone-related hypoglycaemia is rare but may become clinically relevant in individuals at high baseline hypoglycaemic risk, such as patients with diabetes using sulphonylureas. Our population-based cohort study assessed whether fluoroquinolones are associated with an increased risk of severe hypoglycaemia compared with amoxicillin among patients treated with sulphonylureas. Materials and Methods: Using the UK's Clinical Practice Research Datalink Aurum linked to hospitalization and vital statistics data, we assembled a base cohort of patients who initiated second-generation sulphonylureas (1998-2020). The study cohort included patients initiating either fluoroquinolones or amoxicillin while on sulphonylureas. Using an intent-to-treat exposure definition, we assessed the 30-day risk of severe hypoglycaemia (hospitalization with or death because of hypoglycaemia) associated with fluoroquinolones compared with amoxicillin. Cox models estimated hazard ratios (HRs) with 95% confidence intervals (CIs) of severe hypoglycaemia after 1:5 matching on previous sulphonylurea use and propensity scores. Secondary analyses were stratified by demographics and glycated haemoglobin. Results: Overall, 143 417 patients initiated fluoroquinolones (n = 13 123) or amoxicillin (n = 130 294) while on sulphonylureas. Compared with amoxicillin, fluoroquinolones were not associated with the risk of severe hypoglycaemia (HR, 1.17; 95% CI, 0.91-1.50). Fluoroquinolones were associated with an increased risk in patients <65 years (HR, 2.90; 95% CI, 1.41-5.97) but not in those ≥65 years (HR, 1.03; 95% CI, 0.79-1.35) in stratified analyses. There was no evidence of effect modification by sex or glycated haemoglobin. Conclusions: In patients using second-generation sulphonylureas, fluoroquinolones were not associated with an increased risk of severe hypoglycaemia compared with amoxicillin. An increased risk among younger adults is possible. © 2024 The Authors. Diabetes, Obesity and Metabolism published by John Wiley & Sons Ltd.},
	author_keywords = {antidiabetic drug; hypoglycaemia; pharmaco-epidemiology; real-world evidence; sulphonylureas},
	keywords = {Adult; Aged; Amoxicillin; Anti-Bacterial Agents; Cohort Studies; Diabetes Mellitus, Type 2; Female; Fluoroquinolones; Humans; Hypoglycemia; Hypoglycemic Agents; Male; Middle Aged; Risk Factors; Sulfonylurea Compounds; United Kingdom; amoxicillin; antidiabetic agent; canagliflozin; gatifloxacin; glibenclamide; gliclazide; glimepiride; glycated hemoglobin; insulin; levofloxacin; metformin; norfloxacin; ofloxacin; quinolone derivative; saxagliptin; sodium glucose cotransporter 2 inhibitor; sulfonylurea; tramadol; amoxicillin; antidiabetic agent; antiinfective agent; quinolone derivative; sulfonylurea derivative; aged; antibiotic resistance; antibiotic sensitivity; Article; body mass; cardiovascular disease; cognitive defect; cohort analysis; diabetes mellitus; diabetic obesity; disease duration; drug comparison; drug interaction; drug therapy; estimated glomerular filtration rate; glaucoma; glomerulus filtration rate; heart failure; hospitalization; human; hyperlipidemia; hypertension; hypoglycemia; ICD-10; insulin resistance; intention to treat analysis; kidney transplantation; liver cirrhosis; major clinical study; male; non insulin dependent diabetes mellitus; oral glucose tolerance test; propensity score; prospective study; respiratory tract infection; risk factor; secondary analysis; sensitivity analysis; special situation for pharmacovigilance; adult; epidemiology; female; hypoglycemia; middle aged; non insulin dependent diabetes mellitus; United Kingdom},
	correspondence_address = {A. Douros; Institute of Clinical Pharmacology and Toxicology, CharitéCentrum 5, Charité-Universitätsmedizin Berlin, Berlin, Charitéplatz 1, 10117, Germany; email: antonios.douros@charite.de},
	publisher = {John Wiley and Sons Inc},
	issn = {14628902},
	coden = {DOMEF},
	pmid = {38698651},
	language = {English},
	abbrev_source_title = {Diabetes Obes. Metab.},
	type = {Article},
	publication_stage = {Final},
	source = {Scopus},
	note = {Cited by: 1; All Open Access, Hybrid Gold Open Access}
}

@ARTICLE{Ozaltin2024,
	author = {Ozaltin, Burcu and Chapman, Robert and Arfeen, Muhammad Qummer Ul and Fitzpatick, Natalie and Hemingway, Harry and Direk, Kenan and Jacob, Joseph},
	title = {Delineating excess comorbidities in idiopathic pulmonary fibrosis: an observational study},
	year = {2024},
	journal = {Respiratory Research},
	volume = {25},
	number = {1},
	doi = {10.1186/s12931-024-02875-2},
	url = {https://www.scopus.com/inward/record.uri?eid=2-s2.0-85196255425&doi=10.1186%2fs12931-024-02875-2&partnerID=40&md5=7701f616f74b178c17b9f986db1c0d77},
	affiliations = {Satsuma Lab, Centre for Medical Image Computing, UCL, London, United Kingdom; UCL Respiratory, UCL, London, United Kingdom; UCL Institute of Health Informatics, UCL, London, United Kingdom; Imperial Clinical Trials Unit, Imperial College London, London, United Kingdom},
	abstract = {Background: Our study examined whether prevalent and incident comorbidities are increased in idiopathic pulmonary fibrosis (IPF) patients when compared to matched chronic obstructive pulmonary disease (COPD) patients and control subjects without IPF or COPD. Methods: IPF and age, gender and smoking matched COPD patients, diagnosed between 01/01/1997 and 01/01/2019 were identified from the Clinical Practice Research Datalink GOLD database multiple registrations cohort at the first date an ICD-10 or read code mentioned IPF/COPD. A control cohort comprised age, gender and pack-year smoking matched subjects without IPF or COPD. Prevalent (prior to IPF/COPD diagnosis) and incident (after IPF/COPD diagnosis) comorbidities were examined. Group differences were estimated using a t-test. Mortality relationships were examined using multivariable Cox proportional hazards adjusted for patient age, gender and smoking status. Results: Across 3055 IPF patients, 38% had 3 or more prevalent comorbidities versus 32% of COPD patients and 21% of matched control subjects. Survival time reduced as the number of comorbidities in an individual increased (p < 0.0001). In IPF, prevalent heart failure (Hazard ratio [HR] = 1.62, 95% Confidence Interval [CI]: 1.43–1.84, p < 0.001), chronic kidney disease (HR = 1.27, 95%CI: 1.10–1.47, p = 0.001), cerebrovascular disease (HR = 1.18, 95%CI: 1.02–1.35, p = 0.02), abdominal and peripheral vascular disease (HR = 1.29, 95%CI: 1.09–1.50, p = 0.003) independently associated with reduced survival. Key comorbidities showed increased incidence in IPF (versus COPD) 7–10 years prior to IPF diagnosis. Interpretation: The mortality impact of excessive prevalent comorbidities in IPF versus COPD and smoking matched controls suggests that multiorgan mechanisms of injury need elucidation in patients that develop IPF. © The Author(s) 2024.},
	author_keywords = {Chronic obstructive pulmonary disease; Comorbidities; Idiopathic pulmonary fibrosis},
	keywords = {Aged; Aged, 80 and over; Cohort Studies; Comorbidity; Female; Humans; Idiopathic Pulmonary Fibrosis; Incidence; Male; Middle Aged; Prevalence; Pulmonary Disease, Chronic Obstructive; adult; aged; allergic pneumonitis; Article; asthma; atrial fibrillation; case control study; cerebrovascular disease; chronic kidney failure; chronic obstructive lung disease; clinical assessment; cohort analysis; comorbidity; controlled study; dementia; diabetes mellitus; female; fibrosing alveolitis; heart disease; heart failure; human; hypertension; hyperthyroidism; hypothyroidism; inflammatory bowel disease; liver cirrhosis; lung cancer; major clinical study; male; neoplasm; observational study; peripheral vascular disease; pneumoconiosis; pneumonia; prevalence; pulmonary hypertension; sleep apnea syndromes; smoking; chronic obstructive lung disease; comorbidity; diagnosis; epidemiology; incidence; middle aged; mortality; very elderly},
	correspondence_address = {J. Jacob; Satsuma Lab, Centre for Medical Image Computing, UCL, London, United Kingdom; email: j.jacob@ucl.ac.uk},
	publisher = {BioMed Central Ltd},
	issn = {14659921},
	coden = {RREEB},
	pmid = {38898447},
	language = {English},
	abbrev_source_title = {Respir. Res.},
	type = {Article},
	publication_stage = {Final},
	source = {Scopus},
	note = {Cited by: 2; All Open Access, Gold Open Access, Green Open Access}
}

@ARTICLE{Ju20243911,
	author = {Ju, Chengsheng and Lau, Wallis C.Y. and Manisty, Charlotte and Chambers, Pinkie and Brauer, Ruth and Forster, Martin D. and Mackenzie, Isla S. and Wei, Li},
	title = {Use of heart failure medical therapy before and after a cancer diagnosis: A longitudinal study},
	year = {2024},
	journal = {ESC Heart Failure},
	volume = {11},
	number = {6},
	pages = {3911 – 3923},
	doi = {10.1002/ehf2.14981},
	url = {https://www.scopus.com/inward/record.uri?eid=2-s2.0-85199130231&doi=10.1002%2fehf2.14981&partnerID=40&md5=bf63d83db0dd4e4212dfaf6f85db569b},
	affiliations = {Research Department of Practice and Policy, School of Pharmacy, University College London, London, United Kingdom; Centre for Medicines Optimisation Research and Education, University College London Hospitals NHS Foundation Trust, London, United Kingdom; Laboratory of Data Discovery for Health (D24H), Hong Kong Science Park, Hong Kong; Centre for Safe Medication Practice and Research, Department of Pharmacology and Pharmacy, Li Ka Shing Faculty of Medicine, The University of Hong Kong, Hong Kong; Institute of Cardiovascular Science, University College London, London, United Kingdom; Department of Cardiology, St Bartholomew's Hospital, Barts Health NHS Trust, London, United Kingdom; UCL Cancer Institute, University College London, London, United Kingdom; MEMO Research, Division of Molecular and Clinical Medicine, University of Dundee, Dundee, United Kingdom},
	abstract = {Aims: We aim to evaluate change in the use of prognostic guideline-directed medical therapies (GDMTs) for heart failure (HF) before and after a cancer diagnosis as well as the matched non-cancer controls, including renin-angiotensin-system inhibitors (RASIs), beta-blockers, and mineralocorticoid receptor antagonists (MRAs). Methods and results: We conducted a longitudinal study in patients with HF in the UK Clinical Practice Research Datalink between 2005 and 2021. We selected patients with probable HF with reduced ejection fraction (HFrEF) based on diagnostic and prescription records. We described the longitudinal trends in the use and dosing of GDMTs before and after receiving an incident cancer diagnosis. HF patients with cancer were matched with a 1:1 ratio to HF patients without cancer to investigate the association between cancer diagnosis and treatment adherence, persistence, initiation, and dose titration as odds ratios (ORs) with 95% confidence intervals (CIs) using multivariable logistic regression models. Of 8504 eligible HFrEF patients with incident cancer, 4890 were matched to controls without cancer. The mean age was 75.7 (±8.4) years and 73.9% were male. In the 12 months following a cancer diagnosis, patients experienced reductions in the use and dosing of GDMT. Compared with the non-cancer controls, patients with cancer had higher risks for poor adherence for all three medication classes (RASIs: OR = 1.51, 95% CI = 1.35–1.68; beta-blockers: OR = 1.22, 95% CI = 1.08–1.37; MRAs: OR = 1.31, 95% CI = 1.08–1.59) and poor persistence (RASIs: OR = 2.04, 95% CI = 1.75–2.37; beta-blockers: OR = 1.35, 95% CI = 1.12–1.63; MRAs: OR = 1.49, 95% CI = 1.16–1.93), and higher risks for dose down-titration for RASIs (OR = 1.69, 95% CI = 1.40–2.04) and beta-blockers (OR = 1.31, 95% CI = 1.05–1.62). Cancer diagnosis was not associated with treatment initiation or dose up-titration. Event rates for HF hospitalization and mortality were higher in patients with poor adherence or persistence to GDMTs. Conclusions: Following a cancer diagnosis, patients with HFrEF were more likely to have reduced use of GDMTs for HF. © 2024 The Author(s). ESC Heart Failure published by John Wiley & Sons Ltd on behalf of European Society of Cardiology.},
	author_keywords = {Cancer; Heart failure; Longitudinal study; Pharmacological treatment},
	keywords = {Adrenergic beta-Antagonists; Aged; Angiotensin Receptor Antagonists; Angiotensin-Converting Enzyme Inhibitors; Female; Follow-Up Studies; Heart Failure; Humans; Longitudinal Studies; Male; Mineralocorticoid Receptor Antagonists; Neoplasms; Prognosis; Retrospective Studies; Stroke Volume; United Kingdom; angiotensin receptor antagonist; anticoagulant agent; antithrombocytic agent; beta adrenergic receptor blocking agent; bisoprolol; carvedilol; dipeptidyl carboxypeptidase inhibitor; diuretic agent; enkephalinase inhibitor; furosemide; hydroxymethylglutaryl coenzyme A reductase inhibitor; mineralocorticoid antagonist; nebivolol; nitric acid derivative; angiotensin receptor antagonist; beta adrenergic receptor blocking agent; dipeptidyl carboxypeptidase inhibitor; mineralocorticoid antagonist; aged; Article; bladder cancer; body mass; breast cancer; cancer diagnosis; cancer incidence; cardiovascular mortality; cohort analysis; colorectal cancer; comorbidity; controlled study; disease duration; disease severity; drug dose titration; drug megadose; female; follow up; frailty; heart failure; heart failure with reduced ejection fraction; hospitalization; human; lifestyle; longitudinal study; major clinical study; male; medication compliance; melanoma; patient compliance; polypharmacy; prescription; prognosis; prostate cancer; renin angiotensin aldosterone system; smoking; clinical trial; complication; diagnosis; drug therapy; epidemiology; heart failure; heart stroke volume; multicenter study; neoplasm; physiology; prognosis; retrospective study; United Kingdom},
	correspondence_address = {L. Wei; Research Department of Practice and Policy, School of Pharmacy, University College London, London, United Kingdom; email: l.wei@ucl.ac.uk},
	publisher = {John Wiley and Sons Inc},
	issn = {20555822},
	pmid = {39041459},
	language = {English},
	abbrev_source_title = {ESC Heart Fail.},
	type = {Article},
	publication_stage = {Final},
	source = {Scopus},
	note = {Cited by: 1; All Open Access, Gold Open Access}
}

@ARTICLE{McFadden20241368,
	author = {McFadden, Emily and Heneghan, Carl},
	title = {The long-term impact of vaginal surgical mesh devices on pain clinic and psychological service referrals, anti-inflammatory testing and pelvic scans in UK primary care: A cohort study with the Clinical Practice Research Datalink},
	year = {2024},
	journal = {BJOG: An International Journal of Obstetrics and Gynaecology},
	volume = {131},
	number = {10},
	pages = {1368 – 1377},
	doi = {10.1111/1471-0528.17828},
	url = {https://www.scopus.com/inward/record.uri?eid=2-s2.0-85191080670&doi=10.1111%2f1471-0528.17828&partnerID=40&md5=ecbad71006721944480a1cc8e6db0017},
	affiliations = {Centre for Evidence-Based Medicine, Nuffield Department of Primary Care Health Sciences, University of Oxford, Oxford, United Kingdom},
	abstract = {Objective: To examine long-term complications in women with stress urinary incontinence (SUI) and pelvic organ prolapse (POP), with and without surgical mesh implants. Design: Longitudinal open cohort study from 1 April 2006 (or 1 April 2012) to 30 November 2018. Setting: The Clinical Practice Research Datalink (CPRD) Gold database, which is linked to Hospital Episodes Statistics (HES) inpatient data, the HES Diagnostic Imaging Dataset (DID), Office for National Statistics mortality data and Index of Multiple Deprivation socio-economic status data. Sample: Women aged ≥18 years with a diagnostic SUI/POP Read code. Methods: Rates are estimated using negative binomial regression. Main outcome measures: Rates of referrals for: psychological and pain services; urinalysis, C-reactive protein (CRP) and erythrocyte sedimentation rate (ESR) testing; and pelvic ultrasound, computed tomography (CT) and magnetic resonance imaging (MRI) scans. Results: A cohort of 220 544 women were eligible for inclusion; 74% (n = 162 687) had SUI, 37% (n = 82 123) had POP and 11% (n = 24 266) had both. Rates of psychological referrals and CT scans were lower in women with SUI mesh surgery, but this was offset by higher rates of CRP testing in women with SUI or POP mesh, MRI scans in women with SUI mesh, and urinalysis testing and referrals to pain clinics for women with POP mesh. Conclusions: Our results suggest a higher burden of morbidity in women with SUI/POP mesh surgery, and that these women may require ongoing follow-up in the primary care setting. © 2024 The Authors. BJOG: An International Journal of Obstetrics and Gynaecology published by John Wiley & Sons Ltd.},
	author_keywords = {pelvic organ prolapse; primary care; referral and consultation; surgical mesh; urinary incontinence, stress},
	keywords = {Adult; Aged; C-Reactive Protein; Cohort Studies; Female; Humans; Longitudinal Studies; Magnetic Resonance Imaging; Middle Aged; Pain Clinics; Pelvic Organ Prolapse; Primary Health Care; Referral and Consultation; Suburethral Slings; Surgical Mesh; Tomography, X-Ray Computed; United Kingdom; Urinary Incontinence, Stress; C reactive protein; C reactive protein; adult; anxiety; Article; body mass; cohort analysis; computer assisted tomography; electronic health record; erythrocyte sedimentation rate; female; follow up; human; immune response; major clinical study; middle aged; nuclear magnetic resonance imaging; outcome assessment; pelvic organ prolapse; primary medical care; psychology; quality of life; sexual health; social status; stress incontinence; urinalysis; aged; longitudinal study; pain clinic; patient referral; pelvic organ prolapse; primary health care; stress incontinence; suburethral sling; surgery; surgical mesh; United Kingdom; x-ray computed tomography},
	correspondence_address = {E. McFadden; Centre for Evidence-Based Medicine, Nuffield Department of Primary Care Health Sciences, University of Oxford, Oxford, United Kingdom; email: emily.mcfadden@phc.ox.ac.uk},
	publisher = {John Wiley and Sons Inc},
	issn = {14700328},
	coden = {BIOGF},
	pmid = {38646667},
	language = {English},
	abbrev_source_title = {BJOG Int. J. Obstet. Gynaecol.},
	type = {Article},
	publication_stage = {Final},
	source = {Scopus},
	note = {Cited by: 0}
}

@ARTICLE{Frysz2024529,
	author = {Frysz, Monika and Patel, Smit and Li, Marie Oy Yee and Griffiths, Christopher E. M and Warren, Richard B and Ashcroft, Darren M},
	title = {Prevalence, incidence, mortality and healthcare resource use for generalized pustular psoriasis, palmoplantar pustulosis and plaque psoriasis in England: A population-based cohort study},
	year = {2024},
	journal = {British Journal of Dermatology},
	volume = {191},
	number = {4},
	pages = {529 – 538},
	doi = {10.1093/bjd/ljae217},
	url = {https://www.scopus.com/inward/record.uri?eid=2-s2.0-85204471930&doi=10.1093%2fbjd%2fljae217&partnerID=40&md5=3e1fcee7428d913f512364fe499a8a89},
	affiliations = {Boehringer Ingelheim Ltd, Bracknell, United Kingdom; Department of Dermatology, King's College Hospital, King's College London, London, United Kingdom; NIHR Manchester Biomedical Research Centre, Manchester University NHS Foundation Trust, Manchester Academic Health Science Centre, Manchester, United Kingdom; Dermatology Centre, Northern Care Alliance NHS Foundation Trust, Manchester, United Kingdom; Centre for Pharmacoepidemiology and Drug Safety, School of Health Sciences, Faculty of Biology, Medicine and Health, University of Manchester, Manchester, United Kingdom},
	abstract = {Background: Generalized pustular psoriasis (GPP) and palmoplantar pustulosis (PPP) are chronic inflammatory skin conditions. Accumulating evidence shows that GPP and PPP have different characteristics to plaque psoriasis and are distinct clinical entities. Objectives: To assess the epidemiology, comorbidities, mortality and healthcare use for patients in England with GPP and PPP versus those with plaque psoriasis. Methods: We carried out a cohort study involving analyses of longitudinal electronic health record data in the Clinical Practice Research Datalink Aurum database and linked hospital and mortality data between 2008 and 2019. The primary study outcome was the incidence and prevalence rates of GPP, PPP and plaque psoriasis in England. Secondary outcomes included survival rates and healthcare resource use (HCRU) by disease type. Results: We identified 373 patients with GPP, 1828 with PPP and 224 223 with plaque psoriasis. Mean (SD) age was 55.9 (18.6) years for patients with GPP, 51.5 (16.4) years for those with PPP and 48.5 (19.1) years for those with plaque psoriasis; 62.5% and 65.9% of patients with GPP and PPP, respectively, were women, vs. 49.4% of those with plaque psoriasis. About half of patients were overweight or obese at baseline (GPP 48.6%, PPP 56.0%, plaque psoriasis 45.9%). The incidence rates for GPP, PPP and plaque psoriasis were 0.25 [95% confidence interval (CI) 0.21-0.28], 2.01 (95% CI 1.92-2.11) and 103.2 (95% CI 102.5-103.9) per 100 000 person-years, respectively. From 2008 to 2019, the prevalence rates per 100 000 persons ranged from 1.61 to 3.0 for GPP, from 1.1 to 18.7 for PPP and from 1771.0 to 1903.8 for plaque psoriasis. Survival rates were lower for patients with GPP, particularly those who were > 55 years of age and those with a history of one or more comorbidities in each cohort. HCRU was lower in the cohort with plaque psoriasis and highest in the cohort with GPP, particularly among those who had more than one GPP flare. Conclusions: Our results provide further evidence that, in England, GPP is a distinct disease with different epidemiology, lower survival and higher HCRU than plaque psoriasis.  © 2024 The Author(s).},
	keywords = {Adult; Aged; Cohort Studies; Comorbidity; England; Female; Humans; Incidence; Male; Middle Aged; Prevalence; Psoriasis; Young Adult; accident; adult; age; Article; cause of death; cohort analysis; comorbidity; comparative study; electronic health record; emergency visit; England; female; follow up; general practice; generalized pustular psoriasis; health care utilization; hospitalization; human; incidence; log rank test; major clinical study; male; middle aged; mortality; onset age; outpatient; population research; prevalence; primary medical care; psoriasis; pustulosis palmoplantaris; secondary health care; sex; survival rate; aged; comorbidity; England; epidemiology; mortality; psoriasis; young adult},
	correspondence_address = {M. Frysz; Boehringer Ingelheim Ltd, Bracknell, United Kingdom; email: monika.frysz@boehringer-ingelheim.com},
	publisher = {Oxford University Press},
	issn = {00070963},
	coden = {BJDEA},
	pmid = {38775029},
	language = {English},
	abbrev_source_title = {Br. J. Dermatol.},
	type = {Article},
	publication_stage = {Final},
	source = {Scopus},
	note = {Cited by: 2; All Open Access, Hybrid Gold Open Access}
}

@ARTICLE{Graham2024,
	author = {Graham, Sophie and Walker, Jemma L and Andrews, Nick and Nitsch, Dorothea and Parker, Edward P K and McDonald, Helen},
	title = {Identifying markers of health-seeking behaviour and healthcare access in UK electronic health records},
	year = {2024},
	journal = {BMJ Open},
	volume = {14},
	number = {9},
	doi = {10.1136/bmjopen-2023-081781},
	url = {https://www.scopus.com/inward/record.uri?eid=2-s2.0-85205151819&doi=10.1136%2fbmjopen-2023-081781&partnerID=40&md5=671060df548522fecb781ec4ea4b9bd4},
	affiliations = {London School of Hygiene & Tropical Medicine Faculty of Epidemiology and Public Health, London, United Kingdom; Faculty of Epidemiology and Population Health, London School of Hygiene and Tropical Medicine, London, United Kingdom; UK Health Security Agency, London, United Kingdom; UK Renal Registry, Bristol, United Kingdom; Renal Unit, Royal Free London NHS Foundation Trust, Hertfordshire, United Kingdom; University of Bath, Bath, United Kingdom},
	abstract = {Objective To assess the feasibility of identifying markers of health-seeking behaviour and healthcare access in UK electronic health records (EHR), for identifying populations at risk of poor health outcomes and adjusting for confounding in epidemiological studies. Design Cross-sectional observational study using the Clinical Practice Research Datalink Aurum prelinked to Hospital Episode Statistics. Setting Individual-level routine clinical data from 13 million patients across general practices (GPs) and secondary data in England. Participants Individuals aged ≥66 years on 1 September 2019. Main outcome measures We used the Theory of Planned Behaviour (TPB) model and the literature to iteratively develop criteria for markers selection. Based on this we selected 15 markers: those that represented uptake of public health interventions, markers of active healthcare access/use and markers of lack of access/underuse. We calculated the prevalence of each marker using relevant lookback periods prior to the index date (1 September 2019) and compared with national estimates. We assessed the correlation coefficients (phi) between markers with inferred hierarchical clustering. Results We included 1 991 284 individuals (mean age: 75.9 and 54.0% women). The prevalence of markers ranged from <0.1% (low-value prescriptions) to 92.6% (GP visits), and most were in line with national estimates; for example, 73.3% for influenza vaccination in the 2018/2019 season, compared with 72.4% in national estimates. Screening markers, for example, abdominal aortic aneurysm screening were under-recorded even in age-eligible groups (54.3% in 65-69 years old vs 76.1% in national estimates in men). Overall, marker correlations were low (<0.5) and clustered into groups according to underlying determinants from the TPB model. Conclusion Overall, markers of health-seeking behaviour and healthcare access can be identified in UK EHRs. The generally low correlations between different markers of health-seeking behaviour and healthcare access suggest a range of variables are needed to capture different determinants of healthcare use.  © The Author(s)},
	author_keywords = {epidemiologic studies; health services; primary health care; vaccination},
	keywords = {Aged; Aged, 80 and over; Cross-Sectional Studies; Electronic Health Records; Feasibility Studies; Female; Health Behavior; Health Services Accessibility; Humans; Male; Patient Acceptance of Health Care; United Kingdom; abdominal aortic aneurysm; aged; Article; blood pressure measurement; clinical practice; controlled study; correlation coefficient; cross-sectional study; electronic health record; England; female; general practice; health care access; health care utilization; help seeking behavior; hierarchical clustering; human; influenza vaccination; major clinical study; male; observational study; post hoc analysis; prescription; prevalence; sensitivity analysis; Theory of Planned Behavior; United Kingdom; vaccination; very elderly; feasibility study; health behavior; patient attitude},
	correspondence_address = {S. Graham; London School of Hygiene & Tropical Medicine Faculty of Epidemiology and Public Health, London, United Kingdom; email: sophie.graham@lshtm.ac.uk},
	publisher = {BMJ Publishing Group},
	issn = {20446055},
	pmid = {39327051},
	language = {English},
	abbrev_source_title = {BMJ Open},
	type = {Article},
	publication_stage = {Final},
	source = {Scopus},
	note = {Cited by: 1; All Open Access, Gold Open Access, Green Open Access}
}

@ARTICLE{Barclay2024,
	author = {Barclay, Matthew E. and Renzi, Cristina and Harrison, Hannah and Torralbo, Ana and White, Becky and Ip, Samantha Hiu Yan and Usher-Smith, Juliet and Lange, Jane and Pashayan, Nora and Denaxas, Spiros and Wood, Angela M. and Antoniou, Antonis and Lyratzopoulos, Georgios},
	title = {Cancer incidence and competing mortality risk following 15 presenting symptoms in primary care: a population-based cohort study using electronic healthcare records},
	year = {2024},
	journal = {BMJ Oncology},
	volume = {3},
	number = {1},
	doi = {10.1136/bmjonc-2024-000500},
	url = {https://www.scopus.com/inward/record.uri?eid=2-s2.0-85214419610&doi=10.1136%2fbmjonc-2024-000500&partnerID=40&md5=f97c87d62d5db9f52fe89874ef596684},
	affiliations = {Department of Behavioural Science and Health, Institute of Epidemiology and Healthcare, University College London, London, United Kingdom; Faculty of Medicine, University Vita-Salute San Raffaele, Milan, Italy; Department of Public Health and Primary Care, School of Clinical Medicine, University of Cambridge, Cambridge, United Kingdom; Institute of Health Informatics, University College London, London, United Kingdom; Victor Phillip Dahdaleh Heart and Lung Research Institute, University of Cambridge, Cambridge, United Kingdom; Cancer Early Detection Advanced Research Center, Oregon Health & Science University, Portland, OR, United States; Department of Applied Health Research, Institute of Epidemiology and Healthcare, University College London, London, United Kingdom; British Heart Foundation Centre of Research Excellence, University of Cambridge, Cambridge, United Kingdom; National Institute for Health and Care Research Blood, Transplant Research Unit in Donor Health and Behaviour, University of Cambridge, Cambridge, United Kingdom; Health Data Research UK Cambridge, University of Cambridge, Wellcome Genome Campus, Cambridge, United Kingdom; Cambridge Centre for Artificial Intelligence in Medicine, University of Cambridge, Cambridge, United Kingdom},
	abstract = {Objectives Assessment of age, sex and smoking-specific risk of cancer diagnosis and non-cancer mortality following primary care consultation for 15 new-onset symptoms. Methods and analysis Data on patients aged 30–99 in 2007–2017 were extracted from a UK primary care database (CPRD Gold), comprising a randomly selected reference group and a symptomatic cohort of patients presenting with one of 15 new onset symptoms (abdominal pain, abdominal bloating, rectal bleed, change in bowel habit, dyspepsia, dysphagia, dyspnoea, haemoptysis, haematuria, fatigue, night sweats, weight loss, jaundice, breast lump and post-menopausal bleed). Time-to-event models were used to estimate outcome-specific hazards for site-specific cancer diagnosis and non-cancer mortality and to estimate cumulative incidence up to 12 months following index consultation. Results Data included 1 622 419 patients, of whom 36 802 had a cancer diagnosis and 28 857 died without a cancer diagnosis within 12 months of the index. The risk of specific cancers exceeded the UK urgent referral risk threshold of 3% from a relatively young age for patients with red flag symptoms. For non-organ-specific symptoms, the risk of cancer at individual sites either did not reach the threshold at any age or reached it only in older patients. Conclusion Patients with new-onset symptoms in primary care often have comparable risks of cancer diagnosis and non-cancer mortality. Non-organ-specific symptoms, in particular, are associated with elevated risk of cancer at multiple different sites. Management of symptomatic patients in primary care should be informed by the risk of different cancer types alongside mortality risk. © Author(s) (or their employer(s)) 2024.},
	correspondence_address = {M.E. Barclay; Department of Behavioural Science and Health, Institute of Epidemiology and Healthcare, University College London, London, United Kingdom; email: m.barclay@ucl.ac.uk},
	publisher = {BMJ Publishing Group},
	issn = {27527948},
	language = {English},
	abbrev_source_title = {BMJ Oncol.},
	type = {Article},
	publication_stage = {Final},
	source = {Scopus},
	note = {Cited by: 1; All Open Access, Gold Open Access, Green Open Access}
}

@ARTICLE{Hughes20243432,
	author = {Hughes, David M. and Coronado, Jose Ignacio Cuitun and Schofield, Pieta and Yiu, Zenas Z.N. and Zhao, Sizheng Steven},
	title = {The predictive accuracy of cardiovascular disease risk prediction tools in inflammatory arthritis and psoriasis: an observational validation study using the Clinical Practice Research Datalink},
	year = {2024},
	journal = {Rheumatology},
	volume = {63},
	number = {12},
	pages = {3432 – 3441},
	doi = {10.1093/rheumatology/kead610},
	url = {https://www.scopus.com/inward/record.uri?eid=2-s2.0-85217560482&doi=10.1093%2frheumatology%2fkead610&partnerID=40&md5=44ad67dcdcb04b728f04c97d13d2466c},
	affiliations = {Department of Health Data Science, University of Liverpool, Liverpool, United Kingdom; Department of Population Health Sciences, University of Bristol, Bristol, United Kingdom; Institute of Population Health, University of Liverpool, Liverpool, United Kingdom; Centre for Dermatology Research, Northern Care Alliance NHS Foundation Trust, The University of Manchester, Manchester Academic Health Science Centre, National Institute for Health and Care Research Manchester Biomedical Research Centre, Manchester, United Kingdom; Centre for Epidemiology Versus Arthritis, Division of Musculoskeletal and Dermatological Science, School of Biological Sciences, Faculty of Biological Medicine and Health, The University of Manchester, Manchester Academic Health Science Centre, Manchester, United Kingdom},
	abstract = {Objectives: Cardiovascular risk prediction tools developed for the general population often underperform for individuals with RA, and their predictive accuracy are unclear for other inflammatory conditions that also have increased cardiovascular risk. We investigated the performance of QRISK-3, the Framingham Risk Score (FRS) and the Reynolds Risk Score (RRS) in RA, psoriatic disease (PsA and psoriasis) and AS. We considered OA as a non-inflammatory comparator. Methods: We utilized primary care records from the Clinical Practice Research Datalink (CPRD) Aurum database to identify individuals with each condition and calculated 10-year cardiovascular risk using each prediction tool. The discrimination and calibration of each tool was assessed for each disease. Results: The time-dependent area under the curve (AUC) for QRISK3 was 0.752 for RA (95% CI 0.734–0.777), 0.794 for AS (95% CI 0.764–0.812), 0.764 for PsA (95% CI 0.741–0.791), 0.815 for psoriasis (95% CI 0.789–0.835) and 0.698 for OA (95% CI 0.670–0.717), indicating reasonably good predictive performance. The AUCs for the FRS were similar, and slightly lower for the RRS. The FRS was reasonably well calibrated for each condition but underpredicted risk for patients with RA. The RRS tended to underpredict CVD risk, while QRISK3 overpredicted CVD risk, especially for the most high-risk individuals. Conclusion: CVD risk for individuals with RA, AS and psoriatic disease was generally less accurately predicted using each of the three CVD risk prediction tools than the reported accuracies in the original publications. Individuals with OA also had less accurate predictions, suggesting inflammation is not the sole reason for underperformance. Disease-specific risk prediction tools may be required. ©C The Author(s) 2023. Published by Oxford University Press on behalf of the British Society for Rheumatology.},
	author_keywords = {ankylosing spondylitis; cardiovascular risk prediction; psoriasis; psoriatic arthritis; rheumatoid arthritis},
	keywords = {Adult; Aged; Arthritis, Psoriatic; Arthritis, Rheumatoid; Cardiovascular Diseases; Databases, Factual; Female; Heart Disease Risk Factors; Humans; Male; Middle Aged; Predictive Value of Tests; Psoriasis; Risk Assessment; United Kingdom; antihypertensive agent; C reactive protein; cholesterol; high density lipoprotein cholesterol; adult; ankylosing spondylitis; area under the curve; Article; body mass; cardiovascular disease; cardiovascular risk; cardiovascular risk score; cholesterol blood level; clinical practice; clinical research; cohort analysis; diabetes mellitus; disease risk assessment; female; Framingham risk score; high risk patient; human; major clinical study; male; middle aged; observational study; prediction; predictive value; primary medical care; psoriatic arthritis; Reynolds risk score; rheumatoid arthritis; sensitivity and specificity; validation study; aged; cardiovascular disease; complication; epidemiology; factual database; heart disease risk factor; procedures; psoriasis; psoriatic arthritis; rheumatoid arthritis; risk assessment; United Kingdom},
	correspondence_address = {D.M. Hughes; Department of Health Data Science, University of Liverpool, Liverpool, Waterhouse Building, Block F, 1–5 Brownlow Street, L69 3GL, United Kingdom; email: dmhughes@liverpool.ac.uk},
	publisher = {Oxford University Press},
	issn = {14620324},
	coden = {RUMAF},
	pmid = {37966910},
	language = {English},
	abbrev_source_title = {Rheumatology},
	type = {Article},
	publication_stage = {Final},
	source = {Scopus},
	note = {Cited by: 3; All Open Access, Hybrid Gold Open Access}
}

@ARTICLE{Nakafero2024e615,
	author = {Nakafero, Georgina and Grainge, Matthew J and Card, Tim and Mallen, Christian D and Nguyen Van-Tam, Jonathan S and Abhishek, Abhishek},
	title = {Effectiveness of pneumococcal vaccination in adults with common immune-mediated inflammatory diseases in the UK: a case–control study},
	year = {2024},
	journal = {The Lancet Rheumatology},
	volume = {6},
	number = {9},
	pages = {e615 – e624},
	doi = {10.1016/S2665-9913(24)00128-0},
	url = {https://www.scopus.com/inward/record.uri?eid=2-s2.0-85200901412&doi=10.1016%2fS2665-9913%2824%2900128-0&partnerID=40&md5=1661ae0765ef150eaade8689db7a4431},
	affiliations = {Academic Rheumatology, School of Medicine, University of Nottingham, Nottingham, United Kingdom; Lifespan and Population Health, School of Medicine, University of Nottingham, Nottingham, United Kingdom; Nottingham Digestive Diseases Centre, Translational Medical Sciences, School of Medicine, University of Nottingham, Nottingham, United Kingdom; Nottingham NIHR Biomedical Research Centre, Nottingham, United Kingdom; Primary Care Centre Versus Arthritis, School of Medicine, Keele University, Keele, United Kingdom},
	abstract = {Background: People with immune-mediated inflammatory disease are at increased risk of pneumococcal pneumonia. The effectiveness of pneumococcal vaccination in people with immune-mediated inflammatory diseases has not been evaluated. We investigated the effectiveness of pneumococcal vaccination in preventing morbidity and mortality associated with pneumonia in patients with immune-mediated inflammatory diseases. Methods: In this matched case–control study, we used primary-care electronic health record data from the Clinical Practice Research Datalink Gold database in the UK, with linked hospitalisation and mortality data. Adults with incident common immune-mediated inflammatory diseases diagnosed between April 1, 1997, and Dec 31, 2019, were followed up from the first diagnosis date to the occurrence of an outcome or date of last follow-up. Cases (ie, those with an outcome of interest) were age-matched and sex-matched to up to ten contemporaneous controls by use of incidence density sampling. Outcomes were hospitalisation due to pneumonia, death due to pneumonia, or primary-care consultation for lower respiratory tract infection requiring antibiotics. We defined hospital admission for pneumonia using hospital discharge diagnoses, death due to pneumonia using death certification data, and lower respiratory tract infection as present when primary-care consultation and antibiotic prescription occurred on the same date. We used multivariable, unconditional, logistical regression and constructed three models to examine the association between pneumococcal vaccination as an exposure and each of the three outcomes. Findings: The first nested case–control analysis included 12 360 patients (7326 [59·3%] women and 5034 [40·7%] men): 1884 (15·2%) who were hospitalised due to pneumonia and 10 476 (84·8%) who were not admitted to hospital due to pneumonia. The second analysis included 5321 patients (3112 [58·5%] women and 2209 [41·5%] men): 781 (14·7%) who died due to pneumonia and 4540 (85·3%) who were alive on the index date. The third analysis included 54 530 patients (33 605 [61·6%] women and 20 925 [38·4%] men): 10 549 (19·3%) with lower respiratory tract infection treated with antibiotics and 43 981 (80·7%) without infection. In the multivariable analysis, pneumococcal vaccination was negatively associated with hospitalisation due to pneumonia (adjusted odds ratio 0·70 [95% CI 0·60–0·81]), death due to pneumonia (0·60 [0·48–0·76]), and lower respiratory tract infection treated with antibiotics (0·76 [0·72–0·80]). Interpretation: Pneumococcal vaccination is associated with protection against hospitalisation and death due to pneumonia in patients with immune-mediated inflammatory diseases, without apparent residual confounding. However, residual unmeasured confounding cannot be fully excluded in observational research, which includes nested case–control studies. These findings should also be corroborated with data from other countries, given that this study used UK-based data. Funding: National Institute for Health and Care Research. © 2024 The Author(s). Published by Elsevier Ltd. This is an Open Access article under the CC BY 4.0 license},
	keywords = {antibiotic agent; adult; aged; Article; case control study; cause of death; clinical effectiveness; clinical outcome; common immune mediated inflammatory disease; controlled study; current smoker; death; disease association; female; follow up; hospitalization; human; immunity; inflammatory disease; influenza vaccination; lower respiratory tract infection; major clinical study; male; middle aged; morbidity; mortality; pneumococcal vaccination; pneumonia; prescription; United Kingdom; vaccination},
	correspondence_address = {A. Abhishek; Academic Rheumatology, School of Medicine, University of Nottingham, Nottingham, NG5 1PB, United Kingdom; email: abhishek.abhishek@nottingham.ac.uk},
	publisher = {Elsevier Ltd},
	issn = {26659913},
	language = {English},
	abbrev_source_title = {Lancet Rheumat.},
	type = {Article},
	publication_stage = {Final},
	source = {Scopus},
	note = {Cited by: 3; All Open Access, Hybrid Gold Open Access}
}

@ARTICLE{Hageman20241690,
	author = {Hageman, Steven H.J. and Kaptoge, Stephen and De Vries, Tamar I and Lu, Wentian and Kist, Janet M and Van Os, Hendrikus J. A and Numans, Mattijs E and Läll, Kristi and Bobak, Martin and Pikhart, Hynek and Kubinova, Ruzena and Malyutina, Sofia and Pająk, Andrzej and Tamosiunas, Abdonas and Erbel, Raimund and Stang, Andreas and Schmidt, Börge and Schramm, Sara and Bolton, Thomas R and Spackman, Sarah and Bakker, Stephan J. L and Blaha, Michael and Boer, Jolanda M. A and Bonnefond, Amélie and Brenner, Hermann and Brunner, Eric J and Cook, Nancy R and Davidson, Karina and Dennison, Elaine and Donfrancesco, Chiara and Dörr, Marcus and Floyd, James S and Ford, Ian and Fu, Michael and Gansevoort, Ron T and Giampaoli, Simona and Gillum, Richard F and Gómez-De-La-Cámara, Agustín and Håheim, Lise Lund and Hansson, Per-Olof and Harms, Peter and Humphries, Steve E and Ikram, M. Kamran and Jukema, J. Wouter and Kavousi, Maryam and Kiechl, Stefan and Kucharska-Newton, Anna and Pablos, David Lora and Matsushita, Kunihiro and Meyer, Haakon E and Moons, Karel G. M and Mortensen, Martin Bødtker and Muilwijk, Mirthe and Nordestgaard, Børge G and Packard, Chris and Pamieri, Luigi and Panagiotakos, Demosthenes and Peters, Annette and Potier, Louis and Providencia, Rui and Psaty, Bruce M and Ridker, Paul M and Rodriguez, Beatriz and Rosengren, Annika and Sattar, Naveed and Schöttker, Ben and Schwartz, Joseph E and Shea, Steven and Shipley, Martin J and Sofat, Reecha and Thorand, Barbara and Verschuren, W. M. Monique and Völzke, Henry and Wareham, Nicholas J and Westbury, Leo and Willeit, Peter and Zhou, Bin and Danesh, John and Visseren, Frank L. J and Di Angelantonio, Emanuele and Pennells, Lisa and Dorresteijn, Jannick A.N.},
	title = {Prediction of individual lifetime cardiovascular risk and potential treatment benefit: Development and recalibration of the LIFE-CVD2 model to four European risk regions},
	year = {2024},
	journal = {European Journal of Preventive Cardiology},
	volume = {31},
	number = {14},
	pages = {1690 – 1699},
	doi = {10.1093/eurjpc/zwae174},
	url = {https://www.scopus.com/inward/record.uri?eid=2-s2.0-85204041813&doi=10.1093%2feurjpc%2fzwae174&partnerID=40&md5=79a9cc0beec1d716bc68d52995293af4},
	affiliations = {Department of Vascular Medicine, University Medical Center Utrecht, Utrecht, Netherlands; Department of Public Health and Primary Care, University of Cambridge, Cambridge, United Kingdom; Department of Epidemiology and Public Health, University College London, London, United Kingdom; Health Campus the Hague, Leiden University Medical Center, The Hague, Netherlands; National EHealth Living Lab, Leiden University Medical Center, The Hague, Netherlands; Estonian Genome Centre, Institute of Genomics, University of Tartu, Tartu, Estonia; RECETOX, Masaryk University, Brno, Czech Republic; National Institute of Public Health, Prague, Czech Republic; Department of Epidemiology and Population Studies, Institute of Public Health, Faculty of Health Sciences, Jagiellonian University Medical College, Kraków, Poland; Institute of Cardiology, Lithuanian University of Health Sciences, Kaunas, Lithuania; Institute for Medical Informatics, Biometry and Epidemiology, University Hospital Essen, University Duisburg-Essen, Essen, Germany; British Heart Foundation Data Science Centre, Health Data Research UK, London, United Kingdom; British Heart Foundation Cardiovascular Epidemiology Unit, Department of Public Health and Primary Care, University of Cambridge, Cambridge, United Kingdom; Victor Phillip Dahdaleh Heart and Lung Research Institute, University of Cambridge, Cambridge, United Kingdom; Department of Internal Medicine, University Medical Centre Groningen, University of Groningen, Groningen, Netherlands; Johns Hopkins Ciccarone Center for the Prevention of Heart Disease, Johns Hopkins Hospital, Baltimore, MD, United States; Centre for Prevention, Lifestyle and Health, National Institute for Public Health and the Environment, Bilthoven, Netherlands; Inserm/CNRS UMR 1283/8199, Pasteur Institute of Lille, EGID, Lille, France; University of Lille, Lille, France; Department of Metabolism, Digestion and Reproduction, Imperial College London, London, United Kingdom; Division of Clinical Epidemiology and Aging Research, German Cancer Research Center, Heidelberg, Germany; Network Aging Research, University of Heidelberg, Heidelberg, Germany; Brigham & Women's Hospital, Harvard Medical School, Harvard University, Boston, MA, United States; Feinstein Institutes for Medical Research, Northwell Health, New York, NY, United States; MRC Lifecourse Epidemiology Unit, University of Southampton, Southampton, United Kingdom; Department of Cardiovascular, Endocrine-Metabolic Diseases and Aging, Istituto Superiore di Sanita', Rome, Italy; Institute for Community Medicine, University Medicine Greifswald, University of Greifswald, Greifswald, Germany; German Centre for Cardiovascular Disease (DZHK), Partner Site, Greifswald, Germany; German Centre for Cardiovascular Disease (DZD), Site Greifswald, Greifswald, Germany; Cardiovascular Health Research Unit, Departments of Medicine and Epidemiology, University of Washington, Seattle, WA, United States; Robertson Center for Biostatistics, University of Glasgow, Glasgow, United Kingdom; Department of Medicine, Sahlgrenska University Hospital, Östra Hospital, Gothenburg, Sweden; Former Istituto Superiore di Sanità, Rome, Italy; Howard University Hospital, Washington, DC, United States; Instituto de Investigación Hospital 12 de Octubre, Madrid, Spain; Institute of Oral Biology, Faculty of Dentistry, University of Oslo, Oslo, Norway; Department of Molecular and Clinical Medicine, Institute of Medicine, University of Gothenburg, Sahlgrenska Academy, Gothenburg, Sweden; Department of General Practice, Amsterdam University Medical Center, Amsterdam, Netherlands; Institute of Cardiovascular Science, Faculty of Population Health Sciences, University College London, London, United Kingdom; Department of Epidemiology, Erasmus MC, University Medical Center Rotterdam, Rotterdam, Netherlands; Department of Cardiology, Leiden University Medical Center, Netherlands Heart Institute, Leiden, Netherlands; Department of Neurology, Innsbruck Medical University and VASCage, Research Centre on Vascular Ageing and Stroke, Innsbruck, Austria; College of Public Health, Department of Epidemiology, University of Kentucky, KY, United States; Instituto de Investigación Hospital 12 de Octubre, Universidad Complutense de Madrid (UCM), Madrid, Spain; Bloomberg School of Public Health, Johns Hopkins University, Baltimore, MD, United States; Norwegian Institute of Public Health, Oslo, Norway; Julius Center for Health Sciences and Primary Care, UMC Utrecht, Utrecht University, Utrecht, Netherlands; Department of Clinical Biochemistry, Copenhagen University Hospital - Herlev Gentofte, Copenhagen, Denmark; Department of Clinical Medicine, Faculty of Health and Medical Sciences, University of Copenhagen, Copenhagen, Denmark; Department of Epidemiology and Data Science, Amsterdam University Medical Center, Amsterdam, Netherlands; School of Cardiovascular & Metabolic Health, University of Glasgow, Glasgow, United Kingdom; Department of Cardiovascular, Dysmetabolic and Aging-associated Diseases, Istituto Superiore di Sanità, Rome, Italy; Harokopio University, Athens, Greece; Institute of Epidemiology, Helmholtz Zentrum München, German Research Center for Environmental Health, Neuherberg, Germany; IBE, Pettenkofer School of Public Health, Medical Faculty, Ludwig-Maximilians-Universität, Munich, Germany; German Centre for Cardiovascular Research (DZHK E.V.), Partner Site Munich Heart Alliance, Munich, Germany; Université Paris City, Paris, France; Department of Diabetology, Endocrinology and Nutrition, Assistance Publique - Hôpitaux de Paris, Bichat Hospital, Paris, France; Institute of Health Informatics Research, University College London, London, United Kingdom; Cardiovascular Health Research Unit, University of Washington, Seattle, WA, United States; University of Hawaii and Tecnologico de Monterrey, Honolulu, HI, United States; Sahlgrenska University Hospital, Östra Hospital, Göteborg, Sweden; School of Cardiovascular and Metabolic Health, University of Glasgow, Glasgow, United Kingdom; Columbia University, New York, NY, United States; College of Physicians & Surgeons, Mailman School of Public Health, Columbia University, NY, United States; Department of Pharmacology and Therapeutics, University of Liverpool, Liverpool, United Kingdom; MRC Epidemiology Unit, University of Cambridge School of Clinical Medicine, University of Cambridge, Cambridge, United Kingdom; Department of Medical Statistics, Informatics and Health Economics, Medical University of Innsbruck, Innsbruck, Austria; Faculty of Medicine, School of Public Health, Imperial College London, London, United Kingdom},
	abstract = {Aims: The 2021 European Society of Cardiology prevention guidelines recommend the use of (lifetime) risk prediction models to aid decisions regarding initiation of prevention. We aimed to update and systematically recalibrate the LIFEtime-perspective CardioVascular Disease (LIFE-CVD) model to four European risk regions for the estimation of lifetime CVD risk for apparently healthy individuals. Methods and results: The updated LIFE-CVD (i.e. LIFE-CVD2) models were derived using individual participant data from 44 cohorts in 13 countries (687 135 individuals without established CVD, 30 939 CVD events in median 10.7 years of follow-up). LIFE-CVD2 uses sex-specific functions to estimate the lifetime risk of fatal and non-fatal CVD events with adjustment for the competing risk of non-CVD death and is systematically recalibrated to four distinct European risk regions. The updated models showed good discrimination in external validation among 1 657 707 individuals (61 311 CVD events) from eight additional European cohorts in seven countries, with a pooled C-index of 0.795 (95% confidence interval 0.767-0.822). Predicted and observed CVD event risks were well calibrated in population-wide electronic health records data in the UK (Clinical Practice Research Datalink) and the Netherlands (Extramural LUMC Academic Network). When using LIFE-CVD2 to estimate potential gain in CVD-free life expectancy from preventive therapy, projections varied by risk region reflecting important regional differences in absolute lifetime risk. For example, a 50-year-old smoking woman with a systolic blood pressure (SBP) of 140 mmHg was estimated to gain 0.9 years in the low-risk region vs. 1.6 years in the very high-risk region from lifelong 10 mmHg SBP reduction. The benefit of smoking cessation for this individual ranged from 3.6 years in the low-risk region to 4.8 years in the very high-risk region. Conclusion: By taking into account geographical differences in CVD incidence using contemporary representative data sources, the recalibrated LIFE-CVD2 model provides a more accurate tool for the prediction of lifetime risk and CVD-free life expectancy for individuals without previous CVD, facilitating shared decision-making for cardiovascular prevention as recommended by 2021 European guidelines.  © 2024 The Author(s).},
	author_keywords = {Cardiovascular disease; Lifetime; Prevention; Primary prevention; Risk prediction},
	keywords = {high density lipoprotein cholesterol; adult; Article; cardiovascular disease; cardiovascular mortality; cardiovascular risk; clinical practice guideline; cohort analysis; electronic health record; female; follow up; human; life expectancy; lifespan; male; middle aged; mortality rate; participation; prediction; primary prevention; smoking; systolic blood pressure; total cholesterol level},
	correspondence_address = {S.H.J. Hageman; Department of Vascular Medicine, University Medical Center Utrecht, Utrecht, Netherlands; email: j.a.n.dorresteijn-2@umcutrecht.nl},
	publisher = {Oxford University Press},
	issn = {20474873},
	pmid = {38752762},
	language = {English},
	abbrev_source_title = {Eur. J. Prev. Cardiol.},
	type = {Article},
	publication_stage = {Final},
	source = {Scopus},
	note = {Cited by: 8}
}

@ARTICLE{Yu20241214,
	author = {Yu, Oriana Hoi Yun and Filliter, Christopher and Filion, Kristian B. and Platt, Robert W. and Grad, Roland and Renoux, Christel},
	title = {Levothyroxine Treatment of Subclinical Hypothyroidism and the Risk of Adverse Cardiovascular Events},
	year = {2024},
	journal = {Thyroid},
	volume = {34},
	number = {10},
	pages = {1214 – 1224},
	doi = {10.1089/thy.2024.0227},
	url = {https://www.scopus.com/inward/record.uri?eid=2-s2.0-85206218532&doi=10.1089%2fthy.2024.0227&partnerID=40&md5=4b2e1fe0872ba6bbfaf644c733d17369},
	affiliations = {Division of Endocrinology, Jewish General Hospital, Montreal, Canada; Department of Medicine, McGill University, Montreal, Canada; Center for Clinical Epidemiology, Lady Davis Institute, Jewish General Hospital, Montreal, Canada; Department of Epidemiology, Biostatistics and Occupational Health, McGill University, Montreal, Canada; Department of Pediatrics, McGill University, Montreal, Canada; Department of Family Medicine, McGill University, Montreal, Canada; Department of Neurology and Neurosurgery, McGill University, Montreal, Canada},
	abstract = {Importance: There is uncertainty as to whether treatment of subclinical hypothyroidism (SCH) is associated with cardiovascular outcomes. Objectives: To determine whether levothyroxine replacement therapy decreases the risk of major adverse cardiovascular events (MACE) among individuals with SCH defined as having a thyrotropin (TSH) level between 5 and 10 mU/L. Design: We conducted a population-based cohort study using a prevalent new-user design. Setting: The study utilized data from the United Kingdom Clinical Practice Research Datalink. Participants: We identified a base cohort of individuals aged ‡18 years with incident SCH defined as having at least two TSH levels between 5 and 10 mU/L within one year between 1998 and 2018. We matched 76,946 levothyroxine treated to 76,946 untreated individuals based on age, sex, calendar time, duration of SCH, and time-conditional propensity score. We compared individuals with SCH treated with levothyroxine with individuals with no treatment. Exposure: Levothyroxine treatment versus no treatment. Main Outcome Measures: The primary outcome, MACE, was defined as a composite of nonfatal myocardial infarction, nonfatal ischemic stroke, and cardiovascular-related mortality. Results: The mean age of the study cohort was 62.8 years, and 76.5% were women. During a median follow-up time of 1.6 years (interquartile range: 0.5–4.2), the incidence rate for MACE among individuals treated with levothyroxine was 12.8 per 1000 person-years; confidence interval (CI): 12.2–13.3 and 13.9 per 1000 person-years; CI: 13.4–14.3 among nontreated individuals. Levothyroxine treatment was associated with a small decreased risk of MACE (hazard ratio: 0.88; CI: 0.83–0.93). Conclusions: Levothyroxine treatment of SCH was associated with a small decreased risk of MACE. However, given the observational nature of the study, residual confounding should be considered in the interpretation of this finding. © The Author(s) 2024.},
	author_keywords = {cardiovascular outcomes; levothyroxine; subclinical hypothyroidism},
	keywords = {Adult; Aged; Asymptomatic Diseases; Cardiovascular Diseases; Cohort Studies; Female; Hormone Replacement Therapy; Humans; Hypothyroidism; Incidence; Male; Middle Aged; Risk Factors; Thyrotropin; Thyroxine; United Kingdom; 2,4 thiazolidinedione derivative; acarbose; antiarrhythmic agent; anticoagulant agent; antidepressant agent; antihypertensive agent; antilipemic agent; beta adrenergic receptor blocking agent; dipeptidyl peptidase IV inhibitor; diuretic agent; glucagon like peptide 1 receptor agonist; insulin; levothyroxine; metformin; neuroleptic agent; nitric acid derivative; nonsteroid antiinflammatory agent; oral contraceptive agent; sodium glucose cotransporter 2 inhibitor; sulfonylurea; sulfonylurea derivative; thyrotropin; thyrotropin; thyroxine; adult; aged; all cause mortality; Article; cardiovascular disease; cardiovascular mortality; cardiovascular risk; clinical outcome; clinical practice; cohort analysis; controlled study; cumulative incidence; female; follow up; heart failure; heart infarction; hormone substitution; hospitalization; human; ischemic stroke; major clinical study; male; morbidity; mortality risk; prescription; risk assessment; sensitivity analysis; subclinical hypothyroidism; substitution therapy; thyrotropin blood level; United Kingdom; adverse event; asymptomatic disease; blood; cardiovascular disease; drug therapy; epidemiology; hypothyroidism; incidence; middle aged; risk factor},
	correspondence_address = {O.H.Y. Yu; Center for Clinical Epidemiology, Lady Davis Institute, Jewish General Hospital, Montreal, 3755 Côte Sainte-Catherine, E104, Quebec, H3T 1E2, Canada; email: hoi.yu@mcgill.ca},
	publisher = {Mary Ann Liebert Inc.},
	issn = {10507256},
	coden = {THYRE},
	pmid = {39104265},
	language = {English},
	abbrev_source_title = {Thyroid},
	type = {Article},
	publication_stage = {Final},
	source = {Scopus},
	note = {Cited by: 2}
}

@ARTICLE{Druce20243346,
	author = {Druce, Katie L. and Yimer, Belay Birlie and Humphreys, Jennifer and Njuki, Lucy N. and Bourke, Darryl and Li, Michael and Ellis, Benjamin and Zhang, Yuanyuan and Bravo, Ramiro and Hyrich, Kimme L. and Verstappen, Suzanne M.M. and Dixon, William G. and McBeth, John},
	title = {The epidemiology of psoriatic arthritis in the UK: a health intelligence analysis of UK Primary Care Electronic Health Records 1991–2020},
	year = {2024},
	journal = {Rheumatology},
	volume = {63},
	number = {12},
	pages = {3346 – 3352},
	doi = {10.1093/rheumatology/kead586},
	url = {https://www.scopus.com/inward/record.uri?eid=2-s2.0-85217568762&doi=10.1093%2frheumatology%2fkead586&partnerID=40&md5=fa89b914d5c87ab269b81a4d1a0e7025},
	affiliations = {Centre for Epidemiology Versus Arthritis, Division of Musculoskeletal and Dermatological Sciences, Faculty of Biology Medicine and Health, The University of Manchester, Manchester Academic Health Science Centre, Manchester, United Kingdom; NIHR Manchester Biomedical Research Centre, Manchester University NHS Foundation Trust, Manchester, United Kingdom; Versus Arthritis, London, United Kingdom; Imperial College Healthcare NHS Trust, London, United Kingdom},
	abstract = {Objectives: Epidemiological estimates of psoriatic arthritis (PsA) underpin the provision of healthcare, research, and the work of government, charities and patient organizations. Methodological problems impacting prior estimates include small sample sizes, incomplete case ascertainment, and representativeness. We developed a statistical modelling strategy to provide contemporary prevalence and incidence estimates of PsA from 1991 to 2020 in the UK. Methods: Data from Clinical Practice Research Datalink (CPRD) were used to identify cases of PsA between 1st January 1991 and 31st December 2020. To optimize ascertainment, we identified cases of Definite PsA (≥1 Read code for PsA) and Probable PsA (satisfied a bespoke algorithm). Standardized annual rates were calculated using Bayesian multilevel regression with post-stratification to account for systematic differences between CPRD data and the UK population, based on age, sex, socioeconomic status and region of residence. Results: A total of 26 293 recorded PsA cases (all definitions) were identified within the study window (77.9% Definite PsA). Between 1991 and 2020 the standardized prevalence of PsA increased twelve-fold from 0.03–0.37. The standardized incidence of PsA per 100 000 person years increased from 8.97 in 1991–15.08 in 2020, an almost 2-fold increase. Over time, rates were similar between the sexes, and across socioeconomic status. Rates were strongly associated with age, and consistently highest in Northern Ireland. Conclusion: The prevalence and incidence of PsA recorded in primary care has increased over the last three decades. The modelling strategy presented can be used to provide contemporary prevalence estimates for musculoskeletal disease using routinely collected primary care data. VC The Author(s) 2023. Published by Oxford University Press on behalf of the British Society for Rheumatology.},
	author_keywords = {Bayesian; epidemiology; misclassification; psoriatic arthritis; United Kingdom},
	keywords = {Adolescent; Adult; Aged; Arthritis, Psoriatic; Bayes Theorem; Electronic Health Records; Female; Humans; Incidence; Male; Middle Aged; Prevalence; Primary Health Care; United Kingdom; Young Adult; adult; age; aged; Article; electronic health record; England; female; human; incidence; major clinical study; male; middle aged; Northern Ireland; observational study; prevalence; primary medical care; psoriatic arthritis; Read code; residence characteristics; Scotland; social status; United Kingdom; very elderly; Wales; adolescent; Bayes theorem; electronic health record; epidemiology; primary health care; psoriatic arthritis; United Kingdom; young adult},
	correspondence_address = {J. McBeth; Centre for Epidemiology Versus Arthritis, University of Manchester, Manchester, Oxford Road, M13 9PT, United Kingdom; email: john.mcbeth@manchester.ac.uk},
	publisher = {Oxford University Press},
	issn = {14620324},
	coden = {RUMAF},
	pmid = {37934150},
	language = {English},
	abbrev_source_title = {Rheumatology},
	type = {Article},
	publication_stage = {Final},
	source = {Scopus},
	note = {Cited by: 1; All Open Access, Green Open Access, Hybrid Gold Open Access}
}

@ARTICLE{Elhussein2024,
	author = {Elhussein, Leena and Robinson, Danielle E. and Delmestri, Antonella and Clegg, Andrew and Prieto-Alhambra, Daniel and Silman, Alan and Strauss, Victoria Y.},
	title = {Longitudinal trajectories of frailty are associated with short-term mortality in older people: a joint latent class models analysis using 2 UK primary care databases},
	year = {2024},
	journal = {Journal of Clinical Epidemiology},
	volume = {173},
	doi = {10.1016/j.jclinepi.2024.111442},
	url = {https://www.scopus.com/inward/record.uri?eid=2-s2.0-85198755023&doi=10.1016%2fj.jclinepi.2024.111442&partnerID=40&md5=ade81ce33c957447bf82e6fcd57d8eb7},
	affiliations = {Nuffield Department of Orthopaedics, Rheumatology and Musculoskeletal Sciences, University of Oxford, Windmill Road, Oxford, United Kingdom; Academic Unit of Elderly Care and Rehabilitation, University of Leeds, West Yorkshire, Bradford, United Kingdom},
	abstract = {Objectives: Frailty is a dynamic health state that changes over time. Our hypothesis was that there are identifiable subgroups of the older population that have specific patterns of deterioration. The objective of this study was to evaluate the application of joint latent class model in identifying trajectories of frailty progression over time and their group-specific risk of death in older people. Study Design and Setting: The primary care records of UK patients, aged over 65 as of January 1, 2010, included in the Clinical Practice Research Datalink: GOLD and AURUM databases, were analyzed and linked to mortality data. The electronic frailty index (eFI) scores were calculated at baseline and annually in subsequent years (2010-2013). Joint latent class model was used to divide the population into clusters with different trajectories and associated mortality hazard ratios. The model was built in GOLD and validated in AURUM. Results: Five trajectory clusters were identified and characterized based on baseline and speed of progression: low–slow, low–moderate, low–rapid, high–slow, and high–rapid. The high–rapid cluster had the highest average starting eFI score; 7.9, while the low–rapid cluster had the steepest rate of eFI progression; 1.7. Taking the low–slow cluster as reference, low–rapid and high–rapid had the highest hazard ratios: 3.73 (95% CI 3.71, 3.76) and 3.63 (3.57-3.69), respectively. Good validation was found in the AURUM population. Conclusion: Our research found that there are vulnerable subgroups of the older population who are currently frail or have rapid frailty progression. Such groups may be targeted for greater healthcare monitoring. © 2024 The Author(s)},
	author_keywords = {Electronic frailty index; Frailty; Joint latent class models; Joint models; Longitudinal; Mortality; Older people},
	keywords = {Aged; Aged, 80 and over; Databases, Factual; Disease Progression; Female; Frail Elderly; Frailty; Geriatric Assessment; Humans; Latent Class Analysis; Longitudinal Studies; Male; Mortality; Primary Health Care; United Kingdom; aged; Article; clinical practice; controlled study; data base; female; follow up; frailty; health status; human; latent class analysis; longitudinal study; major clinical study; male; mortality; mortality risk; primary medical care; disease exacerbation; epidemiology; factual database; frail elderly; geriatric assessment; mortality; primary health care; procedures; United Kingdom; very elderly},
	correspondence_address = {L. Elhussein; Nuffield Department of Orthopaedics, Rheumatology and Musculoskeletal Sciences, University of Oxford, Oxford, Windmill Road, United Kingdom; email: Leena.elhussein@ndorms.ox.ac.uk},
	publisher = {Elsevier Inc.},
	issn = {08954356},
	coden = {JCEPE},
	pmid = {38942178},
	language = {English},
	abbrev_source_title = {J. Clin. Epidemiol.},
	type = {Article},
	publication_stage = {Final},
	source = {Scopus},
	note = {Cited by: 5}
}

@ARTICLE{Berglund20243350,
	author = {Berglund, Marta and Gonzalez-Izquierdo, Arturo and Denaxas, Spiros and Lethebe, B. Cord and Sajobi, Tolulope T. and Engbers, Jordan D. T. and Wiebe, Samuel and Josephson, Colin B.},
	title = {Excess health care use is significantly and persistently reduced following diagnosis of late-onset epilepsy},
	year = {2024},
	journal = {Epilepsia},
	volume = {65},
	number = {11},
	pages = {3350 – 3361},
	doi = {10.1111/epi.18105},
	url = {https://www.scopus.com/inward/record.uri?eid=2-s2.0-85204541967&doi=10.1111%2fepi.18105&partnerID=40&md5=5a0e9602250d163ed1dcaa312954cb76},
	affiliations = {UCL Institute of Health Informatics, London, United Kingdom; Institute of Applied Health Research, University of Birmingham, Birmingham, United Kingdom; Health Data Research (HDR) UK, London, United Kingdom; Alan Turing Institute, London, United Kingdom; Clinical Research Unit, Cumming School of Medicine, University of Calgary, Calgary, AB, Canada; Department of Clinical Neurosciences, Cumming School of Medicine, University of Calgary, Calgary, AB, Canada; Department of Community Health Sciences, Cumming School of Medicine, University of Calgary, Calgary, AB, Canada; Hotchkiss Brain Institute, University of Calgary, Calgary, AB, Canada; O'Brien Institute for Public Health, University of Calgary, Calgary, AB, Canada; Desid Labs Inc., Calgary, AB, Canada; Centre for Health Informatics, University of Calgary, Calgary, AB, Canada},
	abstract = {Objective: The incidence of late-onset epilepsy (LOE) is rising, and these patients may use an excess of health care resources. This study aimed to measure pre-/post-diagnostic health care use (HCU) for patients with LOE compared to controls. Methods: This was an observational open cohort study covering years 1998–2019 using UK population-based linked primary care (Clinical Practice Research Datalink [CPRD]) and hospital (HES) electronic health records. The participants included patients with incident LOE enrolled in CPRD and 1:10 age-, sex-, and general practice–matched controls. The exposure was incident LOE (diagnosed at age ≥65) using a 5-year washout. The main outcome was all HCU (primary care [PC], accident and emergency [A&E], admitted patient and outpatient care) using inverse proportional weighting to PC use and HCU by setting. An interrupted time-series analysis was used to examine pre-/post-diagnostic HCU between patients with LOE and controls over 4 years either side of diagnosis/matching date. An adjusted mixed-effects negative binomial regression was used for post-diagnosis HCU interactions. Results: Of 2 569 874 people ≥65 years of age, 1048 (4%) developed incident LOE. Mean weighted total HCU increased by 32 visits per patient-year (95% confidence interval [95% CI]: 13–50, p =.003) until LOE diagnosis, and then dropped by a mean of 60 visits per patient-year (95% CI: −81 to −40). There was an acute rise and fall over the 1–2 years immediately pre-/post-diagnosis. Incident HCU remained higher for LOE compared to controls post-diagnosis (adjusted incidence rate ratio: 1.72; 95% CI: 1.65–1.70; p <.001), including A&E, outpatient, and admitted care. Significance: Health care use demonstrates an acute on chronic rise over the 4 years before diagnosis of LOE. To what extent the partial reversal of the acute pre-diagnosis rise, and the mediators of the accelerated increase compared to controls are attributed to epilepsy, comorbid and bidirectional disease states, or a combination of both warrants further exploration. © 2024 The Author(s). Epilepsia published by Wiley Periodicals LLC on behalf of International League Against Epilepsy.},
	author_keywords = {cohort study; electronic heath records; health care use; late-onset epilepsy},
	keywords = {Age of Onset; Aged; Aged, 80 and over; Cohort Studies; Epilepsy; Female; Hospitalization; Humans; Incidence; Male; Patient Acceptance of Health Care; Primary Health Care; United Kingdom; accident; adult; aged; Article; clinical outcome; cohort analysis; comorbidity; controlled study; electronic health record; emergency care; female; general practice; general practitioner; health care utilization; hospital admission; human; incidence; late onset epilepsy; major clinical study; male; observational study; open study; outpatient care; primary health care; primary medical care; retrospective study; trend study; United Kingdom; diagnosis; epidemiology; epilepsy; hospitalization; onset age; patient attitude; therapy; very elderly},
	correspondence_address = {C.B. Josephson; Cumming School of Medicine, University of Calgary, Foothills Medical Centre, Calgary, 1403 – 29 St NW, T2N 2T9, Canada; email: cbjoseph@ucalgary.ca},
	publisher = {John Wiley and Sons Inc},
	issn = {00139580},
	coden = {EPILA},
	pmid = {39302250},
	language = {English},
	abbrev_source_title = {Epilepsia},
	type = {Article},
	publication_stage = {Final},
	source = {Scopus},
	note = {Cited by: 1; All Open Access, Hybrid Gold Open Access}
}

@ARTICLE{Wang2024,
	author = {Wang, Han-I. and Doran, Tim and Van Der Feltz-Cornelis, Christina and Crooks, Michael G. and Van Der Feltz-Cornelis, Christina and Khunti, Kamlesh and Heightman, Melissa and Gonzalez-Izquierdo, Arturo and Qummer Ul Arfeen, Muhammad and Banerjee, Amitava and Loveless, Antony},
	title = {Prevalence, risk factors and characterisation of individuals with long COVID using Electronic Health Records in over 1.5 million COVID cases in England},
	year = {2024},
	journal = {Journal of Infection},
	volume = {89},
	number = {4},
	doi = {10.1016/j.jinf.2024.106235},
	url = {https://www.scopus.com/inward/record.uri?eid=2-s2.0-85201434737&doi=10.1016%2fj.jinf.2024.106235&partnerID=40&md5=3baaca617eca4db29f6620f42bbe8b7d},
	affiliations = {Department of Health Sciences, University of York, York, United Kingdom; Hull York Medical School, York, United Kingdom; Diabetes Research Centre, University of Leicester, Leicester, United Kingdom; University College London Hospitals NHS Foundation Trust, London, United Kingdom; Institute of Health Informatics, University College of London, London, United Kingdom; Patient and Public Involvement (PPI) member for STIMULATE-ICP Consortium, Institute of Health Informatics, University College of London, London, United Kingdom},
	abstract = {Objectives: This study examines clinically confirmed long-COVID symptoms and diagnosis among individuals with COVID in England, aiming to understand prevalence and associated risk factors using electronic health records. To further understand long COVID, the study also explored differences in risks and symptom profiles in three subgroups: hospitalised, non-hospitalised, and untreated COVID cases. Methods: A population-based longitudinal cohort study was conducted using data from 1,554,040 individuals with confirmed SARS-CoV-2 infection via Clinical Practice Research Datalink. Descriptive statistics explored the prevalence of long COVID symptoms 12 weeks post-infection, and Cox regression models analysed the associated risk factors. Sensitivity analysis was conducted to test the impact of right-censoring data. Results: During an average 400-day follow-up, 7.4% of individuals with COVID had at least one long-COVID symptom after acute phase, yet only 0.5% had long-COVID diagnostic codes. The most common long-COVID symptoms included cough (17.7%), back pain (15.2%), stomach-ache (11.2%), headache (11.1%), and sore throat (10.0%). The same trend was observed in all three subgroups. Risk factors associated with long-COVID symptoms were female sex, non-white ethnicity, obesity, and pre-existing medical conditions like anxiety, depression, type II diabetes, and somatic symptom disorders. Conclusions: This study is the first to investigate the prevalence and risk factors of clinically confirmed long-COVID in the general population. The findings could help clinicians identify higher risk individuals for timely intervention and allow decision-makers to more efficiently allocate resources for managing long-COVID. © 2024 The Author(s)},
	author_keywords = {Long COVID; Post SARS-CoV-2; Prevalence; Risk factor; Symptoms},
	keywords = {Adolescent; Adult; Aged; Aged, 80 and over; Child; COVID-19; Electronic Health Records; England; Female; Hospitalization; Humans; Longitudinal Studies; Male; Middle Aged; Post-Acute COVID-19 Syndrome; Prevalence; Risk Factors; SARS-CoV-2; Young Adult; adult; anxiety; Article; backache; body mass; clinical practice; congenital malformation; coronavirus disease 2019; decision making; demographics; depression; dilated cardiomyopathy; dyspnea; electronic health record; ethnicity; fatigue; female; follow up; headache; hospital admission; human; immunosuppressive treatment; major clinical study; male; middle aged; non insulin dependent diabetes mellitus; obesity; polymerase chain reaction; population; prevalence; rheumatoid arthritis; risk factor; Severe acute respiratory syndrome coronavirus 2; sore throat; stomach pain; adolescent; aged; child; England; epidemiology; hospitalization; long COVID; longitudinal study; prevalence; risk factor; Severe acute respiratory syndrome coronavirus 2; very elderly; young adult},
	correspondence_address = {H.-I. Wang; Department of Health Sciences, Seebohm Rowntree Building, University of York, York, Heslington, YO10 5DD, United Kingdom; email: han-i.wang@york.ac.uk},
	publisher = {W.B. Saunders Ltd},
	issn = {01634453},
	coden = {JINFD},
	pmid = {39121972},
	language = {English},
	abbrev_source_title = {J. Infect.},
	type = {Article},
	publication_stage = {Final},
	source = {Scopus},
	note = {Cited by: 6; All Open Access, Green Open Access}
}

@ARTICLE{van Hulten20244887,
	author = {van Hulten, Veerle and Souverein, Patrick C. and Starup-Linde, Jakob and Viggers, Rikke and Klungel, Olaf H. and Vestergaard, Peter and Brouwers, Martijn C. J. G. and van den Bergh, Joop P. and Driessen, Johanna H. M.},
	title = {The association of type 2 diabetes-related characteristics with fracture risk at different sites},
	year = {2024},
	journal = {Diabetes, Obesity and Metabolism},
	volume = {26},
	number = {11},
	pages = {4887 – 4896},
	doi = {10.1111/dom.15884},
	url = {https://www.scopus.com/inward/record.uri?eid=2-s2.0-85203016128&doi=10.1111%2fdom.15884&partnerID=40&md5=89ccffbc4404f4b94ab7dfa1ae752d47},
	affiliations = {Department of Clinical Pharmacy and Toxicology, Maastricht University Medical Centre+ (MUMC+), Maastricht, Netherlands; School of Nutrition and Translational Research in Metabolism (NUTRIM), Maastricht University, Maastricht, Netherlands; Department of Clinical Pharmacy, Cardiovascular Research Institute Maastricht (CARIM), Maastricht University, Maastricht, Netherlands; Division of Pharmacoepidemiology & Clinical Pharmacology, Utrecht Institute for Pharmaceutical Sciences, Utrecht University, Utrecht, Netherlands; Department of Endocrinology and Internal Medicine, Aarhus University Hospital, Aarhus, Denmark; Steno Diabetes Center North Denmark, Aalborg, Denmark; Department of Clinical Medicine, Aalborg University, Aalborg, Denmark; Department of Endocrinology, Aalborg University Hospital, Aalborg, Denmark; Department of Internal Medicine, Maastricht University Medical Centre+ (MUMC+), Maastricht, Netherlands; Cardiovascular Research Institute Maastricht (CARIM), Maastricht University, Maastricht, Netherlands; Care and Public Health Research Institute (CAPHRI), Maastricht University, Maastricht, Netherlands; Department of Internal Medicine, Division of Rheumatology, Maastricht University Medical Centre+ (MUMC+), Maastricht, Netherlands; Department of Internal Medicine, Subdivision of Endocrinology, VieCuri Medical Center, Venlo, Netherlands},
	abstract = {Aim: To determine the association of diabetes-related characteristics with fractures at different sites in individuals with type 2 diabetes (T2D). Materials and Methods: We conducted a cohort study using the Clinical Practice Research Datalink (CPRD) GOLD. Patients aged over 30 years with T2D were identified within the CPRD. Patients were followed from the start of diabetes treatment until the end of data collection, death, or the occurrence of a fracture. Cox proportional hazards models were used to estimate the hazard ratios for the association of the individual characteristics (diabetes duration, glycated haemoglobin [HbA1c] level, and microvascular complications) with fracture risk, adjusted for demographics, comorbidities and comedication. Results: A diabetes duration of >10 years was associated with an increased risk of any fracture and major osteoporotic fractures (MOFs), while a diabetes duration of >8 years was associated with an increased hip fracture risk, compared to a duration <2 years. An HbA1c level <6% was associated with an increased fracture risk compared to HbA1c values of 6% to <7%. The presence of one or two microvascular complications was associated with an increased risk of any fracture and MOFs and the presence of two microvascular complications was associated with an increased hip fracture risk, compared to no microvascular complications. Conclusion: In conclusion, our study shows that a diabetes duration of 10 years or more, strict glycaemic control resulting in HbA1c levels below 6%, and/or the presence of at least one microvascular complication increased the risk of any fracture, hip fractures, MOFs, and humerus fractures, but not ankle, scapula or skull fractures. © 2024 The Author(s). Diabetes, Obesity and Metabolism published by John Wiley & Sons Ltd.},
	author_keywords = {diabetes complications; fracture risk; glycaemic control; long-standing disease; type 2 diabetes},
	keywords = {Adult; Aged; Aged, 80 and over; Cohort Studies; Diabetes Mellitus, Type 2; Diabetic Angiopathies; Female; Fractures, Bone; Glycated Hemoglobin; Hip Fractures; Humans; Male; Middle Aged; Osteoporotic Fractures; Proportional Hazards Models; Risk Factors; United Kingdom; 2,4 thiazolidinedione derivative; anticonvulsive agent; antidepressant agent; antihypertensive agent; antiparkinson agent; anxiolytic agent; benzodiazepine; bisphosphonic acid derivative; calcium; dipeptidyl peptidase IV inhibitor; glucagon like peptide 1 receptor agonist; glucocorticoid; hemoglobin A1c; hypocholesterolemic agent; insulin; metformin; neuroleptic agent; parathyroid hormone; sodium glucose cotransporter 2 inhibitor; strontium ranelate; sulfonylurea; vitamin D; glycated hemoglobin; hemoglobin A1c protein, human; adult; aged; ankle fracture; Article; body mass; cardiovascular disease; Charlson Comorbidity Index; clavicle fracture; clinical assessment; cohort analysis; comorbidity; diabetic nephropathy; diabetic neuropathy; diabetic retinopathy; disease association; disease duration; falling; female; foot fracture; forearm fracture; fracture; fragility fracture; glycemic control; hip fracture; hormone substitution; hospital admission; human; humerus fracture; hypoglycemia; leg fracture; major clinical study; male; middle aged; non insulin dependent diabetes mellitus; outcome assessment; patella fracture; pelvis fracture; prescription; rib fracture; scapula fracture; skull fracture; smoking; very elderly; wrist fracture; complication; diabetic angiopathy; epidemiology; etiology; fragility fracture; metabolism; non insulin dependent diabetes mellitus; proportional hazards model; risk factor; United Kingdom},
	correspondence_address = {J.H.M. Driessen; Department of Clinical Pharmacy and Toxicology, Maastricht University Medical Centre+ (MUMC+), Maastricht, Netherlands; email: annemariek.driessen@mumc.nl},
	publisher = {John Wiley and Sons Inc},
	issn = {14628902},
	coden = {DOMEF},
	pmid = {39223858},
	language = {English},
	abbrev_source_title = {Diabetes Obes. Metab.},
	type = {Article},
	publication_stage = {Final},
	source = {Scopus},
	note = {Cited by: 1; All Open Access, Hybrid Gold Open Access}
}

@ARTICLE{Ioannides2024,
	author = {Ioannides, Anne E and Morgan, Ann D and Quint, Jennifer K},
	title = {Patient pathways for four major chronic respiratory diseases in England between 2008 and 2021},
	year = {2024},
	journal = {BMJ Open Respiratory Research},
	volume = {11},
	number = {1},
	doi = {10.1136/bmjresp-2023-002273},
	url = {https://www.scopus.com/inward/record.uri?eid=2-s2.0-85203111692&doi=10.1136%2fbmjresp-2023-002273&partnerID=40&md5=1214b83fe27a90b238faa078262948f4},
	affiliations = {Department of Primary Care and Public Health, Imperial College London School of Public Health, London, United Kingdom; National Heart and Lung Institute, Imperial College London, London, United Kingdom},
	abstract = {Background Not all chronic diseases have clear pathways and time targets for diagnosis. We explored pathways and timings for four major chronic respiratory diseases in England. Methods Using deidentified electronic healthcare records from Clinical Practice Research Datalink Aurum linked to Hospital Episode Statistics, we derived cohorts of patients diagnosed with asthma, chronic obstructive pulmonary disease (COPD), ILD or bronchiectasis at three time periods (2008/2009, 2018/2019 and 2020/2021). We followed people 2 years before and 2 years after diagnosis, calculating the proportion of people who presented with symptoms, underwent diagnostic tests, were treated and consulted healthcare (primary or secondary) and calculated time intervals between events. We repeated analyses by socioeconomic status and geographical region. Results We descriptively studied patient pathways for 429 619 individuals across all time frames and diseases. Most people (>87%) had first evidence of diagnosis in primary care. The proportion of people reporting symptoms prior to diagnosis was similar for asthma, COPD and ILD (41.0%-57.9%) and higher in bronchiectasis (67.9%-71.8%). The proportion undergoing diagnostic tests was high for COPD and bronchiectasis (77.6%-89.2%) and lower for asthma (14%-32.7%) and ILD (2.6%-3.3%). The proportion of people undergoing diagnostic tests decreased in 2020/2021 for all diseases, mostly COPD. Time (months) (median (IQR)) between symptoms and diagnosis, averaged over three time periods, was lowest in asthma (∼7.5 (1.3-16.0)), followed by COPD (∼8.6 (1.8-17.2)), ILD (∼10.1 (3.6-18.0)) and bronchiectasis (∼13.5 (5.9-19.8)). Time from symptoms to diagnosis increased by ∼2 months in asthma and COPD over the three time periods. Although most patients were symptomatically treated prior to diagnosis, time between diagnosis and postdiagnostic treatment was around 4 months for ILD, 3 months for bronchiectasis and instantaneous for asthma and COPD. Socioeconomic status and regional trends showed little disparity. Conclusion Current pathways demonstrate missed opportunities to diagnose and manage disease and to improve disease coding.  © Author(s) (or their employer(s)) 2024.},
	author_keywords = {Asthma; Bronchiectasis; Clinical Epidemiology; COPD epidemiology; Interstitial Fibrosis; Pulmonary Disease, Chronic Obstructive},
	keywords = {Adolescent; Adult; Aged; Aged, 80 and over; Asthma; Bronchiectasis; Chronic Disease; Critical Pathways; Electronic Health Records; England; Female; Humans; Lung Diseases, Interstitial; Male; Middle Aged; Primary Health Care; Pulmonary Disease, Chronic Obstructive; Time Factors; Young Adult; beta adrenergic receptor stimulating agent; corticosteroid; leukotriene receptor blocking agent; muscarinic receptor blocking agent; adult; Article; asthma; bronchiectasis; child; chronic obstructive lung disease; chronic respiratory tract disease; clinical pathway; computer assisted tomography; England; female; health care utilization; hospitalization; human; interstitial lung disease; male; preschool child; primary medical care; social status; young adult; adolescent; aged; asthma; bronchiectasis; chronic disease; chronic obstructive lung disease; clinical pathway; diagnosis; electronic health record; England; epidemiology; middle aged; primary health care; therapy; time factor; very elderly},
	correspondence_address = {A.E. Ioannides; Department of Primary Care and Public Health, Imperial College London School of Public Health, London, United Kingdom; email: a.ioannides@imperial.ac.uk},
	publisher = {BMJ Publishing Group},
	issn = {20524439},
	pmid = {39209353},
	language = {English},
	abbrev_source_title = {BMJ Open Respir. Res.},
	type = {Article},
	publication_stage = {Final},
	source = {Scopus},
	note = {Cited by: 0; All Open Access, Gold Open Access, Green Open Access}
}

@ARTICLE{Suissa20241493,
	author = {Suissa, Karine and Dell'Aniello, Sophie and Comin, Eros and Hudson, Marie and Suissa, Samy},
	title = {Glucosamine and Cancer Incidence in Osteoarthritis: A Prevalent New-User Cohort Design},
	year = {2024},
	journal = {Arthritis Care and Research},
	volume = {76},
	number = {11},
	pages = {1493 – 1500},
	doi = {10.1002/acr.25399},
	url = {https://www.scopus.com/inward/record.uri?eid=2-s2.0-85200665579&doi=10.1002%2facr.25399&partnerID=40&md5=1488669828cf494f3fd45ce82a3c7434},
	affiliations = {Brigham and Women's Hospital, Harvard Medical School, Boston, MA, United States; Lady Davis Institute, Jewish General Hospital, Montreal, QC, Canada; Lady Davis Institute, Jewish General Hospital, Montreal, QC, Canada; Lady Davis Institute, Jewish General Hospital and McGill University, Montreal, Quebec, Canada; University of Milano-Bicocca, Milan, Italy},
	abstract = {Objective: Observational studies have associated glucosamine, used to treat joint pain and osteoarthritis, with reductions in cancer incidence, although their study design was affected by selection bias. We assessed this association using a study design that mitigates this selection bias. Methods: We used the UK Clinical Practice Research Datalink to identify a cohort of patients diagnosed with osteoarthritis during 1995 through 2017. The prevalent new-user cohort design was employed to match glucosamine initiators with non-users on time-conditional propensity scores, who were observed until cancer incidence. Hazard ratios (HRs) and 95% confidence intervals (CIs) of cancer incidence were estimated to compare glucosamine initiators with non-users. Results: The study cohort of patients with osteoarthritis included 20,541 glucosamine initiators who were matched to 20,541 non-users. Over an average follow-up of eight years, the overall incidence rate of any cancer was 16.4 per 1,000 per year. The HR of any cancer incidence with glucosamine treatment was 0.97 (95% CI 0.91–1.02) compared with non-users. For lung cancer, the HR with glucosamine treatment was 0.99 (95% CI 0.83–1.18), whereas it was 1.11 (95% CI 0.93–1.33) for colorectal cancer, 1.07 (95% CI 0.93–1.23) for breast cancer in women, and 1.03 (95% CI 0.88–1.22) for prostate cancer. Conclusion: In this large, real-world study of patients with osteoarthritis, designed to emulate a trial, treatment with glucosamine did not reduce the incidence of cancer. This finding reinforces that previous studies, not based on glucosamine initiators, were affected by selection bias. Our study does not support the prescription of glucosamine to prevent cancer in patients with osteoarthritis. (Figure presented.). © 2024 The Author(s). Arthritis Care & Research published by Wiley Periodicals LLC on behalf of American College of Rheumatology.},
	keywords = {Aged; Databases, Factual; Female; Glucosamine; Humans; Incidence; Male; Middle Aged; Neoplasms; Osteoarthritis; Risk Assessment; Risk Factors; Time Factors; United Kingdom; acetylsalicylic acid; angiotensin receptor antagonist; antihypertensive agent; antithrombocytic agent; beta adrenergic receptor blocking agent; calcium channel blocking agent; dipeptidyl carboxypeptidase inhibitor; glucosamine; nonsteroid antiinflammatory agent; opiate; oral contraceptive agent; thiazide diuretic agent; adult; aged; alcohol abuse; Article; body mass; breast cancer; cancer incidence; cardiovascular disease; cerebrovascular disease; chronic obstructive lung disease; cohort analysis; colorectal cancer; controlled study; coronary artery disease; diabetes mellitus; drug efficacy; female; follow up; hormone substitution; human; hypertension; Kaplan Meier method; lung cancer; major clinical study; male; middle aged; observational study; osteoarthritis; prevalence; propensity score; prostate cancer; smoking; drug therapy; epidemiology; factual database; incidence; neoplasm; osteoarthritis; risk assessment; risk factor; time factor; United Kingdom},
	correspondence_address = {S. Suissa; Lady Davis Institute, Jewish General Hospital and McGill University, Quebec, Montreal, Canada; email: samy.suissa@mcgill.ca},
	publisher = {John Wiley and Sons Inc},
	issn = {2151464X},
	coden = {ARCRE},
	pmid = {38973352},
	language = {English},
	abbrev_source_title = {Arthritis Care Res.},
	type = {Article},
	publication_stage = {Final},
	source = {Scopus},
	note = {Cited by: 1; All Open Access, Hybrid Gold Open Access}
}

@ARTICLE{Baptiste20241785,
	author = {Baptiste, Paris J and Wong, Angel Y. S and Schultze, Anna and Clase, Catherine M and Leyrat, Clémence and Williamson, Elizabeth and Powell, Emma and Mann, Johannes F. E and Cunnington, Marianne and Teo, Koon and Bangdiwala, Shrikant I and Gao, Peggy and Tomlinson, Laurie and Wing, Kevin},
	title = {Cardiorenal effects of angiotensin-converting enzyme inhibitors and angiotensin receptor blockers among people underrepresented in trials: Analysis of routinely collected data with emulation of a reference trial (ONTARGET)},
	year = {2024},
	journal = {American Journal of Epidemiology},
	volume = {193},
	number = {12},
	pages = {1785 – 1795},
	doi = {10.1093/aje/kwae137},
	url = {https://www.scopus.com/inward/record.uri?eid=2-s2.0-85202937469&doi=10.1093%2faje%2fkwae137&partnerID=40&md5=97ff5ddea1b27d18672f660c2d9acd56},
	affiliations = {Department of Non-communicable Disease Epidemiology, London School of Hygiene & Tropical Medicine, London, WC1E 7HT, United Kingdom; Centre for Primary Care, Wolfson Institute of Population Health, Queen Mary University of London, London, E1 4NS, United Kingdom; Department of Medicine, Faculty of Health Sciences, McMaster University, Hamilton, L8N 3Z5, ON, Canada; Department of Health Research Methods, Evidence, and Impact, Faculty of Health Sciences, McMaster University, Hamilton, L8S 4L8, ON, Canada; Department of Medical Statistics, London School of Hygiene & Tropical Medicine, London, WC1E 7HT, United Kingdom; Department of Medicine 4, Faculty of Medicine, Friedrich Alexander University, Erlangen, 91054, Germany; KfH Kidney Centre, Schwabing, München, 80687, Germany; Population Health Research Institute, McMaster University, Hamilton, L8L 2X2, ON, Canada; Analysis Group Inc., London, EC2R 7HJ, United Kingdom},
	abstract = {Cardiovascular disease is a leading cause of death globally. Angiotensin-converting enzyme inhibitors (ACEi) and angiotensin receptor blockers (ARB), compared in the ONTARGET trial (Ongoing Telmisartan Alone and in Combination with Ramipril Global Endpoint Trial), each prevent cardiovascular disease. However, trial results may not be generalizable, and their effectiveness in underrepresented groups is unclear. Using trial emulation methods within routine-care data to validate findings, we explored the generalizability of ONTARGET results. For people prescribed an ACEi/ARB in the UK Clinical Practice Research Datalink GOLD dataset from January 1, 2001, to July 31, 2019, we applied trial criteria and propensity-score methods to create an ONTARGET trial-eligible cohort. Comparing ARB with ACEi, we estimated hazard ratios for the primary composite trial outcome (cardiovascular death, myocardial infarction, stroke, or hospitalization for heart failure) and secondary outcomes. Because the prespecified criteria were met, confirming trial emulation, we then explored treatment heterogeneity among 3 trial-underrepresented subgroups: females, persons aged ≥75 years, and those with chronic kidney disease. In the trial-eligible population (n = 137 155), results for the primary outcome demonstrated similar effects of ARB and ACEi (hazard ratio = 0.97; 95% CI, 0.93-1.01), meeting the prespecified validation criteria. When extending this outcome to trial-underrepresented groups, similar treatment effects were observed by sex, age, and chronic kidney disease. This suggests that ONTARGET trial findings are generalizable to trial-underrepresented subgroups. This article is part of a Special Collection on Pharmacoepidemiology. © 2024 The Author(s).},
	author_keywords = {benchmarking; cardiovascular disease; electronic health records; pharmacoepidemiology; real-world evidence; trial emulation; trial generalizability; trial replication},
	keywords = {Aged; Aged, 80 and over; Angiotensin Receptor Antagonists; Angiotensin-Converting Enzyme Inhibitors; Cardiovascular Diseases; Female; Heart Failure; Humans; Male; Middle Aged; Ramipril; Telmisartan; United Kingdom; angiotensin receptor antagonist; dipeptidyl carboxypeptidase inhibitor; ramipril; telmisartan; angiotensin receptor antagonist; dipeptidyl carboxypeptidase inhibitor; ramipril; telmisartan; cardiovascular disease; cause of death; composite; enzyme activity; epidemiology; heterogeneity; adult; aged; Article; cardiovascular disease; cerebrovascular accident; chronic kidney failure; clinical outcome; clinical trial; cohort analysis; coronary artery bypass graft; dialysis; diastolic blood pressure; electronic health record; estimated glomerular filtration rate; female; follow up; foot amputation; heart death; heart failure; heart infarction; hospitalization; human; kidney function; major clinical study; male; medical practice; middle aged; outcome assessment; pharmacoepidemiology; sensitivity analysis; systolic blood pressure; drug therapy; epidemiology; mortality; United Kingdom; very elderly},
	correspondence_address = {P.J. Baptiste; Centre for Primary Care, Wolfson Institute of Population Health, Queen Mary University of London, London, Charterhouse Square, E1 4NS, United Kingdom; email: p.baptiste@qmul.ac.uk},
	publisher = {Oxford University Press},
	issn = {00029262},
	coden = {AJEPA},
	pmid = {38896054},
	language = {English},
	abbrev_source_title = {Am. J. Epidemiol.},
	type = {Article},
	publication_stage = {Final},
	source = {Scopus},
	note = {Cited by: 5; All Open Access, Hybrid Gold Open Access}
}

@ARTICLE{Rezel-Potts20243299,
	author = {Rezel-Potts, Emma and Bowen, Catherine and Dunn, Kate M. and Jones, Christopher I. and Gulliford, Martin C. and Morrison, Stewart C.},
	title = {Foot and ankle problems in children and young people: a population-based cohort study},
	year = {2024},
	journal = {European Journal of Pediatrics},
	volume = {183},
	number = {8},
	pages = {3299 – 3307},
	doi = {10.1007/s00431-024-05590-8},
	url = {https://www.scopus.com/inward/record.uri?eid=2-s2.0-85192575412&doi=10.1007%2fs00431-024-05590-8&partnerID=40&md5=6aee99f3ece7bd2aa41b3ce8c45324d5},
	affiliations = {School of Life Course and Population Sciences, King’s College London, Addison House, Guy’s Campus, London, SE1 1UL, United Kingdom; Faculty of Environmental and Life Sciences, University of Southampton, Highfield Campus, Southampton, SO17 1BJ, United Kingdom; School of Medicine, Centre for Musculoskeletal Health Research, Keele University, Keele, Staffordshire, ST5 5BG, United Kingdom; Department of Primary Care and Public Health, Brighton and Sussex Medical School, Falmer, BN1 9PS, United Kingdom},
	abstract = {The aim of this research was to describe the epidemiology, presentation and healthcare use in primary care for foot and ankle problems in children and young people (CYP) across England. We undertook a population-based cohort study using data from the Clinical Practice Research Datalink Aurum database, a database of anonymised electronic health records from general practices across England. Data was accessed for all CYP aged 0–18 years presenting to their general practitioner between January 2015 and December 2021 with a foot and/or ankle problem. Consultation rates were calculated and used to estimate numbers of consultations in an average practice. Hierarchical Poisson regression estimated relative rates of consultations across sociodemographic groups and logistic regression evaluated factors associated with repeat consultations. A total of 416,137 patients had 687,753 foot and ankle events, of which the majority were categorised as “musculoskeletal” (34%) and “unspecified pain” (21%). Rates peaked at 601 consultations per 10,000 patient-years among males aged 10–14 years in 2018. An average practice might observe 132 (95% CI 110 to 155) consultations annually. Odds for repeat consultations were higher among those with pre-existing diagnoses including juvenile arthritis (OR 1.73, 95% CI 1.48 to 2.03). Conclusions: Consultations for foot and ankle problems were high among CYP, particularly males aged 10 to 14 years. These data can inform service provision to ensure CYP access appropriate health professionals for accurate diagnosis and treatment. (Table presented.). © The Author(s) 2024.},
	author_keywords = {Ankle; CPRD; Epidemiology; Foot},
	keywords = {Adolescent; Child; Child, Preschool; Cohort Studies; England; Female; Foot Diseases; Humans; Infant; Infant, Newborn; Male; Primary Health Care; Referral and Consultation; adolescent; adult; ankle disease; ankle injury; ankle pain; ankle sprain; Article; Asian; attention deficit hyperactivity disorder; autism; body mass; calculation; Caucasian; child; clinical assessment; clinical research; cohort analysis; consultation; descriptive research; electronic health record; England; epidemiological surveillance; female; flatfoot; foot disease; foot injury; foot pain; frequency analysis; general practitioner; geographic distribution; health care utilization; heel pain; human; infant; intellectual impairment; juvenile rheumatoid arthritis; logistic regression analysis; major clinical study; male; newborn; obesity; paronychia; Poisson regression; population research; primary medical care; sex difference; sociodemographics; surgical technique; diagnosis; epidemiology; foot disease; patient referral; preschool child; primary health care},
	correspondence_address = {S.C. Morrison; School of Life Course and Population Sciences, King’s College London, Addison House, Guy’s Campus, London, SE1 1UL, United Kingdom; email: stewart.morrison@kcl.ac.uk},
	publisher = {Springer Science and Business Media Deutschland GmbH},
	issn = {03406199},
	coden = {EJPED},
	pmid = {38722334},
	language = {English},
	abbrev_source_title = {Eur. J. Pediatr.},
	type = {Article},
	publication_stage = {Final},
	source = {Scopus},
	note = {Cited by: 1}
}

@ARTICLE{Landeiro2024e514,
	author = {Landeiro, Filipa and Harris, Callum and Groves, David and O'Neill, Samuel and Jandu, Kuljinder Singh and Tacconi, Eliana M C and Field, Samantha and Patel, Nileema and Göpfert, Anya and Hagson, Hannes and Leal, José and Luengo-Fernández, Ramón},
	title = {The economic burden of cancer, coronary heart disease, dementia, and stroke in England in 2018, with projection to 2050: an evaluation of two cohort studies},
	year = {2024},
	journal = {The Lancet Healthy Longevity},
	volume = {5},
	number = {8},
	pages = {e514 – e523},
	doi = {10.1016/S2666-7568(24)00108-9},
	url = {https://www.scopus.com/inward/record.uri?eid=2-s2.0-85200974324&doi=10.1016%2fS2666-7568%2824%2900108-9&partnerID=40&md5=d35e41db07532952472487b98a2a7cc7},
	affiliations = {Health Economics Research Centre, Nuffield Department of Population Health, University of Oxford, Oxford, United Kingdom; Clinical Trials Service Unit, Nuffield Department of Population Health, University of Oxford, Oxford, United Kingdom; National Perinatal Epidemiology Unit, Nuffield Department of Population Health, University of Oxford, Oxford, United Kingdom; Oxford University Hospitals NHS Foundation Trust, Oxford, United Kingdom; Strathesk Medical Practice, NHS Lothian, Edinburgh, United Kingdom},
	abstract = {Background: Cancer, coronary heart disease, dementia, and stroke are major contributors to morbidity and mortality in England. We aimed to assess the economic burden (including health-care, social care, and informal care costs, as well as productivity losses) of these four conditions in England in 2018, and forecast this cost to 2050 using population projections. Methods: We used individual patient-level data from the Clinical Practice Research Datalink (CPRD) Aurum, which contains primary care electronic health records of patients from 738 general practices in England, to calculate health-care and residential and nursing home resource use, and data from the English Longitudinal Study on Ageing (ELSA) to calculate informal and formal care costs. From CPRD Aurum, we included patients registered on Jan 1, 2018, in a CPRD general practice with Hospital Episode Statistics (HES)-linked records, omitting all children younger than 1 year. From ELSA, we included data collected from wave 9 (2018–19). Aggregate English resource use data on morbidity, mortality, and health-care, social care, and informal care were obtained and apportioned, using multivariable regression analyses, to cancer, coronary heart disease, dementia, and stroke. Findings: We included 4 161 558 patients from CPRD Aurum with HES-linked data (mean age 41 years [SD 23], with 2 079 679 [50·0%] men and 2 081 879 [50·0%] women) and 8736 patients in ELSA (68 years [11], with 4882 [55·9 %] men and 3854 [44·1%] women). In 2018, the total cost was £18·9 billion (95% CI 18·4–19·4) for cancer, £12·7 billion (12·3–13·0) for coronary heart disease, £11·7 billion (9·6–12·7) for dementia, and £8·6 billion (8·2–9·0) for stroke. Using 2050 English population projections, we estimated that costs would rise by 40% (39–41) for cancer, 54% (53–55) for coronary heart disease, 100% (97–102) for dementia, and 85% (84–86) for stroke, for a total of £26·5 billion (25·7–27·3), £19·6 billion (18·9–20·2), £23·5 billion (19·3–25·3), and £16·0 billion (15·3–16·6), respectively. Interpretation: This study provides contemporary estimates of the wide-ranging impact of the most important chronic conditions on all aspects of the economy in England. The data will help to inform evidence-based polices to reduce the impact of chronic disease, promoting care access, better health outcomes, and economic sustainability. Funding: Alzheimer's Research UK. © 2024 The Author(s). Published by Elsevier Ltd. This is an Open Access article under the CC BY 4.0 license},
	keywords = {Adult; Aged; Aged, 80 and over; Cohort Studies; Coronary Disease; Cost of Illness; Dementia; England; Female; Health Care Costs; Humans; Longitudinal Studies; Male; Middle Aged; Neoplasms; Stroke; absenteeism; adult; aged; Article; cerebrovascular accident; cohort analysis; dementia; drug cost; economic aspect; economic burden; England; evaluation study; female; groups by age; health care; health care cost; hospital admission; human; informal care; ischemic heart disease; major clinical study; male; malignant neoplasm; medical history; morbidity; mortality; nursing care; population projection; residential care; social care; cerebrovascular accident; coronary artery disease; cost of illness; dementia; economics; epidemiology; longitudinal study; middle aged; neoplasm; very elderly},
	correspondence_address = {R. Luengo-Fernández; National Perinatal Epidemiology Unit, Nuffield Department of Population Health, University of Oxford, Oxford, OX3 7LF, United Kingdom; email: ramon.luengo-fernandez@dph.ox.ac.uk},
	publisher = {Elsevier Ltd},
	issn = {26667568},
	pmid = {39068947},
	language = {English},
	abbrev_source_title = {Lancet. Health. Longev.},
	type = {Article},
	publication_stage = {Final},
	source = {Scopus},
	note = {Cited by: 7}
}

@ARTICLE{Strang2024,
	author = {Strang, Matthew and Broomfield, John and Whitehouse, Michael and Kunutsor, Setor and Glyn-Jones, Sion and Delmestri, Antonella and Blom, Ashley and Judge, Andrew},
	title = {Association of intra-articular injection and knee arthroscopy prior to primary knee replacement with the timing and outcomes of surgery: Retrospective cohort study using data from the Clinical Practice Research Datalink GOLD database},
	year = {2024},
	journal = {PLoS ONE},
	volume = {19},
	number = {11 November},
	doi = {10.1371/journal.pone.0311947},
	url = {https://www.scopus.com/inward/record.uri?eid=2-s2.0-85209942238&doi=10.1371%2fjournal.pone.0311947&partnerID=40&md5=397f9814a891e60fc205a60309af89db},
	affiliations = {Musculoskeletal Research Unit, Translational Health Sciences, Bristol Medical School, Southmead Hospital, University of Bristol, Bristol, United Kingdom; Nuffield Department of Orthopaedics, Rheumatology and Musculoskeletal Sciences, Nuffield Orthopaedic Centre, University of Oxford, Oxford, United Kingdom; National Institute for Health Research Bristol Biomedical Research Centre, University Hospitals Bristol, Weston NHS Foundation Trust, University of Bristol, Bristol, United Kingdom; Diabetes Research Centre, Leicester General Hospital, University of Leicester, Leicester, United States; Faculty of Medicine, Dentistry & Health, University of Sheffield, Sheffield, United Kingdom},
	abstract = {Background Patients with symptomatic knee osteoarthritis may undergo non-surgical interventions such as intra-articular steroid injections and knee arthroscopy. This study aimed to investigate their association with the timing and outcomes of subsequent primary knee replacement. Methods and findings Observational retrospective analysis of linked Clinical Practice Research Datalink, Hospital Episode Statistics, Patient Reported Outcome Measures (CPRD GOLD-HES-PROMS) data of 38,494 patients undergoing primary knee replacements in England. Prior use of intra-articular steroid injections and knee arthroscopy were identified. Hazard ratios (HRs) with 95% CIs were estimated for primary outcomes of revision and reoperation using Cox regression. Secondary outcomes included time from first diagnosis of ipsilateral knee osteoarthritis to knee replacement, 6-month post-operative Oxford Knee Scores (OKS), mortality (90-days and 3-months), and post-operative surgical site infection (SSI) (3-months) using linear and logistic regression. Prior steroid injections were associated with an increased risk of revision (HR = 1.25 95%CI (1.06 to 1.49)), re-operation (HR = 1.18 95%CI (1.05 to 1.32)), and SSI (HR = 3.10 95%CI (1.14 to 8.46). Timing from diagnosis of knee osteoarthritis to knee replacement was 6 months longer in patients receiving steroid injections. Knee arthroscopy was associated with an increased risk of revision (HR = 3.14 95%CI (2.64 to 3.73)), re-operation (HR = 3.25 95%CI (2.89 to 3.66)), lower post-operative OKS -1.63 95% CI (-2.31 to -0.95). Both interventions were associated with a lower risk of mortality. Conclusions Steroid injection and knee arthroscopy prior to primary knee replacement are each associated with worse outcomes. The observed association of lower mortality risk is suggestive of confounding by indication. The observed associations in this study could be used to inform shared decision making with patients on the treatment pathway for knee osteoarthritis. Copyright: © 2024 Strang et al. This is an open access article distributed under the terms of the Creative Commons Attribution License, which permits unrestricted use, distribution, and reproduction in any medium, provided the original author and source are credited.},
	keywords = {Aged; Arthroplasty, Replacement, Knee; Arthroscopy; Databases, Factual; Female; Humans; Injections, Intra-Articular; Knee Joint; Male; Middle Aged; Osteoarthritis, Knee; Reoperation; Retrospective Studies; Treatment Outcome; steroid; adult; aged; alcohol consumption; arthroscopic surgery; arthroscopy; Article; body mass; Charlson Comorbidity Index; cohort analysis; controlled study; debridement; female; follow up; human; infection risk; intraarticular drug administration; knee arthroscopy; knee osteoarthritis; knee replacement; length of stay; male; medicare; meniscal repair; meniscectomy; middle aged; mortality; observational study; outcome assessment; Oxford Knee Score; retrospective study; risk factor; sensitivity analysis; smoking; surgical infection; very elderly; adverse event; arthroscopy; factual database; intraarticular drug administration; knee joint; knee osteoarthritis; reoperation; surgery; treatment outcome},
	correspondence_address = {A. Judge; Musculoskeletal Research Unit, Translational Health Sciences, Bristol Medical School, Southmead Hospital, University of Bristol, Bristol, United Kingdom; email: Andrew.judge@bristol.ac.uk},
	publisher = {Public Library of Science},
	issn = {19326203},
	coden = {POLNC},
	pmid = {39570872},
	language = {English},
	abbrev_source_title = {PLoS ONE},
	type = {Article},
	publication_stage = {Final},
	source = {Scopus},
	note = {Cited by: 0; All Open Access, Gold Open Access}
}

@ARTICLE{Werkman20243764,
	author = {Werkman, Nikki C. C. and Driessen, Johanna H. M. and Klungel, Olaf H. and Schaper, Nicolaas S. and Souverein, Patrick C. and Stehouwer, Coen D. A. and Nielen, Johannes T. H.},
	title = {Incretin-based therapy and the risk of diabetic foot ulcers and related events},
	year = {2024},
	journal = {Diabetes, Obesity and Metabolism},
	volume = {26},
	number = {9},
	pages = {3764 – 3780},
	doi = {10.1111/dom.15721},
	url = {https://www.scopus.com/inward/record.uri?eid=2-s2.0-85197220361&doi=10.1111%2fdom.15721&partnerID=40&md5=d30ded3ab6991557ee3c2acaba82f18c},
	affiliations = {Division of Pharmacoepidemiology and Clinical Pharmacology, Utrecht Institute of Pharmaceutical Sciences, Utrecht, Netherlands; Department of Clinical Pharmacy & Toxicology, Maastricht University Medical Center+, Maastricht, Netherlands; Cardiovascular Research Institute Maastricht (CARIM), Maastricht University, Maastricht, Netherlands; Department of Internal Medicine, Division of Endocrinology, Maastricht University Medical Center+, Maastricht, Netherlands; Department of Internal Medicine, Maastricht University Medical Center+, Maastricht, Netherlands},
	abstract = {Aim: To investigate the effect of dipeptidyl peptidase-4 inhibitors (DPP4-Is) and glucagon-like peptide-1 receptor agonists (GLP1-RAs) on diabetic foot ulcer (DFU) and DFU-related outcomes (lower limb amputation [LLA], DFU-related hospitalization and mortality). Methods: We performed a cohort study with data from the Clinical Practice Research Datalink Aurum database with linkage to hospital data. We included people with type 2 diabetes starting treatment with metformin. Then we propensity score matched new users of DPP4-Is and sulphonylureas (N = 98 770), and new users of GLP1-RAs and insulin (N = 25 422). Cox proportional hazards models estimated the hazard ratios (HRs) for the outcomes. Results: We observed a lower risk of DFU with both DPP4-I use versus sulphonylurea use (HR 0.88, 95% confidence interval [CI]: 0.79-0.97) and GLP1-RA use versus insulin use (HR 0.44, 95% CI: 0.32-0.60) for short-term exposure (≤ 400 days) and HR 0.74 (95% CI: 0.60-0.92) for long-term exposure (>400 days). Furthermore, the risks of hospitalization and mortality were lower with both DPP4-I use and GLP1-RA use. The risk of LLA was lower with GLP1-RA use. The results remained consistent across several sensitivity analyses. Conclusions: Incretin-based therapy was associated with a lower risk of DFU and DFU-related outcomes. This suggests benefits for the use of this treatment in people at risk of DFU. © 2024 The Author(s). Diabetes, Obesity and Metabolism published by John Wiley & Sons Ltd.},
	author_keywords = {amputation; cohort study; diabetic foot ulcer; DPP4-Is; GLP1-RAs; incretins; type 2 diabetes},
	keywords = {Aged; Amputation, Surgical; Cohort Studies; Diabetes Mellitus, Type 2; Diabetic Foot; Dipeptidyl-Peptidase IV Inhibitors; Female; Glucagon-Like Peptide-1 Receptor; Hospitalization; Humans; Hypoglycemic Agents; Incretins; Insulin; Male; Metformin; Middle Aged; Proportional Hazards Models; Sulfonylurea Compounds; angiotensin receptor antagonist; dipeptidyl carboxypeptidase inhibitor; glucagon like peptide 1 receptor agonist; incretin; insulin; linagliptin; metformin; semaglutide; sulfonylurea; antidiabetic agent; dipeptidyl peptidase IV inhibitor; glucagon like peptide 1 receptor; incretin; insulin; metformin; sulfonylurea derivative; adult; aged; Article; body mass; cardiovascular disease; cardiovascular risk; cohort analysis; diabetic foot; female; heart failure; hospitalization; human; hyperlipidemia; hypertension; insulin dependent diabetes mellitus; leg amputation; male; mortality; non insulin dependent diabetes mellitus; osteomyelitis; peripheral arterial disease; propensity score; retrospective study; risk factor; sensitivity analysis; amputation; complication; drug therapy; epidemiology; middle aged; non insulin dependent diabetes mellitus; proportional hazards model},
	correspondence_address = {O.H. Klungel; Division of Pharmacoepidemiology and Clinical Pharmacology, Utrecht Institute of Pharmaceutical Sciences, Utrecht, Netherlands; email: o.h.klungel@uu.nl},
	publisher = {John Wiley and Sons Inc},
	issn = {14628902},
	coden = {DOMEF},
	pmid = {38951877},
	language = {English},
	abbrev_source_title = {Diabetes Obes. Metab.},
	type = {Article},
	publication_stage = {Final},
	source = {Scopus},
	note = {Cited by: 0; All Open Access, Hybrid Gold Open Access}
}

@ARTICLE{Reeves2024,
	author = {Reeves, David and Morgan, Catharine and Stamate, Daniel and Ford, Elizabeth and Ashcroft, Darren M. and Kontopantelis, Evangelos and Van Marwijk, Harm and McMillan, Brian},
	title = {Identifying individuals at high risk for dementia in primary care: Development and validation of the DemRisk risk prediction model using routinely collected patient data},
	year = {2024},
	journal = {PLoS ONE},
	volume = {19},
	number = {10 October},
	doi = {10.1371/journal.pone.0310712},
	url = {https://www.scopus.com/inward/record.uri?eid=2-s2.0-85205777039&doi=10.1371%2fjournal.pone.0310712&partnerID=40&md5=3959eb6a8accb1baeb9a86094cdd9767},
	affiliations = {Division of Population Health, NIHR School for Primary Care Research, Centre for Primary Care, Health Services Research and Primary Care, University of Manchester, Manchester, United Kingdom; Division of Population Health, Centre for Biostatistics, Health Services Research and Primary Care, University of Manchester, Manchester, United Kingdom; Computing Department, Goldsmiths, University of London, London, United Kingdom; Department of Primary Care and Public Health, Brighton and Sussex Medical School, Brighton, United Kingdom; Division of Pharmacy and Optometry, NIHR Greater Manchester Patient Safety Research Collaboration, University of Manchester, Manchester, United Kingdom; Centre for Pharmacoepidemiology and Drug Safety, School of Health Sciences, Faculty of Biology Medicine and Health, University of Manchester, Manchester, United Kingdom; Division of Informatics Imaging and Data Sciences, University of Manchester, Manchester, United Kingdom},
	abstract = {Introduction Health policy in the UK and globally regarding dementia, emphasises prevention and risk reduction. These goals could be facilitated by automated assessment of dementia risk in primary care using routinely collected patient data. However, existing applicable tools are weak at identifying patients at high risk for dementia. We set out to develop improved risk prediction models deployable in primary care. Methods Electronic health records (EHRs) for patients aged 60-89 from 393 English general practices were extracted from the Clinical Practice Research Datalink (CPRD) GOLD database. 235 and 158 practices respectively were randomly assigned to development and validation cohorts. Separate dementia risk models were developed for patients aged 60-79 (development cohort n = 616,366; validation cohort n = 419,126) and 80-89 (n = 175,131 and n = 118,717). The outcome was incident dementia within 5 years and more than 60 evidencebased risk factors were evaluated. Risk models were developed and validated using multivariable Cox regression. Results The age 60-79 development cohort included 10,841 incident cases of dementia (6.3 per 1,000 person-years) and the age 80-89 development cohort included 15,994 (40.2 per 1,000 person-years). Discrimination and calibration for the resulting age 60-79 model were good (Harrell's C 0.78 (95% CI: 0.78 to 0.79); Royston's D 1.74 (1.70 to 1.78); calibration slope 0.98 (0.96 to 1.01)), with 37% of patients in the top 1% of risk scores receiving a dementia diagnosis within 5 years. Fit statistics were lower for the age 80-89 model but dementia incidence was higher and 79% of those in the top 1% of risk scores subsequently developed dementia. Conclusion Our models can identify individuals at higher risk of dementia using routinely collected information from their primary care record, and outperform an existing EHR-based tool. Discriminative ability was greatest for those aged 60-79, but the model for those aged 80-89 may also be clinical useful.  © 2024 Reeves et al.},
	keywords = {Aged; Aged, 80 and over; Dementia; Electronic Health Records; Female; Humans; Male; Middle Aged; Primary Health Care; Risk Assessment; Risk Factors; United Kingdom; acetylsalicylic acid; hydroxymethylglutaryl coenzyme A reductase inhibitor; serotonin uptake inhibitor; tricyclic antidepressant agent; adult; aged; amnesia; angina pectoris; anxiety; Article; atrial fibrillation; cardiomyopathy; cerebrovascular accident; cognitive defect; cohort analysis; Creutzfeldt Jakob disease; dementia; depression; diabetes mellitus; diastolic blood pressure; electronic health record; epilepsy; female; follow up; gait disorder; head injury; hearing impairment; heart failure; human; Human immunodeficiency virus infection; Huntington chorea; hypotension; major clinical study; male; Parkinson disease; Pick presenile dementia; primary medical care; risk assessment; risk factor; smoking; systolic blood pressure; total cholesterol level; very elderly; diagnosis; electronic health record; epidemiology; middle aged; primary health care; procedures; risk assessment; United Kingdom},
	correspondence_address = {D. Reeves; Division of Population Health, NIHR School for Primary Care Research, Centre for Primary Care, Health Services Research and Primary Care, University of Manchester, Manchester, United Kingdom; email: david.reeves@manchester.ac.uk},
	publisher = {Public Library of Science},
	issn = {19326203},
	coden = {POLNC},
	pmid = {39365767},
	language = {English},
	abbrev_source_title = {PLoS ONE},
	type = {Article},
	publication_stage = {Final},
	source = {Scopus},
	note = {Cited by: 0; All Open Access, Gold Open Access}
}

@ARTICLE{Palladino20241653,
	author = {Palladino, Raffaele and Chataway, Jeremy and Mathew, Mekha and Majeed, Azeem and Marrie, Ruth Ann},
	title = {Trajectories and management of vascular risk following the diagnosis of multiple sclerosis: A population-based matched cohort study between 1987 and 2018 in England},
	year = {2024},
	journal = {Multiple Sclerosis Journal},
	volume = {30},
	number = {13},
	pages = {1653 – 1663},
	doi = {10.1177/13524585241287388},
	url = {https://www.scopus.com/inward/record.uri?eid=2-s2.0-85206878466&doi=10.1177%2f13524585241287388&partnerID=40&md5=f0f92acaf8af169e2339d857905e9e87},
	affiliations = {Department of Primary Care and Public Health, School of Public Health, Imperial College London, London, United Kingdom; Department of Public Health, University of Naples Federico II, Naples, Italy; Queen Square Multiple Sclerosis Centre, Department of Neuroinflammation, UCL Queen Square Institute of Neurology, Faculty of Brain Sciences, University College London, London, United Kingdom; University College London Hospitals Biomedical Research Centre, National Institute for Health Research, London, United Kingdom; Departments of Medicine and Community Health Sciences, Max Rady College of Medicine, Rady Faculty of Health Sciences, University of Manitoba, Winnipeg, MB, Canada},
	abstract = {Background: People with multiple sclerosis (PwMS) have an increased cardiovascular and cerebrovascular disease burden, but this could be mitigated by vascular risk factor management. Objectives: We compared the trajectories of vascular risk factors, vascular comorbidities and clinical management in PwMS against the general population post-MS diagnosis while controlling for frailty. Methods: Retrospective longitudinal analysis using English data from the Clinical Practice Research Datalink between 1987 and 2018 comprising PwMS matched with up to six controls without MS by age, sex and general practice. Results: We compared 12,251 PwMS with 72,572 matched controls; 3.8% of PwMS had mild–moderate frailty, 1.2% more than matched controls. Compared to controls, PwMS had an elevated incidence of Type 2 diabetes (HR 1.18, 95% CI (1.04, 1.34)), and starting antihypertensive medications (HR 1.40, 95% CI (1.33, 1.47)). Among those with hypertension at baseline, blood pressure trajectories did not differ between PwMS and controls. PwMS had increased rates of meeting targets for hypertension management (HR 1.25, 95% CI (1.12, 1.41)). Conclusion: The observation that PwMS with hypertension are more likely to meet treatment targets than matched controls is encouraging, but the elevated rates of vascular comorbidities suggest that tighter vascular management may be needed in this population. © The Author(s), 2024.},
	author_keywords = {body mass index; diabetes; epidemiology; hypertension; Multiple sclerosis; vascular management},
	keywords = {Adult; Aged; Antihypertensive Agents; Cardiovascular Diseases; Cerebrovascular Disorders; Comorbidity; Diabetes Mellitus, Type 2; England; Female; Humans; Hypertension; Longitudinal Studies; Male; Middle Aged; Multiple Sclerosis; Retrospective Studies; Risk Factors; antidiabetic agent; antihypertensive agent; antilipemic agent; antihypertensive agent; acute disseminated encephalomyelitis; adult; Article; body mass; cardiovascular disease; cerebrovascular accident; chronic disease; cohort analysis; demyelination; diastolic blood pressure; disease burden; disease course; England; epidemiological monitoring; ethnicity; female; follow up; health care utilization; human; hypertension; illness trajectory; incidence; longitudinal study; male; multiple sclerosis; multivariate analysis; non insulin dependent diabetes mellitus; nuclear magnetic resonance imaging; optic neuritis; people by smoking status; physical activity; population; retrospective study; risk factor; risk management; sensitivity analysis; sociodemographics; systolic blood pressure; transverse myelitis; vascular disease; waist circumference; aged; cerebrovascular disease; comorbidity; complication; drug therapy; epidemiology; middle aged; multiple sclerosis},
	correspondence_address = {R. Palladino; Department of Primary Care and Public Health, School of Public Health, Imperial College London, London, 90 Wood Lane, W12 0BZ, United Kingdom; email: r.palladino@imperial.ac.uk},
	publisher = {SAGE Publications Ltd},
	issn = {13524585},
	pmid = {39420581},
	language = {English},
	abbrev_source_title = {Mult. Scler. J.},
	type = {Article},
	publication_stage = {Final},
	source = {Scopus},
	note = {Cited by: 0; All Open Access, Hybrid Gold Open Access}
}

@ARTICLE{Wang2024,
	author = {Wang, Shaolin and Lau, Yiu-Shing and Sutton, Matt and Anderson, Michael and Kypridemos, Christodoulos and Head, Anna and Barr, Ben and Cookson, Richard and Bentley, Chris and Anselmi, Laura},
	title = {Inequalities in the prevalence recording of 205 chronic conditions recorded in primary and secondary care for 12 million patients in the English National Health Service},
	year = {2024},
	journal = {BMC Medicine},
	volume = {22},
	number = {1},
	doi = {10.1186/s12916-024-03767-4},
	url = {https://www.scopus.com/inward/record.uri?eid=2-s2.0-85211083184&doi=10.1186%2fs12916-024-03767-4&partnerID=40&md5=f97643e48af9054a7e8f118e26944f8c},
	affiliations = {Health Organization, Policy and Economics, University of Manchester, Manchester, United Kingdom; Department of Public Health, Policy and Systems, University of Liverpool, Liverpool, United Kingdom; Centre for Health Economics, University of York, York, United Kingdom; Independent Population Health Consultant, Sheffield, United Kingdom},
	abstract = {Background: Understanding the prevalence of diseases and where it is detected and recorded in healthcare settings is important for planning effective prevention and care provision. We examined inequalities in the prevalence of 205 chronic conditions and in the care setting where the related diagnoses were recorded in the English National Health Service. Methods: We used data from the Clinical Practice Research Datalink Aurum linked with Hospital Episode Statistics for 12.8 million patients registered with 1406 general practices in 2018. We mapped diagnoses recorded in primary and secondary care in the previous 12 years. We used linear regressions to assess associations of ethnicity, deprivation, and general practice with a diagnosis being recorded in primary care only, secondary care only, or both settings. Results: 72.65% of patients had at least one diagnosis recorded in any care setting. Most diagnoses were reported only in primary care (62.56%) and a minority only in secondary care (15.24%) or in both settings (22.18%). Black (− 0.08 percentage points (pp)), Asian (− 0.08 pp), mixed (− 0.13 pp), and other ethnicity patients (− 0.31 pp) were less likely than White patients to have a condition recorded. Patients in most deprived areas were 0.27 pp more likely to have a condition recorded (+ 0.07 pp in secondary care only, + 0.10 pp in both primary and secondary care, and + 0.10 pp in primary care only). Differences in prevalence by ethnicity were driven by diagnostic recording in primary care. Higher recording of diagnoses in more deprived areas was consistent across care settings. There were large differences in prevalence and diagnostic recording between general practices after adjusting for patient characteristics. Conclusions: Linked primary and secondary care records support the identification of disease prevalence more comprehensively. There are inequalities in the prevalence and setting of diagnostic recording by ethnicity, deprivation, and providers on average across conditions. Further research should examine inequalities for each specific condition and whether they reflect also differences in access or recording as well as disease burden. Improving recording where needed and making national linked records accessible for research are key to understanding and reducing inequalities in disease prevention and management. © The Author(s) 2024.},
	author_keywords = {Chronic conditions; Diagnostic recording; Inequality; Primary care; Secondary care},
	keywords = {Adolescent; Adult; Aged; Aged, 80 and over; Child; Child, Preschool; Chronic Disease; England; Ethnicity; Female; Healthcare Disparities; Humans; Male; Middle Aged; Prevalence; Primary Health Care; Secondary Care; Socioeconomic Factors; State Medicine; Young Adult; adult; Article; chronic disease; clinical practice; ethnicity; female; general practice; health care delivery; health disparity; household income; human; ICD-10; major clinical study; male; mental health; national health service; outcome assessment; prevalence; primary medical care; public health; secondary health care; sensitivity analysis; virus detection; adolescent; aged; child; chronic disease; England; epidemiology; health care disparity; middle aged; preschool child; prevalence; primary health care; secondary health care; socioeconomics; very elderly; young adult},
	correspondence_address = {L. Anselmi; Health Organization, Policy and Economics, University of Manchester, Manchester, United Kingdom; email: laura.anselmi@manchester.ac.uk},
	publisher = {BioMed Central Ltd},
	issn = {17417015},
	pmid = {39623457},
	language = {English},
	abbrev_source_title = {BMC Med.},
	type = {Article},
	publication_stage = {Final},
	source = {Scopus},
	note = {Cited by: 1; All Open Access, Gold Open Access}
}

@ARTICLE{Johnson2024,
	author = {Johnson, Kyle and Beradid, Sarah and Brophy, James M. and Platt, Robert W. and Renoux, Christel},
	title = {Impact of the COVID-19 pandemic on primary care for hypertension in the UK: A population-based cohort study},
	year = {2024},
	journal = {BMJ Open},
	volume = {14},
	number = {12},
	doi = {10.1136/bmjopen-2024-089834},
	url = {https://www.scopus.com/inward/record.uri?eid=2-s2.0-85213827573&doi=10.1136%2fbmjopen-2024-089834&partnerID=40&md5=b1ebe49368e97488aaf2f436597810c6},
	affiliations = {Department of Epidemiology Biostatistics and Occupational Health, McGill University, Montreal, QC, Canada; Lady Davis Institute for Medical Research, Centre for Clinical Epidemiology, Montreal, QC, Canada; Department of Medicine, McGill University, Montreal, QC, Canada; Department of Pediatrics, McGill University, Montreal, QC, Canada; Department of Neurology and Neurosurgery, McGill University, Montreal, QC, Canada},
	abstract = {Objectives To describe the impact of the COVID-19 pandemic on hypertension diagnosis and management in UK primary care. Design Population-based cohort study. Setting Over 2000 general practices across the UK contributing to the Clinical Practice Research Datalink. Participants A cohort of 23 076 390 patients over 18 years of age and registered with their general practice for at least 1 year between 2011 and 2022, who did not have a previous diagnosis of hypertension. From these patients, a subcohort of 712 461 patients diagnosed with hypertension between 2011 and 2022 was selected. Primary and secondary outcome measures Coprimary outcomes included rates of hypertension diagnosis and rates of antihypertensive treatment initiation, treatment change and blood pressure measurement in patients newly diagnosed with hypertension. Results In April 2020, the first month of lockdown, incident hypertension diagnosis rates fell by 65% (95% CI 64% to 67%) compared with historical trends and remained depressed until November 2021, leading to 51 000 fewer diagnoses than expected by March 2022. However, by March 2022, there were 2.6% fewer diagnoses than expected in Scotland, compared with 20%-30% fewer in other UK Nations. Rates of treatment initiation and change fell by 47% (95% CI 43% to 51%) and 36% (95% CI 33% to 38%), respectively, in April 2020. However, initiation rates rebounded above expectations and remained elevated until March 2022. Blood pressure measurements fell by 69% (95% CI 65% to 72%) in April 2020, recovering in February 2021. Conclusions Hypertension diagnosis and management in UK primary care were significantly disrupted during the COVID-19 pandemic. Future studies should investigate the potential clinical implications for the cardiovascular health of the UK population.  © Author(s) (or their employer(s)) 2024. Re-use permitted under CC BY-NC. No commercial re-use. See rights and permissions. Published by BMJ.},
	author_keywords = {COVID-19; Hypertension; Primary Care},
	keywords = {Adult; Aged; Antihypertensive Agents; Cohort Studies; COVID-19; Female; Humans; Hypertension; Male; Middle Aged; Pandemics; Primary Health Care; SARS-CoV-2; United Kingdom; adrenergic receptor blocking agent; alpha 2 adrenergic receptor stimulating agent; alpha adrenergic receptor blocking agent; angiotensin receptor antagonist; antihypertensive agent; beta adrenergic receptor blocking agent; calcium channel blocking agent; dipeptidyl carboxypeptidase inhibitor; diuretic agent; loop diuretic agent; potassium sparing diuretic agent; thiazide diuretic agent; vasodilator agent; adult; antihypertensive therapy; Article; blood pressure measurement; clinical practice; cohort analysis; controlled study; coronavirus disease 2019; cumulative incidence; female; follow up; general practice; human; hypertension; incidence; lockdown; longitudinal study; major clinical study; male; medical record; pandemic; population; prescription; primary medical care; treatment switching; United Kingdom; aged; epidemiology; hypertension; middle aged; primary health care; Severe acute respiratory syndrome coronavirus 2},
	correspondence_address = {C. Renoux; Department of Epidemiology Biostatistics and Occupational Health, McGill University, Montreal, Canada; email: christel.renoux@mcgill.ca},
	publisher = {BMJ Publishing Group},
	issn = {20446055},
	pmid = {39806680},
	language = {English},
	abbrev_source_title = {BMJ Open},
	type = {Article},
	publication_stage = {Final},
	source = {Scopus},
	note = {Cited by: 0; All Open Access, Gold Open Access}
}

@ARTICLE{Mansi2024,
	author = {Mansi, Elizabeth T. and Rentsch, Christopher T. and Bourne, Richard S. and Guthrie, Bruce and Lone, Nazir I.},
	title = {Patient Characteristics and Practice Variation Associated With New Community Prescription of Benzodiazepine and z-Drug Hypnotics After Critical Illness: A Retrospective Cohort Study Using the UK Clinical Practice Research Datalink},
	year = {2024},
	journal = {Pharmacoepidemiology and Drug Safety},
	volume = {33},
	number = {12},
	doi = {10.1002/pds.70056},
	url = {https://www.scopus.com/inward/record.uri?eid=2-s2.0-85210411403&doi=10.1002%2fpds.70056&partnerID=40&md5=cef7be3ec98644023222d9b84e22a0c5},
	affiliations = {Usher Institute, University of Edinburgh, Edinburgh, United Kingdom; Faculty of Epidemiology and Population Health, London School of Hygiene & Tropical Medicine, London, United Kingdom; Department of Internal Medicine, Yale School of Medicine, New Haven, United States; Department of Pharmacy and Critical Care, Sheffield Teaching Hospitals NHS Foundation Trust, Sheffield, United Kingdom; Division of Pharmacy and Optometry, School of Health Sciences, Faculty of Biology, Medicine and Health, the University of Manchester, Manchester, United Kingdom; Advanced Care Research Centre, University of Edinburgh, Edinburgh, United Kingdom; University Department of Anaesthesia, Critical Care, and Pain Medicine, School of Clinical Sciences, University of Edinburgh, Edinburgh, United Kingdom},
	abstract = {Purpose: Survivors of critical illness are often affected by new or worsened mental health conditions and sleep disorders. We examined the incidence, practice variation and factors associated with new benzodiazepine and z-drug community prescriptions among critical illness survivors. Methods: A retrospective cohort study using the UK Clinical Practice Research Datalink data included 52 846 adult critical care survivors hospitalised in 2010 and 2018 who were not prescribed benzodiazepines or z-drugs before hospitalisation. We performed multilevel multivariable logistic regression to assess patient factors associated with new (any prescription within 90 days) and with new-and-persistent (2+ prescriptions within 180 days) benzodiazepine or z-drug prescribing, and to evaluate variation by primary care practice. Results: 5.2% (2769/52846) of treatment-naïve survivors (95% CI 5.1–5.4) were prescribed a benzodiazepine or z-drug, and 2.5% (1311/52846) had new-and-persistent prescribing. A history of insomnia (adjusted OR 1.96; 95% CI 1.74–2.21), anxiety or depression (adjusted OR 1.40; 95% CI 1.28–1.53) and recent prescription opioid use (adjusted OR 1.47; 95% CI 1.34–1.61) were associated with new community prescription. Sex was not associated with new prescriptions and older patients were less likely to receive a prescription. 2.6% of the variation in new prescribing and 4.1% of the variation in new-and-persistent prescribing were attributable to the prescribing practice. Conclusions: One in twenty critical illness survivors receive a new community benzodiazepine or z-drug prescription. Further research is needed to understand where in the patient care pathway initiation occurs and the risk of adverse events in survivors of recent critical illness. © 2024 The Author(s). Pharmacoepidemiology and Drug Safety published by John Wiley & Sons Ltd.},
	author_keywords = {benzodiazepines; critical care; critical illness; electronic health records; hypnotics and sedatives; postintensive care syndrome; prescriptions},
	keywords = {Adult; Aged; Aged, 80 and over; Benzodiazepines; Cohort Studies; Critical Illness; Databases, Factual; Drug Prescriptions; Female; Humans; Hypnotics and Sedatives; Male; Middle Aged; Practice Patterns, Physicians'; Retrospective Studies; Sleep Initiation and Maintenance Disorders; Survivors; United Kingdom; benzodiazepine; diazepam; gabapentin; hypnotic sedative agent; lorazepam; midazolam; opiate; pregabalin; temazepam; zolpidem; zopiclone; benzodiazepine derivative; hypnotic sedative agent; adult; aged; alcohol abuse; anxiety; Article; clinical practice; cohort analysis; community; comorbidity; controlled study; critical illness; depression; drug misuse; female; hospital admission; hospital discharge; human; incidence; insomnia; intensive care; intensive care unit; major clinical study; male; mental disease; multiple chronic conditions; outcome assessment; patient care; prescribing practice; prescription; primary medical care; retrospective study; secondary analysis; sensitivity analysis; sleep disorder; social status; United Kingdom; drug therapy; epidemiology; factual database; middle aged; prescription; survivor; very elderly},
	correspondence_address = {E.T. Mansi; Usher Institute, University of Edinburgh, Edinburgh, United Kingdom; email: liz.mansi@ed.ac.uk},
	publisher = {John Wiley and Sons Ltd},
	issn = {10538569},
	coden = {PDSAE},
	pmid = {39603606},
	language = {English},
	abbrev_source_title = {Pharmacoepidemiol. Drug Saf.},
	type = {Article},
	publication_stage = {Final},
	source = {Scopus},
	note = {Cited by: 1; All Open Access, Green Open Access}
}

@ARTICLE{Wang2024,
	author = {Wang, Wanqi and Cui, Ying and Yu, Oriana Hoi Yun and Suissa, Samy and Douros, Antonios},
	title = {The Prevalent New-User Design to Study Drug–Drug Interactions: The Example of Sulfonylureas and Warfarin Interaction on the Risk of Severe Hypoglycemia},
	year = {2024},
	journal = {Pharmacoepidemiology and Drug Safety},
	volume = {33},
	number = {10},
	doi = {10.1002/pds.70014},
	url = {https://www.scopus.com/inward/record.uri?eid=2-s2.0-85205762757&doi=10.1002%2fpds.70014&partnerID=40&md5=10283ad45648381b78cd09b6e2fd79ae},
	affiliations = {Department of Epidemiology, Biostatistics and Occupational Health, McGill University, Montreal, QC, Canada; Centre for Clinical Epidemiology, Lady Davis Institute, Montreal, QC, Canada; Division of Endocrinology and Metabolism, Jewish General Hospital/McGill University, Montreal, QC, Canada; Department of Medicine, McGill University, Montreal, QC, Canada; Institute of Clinical Pharmacology and Toxicology, Charité – Universitätsmedizin Berlin, Berlin, Germany},
	abstract = {Purpose: The optimal design for pharmacoepidemiologic drug–drug interactions (DDIs) studies is unclear. Using the association between concomitant use of sulfonylureas and warfarin and the risk of severe hypoglycemia as a case study, a DDI with little or no clinical impact, we tested whether the prevalent new-user design can be applied in the area. Methods: Among all patients initiating sulfonylureas in the UK's Clinical Practice Research Datalink (1998–2020), we identified those adding-on warfarin while on a sulfonylurea. For each co-exposed patient, we defined a prescription-based exposure set including other sulfonylurea users not adding-on warfarin (comparators). Within each exposure set, we matched each co-exposed patient to five comparators on time-conditional propensity scores (TCPS) and followed them using an as-treated approach. Cox proportional hazards models estimated hazard ratios (HRs) and 95% confidence intervals (CIs) of severe hypoglycemia associated with concomitant use of sulfonylureas and warfarin compared to use of sulfonylureas alone. Sensitivity analyses addressed the impact of different potential sources of bias. Results: The study cohort included 17 890 patients co-exposed to sulfonylureas and warfarin and 88 749 matched comparators. After TCPS matching, patient characteristics were well-balanced between groups. Compared to use of sulfonylureas alone, concomitant use of sulfonylureas and warfarin was not associated with the risk of severe hypoglycemia (HR, 1.04; 95% CI, 0.92–1.17). Sensitivity analyses were consistent with the primary analysis (HRs ranging from 1.01 to 1.15, all not statistically significant). Conclusions: Our study suggests that the prevalent new-user design could be used for the assessment of clinical effects of DDIs. © 2024 The Author(s). Pharmacoepidemiology and Drug Safety published by John Wiley & Sons Ltd.},
	author_keywords = {cohort; drug–drug interaction; hypoglycemia; prevalent new-user},
	keywords = {Aged; Aged, 80 and over; Anticoagulants; Databases, Factual; Drug Interactions; Female; Humans; Hypoglycemia; Hypoglycemic Agents; Male; Middle Aged; Pharmacoepidemiology; Propensity Score; Proportional Hazards Models; Research Design; Sulfonylurea Compounds; United Kingdom; Warfarin; sulfonylurea; warfarin; anticoagulant agent; antidiabetic agent; sulfonylurea derivative; warfarin; aged; Article; body mass; cause of death; cohort analysis; comorbidity; disease severity; female; hospital admission; human; hypoglycemia; ICD-10; incidence; major clinical study; male; risk factor; sensitivity analysis; drug interaction; epidemiology; factual database; hypoglycemia; methodology; middle aged; pharmacoepidemiology; procedures; propensity score; proportional hazards model; United Kingdom; very elderly},
	correspondence_address = {A. Douros; Department of Epidemiology, Biostatistics and Occupational Health, McGill University, Montreal, Canada; email: antonios.douros@charite.de},
	publisher = {John Wiley and Sons Ltd},
	issn = {10538569},
	coden = {PDSAE},
	pmid = {39375929},
	language = {English},
	abbrev_source_title = {Pharmacoepidemiol. Drug Saf.},
	type = {Article},
	publication_stage = {Final},
	source = {Scopus},
	note = {Cited by: 2; All Open Access, Hybrid Gold Open Access}
}

@ARTICLE{Tan2024e2434622,
	author = {Tan, Eng Hooi and Burn, Edward and Barclay, Nicola L. and Delmestri, Antonella and Man, Wai Yi and Golozar, Asieh and Serrano, Àlvar Roselló and Duarte-Salles, Talita and Cornford, Philip and Prieto Alhambra, Daniel and Newby, Danielle},
	title = {Incidence, Prevalence, and Survival of Prostate Cancer in the UK},
	year = {2024},
	journal = {JAMA Network Open},
	volume = {7},
	number = {9},
	pages = {e2434622},
	doi = {10.1001/jamanetworkopen.2024.34622},
	url = {https://www.scopus.com/inward/record.uri?eid=2-s2.0-85204757075&doi=10.1001%2fjamanetworkopen.2024.34622&partnerID=40&md5=431caec43484a7e0faf665c2892aba0a},
	affiliations = {Centre for Statistics in Medicine, Nuffield Department of Orthopaedics, Rheumatology and Musculoskeletal Sciences, University of Oxford, Oxford, United Kingdom; Odysseus Data Service, Cambridge, MA, United States; Observational Health Data Sciences and Informatics Center, The Roux Institute, Northeastern University, Boston, MA, United States; Institut Català d'Oncologia, Hospital Universitari Dr Josep Trueta, Catalonia, Girona, Spain; Fundacio Institut Universitari per A la Recerca A l'Atencio Primaria de Salut Jordi Gol i Gurina, Barcelona, Spain; Department of Medical Informatics, Erasmus University Medical Centre, Rotterdam, Netherlands; Liverpool University Hospitals Foundation Trust, Liverpool, United Kingdom; The University of Liverpool, Liverpool, United Kingdom},
	abstract = {Importance: Incidence, prevalence, and survival are pertinent measures to inform the management and provision of prostate cancer care. Objective: To calculate the incidence, prevalence, and survival rates for prostate cancer in the UK from 2000 to 2021. Design, Setting, and Participants: This population-based cohort study uses routinely collected primary care data from the UK. Male patients aged 18 years or older with at least 1 year of history registered in Clinical Practice Research Datalink (CPRD) GOLD or Aurum were included. Data were analyzed from January 2023 to March 2024. Main Outcomes and Measures: Prostate cancer incidence rates (IR), period prevalence (PP), and 1-, 5-, and 10-year survival after diagnosis between 2000 and 2021, stratified by age and calendar years. Results: This study included 64925 and 133200 patients with prostate cancer in CPRD GOLD and Aurum, respectively, with a median age of 72 (65-78) years. The overall IR of prostate cancer was 151.7 (95% CI, 150.6 to 152.9) per 100000 person-years in GOLD to 153.1 (95% CI, 152.3 to 153.9) per 100000 person-years for Aurum and increased with age. The incidence of prostate cancer increased from 109 per 100 000 person-years in 2000 to 159 per 100 000 person-years in 2021. Peaks of incidence occurred in 2004 and 2018, before a decline in 2020. PP increased 3.5 times over the study period for both databases, from 0.4% in 2000 to 1.4% in 2021. IR and PP were highest in those aged 80 to 89 years. Median (95% CI) survival was similar in both databases (GOLD: 10.9 [95% CI, 10.7-11.1] years and Aurum: 11.1 [95% CI, 11.0-11.2] years). Survival at 1, 5, and 10 years after diagnosis were 93.4% (95% CI, 93.2%-93.6%), 71.8% (95% CI, 71.4%-72.2%), 53.2% (95% CI, 52.6%-53.7%) in GOLD and 93.9% (95% CI, 93.7%-94.0%), 72.7% (95% CI, 72.5%-73.0%), 53.7% (95% CI, 53.3%-54.1%) in AURUM, respectively. Survival increased over time: 1-year survival was 94.8% (95% CI, 94.5%-95.2%) in those diagnosed between 2015 to 2019 compared with 90.8% (95% CI, 90.2%-91.3%) from 2000 to 2004; 5-year survival improved from 65.3% (95% CI, 64.4%-66.3%) from 2000 to 2004 to 75.3% (95% CI, 74.4%-76.3%) in 2015 to 2019. Conclusions and Relevance: In this population-based cohort study, incidence and prevalence increased with older age, with high survival rates reflecting a high burden of disease, particularly in the management of cancer survivorship in an aging population. Health care systems should consider this when managing the increasing numbers of people with prevalent prostate cancer.  © 2024 Tan EH et al.},
	keywords = {Adult; Aged; Aged, 80 and over; Cohort Studies; Humans; Incidence; Male; Middle Aged; Prevalence; Prostatic Neoplasms; Survival Rate; United Kingdom; adult; aged; Article; atrial fibrillation; cancer incidence; cancer survival; cerebrovascular disease; chronic liver disease; chronic obstructive lung disease; cohort analysis; comorbidity; coronary atherosclerosis; date of death; dementia; demographics; depression; diabetes mellitus; female; gastroesophageal reflux; gastrointestinal hemorrhage; heart disease; heart failure; human; hyperlipidemia; hypertension; ischemic heart disease; kidney failure; lifestyle; lung embolism; major clinical study; male; middle aged; osteoarthritis; overall survival; period prevalence; peripheral vascular disease; prescription; prevalence; primary medical care; prostate cancer; short term survival; United Kingdom; vein thrombosis; very elderly; young adult; epidemiology; incidence; mortality; prevalence; prostate tumor; survival rate},
	correspondence_address = {D. Prieto Alhambra; Centre for Statistics in Medicine, Nuffield Department of Orthopaedics, Rheumatology and Musculoskeletal Sciences, University of Oxford, Oxford, Windmill Road, OX3 7LD, United Kingdom; email: daniel.prietoalhambra@ndorms.ox.ac.uk},
	publisher = {American Medical Association},
	issn = {25743805},
	pmid = {39298169},
	language = {English},
	abbrev_source_title = {JAMA Netw. Open},
	type = {Article},
	publication_stage = {Final},
	source = {Scopus},
	note = {Cited by: 5; All Open Access, Gold Open Access}
}

@ARTICLE{Ng2024,
	author = {Ng, Yutung and Hayes, Joseph F. and Jeffery, Annie},
	title = {Antidepressant prescribing inequalities in people with comorbid depression and type 2 diabetes: A UK primary care electronic health record study},
	year = {2024},
	journal = {PLoS ONE},
	volume = {19},
	number = {11},
	doi = {10.1371/journal.pone.0309153},
	url = {https://www.scopus.com/inward/record.uri?eid=2-s2.0-85208362625&doi=10.1371%2fjournal.pone.0309153&partnerID=40&md5=c3cde7d5781e0162e9a6472eebd5a340},
	affiliations = {Division of Psychiatry, University College London, London, United Kingdom},
	abstract = {Aims To compare the likelihood of being prescribed an antidepressant in depressed individuals with and without type 2 diabetes. Methods We performed a matched cohort study using primary care record data from the UK Clinical Practice Research Datalink. We used multivariable logistic regression to compare antidepressant prescribing during the first five years of starting oral antidiabetic medication to a comparison group without type 2 diabetes, matched based on GP practice, age and sex. We performed subgroup analyses stratified by sex, age and ethnicity. Results People with type 2 diabetes and depression were 75% less likely to be prescribed an antidepressant compared to people with depression alone (odds ratio (OR) 0.25, 95% confidence interval (CI) 0.25 to 0.26). This difference was greater in males (OR 0.23, 95% CI, 0.22 to 0.24), people older than 56 years (OR 0.23, 95% CI, 0.22 to 0.24), or from a minoritised ethnic background (Asian OR 0.14, 95% CI 0.12–0.14; Black OR 0.12, 95% CI 0.09–0.14). Conclusions There may be inequalities in access to antidepressant treatment for people with type 2 diabetes, particularly those who are male, older or from minoritised ethnic backgrounds. Copyright: © 2024 Ng et al.},
	keywords = {Adult; Aged; Antidepressive Agents; Cohort Studies; Comorbidity; Depression; Diabetes Mellitus, Type 2; Drug Prescriptions; Electronic Health Records; Female; Healthcare Disparities; Humans; Male; Middle Aged; Practice Patterns, Physicians'; Primary Health Care; United Kingdom; 5 hydroxytryptophan; agomelatine; amitriptyline; amoxapine; antidepressant agent; antidiabetic agent; citalopram; clomipramine; dosulepin; duloxetine; escitalopram; fluoxetine; fluvoxamine; imipramine; isocarboxazid; lofepramine; maprotiline; mianserin; mirtazapine; moclobemide; nefazodone; noradrenalin; nortriptyline; paroxetine; phenelzine; reboxetine; sertraline; tranylcypromine; trazodone; trimipramine; tryptophan; venlafaxine; antidepressant agent; adult; Article; clinical practice; cohort analysis; controlled study; depression; dysthymia; electronic health record; ethnicity; female; follow up; human; major clinical study; male; middle aged; multivariate logistic regression analysis; non insulin dependent diabetes mellitus; prescription; primary medical care; aged; comorbidity; complication; drug therapy; epidemiology; health care disparity; prescription; primary health care; United Kingdom},
	correspondence_address = {A. Jeffery; Division of Psychiatry, University College London, London, United Kingdom; email: annie.jeffery@ucl.ac.uk},
	publisher = {Public Library of Science},
	issn = {19326203},
	coden = {POLNC},
	pmid = {39499713},
	language = {English},
	abbrev_source_title = {PLoS ONE},
	type = {Article},
	publication_stage = {Final},
	source = {Scopus},
	note = {Cited by: 0; All Open Access, Gold Open Access, Green Open Access}
}

@ARTICLE{Margelyte2024813,
	author = {Margelyte, Ruta and Redaniel, Maria Theresa and Walter, Scott R. and Pyne, Yvette and Merriel, Sam and Macleod, John and Northstone, Kate and Tilling, Kate},
	title = {Investigating the Potential Short-term Adverse Effects of the Quadrivalent Human Papillomavirus Vaccine: A Novel Regression Discontinuity Analysis},
	year = {2024},
	journal = {Epidemiology},
	volume = {35},
	number = {6},
	pages = {813 – 822},
	doi = {10.1097/EDE.0000000000001784},
	url = {https://www.scopus.com/inward/record.uri?eid=2-s2.0-85206262559&doi=10.1097%2fEDE.0000000000001784&partnerID=40&md5=3c9275c37279d33291ee52ccf92bff0e},
	affiliations = {The The National Institute for Health Research Applied Research Collaboration West (NIHR ARC West), University Hospitals Bristol NHS Foundation Trust, Bristol, United Kingdom; Population Health Sciences, Bristol Medical School, University of Bristol, Bristol, United Kingdom; College of Medicine and Health, University of Exeter, Exeter, United Kingdom; Centre for Primary Care & Health Services Research, University of Manchester, Manchester, United Kingdom},
	abstract = {Background: Human papillomavirus (HPV) vaccination has been offered in over a hundred countries worldwide (including the United Kingdom, since September 2008). Controversy around adverse effects persists, with inconsistent evidence from follow-up of randomized controlled trials and confounding by indication limiting the conclusions drawn from larger-scale observational studies. This study aims to estimate the association between receiving a quadrivalent HPV vaccine and the reporting of short-term adverse effects and to demonstrate the utility of regression discontinuity design for examining side effects in routine data. Methods: We applied a novel regression discontinuity approach to a retrospective population-based cohort using primary care data from the UK Clinical Practice Research Datalink linked to hospital and social deprivation data. We examined the new onset of gastrointestinal, neuromuscular, pain, and headache/migraine symptoms using READ and International Classification of Diseases, tenth revision diagnostic codes. For each year between 2012 and 2017, we compared girls in school year 8 (born July/August) who were eligible to receive the vaccine with girls in year 7 (born September/October) who were not eligible. Results: Of the 21,853 adolescent girls in the cohort, 10,881 (50%) were eligible for HPV vaccination. There was no evidence of increased new gastrointestinal symptoms (adjusted odds ratio [OR]: 0.99; 95% confidence interval [CI]: 0.85, 1.15), headache/migraine symptoms (OR: 0.84; 95% CI: 0.70, 1.01), or pain symptoms (OR: 1.05; 95% CI: 0.95, 1.16) when comparing those eligible and ineligible for HPV vaccination. Conclusion: This study found no evidence that HPV vaccination eligibility is associated with reporting short-term adverse effects among adolescent girls. Copyright © 2024 The Author(s).},
	author_keywords = {Adverse effects; Cohort study; CPRD; HPV vaccination; Regression discontinuity},
	keywords = {Adolescent; Child; Female; Gastrointestinal Diseases; Headache; Human Papillomavirus Recombinant Vaccine Quadrivalent, Types 6, 11, 16, 18; Humans; Migraine Disorders; Pain; Papillomavirus Infections; Papillomavirus Vaccines; Regression Analysis; Retrospective Studies; United Kingdom; Human papilloma virus vaccine; Human papilloma virus vaccine; adolescent; Article; child; clinical practice; cohort analysis; controlled study; drug dose regimen; female; follow up; gastrointestinal symptom; headache; human; ICD-10; incidence; migraine; neuromuscular disease; observational study; outcome assessment; pain; primary medical care; randomized controlled trial (topic); regression discontinuity design; retrospective study; school child; sensitivity analysis; social isolation; United Kingdom; uterine cervix cancer; vaccination; epidemiology; etiology; gastrointestinal disease; headache; migraine; pain; papillomavirus infection; prevention and control; regression analysis},
	correspondence_address = {S.R. Walter; The National Institute for Health Research Applied Research Collaboration West (NIHR ARC West), University Hospitals Bristol NHS Foundation Trust, Bristol, 9th Floor Whitefriars, Lewins Mead, BS1 2NT, United Kingdom; email: scott.walter@bristol.ac.uk},
	publisher = {Lippincott Williams and Wilkins},
	issn = {10443983},
	coden = {EPIDE},
	pmid = {39514734},
	language = {English},
	abbrev_source_title = {Epidemiology},
	type = {Article},
	publication_stage = {Final},
	source = {Scopus},
	note = {Cited by: 0; All Open Access, Green Open Access}
}

@ARTICLE{Pinon2024,
	author = {Pinon, Antoine and Allignol, Arthur and Hohenberger, Thilo and Foch, Caroline and Boutmy, Emmanuelle and Hostalek, Ulrike},
	title = {Dependent censoring bias assessment using inverse probability of censoring weights: Type 2 diabetes mellitus risk in patients initiating bisoprolol versus other antihypertensives in a Clinical Practice Research Datalink cohort study},
	year = {2024},
	journal = {Journal of Comparative Effectiveness Research},
	volume = {13},
	number = {11},
	doi = {10.57264/cer-2023-0027},
	url = {https://www.scopus.com/inward/record.uri?eid=2-s2.0-85208601680&doi=10.57264%2fcer-2023-0027&partnerID=40&md5=71ed60e24b99323bb2fea9e10ffd2278},
	affiliations = {Arthur Allignol & Antoine Pinon were employed by Merck Healthcare KGaA, Darmstadt, Germany; Merck Healthcare KGaA, Darmstadt, Germany},
	abstract = {Dependent censoring involves a preferential attrition of a subgroup of interest; occurring in survival analysis, it may impact interpretation by introducing a selection bias. To assess the potential bias in a comparison of bisoprolol to other antihypertensives in terms of Type 2 diabetes mellitus (T2DM) incidence, inverse probability of censoring weights (IPCW) was used. It was further used to contextualize results obtained through competing risks analysis. Two estimands were considered to assess T2DM incidence while accounting for deviations from the initial antihypertensive monotherapy (DFM). A hypothetical estimand using IPCW, treating DFM as censoring, was interpreted together with a ‘while-on-treatment’ estimand, treating DFM as a competing risk. We illustrated our application with a cohort study based on Clinical Practice Research Datalink (CPRD) including 267,352 patients with newly diagnosed arterial hypertension between 2000 and 2017, initiating antihypertensive monotherapy among bisoprolol, other beta-blockers, renin-angiotensin system drugs (ACEi/ARB), diuretics and calcium-channel blockers. A mild dependent censoring process was hypothesized, leading to slight overestimation of T2DM incidence. Although subject to some limitations, a nonsignificant trend toward an excess of risk associated with ACEi/ARB was yielded consistently by IPCW and competing risks analyses. Conversely, in comparisons of bisoprolol versus either diuretics, other beta-blockers or calcium channel blockers, no significant differences or critical dependent censoring impact were found. Concurrent use of complementary estimands allowed formulating a refined interpretation of our findings: though not significant, the trend toward an excess of T2DM risk associated with a ACEi/ARB monotherapy compared with bisoprolol is likely not originating only from the minor dependent censoring. Reassessing identical estimands in other cohorts would provide insights to corroborate or refute this result. © 2024 Merck Healthcare KGaA.},
	author_keywords = {antihypertensive therapy; bisoprolol; censoring bias; CPRD; IPCW; real-world evidence; Type 2 diabetes mellitus},
	keywords = {Adult; Aged; Antihypertensive Agents; Bias; Bisoprolol; Cohort Studies; Diabetes Mellitus, Type 2; Female; Humans; Hypertension; Incidence; Male; Middle Aged; Risk Assessment; angiotensin receptor antagonist; antihypertensive agent; beta adrenergic receptor blocking agent; bisoprolol; calcium channel blocking agent; dipeptidyl carboxypeptidase inhibitor; diuretic agent; antihypertensive agent; bisoprolol; adult; Article; clinical practice; cohort analysis; disease course; human; hypertension; incidence; major clinical study; mathematical model; monotherapy; non insulin dependent diabetes mellitus; risk assessment; risk factor; young adult; aged; comparative study; drug therapy; epidemiology; female; hypertension; male; middle aged; procedures; statistical bias},
	correspondence_address = {C. Foch; Merck Healthcare KGaA, Darmstadt, Germany; email: caroline.foch@merckgroup.com},
	publisher = {Becaris Publishing Ltd},
	issn = {20426305},
	pmid = {39417364},
	language = {English},
	abbrev_source_title = {J. Comp. Eff. Res.},
	type = {Article},
	publication_stage = {Final},
	source = {Scopus},
	note = {Cited by: 0}
}

@ARTICLE{Bahloul2024548,
	author = {Bahloul, Donia and Hudson, Richard and Balogh, Orsolya and Mathias, Elgan and Heywood, Ben and Hubbuck, Ellen and Diribe, Onyinye and McDonald, Robert and Bewley, Anthony},
	title = {Prevalence, incidence and treatment patterns of prurigo nodularis in England: a retrospective database analysis},
	year = {2024},
	journal = {British Journal of Dermatology},
	volume = {191},
	number = {4},
	pages = {548 – 555},
	doi = {10.1093/bjd/ljae207},
	url = {https://www.scopus.com/inward/record.uri?eid=2-s2.0-85204427280&doi=10.1093%2fbjd%2fljae207&partnerID=40&md5=a32ea6b58931e82abe1cf0e2f09a8aba},
	affiliations = {Sanofi, Gentilly, France; Sanofi, Reading, United Kingdom; Human Data Sciences, Cardiff, United Kingdom; Dermatology Department, Royal London Hospital, Barts Health NHS Trust, London, United Kingdom},
	abstract = {Background. Prurigo nodularis (PN) is a pruritic skin disease characterized by multiple intensely itchy skin nodules in symmetrically distributed areas of the extremities. There are limited studies on the epidemiology and treatment pathways of PN, especially moderate-to-severe PN, from England. Objectives. To assess the epidemiology and treatment pathways of mild and moderate-to-severe PN in England. Methods. This retrospective cohort study used data from the Clinical Practice Research Datalink and Hospital Episode Statistics in England. Adult patients (aged ≥ 18 years) with a PN-specific diagnosis code allocated any time between 1 April 2007 and 1 March 2019 (patient identification period) were selected. Patients were included if their first PN diagnostic code (index diagnosis date; IDD) was recorded during the identification period, with data available 6 months before and ≥ 12 months after the IDD. Patients were classified as having moderate-to-severe PN (MSPN) or mild PN (MiPN), based on the presence or absence of a prescription record, post-IDD, for either a systemic immunosuppressant or a gabapentinoid. Patients with MSPN and MiPN were matched 1 : 1 according to age, sex and IDD. Prevalence and incidence were calculated for each year from 2007 to 2019. Drugs prescribed post-IDD were analysed. Results. A total of 8933 patients (MSPN, n = 2498; MiPN, n = 6435) were included in the study; 2462 patients with MiPN and 2462 with MSPN were included for the comparative analysis. The presence of atopic dermatitis, asthma and eosinophilic oesophagitis were significantly higher (all P < 0.001) in patients with MSPN compared with those with MiPN. The overall prevalence of cases of PN increased during the study period. The incidence rate also showed a similar trend. The rates of prescription of potent and super-potent topical corticosteroids (TCS), topical calcineurin inhibitors, first- and second-generation antihistamines, oral and injectable systemic corticosteroids, methotrexate, antidepressants and tacrolimus were significantly higher (all P < 0.001) in patients with MSPN compared with those with MiPN. Conclusions. The epidemiology of PN was consistent with that found in other European studies. Patients with MSPN received a significantly higher number of prescriptions for potent TCS and systemic drugs compared with patients with MiPN. © The Author(s) 2024. Published by Oxford University Press on behalf of British Association of Dermatologists.},
	keywords = {Adolescent; Adult; Aged; Databases, Factual; England; Female; Gabapentin; Humans; Immunosuppressive Agents; Incidence; Male; Middle Aged; Practice Patterns, Physicians'; Prevalence; Prurigo; Retrospective Studies; Severity of Illness Index; Young Adult; calcineurin inhibitor; corticosteroid; dermatological agent; gabapentinoid; histamine H1 receptor antagonist; immunosuppressive agent; methotrexate; prescription drug; tacrolimus; tricyclic antidepressant agent; unclassified drug; gabapentin; adult; Article; asthma; atopic dermatitis; chronic kidney failure; chronic obstructive lung disease; chronic rhinosinusitis; clinical practice; cohort analysis; comorbidity; controlled study; disease severity; England; eosinophilic esophagitis; female; follow up; human; idiopathic urticaria; immunosuppressive treatment; incidence; major clinical study; male; middle aged; pollen allergy; prescription; prevalence; prurigo nodularis; retrospective study; sensitivity analysis; systemic therapy; topical treatment; ultraviolet phototherapy; adolescent; aged; drug therapy; England; epidemiology; factual database; incidence; prevalence; prurigo; severity of illness index; young adult},
	correspondence_address = {D. Bahloul; Sanofi, Gentilly, France; email: donia.bahloul@sanofi.com},
	publisher = {Oxford University Press},
	issn = {00070963},
	coden = {BJDEA},
	pmid = {38832950},
	language = {English},
	abbrev_source_title = {Br. J. Dermatol.},
	type = {Article},
	publication_stage = {Final},
	source = {Scopus},
	note = {Cited by: 1; All Open Access, Hybrid Gold Open Access}
}

@ARTICLE{Thomas2024,
	author = {Thomas, Elizabeth T and Withrow, Diana R and Drakesmith, Cynthia Wright and Gill, Peter J and Perera-Salazar, Rafael and Heneghan, Carl},
	title = {Temporal trends and practice variation of paediatric diagnostic tests in primary care: retrospective analysis of 14 million tests},
	year = {2024},
	journal = {Family Medicine and Community Health},
	volume = {12},
	number = {4},
	doi = {10.1136/fmch-2024-002991},
	url = {https://www.scopus.com/inward/record.uri?eid=2-s2.0-85207348903&doi=10.1136%2ffmch-2024-002991&partnerID=40&md5=742c5e52c3abef494d4d6da5c12b8a17},
	affiliations = {Centre for Evidence-Based Medicine, Nuffield Department of Primary Care Health Sciences, University of Oxford, Oxford, United Kingdom; Nuffield Department of Primary Care Health Sciences, University of Oxford, Oxford, United Kingdom; Department of Pediatrics, University of Toronto, Toronto, ON, Canada; Hospital for Sick Children, Toronto, ON, Canada},
	abstract = {Objective The primary objective was to investigate temporal trends and between-practice variability of paediatric test use in primary care. Methods and analysis This was a descriptive study of population-based data from Clinical Practice Research Datalink Aurum primary care consultation records from 1 January 2007 to 31 December 2019. Children aged 0-15 who were registered to one of the eligible 1464 general practices and had a diagnostic test code in their clinical record were included. The primary outcome measures were (1) temporal changes in test rates measured by the average annual percent change, stratified by test type, gender, age group and deprivation level and (2) practice variability in test use, measured by the coefficient of variation. Results 14 299 598 diagnostic tests were requested over 27.8 million child-years of observation for 2 542 101 children. Overall test use increased by 3.6%/year (95% CI 3.4 to 3.8%) from 399/1000 child-years to 608/1000 child-years, driven by increases in blood tests (8.0%/year, 95% CI 7.7 to 8.4), females aged 11-15 (4.0%/year, 95% CI 3.7 to 4.3), and children from the most socioeconomically deprived group (4.4% /year, 95% CI 4.1 to 4.8). Tests subject to the greatest temporal increases were faecal calprotectin, fractional exhaled nitric oxide and vitamin D. Tests classified as high-use and high-practice variability were iron studies, coeliac testing, vitamin B 12, folate, and vitamin D. Conclusions In this first nationwide study of paediatric test use in primary care, we observed significant temporal increases and practice variability in testing. This reflects inconsistency in practice and diagnosis rates and a scarcity of evidence-based guidance. Increased test use generates more clinical activity with significant resource implications but conversely may improve clinical outcomes. Future research should evaluate whether increased test use and variability are warranted by exploring test indications and test results and directly examine how increased test use impacts on quality of care.  © Author(s) (or their employer(s)) 2024. Re-use permitted under CC BY. Published by BMJ.},
	author_keywords = {Pediatrics; Primary Health Care},
	keywords = {Adolescent; Child; Child, Preschool; Diagnostic Tests, Routine; Female; Humans; Infant; Infant, Newborn; Male; Practice Patterns, Physicians'; Primary Health Care; Retrospective Studies; United Kingdom; C reactive protein; calgranulin; cyanocobalamin; folic acid; iron; vitamin D; adolescent; age; Article; blood analysis; blood cell count; child; clinical outcome; clinical practice; cohort analysis; consultation; descriptive research; diagnostic test; erythrocyte sedimentation rate; female; fractional exhaled nitric oxide; gender; general practice; human; infant; male; medical record; preschool child; primary health care; quantitative analysis; retrospective study; socioeconomics; temporal analysis; thorax radiography; clinical practice; diagnostic test; newborn; United Kingdom},
	correspondence_address = {E.T. Thomas; Centre for Evidence-Based Medicine, Nuffield Department of Primary Care Health Sciences, University of Oxford, Oxford, United Kingdom; email: elizabeth.thomas@phc.ox.ac.uk},
	publisher = {BMJ Publishing Group},
	issn = {23056983},
	pmid = {39448080},
	language = {English},
	abbrev_source_title = {Fam. Med. Community Health},
	type = {Article},
	publication_stage = {Final},
	source = {Scopus},
	note = {Cited by: 0; All Open Access, Gold Open Access, Green Open Access}
}

@ARTICLE{Chen20242027,
	author = {Chen, Sida and Alvares, Danilo and Jackson, Christopher and Marshall, Tom and Nirantharakumar, Krish and Richardson, Sylvia and Saunders, Catherine L and Barrett, Jessica K},
	title = {Bayesian blockwise inference for joint models of longitudinal and multistate data with application to longitudinal multimorbidity analysis},
	year = {2024},
	journal = {Statistical Methods in Medical Research},
	volume = {33},
	number = {11-12},
	pages = {2027 – 2042},
	doi = {10.1177/09622802241281959},
	url = {https://www.scopus.com/inward/record.uri?eid=2-s2.0-85207525797&doi=10.1177%2f09622802241281959&partnerID=40&md5=b690f109ee8fa4ec084235b4c1af19d7},
	affiliations = {MRC Biostatistics Unit, University of Cambridge, Cambridge, United Kingdom; Institute of Applied Health Research, University of Birmingham, Birmingham, United Kingdom; Department of Public Health and Primary Care, University of Cambridge, Cambridgeshire, Cambridge, United Kingdom},
	abstract = {Multistate models provide a useful framework for modelling complex event history data in clinical settings and have recently been extended to the joint modelling framework to appropriately handle endogenous longitudinal covariates, such as repeatedly measured biomarkers, which are informative about health status and disease progression. However, the practical application of such joint models faces considerable computational challenges. Motivated by a longitudinal multimorbidity analysis of large-scale UK health records, we introduce novel Bayesian inference approaches for these models that are capable of handling complex multistate processes and large datasets with straightforward implementation. These approaches decompose the original estimation task into smaller inference blocks, leveraging parallel computing and facilitating flexible model specification and comparison. Using extensive simulation studies, we show that the proposed approaches achieve satisfactory estimation accuracy, with notable gains in computational efficiency compared to the standard Bayesian estimation strategy. We illustrate our approaches by analysing the coevolution of routinely measured systolic blood pressure and the progression of three important chronic conditions, using a large dataset from the Clinical Practice Research Datalink Aurum database. Our analysis reveals distinct and previously lesser-known association structures between systolic blood pressure and different disease transitions. © The Author(s) 2024.},
	author_keywords = {Bayesian joint model; electronic health records; Markov chain Monte Carlo; multimorbidity; multistate data},
	keywords = {Bayes Theorem; Blood Pressure; Computer Simulation; Disease Progression; Humans; Longitudinal Studies; Models, Statistical; Multimorbidity; United Kingdom; Article; Bayes theorem; comorbidity; data analysis; diagnostic accuracy; disease exacerbation; electronic health record; human; hypertension; joint model; leave one out cross validation; longitudinal data; Markov chain Monte Carlo method; mathematical model; multiple chronic conditions; multistate data; non insulin dependent diabetes mellitus; simulation; systolic blood pressure; Bayes theorem; blood pressure; computer simulation; longitudinal study; statistical model; United Kingdom},
	correspondence_address = {S. Chen; MRC Biostatistics Unit, University of Cambridge, Cambridge, CB2 0SR, United Kingdom; email: sida.chen@mrc-bsu.cam.ac.uk},
	publisher = {SAGE Publications Ltd},
	issn = {09622802},
	coden = {SMMRF},
	pmid = {39428891},
	language = {English},
	abbrev_source_title = {Stat. Methods Med. Res.},
	type = {Article},
	publication_stage = {Final},
	source = {Scopus},
	note = {Cited by: 1; All Open Access, Hybrid Gold Open Access}
}

@ARTICLE{Doherty2024,
	author = {Doherty, Klara and Bonnett, Laura and Agbla, Schadrac C. and Beveridge, Natalie E.R. and Decraene, Valérie and Fleming, Kate M. and Hungerford, Daniel and French, Neil},
	title = {The effectiveness of revaccination with pneumococcal polysaccharide vaccine for preventing pneumococcal disease in older adults in England: A population-based cohort study},
	year = {2024},
	journal = {Vaccine},
	volume = {42},
	number = {22},
	doi = {10.1016/j.vaccine.2024.05.050},
	url = {https://www.scopus.com/inward/record.uri?eid=2-s2.0-85194069425&doi=10.1016%2fj.vaccine.2024.05.050&partnerID=40&md5=b30397331c36312b3c25fea9c1e4d0ea},
	affiliations = {Department of Clinical Infection and Microbiology and Immunology, Institute of Infection, Veterinary & Ecological Sciences, University of Liverpool, Members of Liverpool Health Partners, Liverpool, L69 7BE, United Kingdom; Royal Liverpool and Broadgreen University Hospitals NHS Trust, Members of Liverpool Health Partners, Liverpool, L7 8XP, United Kingdom; Department of Health Data Science, Institute of Population Health, University of Liverpool, Members of Liverpool Health Partners, Liverpool, L69 3GL, United Kingdom; Field Services, United Kingdom Health Security Agency, Liverpool, L3 1DS, United Kingdom; Department of Public Health, Policy & Systems, Institute of Population Health, University of Liverpool, Members of Liverpool Health Partners, Liverpool, L69 3GL, United Kingdom; National Institute for Health and Care Research Health Protection Research Unit in Gastrointestinal Infections at the University of Liverpool, Liverpool, L69 3GL, United Kingdom},
	abstract = {Background: Pneumococcal disease in older adults in the United Kingdom is rising despite immunisation. A key gap in the literature is the clinical effectiveness of revaccination with the pneumococcal polysaccharide vaccine (PPV23). Methods: A cohort study was performed in England, using electronic medical records in the Clinical Practice Research Datalink. Individuals aged ≥64 years and vaccinated with PPV23 were included. Rates of hospitalised pneumonia (HP) and invasive pneumococcal disease (IPD) were compared between individuals receiving a single PPV23 dose versus those receiving two doses using multi-level Cox proportional hazards models. Propensity score weighting was performed to minimise the effect of confounding covariates across the comparison groups. Results: Between 2006 and 2019, there were 462 505 eligible participants. Of those, 6747 (1·5 %) received revaccination. Two doses compared to one dose was associated with an increased risk of HP (adjusted Hazard Ratio [aHR] 1·95; 95 %CI 1·74–2·20) and IPD (aHR 1·44; 95 %CI 1·41–1·46). In participants aged 64–74 years PPV23 revaccination was associated with more IPD (aHR 2·02; 95 %CI 1·75–2·33) and HP (aHR 1·46; 95 %CI 1·42–1.49). In those aged ≥75 years PPV23 revaccination was associated with more HP (aHR 1·12; 95 %CI 1·08–1·16) with no statistically significant difference detected in risk of IPD (aHR 1·20; 95 %CI 0·94–1·52). Conclusions: No clear benefit of PPV23 revaccination was measured in older adults in this observational study. The small proportion of revaccinated subjects limits the strength of the conclusions. Further research evaluating the clinical effectiveness of PPV23 revaccination is required. © 2024 The Authors},
	author_keywords = {Older adults; Pneumoccocal polysaccharide vaccine booster; Pneumococcal disease; Pneumococcal polysaccharide vaccine revaccination; Pneumococcal vaccine effectiveness},
	keywords = {Aged; Aged, 80 and over; Cohort Studies; England; Female; Hospitalization; Humans; Immunization, Secondary; Male; Middle Aged; Pneumococcal Infections; Pneumococcal Vaccines; Proportional Hazards Models; Streptococcus pneumoniae; Vaccine Efficacy; Pneumococcus vaccine; 23-valent pneumococcal capsular polysaccharide vaccine; Pneumococcus vaccine; vaccine; adult; aged; Article; Chronic Heart Disease; chronic kidney failure; chronic respiratory tract disease; clinical practice; cohort analysis; comorbidity; diabetes mellitus; drug efficacy; electronic medical record; female; health care personnel; heart disease; hospital discharge; hospitalization; Hospitalized pneumonia; human; immunization; immunosuppressive treatment; major clinical study; male; medical practice; middle aged; observational study; participation; pneumococcal infection; pneumonia; population; revaccination; risk factor; social support; socioeconomics; Streptococcus pneumoniae; vaccination; very elderly; England; epidemiology; immunology; pneumococcal infection; prevention and control; proportional hazards model; secondary immunization},
	correspondence_address = {N. French; Institute of Infection, Veterinary & Ecological Sciences, University of Liverpool, Liverpool, The Ronald Ross Building, 8 West Derby Street, L69 7BE, United Kingdom; email: n.french@liverpool.ac.uk},
	publisher = {Elsevier Ltd},
	issn = {0264410X},
	coden = {VACCD},
	pmid = {38796329},
	language = {English},
	abbrev_source_title = {Vaccine},
	type = {Article},
	publication_stage = {Final},
	source = {Scopus},
	note = {Cited by: 1}
}

@ARTICLE{Suffel2024,
	author = {Suffel, Anne M. and Walker, Jemma L. and Campbell, Colin and Carreira, Helena and Warren-Gash, Charlotte and McDonald, Helen I.},
	title = {A New Validated Approach for Identifying Childhood Immunizations in Electronic Health Records in the United Kingdom},
	year = {2024},
	journal = {Pharmacoepidemiology and Drug Safety},
	volume = {33},
	number = {8},
	doi = {10.1002/pds.5848},
	url = {https://www.scopus.com/inward/record.uri?eid=2-s2.0-85200413238&doi=10.1002%2fpds.5848&partnerID=40&md5=6e7b2f0dc79524ffd2346215e15a6465},
	affiliations = {Faculty of Epidemiology and Population Health, London School of Hygiene and Tropical Medicine, London, United Kingdom; NIHR Health Protection Research Unit in Vaccines and Immunisation at London School of Hygiene and Tropical Medicine, London, United Kingdom; UK Health Security Agency, London, United Kingdom; Department of Life Science, University of Bath, Bath, United Kingdom},
	abstract = {Background: Routinely collected electronic health records (EHR) offer a valuable opportunity to carry out research on immunization uptake, effectiveness, and safety, using large and representative samples of the population. In contrast to other drugs, vaccines do not require electronic prescription in many settings, which may lead to ambiguous coding of vaccination status and timing. Methodology: We propose a comprehensive algorithm to identifying childhood immunizations in routinely collected EHR. In order to deal with ambiguous coding, over-recording, and backdating in EHR, we suggest an approach combining a wide range of medical codes in combination to identify vaccination events and using appropriate wash-out periods and quality checks. We illustrate this approach on a cohort of children born between 2006 and 2014 followed up to the age of five in the Clinical Practice Research Datalink (CPRD) Aurum, a UK primary care dataset of EHR, and validate the results against national estimates of vaccine coverage by NHS Digital and Public Health England. Results: Our algorithm reproduced estimates of vaccination coverage, which are comparable to official national estimates and allows to approximate the age at vaccination. Electronic prescription data only do not cover vaccination events sufficiently. Conclusion: Our new proposed method could be used to provide a more accurate estimation of vaccination coverage and timing of vaccination for researchers and policymakers using EHR. As with all observational research using real-world data, it is important that researchers understand the context of the used dataset used and the clinical practice of recording. © 2024 The Author(s). Pharmacoepidemiology and Drug Safety published by John Wiley & Sons Ltd.},
	author_keywords = {childhood immunizations; electronic health records; real-world evidence; vaccine},
	keywords = {Algorithms; Child, Preschool; Cohort Studies; Electronic Health Records; Female; Humans; Immunization; Infant; Infant, Newborn; Male; United Kingdom; Vaccination; Vaccination Coverage; Vaccines; diphtheria pertussis tetanus vaccine; measles mumps rubella vaccine; measles vaccine; mumps vaccine; pertussis vaccine; Pneumococcus vaccine; rubella vaccine; vaccine; algorithm; Article; child; childhood; clinical practice; cohort analysis; comparative study; electronic health record; electronic prescribing; human; immunization; infant; measles vaccination; patient coding; primary medical care; public health; United Kingdom; vaccination coverage; algorithm; female; immunization; male; newborn; preschool child; vaccination},
	correspondence_address = {A. Suffel; Faculty of Epidemiology and Population Health, London School of Hygiene and Tropical Medicine, London, United Kingdom; email: anne.suffel@lshtm.ac.uk},
	publisher = {John Wiley and Sons Ltd},
	issn = {10538569},
	coden = {PDSAE},
	pmid = {39092455},
	language = {English},
	abbrev_source_title = {Pharmacoepidemiol. Drug Saf.},
	type = {Article},
	publication_stage = {Final},
	source = {Scopus},
	note = {Cited by: 0; All Open Access, Hybrid Gold Open Access}
}

@ARTICLE{Shapiro2024759,
	author = {Shapiro, Samantha B. and Yin, Hui and Yu, Oriana H. Y. and Azoulay, Laurent},
	title = {Dipeptidyl Peptidase-4 Inhibitors and the Risk of Gallbladder and Bile Duct Disease Among Patients with Type 2 Diabetes: A Population-Based Cohort Study},
	year = {2024},
	journal = {Drug Safety},
	volume = {47},
	number = {8},
	pages = {759 – 769},
	doi = {10.1007/s40264-024-01434-4},
	url = {https://www.scopus.com/inward/record.uri?eid=2-s2.0-85192361437&doi=10.1007%2fs40264-024-01434-4&partnerID=40&md5=910b0656955219e3d2ad6d0e9db2c95e},
	affiliations = {Centre for Clinical Epidemiology, Lady Davis Institute, Jewish General Hospital, 3755 Cote Sainte-Catherine, H425.1, Montreal, H3T 1E2, Canada; Department of Epidemiology, Biostatistics, and Occupational Health, McGill University, Montreal, H3A 1G1, Canada; Division of Endocrinology, Jewish General Hospital, Montreal, H3T 1E2, Canada; Gerald Bronfman Department of Oncology, McGill University, Montreal, H4A 3T2, Canada},
	abstract = {Introduction: The use of dipeptidyl peptidase-4 (DPP-4) inhibitors may be associated with an increased risk of gallbladder and bile duct disease among patients with type 2 diabetes. Methods: We conducted a population-based cohort study using an active comparator, new-user design. We used data from the United Kingdom Clinical Practice Research Datalink to identify patients newly treated with either a DPP-4 inhibitor or sodium-glucose cotransporter-2 (SGLT-2) inhibitor between January 2013 and December 2020. We fitted Cox proportional hazards models with propensity score fine stratification weighting to estimate the hazard ratio (HR) and its 95% confidence interval (CI) for incident gallbladder and bile duct disease associated with DPP-4 inhibitors compared to SGLT-2 inhibitors. Results: DPP-4 inhibitors were associated with a 46% increased risk of gallbladder and bile duct disease (4.3 vs. 3.0 events per 1000 person-years, HR 1.46, 95% CI 1.17–1.83). At 6 months and 1 year, 745 and 948 patients, respectively, would need to be treated with DPP-4 inhibitors for one patient to experience a gallbladder or bile duct disease. Conclusions: In this population-based cohort study, the use of DPP-4 inhibitors, when compared with SGLT-2 inhibitors, was associated with a moderately increased risk of gallbladder and bile duct disease among patients with type 2 diabetes. This outcome was still quite rare with a high number needed to harm at 6 months and 1 year. © The Author(s), under exclusive licence to Springer Nature Switzerland AG 2024.},
	keywords = {Adult; Aged; Bile Duct Diseases; Cohort Studies; Diabetes Mellitus, Type 2; Dipeptidyl-Peptidase IV Inhibitors; Female; Gallbladder Diseases; Humans; Hypoglycemic Agents; Male; Middle Aged; Proportional Hazards Models; Risk Factors; Sodium-Glucose Transporter 2 Inhibitors; United Kingdom; 2,4 thiazolidinedione derivative; alogliptin; alpha glucosidase inhibitor; angiotensin receptor antagonist; antiarrhythmic agent; antithrombocytic agent; beta adrenergic receptor blocking agent; calcium channel blocking agent; canagliflozin; dapagliflozin; dipeptidyl carboxypeptidase inhibitor; dipeptidyl peptidase IV inhibitor; diuretic agent; empagliflozin; ertugliflozin; fibric acid derivative; glucagon like peptide 1 receptor agonist; hydroxymethylglutaryl coenzyme A reductase inhibitor; insulin; linagliptin; meglitinide; metformin; morphinomimetic agent; nonsteroid antiinflammatory agent; opiate; proton pump inhibitor; saxagliptin; sitagliptin; sodium glucose cotransporter 2 inhibitor; sulfonylurea; vildagliptin; antidiabetic agent; dipeptidyl peptidase IV inhibitor; sodium glucose cotransporter 2 inhibitor; adult; Article; bile duct disease; cohort analysis; controlled study; female; gallbladder disease; hazard ratio; human; Kaplan Meier method; major clinical study; male; middle aged; non insulin dependent diabetes mellitus; personal experience; risk factor; aged; bile duct disease; drug therapy; epidemiology; gallbladder disease; non insulin dependent diabetes mellitus; proportional hazards model; risk factor; United Kingdom},
	correspondence_address = {L. Azoulay; Centre for Clinical Epidemiology, Lady Davis Institute, Jewish General Hospital, Montreal, 3755 Cote Sainte-Catherine, H425.1, H3T 1E2, Canada; email: laurent.azoulay@mcgill.ca},
	publisher = {Adis},
	issn = {01145916},
	coden = {DRSAE},
	pmid = {38720114},
	language = {English},
	abbrev_source_title = {Drug Saf.},
	type = {Article},
	publication_stage = {Final},
	source = {Scopus},
	note = {Cited by: 4}
}

@ARTICLE{Matthewman2024,
	author = {Matthewman, Julian and Schultze, Anna and Strongman, Helen and Bhaskaran, Krishnan and Roberts, Amanda and Denaxas, Spiros and Mansfield, Kathryn E. and Langan, Sinéad M.},
	title = {Cohort studies on 71 outcomes among people with atopic eczema in UK primary care data},
	year = {2024},
	journal = {Nature Communications },
	volume = {15},
	number = {1},
	doi = {10.1038/s41467-024-54035-1},
	url = {https://www.scopus.com/inward/record.uri?eid=2-s2.0-85208688941&doi=10.1038%2fs41467-024-54035-1&partnerID=40&md5=c9fe96da72e0d272f87a95d626ba0894},
	affiliations = {London School of Hygiene & amp; Tropical Medicine, London, United Kingdom; Independent Patient Partner, London, United Kingdom; Institute of Health Informatics, University College London, London, United Kingdom; NIHR UCLH BRC, London, United Kingdom; BHF Data Science Centre, HDR UK, London, United Kingdom},
	abstract = {Atopic eczema may be related to multiple subsequent adverse health outcomes. Here, we provide evidence to judge and compare associations between eczema and a comprehensive set of outcomes. We conducted 71 cohort studies (age, sex, general practice-matched) using Clinical Practice Research Datalink Aurum primary care records (1997−2023), comparing up to 3.6 million people with eczema to 16.8 million without. Eczema was associated with subsequent diagnosis of outcomes with adjusted hazard ratios (99% confidence intervals) from Cox regression of up to 4.02(3.95–4.10) for food allergy (rate difference [RD] per 1,000 person-years of 1.5). Besides strong associations with atopic and allergic conditions (e.g., asthma 1.87[1.39–1.82], RD5.4) and skin infections (e.g., molluscum contagiosum 1.81[1.64–1.96], RD1.8), the strongest associations were with Hodgkin’s lymphoma (1.85[1.66–2.06], RD0.02), Alopecia Areata (1.77[1.71–1.83], RD0.2), Crohn’s disease (1.62[1.54–1.69], RD0.1), Urticaria (1.58[1.57–1.60], RD1.9), Coeliac disease (1.42[1.37–1.47], RD0.1), Ulcerative colitis (1.40[1.34–1.46], RD0.1), Autoimmune liver disease (1.32[1.21–1.43], RD0.01), and Irritable bowel syndrome (1.31[1.29–1.32], RD0.7). Sensitivity analyses revealed the impact of consultation bias or choice of cohort age cut-off on findings. Comparatively large HRs in severe eczema were seen for some liver, gastrointestinal and cardiovascular conditions, osteoporosis, and fractures. Most cancers and neurological conditions were not associated with eczema. © The Author(s) 2024.},
	keywords = {Adolescent; Adult; Aged; Asthma; Child; Child, Preschool; Cohort Studies; Dermatitis, Atopic; Female; Food Hypersensitivity; Humans; Infant; Male; Middle Aged; Primary Health Care; Proportional Hazards Models; United Kingdom; Young Adult; azathioprine; cyclosporine; glucocorticoid; methotrexate; allergy; asthma; cardiovascular disease; cohort analysis; disease spread; health risk; sensitivity analysis; skin disorder; adult; allergy; alopecia areata; Article; asthma; atopic dermatitis; autoimmune liver disease; benchmarking; breast cancer; celiac disease; cohort analysis; comorbidity; depression; female; food allergy; fracture; general practice; heart failure; heart infarction; hip fracture; human; lung cancer; lymphoma; major clinical study; male; molluscum contagiosum; non melanoma skin cancer; non-Hodgkin lymphoma; osteoporosis; outcome assessment; primary medical care; proportional hazards model; secondary analysis; skin infection; ulcerative colitis; United Kingdom; urticaria; adolescent; aged; atopic dermatitis; child; complication; epidemiology; infant; middle aged; preschool child; primary health care; United Kingdom; young adult},
	correspondence_address = {J. Matthewman; London School of Hygiene & amp; Tropical Medicine, London, United Kingdom; email: julian.matthewman@lshtm.ac.uk},
	publisher = {Nature Research},
	issn = {20411723},
	pmid = {39505873},
	language = {English},
	abbrev_source_title = {Nat. Commun.},
	type = {Article},
	publication_stage = {Final},
	source = {Scopus},
	note = {Cited by: 1; All Open Access, Gold Open Access}
}

@ARTICLE{Eleftheriadou2024216,
	author = {Eleftheriadou, Viktoria and Delattre, Carine and Chetty-Mhlanga, Shala and Lee, Christopher and Girardat-Rotar, Laura and Khan, Iftekhar and Mathew, Amit and Thompson, Andrew R.},
	title = {Burden of disease and treatment patterns in patients with vitiligo: findings from a national longitudinal retrospective study in the UK},
	year = {2024},
	journal = {British Journal of Dermatology},
	volume = {191},
	number = {2},
	pages = {216 – 224},
	doi = {10.1093/bjd/ljae133},
	url = {https://www.scopus.com/inward/record.uri?eid=2-s2.0-85199081906&doi=10.1093%2fbjd%2fljae133&partnerID=40&md5=2712cb4cdb2b990290a232c009fe1d51},
	affiliations = {Royal Wolverhampton NHS Trust, Wolverhampton, United Kingdom; Incyte Biosciences International, Morges, Switzerland; IQVIA Real World Solutions, Basel, Switzerland; IQVIA Real World Evidence Solutions, London, United Kingdom; University of Warwick, Coventry, United Kingdom; Incyte Biosciences UK Ltd, Leatherhead, United Kingdom; Cardiff and Vale University Health Board, Cardiff University, South Wales Clinical Psychology Training Programme, Cardiff, United Kingdom},
	abstract = {Background: UK studies examining vitiligo burden and vitiligo-related healthcare resource utilization (HCRU) are lacking. Objective: To describe the incidence and prevalence of vitiligo, the demographic and clinical characteristics of patients with vitiligo, vitiligo burden, HCRU, incidence of mental health comorbidities and management strategies, including treatment patterns. Methods: This retrospective study used UK Clinical Practice Research Datalink and Hospital Episode Statistics databases to analyse patients with vitiligo from 1 January 2010 to 31 December 2021. Results: Among 17 239 incident patients, mean incidence of vitiligo was 0.16 (2010-2021) per 1000 person-years [PY; range 0.10 (2020-COVID-19) to 0.19 (2010/2013/2018)]; among 66 217 prevalent patients, prevalence increased from 0.21% (2010) to 0.38% (2021). The most common comorbidities recorded after vitiligo diagnosis were diabetes (19.4%), eczema (8.9%), thyroid disease (7.5%) and rheumatoid arthritis (6.9%). Mental health diagnoses recorded at any time included depression and/or anxiety (24.6%), depression (18.5%), anxiety (16.0%) and sleep disturbance (12.7%), and recorded after vitiligo diagnosis in 6.4%, 4.4%, 5.5% and 3.9%, respectively. Mental health comorbidities were more common in White (e.g. depression and/or anxiety 29.0%) than in Black (18.8%) and Asian (16.1%) patients. In adolescents, depression and/or anxiety was most commonly diagnosed after a vitiligo diagnosis than before (7.4% vs. 1.8%). Healthcare resources were used most frequently in the first year after vitiligo diagnosis (incident cohort), typically dermatology-related outpatient appointments (101.9/100 PY) and general practitioner consultations (97.9/100 PY). In the year after diagnosis, 60.8% of incident patients did not receive vitiligo-related treatment (i.e. topical corticosteroids, topical calcineurin inhibitors, oral corticosteroids or phototherapy), increasing to 82.0% the next year; median time from diagnosis to first treatment was 34.0 months (95% confidence interval 31.6-36.4). Antidepressants and/or anxiolytics were recorded for 16.7% of incident patients in the year after diagnosis. In 2019, 85.0% of prevalent patients did not receive vitiligo-related treatments. Conclusion: Most patients were not on vitiligo-related treatments within a year of diagnosis, with the time to first treatment exceeding 2 years, suggesting that vitiligo may be dismissed as unimportant. New effective treatments, early initiation and psychological intervention and support are needed to reduce the vitiligo burden on patients.  © 2024 The Author(s).},
	keywords = {Adolescent; Adult; Aged; Child; Child, Preschool; Comorbidity; Cost of Illness; Female; Humans; Incidence; Infant; Longitudinal Studies; Male; Middle Aged; Patient Acceptance of Health Care; Prevalence; Retrospective Studies; United Kingdom; Vitiligo; Young Adult; antidepressant agent; anxiolytic agent; calcineurin inhibitor; corticosteroid; adolescent; adult; aged; anxiety disorder; Article; child; comorbidity; confidence interval; consultation; demographics; depression; diabetes mellitus; disease burden; eczema; female; general practitioner; health care utilization; human; longitudinal study; major clinical study; male; phototherapy; prevalence; retrospective study; rheumatoid arthritis; thyroid disease; United Kingdom; vitiligo; comorbidity; cost of illness; epidemiology; incidence; infant; middle aged; patient attitude; preschool child; therapy; United Kingdom; vitiligo; young adult},
	correspondence_address = {V. Eleftheriadou; Royal Wolverhampton NHS Trust, Wolverhampton, United Kingdom; email: viktoria.eleftheriadou@nhs.net},
	publisher = {Oxford University Press},
	issn = {00070963},
	coden = {BJDEA},
	pmid = {38534198},
	language = {English},
	abbrev_source_title = {Br. J. Dermatol.},
	type = {Article},
	publication_stage = {Final},
	source = {Scopus},
	note = {Cited by: 7; All Open Access, Hybrid Gold Open Access}
}

@ARTICLE{Brack2024,
	author = {Brack, Carmen and Tenison, Emma and Henderson, Emily and Makin, Stephen and Ben-Shlomo, Yoav},
	title = {Impact of co-resident health and living alone on risk of hospital admission for people with Parkinson's disease},
	year = {2024},
	journal = {Parkinsonism and Related Disorders},
	volume = {127},
	doi = {10.1016/j.parkreldis.2024.107084},
	url = {https://www.scopus.com/inward/record.uri?eid=2-s2.0-85200632206&doi=10.1016%2fj.parkreldis.2024.107084&partnerID=40&md5=b4e4079781350b8204270527b917a03f},
	affiliations = {Centre for Rural Health, University of Aberdeen, United Kingdom; Ageing and Movement Research Group, Department of Population Health Sciences, Bristol Medical School, University of Bristol, Bristol, BS8 1NU, United Kingdom; Older People's Unit, Royal United Hospitals Bath NHS Foundation Trust, Combe Park, Bath, BA1 3NG, United Kingdom; Population Health Sciences, Bristol Medical School, University of Bristol, United Kingdom; The National Institute for Health and Care Research Applied Research Collaboration West (NIHR ARC West) at University Hospitals Bristol and Weston NHS Foundation Trust, United Kingdom},
	abstract = {Background: People with Parkinson's Disease (PwP) have a higher rate of hospitalisation compared to the general population. Little is known about the impact of having a co-resident and their health on hospitalisation rates of PwP. Methods: We utilised Clinical Practice Research Datalink (CPRD) GOLD data (2010–2015) to identify PwP and co-residents. We classed either the fittest or youngest adult as the primary caregiver in each household. Caregiver health was classified by the Cambridge Multimorbidity Score (CMS), primary care utilisation and prescriptions. We calculated the hospitalisation (elective, emergency) incidence rate ratios (IRRs) for PwP who lived alone compared to those with a caregiver using negative binomial regression, and whether worse caregiver health predicted higher risk of admissions. Results: We identified 3254 PwP and 4007 family members. PwP who lived alone were less likely to have an elective admission (0.79; 95 % CI 0.69–0.91) and more likely to have an emergency admission (1.40; 95 % CI 1.70-1.54). Worse caregiver health, as measured by the CMS, was associated with an increased risk of emergency admission (IRR 1.35; 95 % CI 1.17–1.57), but this attenuated and was consistent with chance in the fully adjusted model (1.04; 95 % CI 0.95–1.13). No strong associations were seen between caregiver health and elective admissions. Conclusion: PwP who live alone are at increased risk of emergency and less likely to have elective hospital admissions. It is important that health care providers support such people and ensure they receive equitable access to the potential benefits of elective procedures. © 2024},
	keywords = {Adult; Aged; Aged, 80 and over; Caregivers; Female; Health Status; Hospitalization; Humans; Male; Middle Aged; Multimorbidity; Parkinson Disease; adult; aged; Article; Cambridge Multimorbidity Score; caregiver; controlled study; disease duration; female; health care utilization; hospital admission; hospitalization; household; human; major clinical study; male; Parkinson disease; prescription; primary medical care; resident; scoring system; epidemiology; health status; middle aged; multiple chronic conditions; Parkinson disease; therapy; very elderly},
	correspondence_address = {Y. Ben-Shlomo; Population Health Sciences, Bristol Medical School, University of Bristol, United Kingdom; email: y.ben-shlomo@bristol.ac.uk},
	publisher = {Elsevier Ltd},
	issn = {13538020},
	coden = {PRDIF},
	pmid = {39121562},
	language = {English},
	abbrev_source_title = {Parkinsonism Relat. Disord.},
	type = {Article},
	publication_stage = {Final},
	source = {Scopus},
	note = {Cited by: 0; All Open Access, Green Open Access}
}

@ARTICLE{Allen2024,
	author = {Allen, Thomas and Ashcroft, Darren and Ferguson, Jane and Grigoroglou, Christos and Kontopantelis, Evan and Stringer, Gemma and Walshe, Kieran},
	title = {The use of locum doctors in the NHS: understanding and improving the quality and safety of care},
	year = {2024},
	journal = {Health and Social Care Delivery Research},
	volume = {12},
	number = {37},
	doi = {10.3310/CXMK4017},
	url = {https://www.scopus.com/inward/record.uri?eid=2-s2.0-85205336241&doi=10.3310%2fCXMK4017&partnerID=40&md5=971d0290fddeae563aa3fac574f48381},
	affiliations = {Manchester Centre for Health Economics, Health Services Research and Primary Care, The University of Manchester, Manchester, United Kingdom; NIHR Greater Manchester Patient Safety Translational Research Centre, Faculty of Biology Medicine and Health, University of Manchester, Manchester, United Kingdom; Health Services Management Centre, University of Birmingham, Birmingham, United Kingdom; NIHR School for Primary Care Research, Centre for Primary Care, Health Services Research and Primary Care, The University of Manchester, Manchester, United Kingdom; Alliance Manchester Business School, University of Manchester, Manchester, United Kingdom},
	abstract = {Background: The use of locum doctors in the National Health Service is widely believed to have increased, and there have been widespread and sustained concerns among policy-makers, healthcare providers, professional associations and professional regulators about the quality/safety, cost and effective use of locum doctors. Objectives: To provide evidence on the extent, quality and safety of medical locum practice and the implications of medical locum working for health service organisation and delivery in primary and secondary care in the English National Health Service, to support policy and practice. Design: Four interlinked work packages involving surveys of National Health Service trusts and of general practices in England; semistructured interviews and focus groups across 11 healthcare organisations in England; analysis of existing routine data sets on the medical workforce in primary care and in National Health Service trusts in England from National Health Service Digital and National Health Service Improvement; and analysis of data from the Clinical Practice Research Datalink in primary care and of electronic patient record data from two National Health Service hospitals in secondary care. Results: In primary care, about 6% of general practice medical consultations were undertaken by locums in 2010 and this had risen slightly to about 7.1% in 2021. In National Health Service trusts (mostly secondary care and mental health), about 4.4% of medical staff full-time equivalent was provided by locum doctors. But those overall national rates of locum use hide a great deal of variation. In primary care, we found the National Health Service Digital workforce returns showed the rate of locum use by Clinical Commissioning Group varied from 1% to almost 31%. Among National Health Service trusts, the reported rate of locum use varied from < 1% to almost 16%. We found that there was poor awareness of and adherence to national guidance on locum working arrangements produced by National Health Service England. Our research showed that locum working can have adverse consequences for the quality and safety of care, but that such consequences were probably more likely to result from the organisational setting and the working arrangements than they were from the locum doctors themselves and their competence, clinical practice or behaviours. Limitations: Our research was hampered in some respects by the COVID pandemic which both resulted in some delays and other challenges. Our efforts to use electronic patient record data in secondary care to explore locum doctor working were stymied by the problems of data access and quality. Conclusions: Locum doctors are a key component of the medical workforce in the National Health Service, and provide necessary flexibility and additional capacity for healthcare organisations and services. We found that the extent of reliance on locum doctors varied considerably, but that an over-reliance on locums for service provision was undesirable. Some differences in practice and performance between locum and permanent doctors were found, but these seemed often to arise from organisational characteristics. We found that patients were more concerned with the clinical expertise and skills of the doctor they saw than whether they were a locum or not. Organisational arrangements for locum working could be improved in many respects. © 2024 Allen et al.},
	keywords = {England; Focus Groups; Humans; Patient Safety; Physicians; Primary Health Care; Quality Improvement; Quality of Health Care; State Medicine; England; health care quality; human; information processing; national health service; organization and management; patient safety; physician; primary health care; total quality management},
	correspondence_address = {K. Walshe; Alliance Manchester Business School, University of Manchester, Manchester, United Kingdom; email: kieran.walshe@manchester.ac.uk},
	publisher = {NIHR Journals Library},
	issn = {27550060},
	pmid = {39340364},
	language = {English},
	abbrev_source_title = {Health. Soc. Care. Deliv. Res.},
	type = {Article},
	publication_stage = {Final},
	source = {Scopus},
	note = {Cited by: 2}
}

@ARTICLE{Jones2024,
	author = {Jones, Nicholas R. and Smith, Margaret and Lay-Flurrie, Sarah and Yang, Yaling and Hobbs, F.D. Richard and Taylor, Clare J.},
	title = {Heart failure and major haemorrhage in people with atrial fibrillation},
	year = {2024},
	journal = {Open Heart},
	volume = {11},
	number = {2},
	doi = {10.1136/openhrt-2024-002975},
	url = {https://www.scopus.com/inward/record.uri?eid=2-s2.0-85207573066&doi=10.1136%2fopenhrt-2024-002975&partnerID=40&md5=07bdd7a60a7cbc347bb765d3985d6c07},
	affiliations = {Nuffield Department of Primary Care Health Sciences, University of Oxford, Oxford, United Kingdom; NIHR Oxford Biomedical Research Centre, Oxford, United Kingdom; Department of Applied Health Sciences, University of Birmingham, Birmingham, United Kingdom},
	abstract = {Background Heart failure (HF) is not included in atrial fibrillation (AF) bleeding risk prediction scores, reflecting uncertainty regarding its importance as a risk factor for major haemorrhage. We aimed to report the relative risk of first major haemorrhage in people with HF and AF compared with people with AF without HF ( € AF only'). Methods English primary care cohort study of 2 178 162 people aged ≥45 years in the Clinical Practice Research Datalink from January 2000 to December 2018, linked to secondary care and mortality databases. We used traditional survival analysis and competing risks methods, accounting for all-cause mortality and anticoagulation. Results Over 7.56 years median follow-up, 60 270 people were diagnosed with HF and AF of whom 4996 (8.3%) had a major haemorrhage and 36 170 died (60.0%), compared with 8256 (6.4%) and 34 375 (27.2%), respectively, among 126 251 people with AF only. Less than half those with AF were prescribed an anticoagulant (45.6% from 2014 onwards), although 75.7% were prescribed an antiplatelet or anticoagulant. In a fully adjusted Cox model, the HR for major haemorrhage was higher among people with HF and AF (2.52, 95% CI 2.44 to 2.61) than AF only (1.87, 95% CI 1.82 to 1.92), even in a subgroup analysis of people prescribed anticoagulation. However, in a Fine and Gray competing risk model, the HR of major haemorrhage was similar for people with AF only (1.82, 95% CI 1.77 to 1.87) or HF and AF (1.71, 95% CI 1.66 to 1.78). Conclusions People with HF and AF are at increased risk of major haemorrhage compared with those with AF only and current prediction scores may underestimate the risk of haemorrhage in HF and AF. However, people with HF and AF are more likely to die than have a major haemorrhage and therefore an individual's expected prognosis should be carefully considered when predicting future bleeding risk.  © Author(s) (or their employer(s)) 2024. Re-use permitted under CC BY. Published by BMJ.},
	author_keywords = {ANTICOAGULATION; Atrial Fibrillation; EPIDEMIOLOGY; HEART FAILURE},
	keywords = {anticoagulant agent; warfarin; adult; aged; anticoagulant therapy; Article; atrial fibrillation; brain hemorrhage; chronic kidney failure; cohort analysis; female; follow up; frailty; HAS BLED score; health status; heart failure; hematuria; human; incidence; major bleeding; major clinical study; male; prescription; prevalence; rectum hemorrhage; retrospective study; risk factor; sensitivity analysis; vascular disease},
	correspondence_address = {N.R. Jones; Nuffield Department of Primary Care Health Sciences, University of Oxford, Oxford, United Kingdom; email: nicholas.jones2@phc.ox.ac.uk},
	publisher = {BMJ Publishing Group},
	issn = {2398595X},
	language = {English},
	abbrev_source_title = {Open Heart},
	type = {Article},
	publication_stage = {Final},
	source = {Scopus},
	note = {Cited by: 1; All Open Access, Gold Open Access}
}

@ARTICLE{Rogers20241147,
	author = {Rogers, Imogen and Cooper, Max and Memon, Anjum and Forbes, Lindsay and van Marwijk, Harm and Ford, Elizabeth},
	title = {The effect of comorbidities on diagnostic interval for lung cancer in England: a cohort study using electronic health record data},
	year = {2024},
	journal = {British Journal of Cancer},
	volume = {131},
	number = {7},
	pages = {1147 – 1157},
	doi = {10.1038/s41416-024-02824-2},
	url = {https://www.scopus.com/inward/record.uri?eid=2-s2.0-85201829664&doi=10.1038%2fs41416-024-02824-2&partnerID=40&md5=2539e0754a23b48f023114df9ba7d70e},
	affiliations = {Department of Primary Care and Public Health, Brighton and Sussex Medical School, Falmer, United Kingdom; Centre for Health Service Studies, University of Kent, Canterbury, United Kingdom},
	abstract = {Background: Comorbid conditions may delay lung cancer diagnosis by placing demand on general practioners’ time reducing the possibility of prompt cancer investigation (“competing demand conditions”), or by offering a plausible non-cancer explanation for signs/symptoms (“alternative explanation conditions”). Method: Patients in England born before 1955 and diagnosed with incident lung cancer between 1990 and 2019 were identified in the Clinical Practice Research Datalink and linked hospital admission and cancer registry data. Diagnostic interval was defined as time from first presentation in primary care with a relevant sign/symptom to the diagnosis date. 14 comorbidities were classified as ten “competing demand“ and four “alternative explanation” conditions. Associations with diagnostic interval were investigated using multivariable linear regression models. Results: Complete data were available for 11870 lung cancer patients. In adjusted analyses diagnostic interval was longer for patients with “alternative explanation” conditions, by 31 and 74 days in patients with one and ≥2 conditions respectively versus those with none. Number of “competing demand” conditions did not remain in the final adjusted regression model for diagnostic interval. Conclusions: Conditions offering alternative explanations for lung cancer symptoms are associated with increased diagnostic intervals. Clinical guidelines should incorporate the impact of alternative and competing causes upon delayed diagnosis. © The Author(s) 2024.},
	keywords = {Aged; Aged, 80 and over; Cohort Studies; Comorbidity; Delayed Diagnosis; Electronic Health Records; England; Female; Humans; Lung Neoplasms; Male; Middle Aged; dipeptidyl carboxypeptidase inhibitor; aged; alcohol consumption; anxiety disorder; Article; asthma; body weight loss; cancer diagnosis; cancer incidence; cancer registry; chest infection; chronic fatigue syndrome; chronic kidney failure; chronic obstructive lung disease; cohort analysis; comorbidity; consultation; controlled study; coughing; delayed diagnosis; dementia; depression; diabetes mellitus; diagnosis time; dyspnea; electronic health record; England; epilepsy; fatigue; female; heart failure; hemoptysis; hospital admission; human; hypertension; ICD-10; ischemic heart disease; lung cancer; major clinical study; male; mental disease; multiple chronic conditions; obesity; osteoporosis; prescription; secondary health care; smoking; social isolation; thorax pain; thrombocytosis; underweight; delayed diagnosis; diagnosis; electronic health record; epidemiology; lung tumor; middle aged; very elderly},
	correspondence_address = {I. Rogers; Department of Primary Care and Public Health, Brighton and Sussex Medical School, Falmer, United Kingdom; email: I.Rogers@bsms.ac.uk},
	publisher = {Springer Nature},
	issn = {00070920},
	coden = {BJCAA},
	pmid = {39179794},
	language = {English},
	abbrev_source_title = {Br. J. Cancer},
	type = {Article},
	publication_stage = {Final},
	source = {Scopus},
	note = {Cited by: 3; All Open Access, Green Open Access, Hybrid Gold Open Access}
}

@ARTICLE{Grigoroglou2024,
	author = {Grigoroglou, Christos and Walshe, Kieran and Kontopantelis, Evangelos and Ferguson, Jane and Stringer, Gemma and Ashcroft, Darren M. and Allen, Thomas},
	title = {Comparing the clinical practice and prescribing safety of locum and permanent doctors: observational study of primary care consultations in England},
	year = {2024},
	journal = {BMC Medicine},
	volume = {22},
	number = {1},
	doi = {10.1186/s12916-024-03332-z},
	url = {https://www.scopus.com/inward/record.uri?eid=2-s2.0-85188639087&doi=10.1186%2fs12916-024-03332-z&partnerID=40&md5=65524389c3212adc39bee759d8733505},
	affiliations = {Manchester Centre for Health Economics, Division of Population Health, Health Services Research and Primary Care, University of Manchester, Manchester, United Kingdom; Alliance Manchester Business School, University of Manchester, Manchester, United Kingdom; NIHR School for Primary Care Research, Centre for Primary Care, Division of Population Health, Health Services Research and Primary Care, University of Manchester, Manchester, United Kingdom; Division of Informatics, Imaging and Data Sciences, University of Manchester, Manchester, United Kingdom; Health Services Management Centre, University of Birmingham, Birmingham, United Kingdom; NIHR Greater Manchester Patient Safety Research Collaboration, Division of Pharmacy and Optometry, University of Manchester, Manchester, United Kingdom; Centre for Pharmacoepidemiology and Drug Safety, School of Health Sciences, School of Health Sciences, Faculty of Biology, Medicine and Health, University of Manchester, Manchester, United Kingdom; Danish Centre for Health Economics, University of Southern Denmark, Odense, Denmark},
	abstract = {Background: Temporary doctors, known as locums, are a key component of the medical workforce in the NHS but evidence on differences in quality and safety between locum and permanent doctors is limited. We aimed to examine differences in the clinical practice, and prescribing safety for locum and permanent doctors working in primary care in England. Methods: We accessed electronic health care records (EHRs) for 3.5 million patients from the CPRD GOLD database with linkage to Hospital Episode Statistics from 1st April 2010 to 31st March 2022. We used multi-level mixed effects logistic regression to compare consultations with locum and permanent GPs for several patient outcomes including general practice revisits; prescribing of antibiotics; strong opioids; hypnotics; A&E visits; emergency hospital admissions; admissions for ambulatory care sensitive conditions; test ordering; referrals; and prescribing safety indicators while controlling for patient and practice characteristics. Results: Consultations with locum GPs were 22% more likely to involve a prescription for an antibiotic (OR = 1.22 (1.21 to 1.22)), 8% more likely to involve a prescription for a strong opioid (OR = 1.08 (1.06 to 1.09)), 4% more likely to be followed by an A&E visit on the same day (OR = 1.04 (1.01 to 1.08)) and 5% more likely to be followed by an A&E visit within 1 to 7 days (OR = 1.05 (1.02 to 1.08)). Consultations with a locum were 12% less likely to lead to a practice revisit within 7 days (OR = 0.88 (0.87 to 0.88)), 4% less likely to involve a prescription for a hypnotic (OR = 0.96 (0.94 to 0.98)), 15% less likely to involve a referral (OR = 0.85 (0.84 to 0.86)) and 19% less likely to involve a test (OR = 0.81 (0.80 to 0.82)). We found no evidence that emergency admissions, ACSC admissions and eight out of the eleven prescribing safety indicators were different if patients were seen by a locum or a permanent GP. Conclusions: Despite existing concerns, the clinical practice and performance of locum GPs did not appear to be systematically different from that of permanent GPs. The practice and performance of both locum and permanent GPs is likely shaped by the organisational setting and systems within which they work. © The Author(s) 2024.},
	author_keywords = {Electronic health records; General practice; Locum doctors; Medical workforce; Patient safety; Quality},
	keywords = {Anti-Bacterial Agents; England; Family Practice; Humans; Physicians, Family; Primary Health Care; Referral and Consultation; antibiotic agent; hypnotic agent; opiate; antiinfective agent; adult; ambulatory care sensitive condition; Article; clinical practice; consultation; controlled study; data base; electronic health record; England; female; general practice; general practitioner; hospital admission; human; major clinical study; male; national health service; observational study; patient referral; patient safety; prescribing practice; prescription; primary medical care; treatment outcome; workforce; England; general practitioner; primary health care},
	correspondence_address = {C. Grigoroglou; Manchester Centre for Health Economics, Division of Population Health, Health Services Research and Primary Care, University of Manchester, Manchester, United Kingdom; email: Christos.grigoroglou@manchester.ac.uk},
	publisher = {BioMed Central Ltd},
	issn = {17417015},
	pmid = {38532468},
	language = {English},
	abbrev_source_title = {BMC Med.},
	type = {Article},
	publication_stage = {Final},
	source = {Scopus},
	note = {Cited by: 3; All Open Access, Gold Open Access, Green Open Access}
}

@ARTICLE{Pal2024,
	author = {Pal, Gian and Bennett, Laura and Roy, Jason and Nyandege, Abner and Mouradian, M. Maral and Gerhard, Tobias and Horton, Daniel B.},
	title = {Effects of antimicrobial exposure on the risk of Parkinson's disease},
	year = {2024},
	journal = {Parkinsonism and Related Disorders},
	volume = {127},
	doi = {10.1016/j.parkreldis.2024.107081},
	url = {https://www.scopus.com/inward/record.uri?eid=2-s2.0-85200143784&doi=10.1016%2fj.parkreldis.2024.107081&partnerID=40&md5=704e2272465c54deb78e77da63fb70bf},
	affiliations = {Department of Neurology, Rutgers-Robert Wood Johnson Medical School, New Brunswick, NJ, United States; Department of Biostatistics and Epidemiology, Rutgers School of Public Health, Piscataway, NJ, United States; New Jersey Alliance for Clinical and Translational Science, New Brunswick, NJ, United States; Center for Pharmacoepidemiology and Treatment Science, Institute for Health, Health Care Policy and Aging Research, Rutgers University, New Brunswick, NJ, United States; Robert Wood Johnson Medical School Institute for Neurological Therapeutics, Piscataway, NJ, United States; Department of Pharmacy Practice and Administration, Ernest Mario School of Pharmacy, Piscataway, NJ, United States; Department of Pediatrics, Rutgers Robert Wood Johnson Medical School, New Brunswick, NJ, United States},
	abstract = {Background: We aimed to assess how antimicrobial exposure affects Parkinson's disease (PD) risk. Methods: A nested case-control study was performed to examine the association between antimicrobial exposure and newly diagnosed PD using the Clinical Practice Research Datalink (CPRD). Each PD case was matched by age, sex, and year of diagnosis (index date) to up to 15 controls. Number of prescribed antimicrobial courses was assessed 1–5, 6–10, and 11–15 years prior to the index date. Logistic regression with generalized estimating equations (GEE) was used to estimate odds ratios (ORs) and false discovery rate-adjusted p-values between antimicrobial exposure and risk of PD. Results: We compared 12,557 PD cases with 80,804 matched controls. We found an inverse dose-response relationship between number of penicillin courses and PD risk across multiple time periods (5+ courses, 1–5 years prior: OR 0.85, 95 % CI 0.76–0.95, p = 0.043; 6–10 years prior: OR 0.84, 95 % CI: 0.73–0.95, p = 0.059; 11–15 years prior: OR 0.87, 95 % CI 0.74–1.02, p = 0.291). The number of macrolide courses was inversely but not significantly associated with PD risk 1–5 years prior to the index date (OR 0.89–0.91, 95 % CI: 0.79–0.99, adjusted p = 0.140–0.167). Exposure to ≥2 courses of antifungals 1–5 years prior was associated with an increased risk of PD (OR 1.16, 95 % CI: 1.06–1.27, p = 0.020). Conclusions: In a large UK-representative population, the risk of PD was modestly lower among adults who had previously received multiple courses of penicillins in the last 15 years and modestly higher among those exposed to antifungal medicines in recent years. © 2024 The Authors},
	keywords = {Adult; Aged; Aged, 80 and over; Anti-Bacterial Agents; Anti-Infective Agents; Case-Control Studies; Dose-Response Relationship, Drug; Female; Humans; Male; Middle Aged; Parkinson Disease; Penicillins; Risk Factors; United Kingdom; antifungal agent; cephalosporin derivative; imidazole; lincosamide; macrolide; penicillin derivative; tetracycline; antiinfective agent; penicillin derivative; adult; aged; anosmia; antimicrobial activity; Article; chronic obstructive lung disease; clinical practice; constipation; controlled study; Crohn disease; dose response; drug effect; false discovery rate; human; irritable colon; logistic regression analysis; major clinical study; male; occupational exposure; Parkinson disease; risk; ulcerative colitis; United Kingdom; case control study; drug therapy; epidemiology; female; middle aged; risk factor; very elderly},
	correspondence_address = {G. Pal; Rutgers - Robert Wood Johnson Medical School, New Brunswick, 125 Paterson Street, Clinical Academic Building, 08901, United States; email: gdp22@rwjms.rutgers.edu},
	publisher = {Elsevier Ltd},
	issn = {13538020},
	coden = {PRDIF},
	pmid = {39098264},
	language = {English},
	abbrev_source_title = {Parkinsonism Relat. Disord.},
	type = {Article},
	publication_stage = {Final},
	source = {Scopus},
	note = {Cited by: 1; All Open Access, Hybrid Gold Open Access}
}

@ARTICLE{Güdemann20241817,
	author = {Güdemann, Laura M. and Young, Katie G. and Thomas, Nicholas J. M. and Hopkins, Rhian and Challen, Robert and Jones, Angus G. and Hattersley, Andrew T. and Pearson, Ewan R. and Shields, Beverley M. and Bowden, Jack and Dennis, John M. and McGovern, Andrew P.},
	title = {Safety and effectiveness of SGLT2 inhibitors in a UK population with type 2 diabetes and aged over 70 years: an instrumental variable approach},
	year = {2024},
	journal = {Diabetologia},
	volume = {67},
	number = {9},
	pages = {1817 – 1827},
	doi = {10.1007/s00125-024-06190-9},
	url = {https://www.scopus.com/inward/record.uri?eid=2-s2.0-85195273123&doi=10.1007%2fs00125-024-06190-9&partnerID=40&md5=920d9c2942eda0d5554df265df2675f0},
	affiliations = {Institute of Biomedical & amp; Clinical Science, University of Exeter Medical School, Exeter, United Kingdom; Division of Molecular & amp; Clinical Medicine, Ninewells Hospital and Medical School, University of Dundee, Dundee, United Kingdom},
	abstract = {Aims/hypothesis: Older adults are under-represented in trials, meaning the benefits and risks of glucose-lowering agents in this age group are unclear. The aim of this study was to assess the safety and effectiveness of sodium–glucose cotransporter 2 inhibitors (SGLT2i) in people with type 2 diabetes aged over 70 years using causal analysis. Methods: Hospital-linked UK primary care data (Clinical Practice Research Datalink, 2013–2020) were used to compare adverse events and effectiveness in individuals initiating SGLT2i compared with dipeptidyl peptidase-4 inhibitors (DPP4i). Analysis was age-stratified: <70 years (SGLT2i n=66,810, DPP4i n=76,172), ≥70 years (SGLT2i n=10,419, DPP4i n=33,434). Outcomes were assessed using the instrumental variable causal inference method and prescriber preference as the instrument. Results: Risk of diabetic ketoacidosis was increased with SGLT2i in those aged ≥70 (incidence rate ratio compared with DPP4i: 3.82 [95% CI 1.12, 13.03]), but not in those aged <70 (1.12 [0.41, 3.04]). However, incidence rates with SGLT2i in those ≥70 was low (29.6 [29.5, 29.7]) per 10,000 person-years. SGLT2i were associated with similarly increased risk of genital infection in both age groups (incidence rate ratio in those <70: 2.27 [2.03, 2.53]; ≥70: 2.16 [1.77, 2.63]). There was no evidence of an increased risk of volume depletion, poor micturition control, urinary frequency, falls or amputation with SGLT2i in either age group. In those ≥70, HbA1c reduction was similar between SGLT2i and DPP4i (−0.3 mmol/mol [−1.6, 1.1], −0.02% [0.1, 0.1]), but in those <70, SGLT2i were more effective (−4 mmol/mol [4.8, −3.1], −0.4% [−0.4, −0.3]). Conclusions/interpretation: Causal analysis suggests SGLT2i are effective in adults aged ≥70 years, but increase risk for genital infections and diabetic ketoacidosis. Our study extends RCT evidence to older adults with type 2 diabetes. Graphical Abstract: (Figure presented.) © The Author(s) 2024.},
	author_keywords = {Causal analysis; Effectiveness; Older adults; Safety; SGLT2 inhibitors},
	keywords = {Aged; Aged, 80 and over; Diabetes Mellitus, Type 2; Diabetic Ketoacidosis; Dipeptidyl-Peptidase IV Inhibitors; Female; Humans; Hypoglycemic Agents; Male; Middle Aged; Sodium-Glucose Transporter 2 Inhibitors; Treatment Outcome; United Kingdom; alogliptin; canagliflozin; dapagliflozin; dipeptidyl carboxypeptidase inhibitor; empagliflozin; ertugliflozin; estrogen; hemoglobin A1c; immunosuppressive agent; linagliptin; loop diuretic agent; potassium sparing diuretic agent; saxagliptin; sitagliptin; sodium glucose cotransporter 2 inhibitor; thiazide diuretic agent; vildagliptin; antidiabetic agent; dipeptidyl peptidase IV inhibitor; sodium glucose cotransporter 2 inhibitor; adult; aged; amputation; Article; balanoposthitis; body weight loss; chronic liver disease; clinical effectiveness; cohort analysis; diabetic ketoacidosis; drug safety; female; genital tract infection; human; instrumental variable analysis; major clinical study; male; micturition; middle aged; non insulin dependent diabetes mellitus; osteoporosis; outcome assessment; people by smoking status; peripheral arterial disease; Poisson regression; practice guideline; primary medical care; prostate hypertrophy; transient ischemic attack; urinary frequency; vagina candidiasis; vaginitis; drug therapy; epidemiology; non insulin dependent diabetes mellitus; treatment outcome; United Kingdom; very elderly},
	correspondence_address = {L.M. Güdemann; Institute of Biomedical & amp; Clinical Science, University of Exeter Medical School, Exeter, United Kingdom; email: l.guedemann@exeter.ac.uk},
	publisher = {Springer Science and Business Media Deutschland GmbH},
	issn = {0012186X},
	coden = {DBTGA},
	pmid = {38836934},
	language = {English},
	abbrev_source_title = {Diabetologia},
	type = {Article},
	publication_stage = {Final},
	source = {Scopus},
	note = {Cited by: 5; All Open Access, Green Open Access, Hybrid Gold Open Access}
}

@ARTICLE{Kernick2024,
	author = {Kernick, David and Kondori, Nazanin and Pain, Andrew and Mount, Julie and Appel, Camilla and Ranopa, Michael and Gulati, Tania},
	title = {Preventive treatment patterns in the adult migraine population: an observational UK study over 7 years},
	year = {2024},
	journal = {BMC Primary Care},
	volume = {25},
	number = {1},
	doi = {10.1186/s12875-023-02242-y},
	url = {https://www.scopus.com/inward/record.uri?eid=2-s2.0-85182830211&doi=10.1186%2fs12875-023-02242-y&partnerID=40&md5=a6350ff67c5813dc89065d83eb82646b},
	affiliations = {St Thomas Health Centre, Exeter, United Kingdom; Eli Lilly and Company Ltd, Lilly House, Basing View, Hampshire, Basingstoke, RG21 4FA, United Kingdom},
	abstract = {Background: Calcitonin gene-related peptide monoclonal antibodies (CGRP mAbs) are recommended by the United Kingdom National Institute of Health and Care Excellence for the prevention of migraine as treatment beyond third line. We report migraine prevalence and preventive treatment patterns in the adult United Kingdom primary care population over a 7.5-year period, focusing on patients ceasing ≥ 3 oral preventive medication classes. Methods: Study populations were retrieved from the Clinical Practice Research Datalink GOLD database (study period: 19 September 2012 to 1 January 2020; inclusion criteria: ≥12 months follow-up, current-in-dataset, adult on 1 January 2020). Patients who used ≥ 1 oral preventive medication with ≥ 3-year follow-up after first prescription were considered preventive treatment users; class cessation was defined as cessation without evidence of restart within 6 months from end-of-supply date. Results: On 1 January 2020, 3.0% of the total study population were diagnosed with migraine (n = 81,190/2,664,306); of these, 42.4% were preventive treatment users (n = 34,448/81,190). The most frequently used oral migraine preventive medication classes were beta-blockers (n = 14,713), tricyclic antidepressants (n = 14,415) and antiepileptics (n = 6497). Among preventive treatment users, 7.7% (n = 2653/34,448) ceased ≥ 3 oral preventive medication classes; of these, 21.7% (n = 576/2653) had been referred to a neurologist. Conclusions: Compared to existing population-based estimates of migraine prevalence, our data further corroborates that a considerable proportion of patients with migraine do not seek treatment. Among those who sought primary care within a 7.5-year period, almost half received empirical oral preventive treatment. Importantly, nearly 1 of 10 preventive treatment users ceased ≥ 3 oral preventive medication classes, highlighting a need for additional therapeutic options. These patients may benefit from CGRP antagonists and/or injectable onabotulinumtoxinA; however, only a minority was referred to specialist care, where these options would be more available. Trial Registration: Not applicable. © 2024, The Author(s).},
	author_keywords = {Calcitonin gene-related peptide antagonists; CPRD; Migraine epidemiology; Migraine preventive medications},
	keywords = {Academies and Institutes; Administration, Oral; Adult; Antibodies, Monoclonal; Calcitonin Gene-Related Peptide; Humans; Migraine Disorders; calcitonin gene related peptide; monoclonal antibody; adult; human; migraine; oral drug administration; organization},
	correspondence_address = {A. Pain; Eli Lilly and Company Ltd, Basingstoke, Lilly House, Basing View, Hampshire, RG21 4FA, United Kingdom; email: pain_andrew@lilly.com},
	publisher = {BioMed Central Ltd},
	issn = {27314553},
	pmid = {38262999},
	language = {English},
	abbrev_source_title = {BMC Prim. Care},
	type = {Article},
	publication_stage = {Final},
	source = {Scopus},
	note = {Cited by: 3}
}

@ARTICLE{Ghosal2024758,
	author = {Ghosal, Shraboni and Heron, Neil and Mason, Kayleigh J. and Bailey, James and Jordan, Kelvin P.},
	title = {Weight management with orlistat in type 2 diabetes: an electronic health records study},
	year = {2024},
	journal = {British Journal of General Practice},
	volume = {74},
	number = {748},
	pages = {758 – 766},
	doi = {10.3399/BJGP.2023.0684},
	url = {https://www.scopus.com/inward/record.uri?eid=2-s2.0-85208230817&doi=10.3399%2fBJGP.2023.0684&partnerID=40&md5=25195e9fc439da1b7bd36a1d8830bb92},
	affiliations = {School of Medicine, Keele University, Keele, United Kingdom; School of Health Sciences, University of Manchester, Manchester, United Kingdom; Centre for Public Health, Queen’s University, Belfast, United Kingdom},
	abstract = {Background Orlistat is recommended as an adjunct to diet and exercise for weight loss in the treatment of type 2 diabetes mellitus (T2DM). Aim To explore associations between patient characteristics and orlistat prescribing, and to determine associations of orlistat with weight loss in T2DM and prediabetes. Design and setting Cohort study using anonymised health records from a UK database of general practice. Method The UK Clinical Practice Research Datalink (CPRD) Aurum database was searched to compile a cohort of patients aged ≥18 years, first diagnosed with T2DM or prediabetes in 2016 or 2017. Once the data had been collated, multivariable logistic regression models were used to determine associations with starting orlistat and stopping it early (<12 weeks of prescriptions) and orlistat’s associations with weight loss in those who had not been prescribed second-line antidiabetic medications. Results Out of 100 552 patients with incident T2DM or prediabetes, 655 (0.8%) patients with T2DM and 128 (0.7%) patients with prediabetes were prescribed orlistat. Younger people, females, those in areas of deprivation, current smokers, those coprescribed metformin, and those recorded as having hypertension were statistically significantly more likely to be prescribed orlistat; higher baseline glycated haemoglobin levels were associated with early stopping. In comparison with patients not on orlistat, those who continued using it for ≥12 weeks were more likely to lose ≥5% weight (adjusted odds ratio [AOR] 1.69, 95% confidence interval [CI] = 1.07 to 2.67) but those who stopped orlistat early were less likely to lose ≥5% weight (AOR 0.56, 95% CI = 0.29 to 1.09). Conclusion Orlistat was significantly associated with weight loss in patients with T2DM and prediabetes when taken for at least 12 weeks; however, it was infrequently prescribed and often taken for <12 weeks. Orlistat may be a useful adjunct to lifestyle modifications for patients with T2DM and prediabetes, but barriers to continued use means it may not be effective for everyone in managing weight loss. © 2024 Royal College of General Practitioners. All rights reserved.},
	author_keywords = {body mass index; obesity; prediabetes; primary care; type 2 diabetes; weight loss},
	keywords = {Adult; Aged; Anti-Obesity Agents; Cohort Studies; Diabetes Mellitus, Type 2; Electronic Health Records; Female; Humans; Hypoglycemic Agents; Male; Middle Aged; Obesity; Orlistat; Practice Patterns, Physicians'; Prediabetic State; United Kingdom; Weight Loss; hemoglobin A1c; metformin; orlistat; antidiabetic agent; antiobesity agent; orlistat; adult; Article; body mass; body weight; body weight loss; body weight management; diet; electronic health record; ethnicity; exercise; female; follow up; human; hypertension; impaired glucose tolerance; lifestyle modification; linear regression analysis; major clinical study; male; non insulin dependent diabetes mellitus; obesity; osmotic diuresis; prescription; risk factor; sensitivity analysis; systolic blood pressure; aged; body weight loss; clinical practice; cohort analysis; drug therapy; impaired glucose tolerance; middle aged; non insulin dependent diabetes mellitus; United Kingdom},
	correspondence_address = {S. Ghosal; School of Medicine, Keele University, Keele, ST5 5BG, United Kingdom; email: s.ghosal@keele.ac.uk},
	publisher = {Royal College of General Practitioners},
	issn = {09601643},
	coden = {BJGPE},
	pmid = {38621802},
	language = {English},
	abbrev_source_title = {Br. J. Gen. Pract.},
	type = {Article},
	publication_stage = {Final},
	source = {Scopus},
	note = {Cited by: 2; All Open Access, Green Open Access, Hybrid Gold Open Access}
}

@ARTICLE{Vallejo-Vaz2024,
	author = {Vallejo-Vaz, Antonio J. and Dharmayat, Kanika I. and Nzeakor, Nnanyelu and Carrasco, Carlos P. and Fatoba, Samuel T. and Fonseca, Maria J. and Tolani, Esther and Lee, Christopher and Ray, Kausik K.},
	title = {Recurrent cardiovascular and limb events in 294,428 patients with coronary or peripheral artery disease or ischemic stroke on antiplatelet monotherapy: The RESRISK cohort study},
	year = {2024},
	journal = {Atherosclerosis},
	volume = {398},
	doi = {10.1016/j.atherosclerosis.2024.118589},
	url = {https://www.scopus.com/inward/record.uri?eid=2-s2.0-85203793155&doi=10.1016%2fj.atherosclerosis.2024.118589&partnerID=40&md5=2096dc5ff2f5c0d3a9a224703ee4bf23},
	affiliations = {Department of Primary Care and Public Health, School of Public Health, Imperial College London, London, United Kingdom; Department of Medicine, Faculty of Medicine, Universidad de Sevilla, Sevilla, Spain; Clinical Epidemiology and Vascular Risk, Instituto de Biomedicina de Sevilla (IBiS), IBiS/Hospital Universitario Virgen Del Rocío/Universidad de Sevilla/CSIC, Sevilla, Spain; Centro de Investigación Biomédica en Red (CIBER) de Epidemiología y Salud Pública, Instituto de Salud Carlos III, Spain; Medical Affairs, Bayer Plc. Reading, United Kingdom; Global Pharmacovigilance, Bayer Plc. Reading, United Kingdom; Medical Affairs, Bayer LLC, Whippany, NJ, United States; EMEA Real World Methods & Evidence Generation, IQVIA, Lisbon, Portugal; EMEA Real World Methods & Evidence Generation, IQVIA, London, United Kingdom},
	abstract = {Background and aims: Utilising real-world data, we quantified the burden of cardiovascular risk factors and long-term residual risk of atherothrombotic events among routine care cohorts with coronary (CAD) or peripheral (PAD) artery disease or ischemic stroke (IS) on guideline-recommended antiplatelet monotherapy (APMT). Methods: Retrospective cohort study using data (2010–2020) from the United Kingdom Clinical Practice Research Datalink (CPRD) and Hospital Episode Statistics, including adults with CAD, PAD or IS who were first prescribed APMT (CAD/IS: aspirin; PAD: clopidogrel). Primary outcomes (recurrent events): major adverse cardiovascular events (MACE) for CAD/PAD/IS cohorts, major adverse limb events (MALE) for PAD. Results: 266,478 CAD, 13,162 PAD, and 14,788 IS patients were included (mean age: 71 years; women 37.7%–47.5 %). Risk factor burden was high and attainment of recommended goals was low. There were 73,691, 3,121 and 7,137 MACE among CAD, PAD and IS patients, respectively (median follow-up: 89.9, 42.4 and 75.9 months, respectively), and 4,767 MALE among PAD patients. MACE incidence rate per 1000 person-years was higher in IS (268.7; 95%CI 265.3–272.0) than CAD (92.9; 95%CI 92.5–93.4) or PAD cohorts (97.2; 95%CI 94.6–99.8). MALE incidence rate was 195.9 (95%CI 192.2–199.6) per 1000 person-years. IS patients presented a lower rate of hospitalisations and longer time-to-first hospitalisation, but once hospitalised, they had a longer length-of-stay. PAD patients had the highest hospitalisation rate. Conclusions: Among a contemporary cohort with cardiovascular disease on APMT, long-term residual atherothrombotic risk remains high despite being on APMT. Greater attention to risk factor control and use of appropriate evidence-based therapy is required to reduce residual risk among this very high-risk population. © 2024 The Authors},
	author_keywords = {Aspirin; Clopidogrel; Coronary heart disease; Ischemic stroke; Peripheral heart disease; Platelet Aggregation inhibitors; Residual cardiovascular risk},
	keywords = {Aged; Aged, 80 and over; Aspirin; Clopidogrel; Coronary Artery Disease; Female; Humans; Ischemic Stroke; Male; Middle Aged; Peripheral Arterial Disease; Platelet Aggregation Inhibitors; Recurrence; Retrospective Studies; Risk Assessment; Risk Factors; Time Factors; Treatment Outcome; United Kingdom; acetylsalicylic acid; aldosterone antagonist; angiotensin receptor antagonist; beta adrenergic receptor blocking agent; calcium channel blocking agent; clopidogrel; dipeptidyl carboxypeptidase inhibitor; dipeptidyl peptidase IV inhibitor; ezetimibe; glucagon like peptide 1 receptor agonist; hydroxymethylglutaryl coenzyme A reductase inhibitor; insulin; metformin; nitric acid derivative; nonsteroid antiinflammatory agent; sodium glucose cotransporter 2 inhibitor; sulfonylurea; acetylsalicylic acid; antithrombocytic agent; adult; aged; Article; cardiovascular risk factor; cohort analysis; comorbidity; controlled study; coronary artery disease; disease burden; event free survival; female; follow up; hospitalization; human; incidence; ischemic stroke; Kaplan Meier method; length of stay; major adverse cardiac event; major clinical study; male; middle aged; monotherapy; peripheral arterial disease; retrospective study; risk factor; coronary artery disease; diagnosis; drug therapy; epidemiology; ischemic stroke; peripheral arterial disease; prevention and control; recurrent disease; risk assessment; time factor; treatment outcome; United Kingdom; very elderly},
	correspondence_address = {A.J. Vallejo-Vaz; Clinical Epidemiology and Vascular Risk Research Lab. Instituto de Biomedicina de Sevilla (IBiS), Sevilla, Campus Hospital Univ, Virgen del Rocío, 41013, Spain; email: ajvallejo-ibis@us.es},
	publisher = {Elsevier Ireland Ltd},
	issn = {00219150},
	coden = {ATHSB},
	pmid = {39277962},
	language = {English},
	abbrev_source_title = {Atherosclerosis},
	type = {Article},
	publication_stage = {Final},
	source = {Scopus},
	note = {Cited by: 0; All Open Access, Hybrid Gold Open Access}
}

@ARTICLE{Phillips2024938,
	author = {Phillips, Katherine and Nirantharakumar, Krishnarajah and Wakerley, Benjamin R. and Crowe, Francesca L.},
	title = {Trends in the prevalence and pharmacological management of migraine during pregnancy in the UK, 2000-2018},
	year = {2024},
	journal = {Journal of Neurology, Neurosurgery and Psychiatry},
	volume = {95},
	number = {10},
	pages = {938 – 946},
	doi = {10.1136/jnnp-2024-333530},
	url = {https://www.scopus.com/inward/record.uri?eid=2-s2.0-85190131438&doi=10.1136%2fjnnp-2024-333530&partnerID=40&md5=0bd843fa0755a96ab543c580b6a2d839},
	affiliations = {Institute of Applied Health Research, University of Birmingham, Birmingham, United Kingdom; Midlands Health Data Research UK, University of Birmingham, Birmingham, United Kingdom; Institute of Metabolism and Systems Research, University of Birmingham, Birmingham, United Kingdom; Department of Neurology, University Hospitals Birmingham NHS Foundation Trust, Birmingham, United Kingdom},
	abstract = {Background Migraine is common in women of reproductive age. This study aimed to (1) describe the prevalence of migraine in pregnant women in the UK, (2) identify drugs commonly prescribed for migraine during pregnancy and (3) identify characteristics associated with being prescribed medication for migraine during pregnancy. Methods The Clinical Practice Research Datalink pregnancy register, a database of pregnancy episodes identified in anonymised primary care health records, was used. Crude and age-standardised prevalence of migraine during pregnancy and the proportion of women with migraine prescribed drugs used for migraine management were calculated for each year between 2000 and 2018. Logistic regression was used to describe the relationship between patient characteristics and being prescribed migraine medication during pregnancy. Results 1 377 053 pregnancies were included, of which 187 328 were in women with a history of migraine. The age-adjusted prevalence increased from 11.4% in 2000 to 17.2% in 2018. There was an increase in the rates of prescription for numerous medications for the management of migraine. Older women (adjusted OR (aOR) 1.41 (1.20 to 1.66)), women of black (aOR 1.40 (1.32 to 1.48)) and South Asian ethnicity (aOR 1.48 (1.38 to 1.59)), those living in the most deprived areas (aOR 1.60 (1.54 to 1.66)), women who were obese (aOR 1.39 (1.35 to 1.43)), smokers (aOR 1.15 (1.12 to 1.18)) and those with comorbid conditions were more likely to receive a prescription during pregnancy. Conclusions Rates of recorded migraine have increased over the past two decades as well as rates of prescribing in women with migraine. Higher prescribing rates are seen in certain groups, which has the potential to exacerbate health inequalities. © Author(s) (or their employer(s)) 2024. Re-use permitted under CC BY. Published by BMJ.},
	keywords = {Adolescent; Adult; Female; Humans; Migraine Disorders; Pregnancy; Pregnancy Complications; Prevalence; United Kingdom; Young Adult; acetylsalicylic acid; amitriptyline; antiemetic agent; beta adrenergic receptor blocking agent; candesartan; diclofenac; duloxetine; flunarizine; ibuprofen; labetalol; mefenamic acid; metoclopramide; mirtazapine; naproxen; paracetamol; pizotifen; prochlorperazine; topiramate; tramadol; valproic acid; venlafaxine; adolescent; adult; Article; clinical practice; cohort analysis; ethnicity; female; health insurance; hospital readmission; human; hypertension; major clinical study; migraine; nausea and vomiting; non insulin dependent diabetes mellitus; pharmacology; pregnancy; prescription; prevalence; risk factor; United Kingdom; drug therapy; epidemiology; migraine; pregnancy; pregnancy complication; prevalence; young adult},
	correspondence_address = {F.L. Crowe; Institute of Applied Health Research, University of Birmingham, Birmingham, United Kingdom; email: F.Crowe@bham.ac.uk},
	publisher = {BMJ Publishing Group},
	issn = {00223050},
	coden = {JNNPA},
	pmid = {38569874},
	language = {English},
	abbrev_source_title = {J. Neurol. Neurosurg. Psychiatry},
	type = {Article},
	publication_stage = {Final},
	source = {Scopus},
	note = {Cited by: 2; All Open Access, Hybrid Gold Open Access}
}

@ARTICLE{Guo2024,
	author = {Guo, Yuchen and Raventós, Berta and Català, Martí and Elhussein, Leena and López-Güell, Kim and Tan, Eng Hooi and Prats-Uribe, Albert and Dedman, Daniel and Man, Wai Yi and Omulo, Hezekiah and Delmestri, Antonella and Lane, Jennifer C. E. and Rahman, Usama and Griffin, Xavier L. and Gao, Chuang and Cole, Christian and Batty, Patrick and Connelly, John and Booth, Helen and Cave, Alison and Donegan, Katherine and Prieto-Alhambra, Daniel and Burn, Edward and Jödicke, Annika M.},
	title = {Time Series Methods to Assess the Impact of Regulatory Action: A Study of UK Primary Care and Hospital Data on the Use of Fluoroquinolones},
	year = {2024},
	journal = {Pharmacoepidemiology and Drug Safety},
	volume = {33},
	number = {10},
	doi = {10.1002/pds.70022},
	url = {https://www.scopus.com/inward/record.uri?eid=2-s2.0-85206679419&doi=10.1002%2fpds.70022&partnerID=40&md5=c7b531baeda536910fc9c43191b16815},
	affiliations = {Centre for Statistics in Medicine, University of Oxford, Botnar Research Centre, Oxford, United Kingdom; Fundació Institut Universitari per a la Recerca a l'Atenció Primària de Salut Jordi Gol i Gurina (IDIAPJGol), Barcelona, Spain; Universitat Autònoma de Barcelona, Bellaterra (Cerdanyola del Valles), Barcelona, Spain; Medicines and Healthcare Products Regulatory Agency, London, United Kingdom; Barts Bone and Joint Health, Queen Mary University of London, London, United Kingdom; Barts Health NHS Trust, NHS Trust, London, United Kingdom; Health Informatics Centre, School of Medicine, University of Dundee, Dundee, United Kingdom; Medical Informatics Department, Erasmus Medical Center University, Rotterdam, Netherlands},
	abstract = {Purpose: To illustrate the interest in using interrupted time series (ITS) methods, this study evaluated the impact of the UK MHRA's March 2019 Risk Minimisation Measures (RMM) on fluoroquinolone usage. Methods: Monthly and quarterly fluoroquinolone use incidence rates from 2012 to 2022 were analysed across hospital care (Barts Health NHS Trust), primary care (Clinical Practice Research Datalink (CPRD) Aurum and CPRD GOLD), and linked records from both settings (East Scotland). Rates were stratified by age (19–59 and ≥ 60 years old). Seasonality-adjusted segmented regression and ARIMA models were employed to model quarterly and monthly rates, respectively. Results: Post-RMM, with segmented regression, both age groups in Barts Health experienced nearly complete reductions (> 99%); CPRD Aurum saw 20.19% (19–59) and 19.29% ((Formula presented.) 60) reductions; no significant changes in CPRD GOLD; East Scotland had 45.43% (19–59) and 41.47% ((Formula presented.) 60) decreases. Slope analysis indicated increases for East Scotland (19–59) and both CPRD Aurum groups, but a decrease for CPRD GOLD's (Formula presented.) 60; ARIMA detected significant step changes in CPRD GOLD not identified by segmented regression and noted a significant slope increase in Barts Health's 19–59 group. Both models showed no post-modelling autocorrelations across databases, yet Barts Health's residuals were non-normally distributed with non-constant variance. Conclusions: Both segmented regression and ARIMA confirmed the reduction of fluoroquinolones use after RMM across four different UK primary care and hospital databases. Model diagnostics showed good performance in eliminating residual autocorrelation for both methods. However, diagnostics for hospital databases with low incident use revealed the presence of heteroscedasticity and non-normal white noise using both methods. © 2024 The Author(s). Pharmacoepidemiology and Drug Safety published by John Wiley & Sons Ltd.},
	author_keywords = {autoregressive integrated moving average; fluoroquinolones; impact; interrupted time series; regulatory interventions; risk minimisation measures; segmented regression},
	keywords = {Adult; Anti-Bacterial Agents; Databases, Factual; Fluoroquinolones; Hospitals; Humans; Interrupted Time Series Analysis; Middle Aged; Primary Health Care; United Kingdom; Young Adult; quinoline derived antiinfective agent; antiinfective agent; quinolone derivative; adult; Article; autocorrelation; clinical practice; data base; drug use; groups by age; hospital; human; incidence; primary medical care; Scotland; time series analysis; United Kingdom; epidemiology; factual database; middle aged; primary health care; young adult},
	correspondence_address = {D. Prieto-Alhambra; Centre for Statistics in Medicine, University of Oxford, Botnar Research Centre, Oxford, United Kingdom; email: daniel.prietoalhambra@ndorms.ox.ac.uk},
	publisher = {John Wiley and Sons Ltd},
	issn = {10538569},
	coden = {PDSAE},
	pmid = {39414581},
	language = {English},
	abbrev_source_title = {Pharmacoepidemiol. Drug Saf.},
	type = {Article},
	publication_stage = {Final},
	source = {Scopus},
	note = {Cited by: 1; All Open Access, Hybrid Gold Open Access}
}

@ARTICLE{Morton2024,
	author = {Morton, A.J. and Simpson, A. and Humes, D.J.},
	title = {Regional variations and deprivation are linked to poorer access to laparoscopic and robotic colorectal surgery: a national study in England},
	year = {2024},
	journal = {Techniques in Coloproctology},
	volume = {28},
	number = {1},
	doi = {10.1007/s10151-023-02874-3},
	url = {https://www.scopus.com/inward/record.uri?eid=2-s2.0-85179325374&doi=10.1007%2fs10151-023-02874-3&partnerID=40&md5=5d7564bc483314a023c2d3a25663d434},
	affiliations = {Department of Colorectal Surgery, Nottingham University Hospitals NHS Trust, Nottingham, United Kingdom; NIHR Nottingham BRC, University of Nottingham and Nottingham University Hospitals NHS Trust, Nottingham, United Kingdom},
	abstract = {Background: Laparoscopic and now robotic colorectal surgery has rapidly increased in prevalence; however, little is known about how uptake varies by region and sociodemographics. The aim of this study was to quantify the uptake of minimally invasive colorectal surgery (MIS) over time and variations by region, sociodemographics and ethnicity. Methods: Retrospective analysis of routinely collected healthcare data (Clinical Practice Research Datalink linked to Hospital Episode Statistics) for all adults having elective colorectal resectional surgery in England from 1 January 2006 to 31 March 2020. Sociodemographics between modalities were compared and the association between sociodemographic factors, region and year on MIS was compared in multivariate logistic regression analysis. Results: A total of 93,735 patients were included: 52,098 open, 40,622 laparoscopic and 1015 robotic cases. Laparoscopic surgery surpassed open in 2015 but has plateaued; robotic surgery has rapidly increased since 2017, representing 3.2% of cases in 2019. Absolute differences up to 20% in MIS exist between regions, OR 1.77 (95% CI 1.68–1.86) in South Central and OR 0.75 (95% CI 0.72–0.79) in the North West compared to the largest region (West Midlands). MIS was less common in the most compared to least deprived (14.6% of MIS in the most deprived, 24.8% in the least, OR 0.85 95% CI 0.81–0.89), with a greater difference in robotic surgery (13.4% vs 30.5% respectively). Female gender, younger age, less comorbidity, Asian or ‘Other/Mixed’ ethnicity and cancer indication were all associated with increased MIS. Conclusions: MIS has increased over time, with significant regional and socioeconomic variations. With rapid increases in robotic surgery, national strategies for procurement, implementation, equitable distribution and training must be created to avoid worsening health inequalities. © 2023, The Author(s).},
	author_keywords = {Colorectal surgery; Health inequalities; Laparoscopy; Minimally invasive surgical procedures; Robotic surgical procedures},
	keywords = {Adult; Colorectal Surgery; Digestive System Surgical Procedures; Female; Humans; Laparoscopy; Retrospective Studies; Robotic Surgical Procedures; adult; age; aged; Article; Asian; Charlson Comorbidity Index; cohort analysis; colorectal surgery; controlled study; diverticulosis; elective surgery; England; female; gender; human; inflammatory bowel disease; laparoscopic surgery; major clinical study; male; malignant neoplasm; minimally invasive surgery; multivariate logistic regression analysis; observational study; open surgery; population research; retrospective study; robot assisted surgery; treatment indication; abdominal surgery; laparoscopy},
	correspondence_address = {A.J. Morton; Department of Colorectal Surgery, Nottingham University Hospitals NHS Trust, Nottingham, United Kingdom; email: alastair.morton@nhs.net},
	publisher = {Springer Science and Business Media Deutschland GmbH},
	issn = {11236337},
	coden = {TECOF},
	pmid = {38078978},
	language = {English},
	abbrev_source_title = {Tech. Coloproctol.},
	type = {Article},
	publication_stage = {Final},
	source = {Scopus},
	note = {Cited by: 0; All Open Access, Green Open Access, Hybrid Gold Open Access}
}

@ARTICLE{Du2024106,
	author = {Du, Mike and Dernie, Francesco and Català, Martí and Delmestri, Antonella and Man, Wai Yi and Brash, James T. and van Ballegooijen, Hanne and Mercadé-Besora, Núria and Duarte-Salles, Talita and Mayer, Miguel-Angel and Leis, Angela and Ramírez-Anguita, Juan Manuel and Griffier, Romain and Verdy, Guillaume and Prats-Uribe, Albert and Pacurariu, Alexandra and Morales, Daniel R. and De Lisa, Roberto and Galluzzo, Sara and Egger, Gunter F. and Prieto-Alhambra, Daniel and Tan, Eng Hooi},
	title = {Treatment of systemic lupus erythematosus: Analysis of treatment patterns in adult and paediatric patients across four European countries},
	year = {2024},
	journal = {European Journal of Internal Medicine},
	volume = {130},
	pages = {106 – 117},
	doi = {10.1016/j.ejim.2024.08.008},
	url = {https://www.scopus.com/inward/record.uri?eid=2-s2.0-85201079437&doi=10.1016%2fj.ejim.2024.08.008&partnerID=40&md5=4da6acc1dd3fb00cf5ae551b3a9bcd15},
	affiliations = {Pharmaco- and Device Epidemiology, Centre for Statistics in Medicine, Nuffield Department of Orthopaedics, Rheumatology and Musculoskeletal Sciences, University of Oxford, United Kingdom; Medical Sciences Division, University of Oxford, Oxford, United Kingdom; IQVIA, Real World Solutions, Brighton, United Kingdom; IQVIA Solutions B.V, Amsterdam, Netherlands; Fundació Institut Universitari per a la recerca a l'Atenció Primària de Salut Jordi Gol i Gurina (IDIAPJGol), Barcelona, Spain; Department of Medical Informatics, Erasmus University Medical Center, Rotterdam, Netherlands; Management and Control Department, Hospital del Mar, Barcelona, Spain; Department of Medicine and Life Sciences, Universitat Pompeu Fabra, Barcelona, Spain; Research Programme on Biomedical Informatics (GRIB), Hospital del Mar Research Institute (IMIM), Barcelona, Spain; University Hospital of Bordeaux, Public Health Department, Medical Information Service, Medical Informatics and Archiving Unit (IAM), Bordeaux, F-33000, France; Data Analytics and Methods Task Force, European Medicines Agency, Amsterdam, Netherlands; Paediatric Medicines Office, Scientific Evidence Generation Department, European Medicines Agency, Amsterdam, Netherlands; Italian Medicine Agency (AIFA), Rome, Italy, Committee of the European Medicines Agency (EMA), Amsterdam, Netherlands; Pediatric Committee of the European Medicines Agency (EMA), Amsterdam, Netherlands},
	abstract = {Objective: Multiple treatment options are recommended for Systemic Lupus Erythematosus (SLE) by clinical guidelines. This study aimed to explore SLE treatment patterns as there is limited real-world data of SLE medication utilisation, especially in childhood-onset SLE (cSLE). Methods: We conducted a longitudinal cohort study using five routinely collected healthcare databases from four European countries (United Kingdom, France, Germany, and Spain). We described the characteristics of adult and paediatric patients at time of SLE diagnosis. We calculated the percentage of patients commencing SLE treatments in the first month and year after diagnosis, reported number of prescriptions, starting dose, cumulative dose, and duration of each treatment, and characterised the line of therapy. Results: We characterised 11,255 patients with a first diagnosis of SLE and included 5718 in our medication utilisation analyses. The majority of adult SLE patients were female (range 80–88 %), with median age of 49 to 54 years at diagnosis. In the paediatric cohort (n = 378), 66–83 % of SLE patients were female, with median age of 12 to 16 years at diagnosis. Hydroxychloroquine and glucocorticoids were common first-line treatments in both adults and children, with second-line treatments including mycophenolate mofetil and methotrexate. Few cases of monoclonal antibody use were seen in either cohort. Initial glucocorticoid dosing in paediatric patients was often higher than in adults. Conclusion: Treatment choices for adult SLE patients across four European countries were in line with recent therapeutic consensus guidelines. High glucocorticoid prescriptions in paediatric patients suggests the need for steroid-sparing treatment alternatives and paediatric specific guidelines. © 2024},
	author_keywords = {Drug utilisation; Epidemiology; Lupus; Real world evidence; Systemic lupus erythematosus},
	keywords = {Adolescent; Adult; Aged; Antibodies, Monoclonal; Antirheumatic Agents; Child; Europe; Female; France; Germany; Glucocorticoids; Humans; Hydroxychloroquine; Immunosuppressive Agents; Longitudinal Studies; Lupus Erythematosus, Systemic; Male; Methotrexate; Middle Aged; Mycophenolic Acid; Practice Patterns, Physicians'; Spain; United Kingdom; Young Adult; angiotensin receptor antagonist; anticoagulant agent; anticonvulsive agent; antidepressant agent; antidiabetic agent; antiinfective agent; antiinflammatory agent; antineoplastic agent; antirheumatic agent; anxiolytic agent; azathioprine; belimumab; beta adrenergic receptor blocking agent; calcium channel blocking agent; cyclophosphamide; cyclosporine; diuretic agent; glucocorticoid; hormonal contraceptive agent; hydroxychloroquine; hypnotic sedative agent; immunosuppressive agent; methotrexate; monoclonal antibody; mycophenolate mofetil; mycophenolic acid; neuroleptic agent; opiate; prednisolone; prednisone; rituximab; tacrolimus; voclosporin; antirheumatic agent; glucocorticoid; immunosuppressive agent; methotrexate; monoclonal antibody; mycophenolic acid; adolescent; adult; aged; anxiety disorder; Article; asthma; autoimmune disease; child; clinical practice guideline; cohort analysis; comorbidity; data base; drug utilization; Europe; female; first-line treatment; France; funding; gastroesophageal reflux; general practitioner; Germany; groups by age; hospital discharge; human; hypertension; infant; line of treatment; longitudinal study; major clinical study; male; medical specialist; newborn; obstructive airway disease; pediatric systemic lupus erythematosus; pharmaceutical care; pneumonia; prescription; respiratory tract disease; routinely collected health data; second-line treatment; Spain; systemic lupus erythematosus; systemic therapy; treatment duration; treatment indication; United Kingdom; clinical practice; clinical trial; drug therapy; Europe; middle aged; multicenter study; systemic lupus erythematosus; young adult},
	correspondence_address = {D. Prieto-Alhambra; Pharmaco- and Device Epidemiology, Centre for Statistics in Medicine, Nuffield Department of Orthopaedics, Rheumatology and Musculoskeletal Sciences, University of Oxford, United Kingdom; email: daniel.prietoalhambra@ndorms.ox.ac.uk},
	publisher = {Elsevier B.V.},
	issn = {09536205},
	coden = {EJIME},
	pmid = {39134452},
	language = {English},
	abbrev_source_title = {Eur. J. Intern. Med.},
	type = {Article},
	publication_stage = {Final},
	source = {Scopus},
	note = {Cited by: 2}
}

@ARTICLE{Busby20242785,
	author = {Busby, John and Menon, Shruti and Martin, Neil and Lipworth, Joe and Zhang, Ruiqi and Burhan, Hassan and Brown, Thomas and Chaudhuri, Rekha and Gore, Robin and Jackson, David J. and Naveed, Shamsa and Pantin, Thomas and Pfeffer, Paul E. and Patel, Mitesh and Patel, Pujan H. and Rupani, Hitasha and Heaney, Liam G.},
	title = {Clinical and Economic Burden of Severe Asthma With Low Blood Eosinophil Counts},
	year = {2024},
	journal = {Journal of Allergy and Clinical Immunology: In Practice},
	volume = {12},
	number = {10},
	pages = {2785 – 2797},
	doi = {10.1016/j.jaip.2024.07.010},
	url = {https://www.scopus.com/inward/record.uri?eid=2-s2.0-85201583035&doi=10.1016%2fj.jaip.2024.07.010&partnerID=40&md5=82274a8c4bca61162999c7e6bd16fc48},
	affiliations = {Centre for Public Health, School of Medicine, Dentistry and Biomedical Sciences, Queen's University Belfast, Belfast, United Kingdom; Medical and Scientific Affairs, AstraZeneca UK, London, United Kingdom; BioPharmaceuticals Medical, AstraZeneca, Cambridge, United Kingdom; University of Leicester, Respiratory Sciences, Leicester, United Kingdom; Respiratory Medicine, Royal Liverpool Hospital, Liverpool, United Kingdom; Portsmouth Hospitals University NHS Trust, Portsmouth, United Kingdom; Respiratory Medicine, Gartnavel General Hospital, School of Infection & Immunity, University of Glasgow, Glasgow, United Kingdom; Respiratory Medicine, Addenbrookes Hospital, Cambridge, United Kingdom; Guy's Severe Asthma Centre, King's Centre for Lung Health, King's College London, London, United Kingdom; University Hospitals of Leicester NHS Trust, Leicester, United Kingdom; Respiratory Medicine, Wythenshawe Hospital, Manchester, United Kingdom; St Bartholomew's Hospital, Barts Health NHS Trust, London, United Kingdom; Respiratory Medicine, Derriford Hospital, Plymouth, United Kingdom; Respiratory Medicine, Royal Brompton Hospital, London, United Kingdom; University Hospitals Southampton NHS Foundation Trust, Southampton, United Kingdom; Wellcome-Wolfson Institute for Experimental Medicine, School of Medicine, Dentistry and Biomedical Sciences, Queen's University Belfast, Belfast, United Kingdom},
	abstract = {Background: Type 2 low-severe asthma phenotype is often a result of corticosteroid-overtreated type 2 disease owing to persistent symptoms, often unrelated to asthma and unlikely to respond to high-dose corticosteroid treatment. Objective: This study aimed to characterize patients with severe asthma with low eosinophil counts (<300 cells/μL) and describe their disease burden and treatment across health care settings in the United Kingdom. Methods: A retrospective cohort study of patients with severe asthma using linked Clinical Practice Research Datalink (CPRD) Aurum-Hospital Episode Statistics (HES) and UK Severe Asthma Registry (UKSAR) data indexed patients according to the latest blood eosinophil count (BEC). Clinical characteristics, treatment patterns, outcomes, and health care resource use were described by baseline BEC (≤150 and >150 to <300 cells/μL). Results: Analysis included 701 (CPRD-HES) and 1,546 (UKSAR) patients; 60.5% and 59.4% had BECs 150 cells/μL or less at baseline, respectively. Across BEC groups, the proportion with uncontrolled asthma (two or more exacerbations) at follow-up (12 months after the index) was 5.4% in CPRD-HES and 45.2% in UKSAR. Maintenance oral corticosteroid use remained high across BEC groups (CPRD-HES: 29.4%; UKSAR: 51.7%), symptom control remained poor (>200 μg short-acting β2 agonist or >500 μg terbutaline/d in CPRD-HES: 48.8%; median Asthma Control Questionnaire-6 score in UKSAR: 2.0 [range, 1.0-3.3]). Health care resource use was similar across BEC groups. Conclusions: Most patients managed in primary care experienced infrequent exacerbations, whereas UKSAR patients had frequent exacerbations. Large proportions of both patient groups had poor symptom control and continued to receive high levels of maintenance oral corticosteroids, increasing the risk of corticosteroid-induced morbidity. These data highlight the need for rigorous assessment of underlying disease pathology to guide appropriate treatment. © 2024 The Authors},
	author_keywords = {Biologics; Health care resource use; Low-eosinophil asthma; Oral corticosteroids; Patient outcomes; Retrospective cohort study; Severe uncontrolled asthma},
	keywords = {Adolescent; Adrenal Cortex Hormones; Adult; Aged; Anti-Asthmatic Agents; Asthma; Cost of Illness; Eosinophils; Female; Humans; Leukocyte Count; Male; Middle Aged; Registries; Retrospective Studies; Severity of Illness Index; United Kingdom; Young Adult; benralizumab; beta 2 adrenergic receptor stimulating agent; beta adrenergic receptor stimulating agent; corticosteroid; dupilumab; leukotriene receptor blocking agent; mepolizumab; omalizumab; terbutaline; antiasthmatic agent; corticosteroid; adult; allergic rhinitis; Article; Asthma Control Questionnaire; atopic dermatitis; atopy; body mass; chronic rhinosinusitis; clinical burden; clinical outcome; cohort analysis; corticosteroid induced morbidity; depression; disease burden; economic aspect; economic burden; eczema; eosinophil count; eosinophilic asthma; female; follow up; forced expiratory volume; forced vital capacity; gastroesophageal reflux; heart failure; hospitalization; human; major clinical study; male; middle aged; morbidity; obesity; osteoporosis; patient-reported outcome; retrospective study; sensitivity analysis; severe asthma; sleep apnea syndromes; smoking; underweight; adolescent; aged; asthma; cost of illness; drug therapy; eosinophil; immunology; leukocyte count; register; severity of illness index; United Kingdom; young adult},
	correspondence_address = {L.G. Heaney; Room 0G.021, Wellcome-Wolfson Centre for Experimental Medicine, School of Medicine, Dentistry and Biomedical Sciences, Queen's University Belfast, Belfast, United Kingdom; email: l.heaney@qub.ac.uk},
	publisher = {American Academy of Allergy, Asthma and Immunology},
	issn = {22132198},
	pmid = {39032830},
	language = {English},
	abbrev_source_title = {J. Allergy Clin. Immunol. Pract.},
	type = {Article},
	publication_stage = {Final},
	source = {Scopus},
	note = {Cited by: 1; All Open Access, Hybrid Gold Open Access}
}

@ARTICLE{Forbes2024,
	author = {Forbes, Harriet and Carreira, Helena and Funston, Garth and Andresen, Kirsty and Bhatia, Urvita and Strongman, Helen and Abrol, Esha and Bowen, Liza and Giles, Ceinwen and Bhaskaran, Krishnan},
	title = {Early, medium and long-term mental health in cancer survivors compared with cancer-free comparators: matched cohort study using linked UK electronic health records},
	year = {2024},
	journal = {eClinicalMedicine},
	volume = {76},
	doi = {10.1016/j.eclinm.2024.102826},
	url = {https://www.scopus.com/inward/record.uri?eid=2-s2.0-85203811221&doi=10.1016%2fj.eclinm.2024.102826&partnerID=40&md5=9f38234d4f03a4f4b0f545f100ca1869},
	affiliations = {Department of Non-Communicable Diseases Epidemiology, London School of Hygiene and Tropical Medicine, London, United Kingdom; Wolfson Institute of Population Health, Barts and The London School of Medicine and Dentistry, Queen Mary University of London, London, United Kingdom; Department of Public Health and Policy, London School of Hygiene and Tropical Medicine, London, United Kingdom; UK Addictions and Related-Research Group, Sangath, India; Division of Psychiatry, University College London, United Kingdom; Population Health Research Institute, St George's, University of London, London, United Kingdom; Shine Cancer Support, Dorset, Poole, United Kingdom},
	abstract = {Background: We aimed to compare the risk of incident depression, anxiety, non-fatal self-harm and completed suicide in survivors from a wide range of cancers versus cancer-free individuals. Methods: We used electronic health records from the United Kingdom Clinical Practice Research Datalink linked to cancer registry data, hospital admissions data and death records between 1998 and 2021. Adult survivors of the 20 most common cancers were matched (age, sex, general practice) 1:10 to cancer-free individuals. Cox regression models, adjusted for shared risk factors, were used to estimate associations between cancer survivorship and mental health outcomes. Findings: 853,177 adults with cancer diagnosed in 1998–2018 were matched to 8,106,643 cancer-free individuals. Survivors of all 20 cancer types under study had a higher risk of experiencing a new episode of anxiety and depression during follow-up compared with cancer-free individuals; there was also evidence of raised risks of non-fatal self-harm in 17/20 cancers and completed suicide in 8/20 cancers. Effect sizes were greatest in cancers with poorer 5-year survival: hazard ratios (HRs) for anxiety and depression of 1.1–1.2 were seen for malignant melanoma survivors, while HRs for both outcomes were >2.5 for lung and oesophageal cancer survivors. HRs were highest in the first year from cancer diagnosis, reducing over time since diagnosis. However, 5-year cancer survivors still experienced elevated risks of a subsequent new episode of anxiety or depression, in 18/20 cancers. Interpretation: Survivors of the 20 most common cancers were at increased risk of experiencing depression and anxiety, and these increased risks persisted in medium-to long-term cancer survivors. Substantially raised risks of non-fatal self-harm and completed suicide were also seen for several types of cancer. The risks of all mental health outcomes were generally higher in survivors of cancers with poorer prognosis. Our findings suggest a need for improved psychological support for all patients with cancer. Funding: Wellcome Trust. © 2024 The Authors},
	author_keywords = {Anxiety; Cancer; Completed suicide; Depression; Mental health; Non-fatal self-harm},
	keywords = {adult; aged; alcohol consumption; all cause mortality; anxiety; Article; automutilation; Black person; bladder cancer; body mass; breast cancer; cancer diagnosis; cancer incidence; cancer prognosis; cancer registry; cancer survivor; Caucasian; cohort analysis; controlled study; current smoker; demographics; depression; diagnostic test accuracy study; electronic health record; esophagus cancer; ethnicity; ex-smoker; female; follow up; Hodgkin disease; hospital admission; human; information processing; leukemia; major clinical study; male; malignant neoplasm; melanoma; mental disease; mental health; multiple myeloma; non-smoker; obesity; outcome assessment; pancreas cancer; prevalence; prognosis; proportional hazards model; psychological care; quality of life; risk factor; sensitivity analysis; smoking; South Asian; suicide; survivorship; underweight; United Kingdom; uterine cervix cancer; very elderly},
	correspondence_address = {H. Forbes; Department of Non-Communicable Diseases Epidemiology, London School of Hygiene and Tropical Medicine, London, WC1E 7HT, United Kingdom; email: harriet.forbes@lshtm.ac.uk},
	publisher = {Elsevier Ltd},
	issn = {25895370},
	language = {English},
	abbrev_source_title = {eClinicalMedicine},
	type = {Article},
	publication_stage = {Final},
	source = {Scopus},
	note = {Cited by: 2; All Open Access, Gold Open Access, Green Open Access}
}

@ARTICLE{Bassil20241397,
	author = {Bassil, Darina T. and Zheng, Bang and Su, B. and Kafetsouli, D. and Udeh-Momoh, C. and Tzoulaki, I. and Ahmadi-Abhari, S. and Muller, D.C. and Riboli, Elio and Middleton, L.T.},
	title = {Lower Incidence of Dementia Following Cancer Diagnoses: Evidence from a Large Cohort and Mendelian Randomization Study},
	year = {2024},
	journal = {Journal of Prevention of Alzheimer's Disease},
	volume = {11},
	number = {5},
	pages = {1397 – 1405},
	doi = {10.14283/jpad.2024.135},
	url = {https://www.scopus.com/inward/record.uri?eid=2-s2.0-85197678123&doi=10.14283%2fjpad.2024.135&partnerID=40&md5=b88e8942db9d1fd5a558baf9c504ded6},
	affiliations = {Ageing Epidemiology (AGE) Research Unit, School of Public Health, Imperial College London, London, United Kingdom; Harvard Center for Population and Development Studies, Harvard University, Cambridge, MA, United States; Department of Epidemiology & amp; Biostatistics, School of Public Health, Peking University, Beijing, China; Department of Epidemiology and Biostatistics, School of Public Health, Imperial College London, London, United Kingdom; MRC-PHE Centre for Environment, School of Public Health, Imperial College London, London, United Kingdom; Department of Hygiene and Epidemiology, University of Ioannina Medical School, Ioannina, Greece; Directorate of Public Health, Imperial College Healthcare NHS Trust, London, United Kingdom},
	abstract = {Background: The reported inverse association between cancer and subsequent Alzheimer’s disease and related dementias (ADRD) remains uncertain. Objectives: To investigate the association between these common conditions of old age and explore possible causal factors. Design, Setting, Participants and Measurements: We conducted a large population-based cohort analysis using data from 3,021,508 individuals aged 60 and over in the UK Clinical Practice Research Datalink (CPRD), over a period up to 30 years (1988–2018). Cox proportional hazards models were fitted to estimate hazard ratios (HR) for risk of dementia associated with previous cancer diagnosis. Competing risk models were employed to account for competing risk of death. Two-sample Mendelian Randomization analysis based on meta-analysis data from large-scale GWAS studies was also conducted. Results: In the CPRD cohort, 412,903 participants had cancer diagnosis and 230,558 were subsequently diagnosed with dementia over a median follow-up period of 7.9 years. Cancer survivors had a 25% lower risk of developing dementia (HR=0.75, 95% CI:0.74–0.76) after adjustment for potential confounders. Accounting for competing risk of death provided a sub-distribution HR of 0.56 (95% CI:0.55–0.56). Results were consistent for prevalent and incident cancer and different common cancer types. Two-sample Mendelian Randomization analysis, using 357 cancer-related instrumental single-nucleotide polymorphisms (SNPs) revealed evidence of vertical pleiotropy between genetically predicted cancer and reduced risk of Alzheimer’s disease (OR=0.97,95% CI:0.95–0.99). Conclusion: Our results provide strong epidemiological evidence of the inverse association between cancer and risk of ADRD and support the potential causal nature of this association via genetic instruments. Further investigations into the precise underlying biological mechanisms may reveal valuable information for new therapeutic approaches. © The Authors 2024.},
	author_keywords = {Alzheimer’s disease; cancer; competing risks; Dementia; mendelian randomization analysis},
	keywords = {Aged; Aged, 80 and over; Alzheimer Disease; Cohort Studies; Dementia; Female; Genome-Wide Association Study; Humans; Incidence; Male; Mendelian Randomization Analysis; Middle Aged; Neoplasms; Proportional Hazards Models; Risk Factors; United Kingdom; adult; Alzheimer disease; Article; body mass; breast cancer; cancer diagnosis; cancer incidence; cardiovascular disease; clinical practice; cohort analysis; colorectal cancer; dementia; diabetes mellitus; ex-smoker; female; genome-wide association study; hazard ratio; human; major clinical study; male; malignant neoplasm; melanoma; Mendelian randomization analysis; middle aged; mortality risk; pleiotropy; prostate cancer; risk factor; risk reduction; single nucleotide polymorphism; aged; epidemiology; genetics; incidence; Mendelian randomization analysis; neoplasm; proportional hazards model; United Kingdom; very elderly},
	correspondence_address = {E. Riboli; Department of Epidemiology and Biostatistics, School of Public Health, Imperial College London, London, United Kingdom; email: e.riboli@imperial.ac.uk},
	publisher = {Serdi-Editions},
	issn = {22745807},
	pmid = {39350386},
	language = {English},
	abbrev_source_title = {J. Prev. Alzheimer's Dis.},
	type = {Article},
	publication_stage = {Final},
	source = {Scopus},
	note = {Cited by: 2; All Open Access, Green Open Access, Hybrid Gold Open Access}
}

@ARTICLE{Zhang2024e595,
	author = {Zhang, Claire X. and Quigley, Maria A. and Bankhead, Clare and Kwok, Chun Hei and Parekh, Nikesh and Carson, Claire},
	title = {Ethnic inequities in 6–8 week baby check coverage in England 2006–2021: a cohort study using the Clinical Practice Research Datalink},
	year = {2024},
	journal = {British Journal of General Practice},
	volume = {74},
	number = {746},
	pages = {e595 – e603},
	doi = {10.3399/BJGP.2023.0593},
	url = {https://www.scopus.com/inward/record.uri?eid=2-s2.0-85202905779&doi=10.3399%2fBJGP.2023.0593&partnerID=40&md5=774895d4836fbfaefa6b82e2af5f3df4},
	affiliations = {NIHR Policy Research Unit in Maternal and Neonatal Health and Care, National Perinatal Epidemiology Unit, Nuffield Department of Population Health, University of Oxford, Oxford, United Kingdom; Nuffield Department of Primary Care Health Sciences, University of Oxford, Oxford, United Kingdom; Big Data Institute, Li Ka Shing Centre for Health Information and Discovery, University of Oxford, Oxford, United Kingdom; Applied Health Research Unit, Nuffield Department of Population Health, University of Oxford, Oxford, United Kingdom; Public Health and Wellbeing, Royal Borough of Greenwich, London, United Kingdom},
	abstract = {Background Inequities in the coverage of 6–8-week maternal checks, health visitor reviews, and infant vaccinations have been reported in England. Ethnic inequities in 6–8-week baby checks have not been studied nationally. Aim To examine the effect of maternal ethnicity on 6-8 week baby check coverage in England 2006–2021. Design and setting This cohort study used electronic health records from primary care in England. Method Baby check coverage was calculated in 16 ethnic groups, by year and region. Risk ratios were estimated using modified Poisson regression. Coverage and timing of baby checks in relation to maternal checks and infant vaccinations by ethnic group were calculated. Results Ethnic inequities in 6-8 week baby check coverage in England varied by year and region. Coverage increased 2006–2007 to 2015–2016, then stabilised to 80–90% for most groups. Coverage was lowest for Bangladeshi and Pakistani groups 2006–2007 to 2011–2012. In the West Midlands, coverage was lowest at approximately 60% for four groups: Bangladeshi, Caribbean, African, and Any other Black, African or Caribbean background. In the North West, coverage was lowest for Bangladeshi (65.3%) and Pakistani (69.2%) groups. These patterns remained after adjusting for other factors and persisted over time. Coverage was highest in those whose mothers received a maternal check and those who received at least one dose of 8-week infant vaccinations. Conclusion Coordinated action at the level of integrated commissioning boards, primary care networks, and GP practices is required to better understand the reasons behind these inequities and redress the persistent disparities in 6-8 week baby check coverage. ©The Authors.},
	author_keywords = {6-8 week baby check; 6-8 week maternal postpartum check; ethnicity; preventive medicine; primary health care; vaccination},
	keywords = {Adult; Cohort Studies; England; Ethnicity; Female; Healthcare Disparities; Humans; Infant; Infant, Newborn; Primary Health Care; Vaccination; Article; baby check coverage; child; clinical practice; ethnic group; ethnicity; female; follow up; health care delivery; health insurance; human; infant; mortality; observational study; outcome assessment; prematurity; prevalence; primary health care; primary medical care; risk factor; sociodemographics; vaccination; adult; cohort analysis; England; ethnology; health care disparity; newborn},
	correspondence_address = {C.X. Zhang; National Perinatal Epidemiology Unit, Nuffield Department of Population Health, Richard Doll Building, Old Road Campus, University of Oxford, Oxford, OX3 7LF, United Kingdom; email: claire.zhang@stx.ox.ac.uk},
	publisher = {Royal College of General Practitioners},
	issn = {09601643},
	coden = {BJGPE},
	pmid = {38621807},
	language = {English},
	abbrev_source_title = {Br. J. Gen. Pract.},
	type = {Article},
	publication_stage = {Final},
	source = {Scopus},
	note = {Cited by: 1; All Open Access, Green Open Access, Hybrid Gold Open Access}
}

@ARTICLE{Ho2024,
	author = {Ho, Frederick K. and Allan, Max and Shao, Hui and Man, Kenneth K.C. and Jani, Bhautesh D. and Lyall, Donald and Hastie, Claire and Fleming, Michael and Mackay, Daniel and Cleland, John G.F. and Delles, Christian and Dundas, Ruth and Lewsey, Jim and Ip, Patrick and Wong, Ian and Welsh, Paul and Pearce, Anna and Wright, Charlotte M. and Minnis, Helen and Katikireddi, S Vittal and Pell, Jill P.},
	title = {Maternal and pregnancy factors contributing to the association between area deprivation and infant mortality in England: a retrospective cohort study},
	year = {2024},
	journal = {The Lancet Regional Health - Europe},
	volume = {47},
	doi = {10.1016/j.lanepe.2024.101075},
	url = {https://www.scopus.com/inward/record.uri?eid=2-s2.0-85209637973&doi=10.1016%2fj.lanepe.2024.101075&partnerID=40&md5=22da238d3846efc65cba999f1c4f3854},
	affiliations = {School of Health and Wellbeing, University of Glasgow, United Kingdom; School of Pharmacy, University College London, United Kingdom; School of Cardiovascular and Metabolic Health, University of Glasgow, United Kingdom; Department of Paediatrics and Adolescent Medicine, Li Ka Shing Faculty of Medicine, The University of Hong Kong, Hong Kong; Department of Paediatrics and Adolescent Medicine, Hong Kong Children's Hospital, Hong Kong; Department of Pharmacology and Pharmacy, Li Ka Shing Faculty of Medicine, The University of Hong Kong, Hong Kong; Aston School of Pharmacy, Aston University, United Kingdom; School of Medicine, Dentistry & Nursing, University of Glasgow, United Kingdom},
	abstract = {Background: Socioeconomic inequality in infant mortality in the UK is rising. This study aims to identify contributory maternal and pregnancy factors that can explain the known association between area deprivation and infant mortality. Methods: A cohort study was conducted using Clinical Practice Research Datalink (CPRD) primary care data between 2004 and 2019 linked to the Index of Multiple Deprivation (IMD), and infant mortality from the Office for National Statistics death data. Potential maternal and pregnancy contributory factors included: maternal age, prior maternal health conditions, pregnancy lifestyle factors and complications, use of medications during pregnancy, and characteristics of birth. Counterfactual-based decomposition analysis was used to quantify the relative importance of equalising these factors to reduce inequalities in infant mortality. Findings: A total of 392,606 mother-child dyads were included in this study. The overall risk of infant mortality was greatest for individuals in the most deprived quintile (risk ratio 2.13 [95% CI 1.58–2.90]; risk difference 6.6 [3.8–8.8] per 10,000 live births) compared with the least deprived. Four contributory factors were identified as potentially important: preterm birth (Proportion eliminated [PE] 15.25% [95% CI 9.44–24.12%]), smoking during pregnancy (PE 13.61% [95% CI 3.96–80.97%]), maternal age <20 years at childbirth (PE 10.52% [95% CI 2.93–21.35%]) and maternal depression (PE 9.13% [95% CI 4.47–14.93%]). These collectively accounted for more than one-third of the socioeconomic inequality in mortality. Interpretation: Multifactorial interventions targeting maternal mental health, smoking, teenage pregnancy and preterm birth may mitigate a proportion of the effects of socioeconomic inequality but targeting these, alone, will not stem the rise in infant mortality. Structural efforts to reduce socioeconomic inequalities will also be required to prevent these excess infant deaths. Funding:UK Medical Research Council, Scottish Chief Scientist Office,Wellcome Trust. © 2024 The Author(s)},
	author_keywords = {Cohort study; Health inequality; Infant mortality; Socioeconomic deprivation},
	keywords = {antidepressant agent; benzodiazepine derivative; neuroleptic agent; adolescent pregnancy; anemia; anxiety; Article; childbirth; clinical practice; cohort analysis; contributory cause of death; decomposition; depression; economic inequality; England; female; fever; gestational diabetes; health disparity; household; human; hyperemesis gravidarum; infant; infant mortality; lifestyle; live birth; maternal age; maternal care; maternal deprivation; maternal welfare; mental health; obesity; outcome assessment; preeclampsia; pregnancy; prematurity; retrospective study; smoking; socioeconomics},
	correspondence_address = {F.K. Ho; School of Health and Wellbeing, University of Glasgow, United Kingdom; email: Frederick.Ho@glasgow.ac.uk},
	publisher = {Elsevier Ltd},
	issn = {26667762},
	language = {English},
	abbrev_source_title = {Lancet. Reg. Health. Eur.},
	type = {Article},
	publication_stage = {Final},
	source = {Scopus},
	note = {Cited by: 3; All Open Access, Gold Open Access}
}

@ARTICLE{Cook2024,
	author = {Cook, Sarah and Osborn, David and Mathur, Rohini and Forbes, Harriet and Parekh, Ravi and Maini, Arti and Neves, Ana Luisa and Gnani, Shamini and Beaney, Thomas and Walters, Kate and Saxena, Sonia and Quint, Jennifer K.},
	title = {Is alcohol use disorder associated with higher rates of depression and anxiety among people with new onset type 2 diabetes? A cohort study using linked primary care data in England},
	year = {2024},
	journal = {BMC Primary Care},
	volume = {25},
	number = {1},
	doi = {10.1186/s12875-024-02628-6},
	url = {https://www.scopus.com/inward/record.uri?eid=2-s2.0-85208166547&doi=10.1186%2fs12875-024-02628-6&partnerID=40&md5=a60f802bd291255baeccb1f3d93c32b8},
	affiliations = {School of Public Health, Imperial College London, London, United Kingdom; Division of Psychiatry, University College London, London, United Kingdom; Camden and Islington NHS Foundation Trust, London, United Kingdom; Wolfson Institute of Population Health, Queen Mary University of London, London, United Kingdom; Department of Non-Communicable Disease Epidemiology, Faculty of Epidemiology and Population Health, London School of Hygiene and Tropical Medicine, London, United Kingdom; Primary Care and Population Health, University College London, London, United Kingdom},
	abstract = {Introduction: Depression and alcohol use disorder (AUD) in people living with Type 2 diabetes mellitus (T2DM) are associated with worse health outcomes. AUD is strongly associated with depression and anxiety, but it is not known how these conditions cluster in people with T2DM. We investigated rates of new episodes of depression and anxiety following T2DM diagnosis in people with and without prior AUD among an English primary care population. Methods: The study population was people diagnosed with T2DM between 2004 and 2019. We used the Clinical Practice Research Datalink (CPRD) Aurum database and linked Hospital Episode Statistics Admitted Patient Care (HES APC) and Office for National Statistics (ONS) mortality data. We examined incidence of new episodes of anxiety or depression in people with T2DM with and without AUD. AUD was defined as any of i) clinical diagnosis; ii) alcohol withdrawal; or iii) chronic alcohol-related harm (physical or mental) using SNOMED-CT or ICD-10 codes. People were excluded if they had codes for depression/anxiety 12 months prior to T2DM diagnosis. Poisson regression models were fitted adjusting sequentially for a) age, gender, calendar time; b) region, Index of Multiple Deprivation, ethnicity, body mass index, smoking status, Charlson co-morbidity index; and c) history of a mental health condition. Results: Our study population was 479,447 people of whom 10,983 (2.3%) had an AUD code prior to T2DM diagnosis. After adjusting for all measured confounders except history of a mental health condition, IRR for depression was 2.00 (95% CI 1.93, 2.06) for people with AUD compared to without AUD. This reduced to 1.45 (95% CI 1.41, 1.50) after further adjustment for history of a mental health condition. Findings for anxiety were substantially similar to those for depression (adjusted for all measured confounders except history of a mental health condition, IRR 2.08 95% CI 1.99, 2.18 fully adjusted IRR 1.48 95% CI 1.41, 1.55). Conclusions: People with AUD have over double the rates of depression and anxiety following T2DM diagnosis than those without AUD. This was only partially explained by pre-existing diagnoses of mental health conditions. A holistic approach incorporating mental health support is needed to improve health outcomes for people with AUD who develop T2DM. Trial registration: Not applicable. © The Author(s) 2024.},
	author_keywords = {Alcohol use disorder; Anxiety; Depression; Diabetes; Electronic health records; General practice},
	keywords = {Adult; Aged; Alcoholism; Anxiety; Cohort Studies; Comorbidity; Depression; Diabetes Mellitus, Type 2; England; Female; Humans; Incidence; Male; Middle Aged; Primary Health Care; adult; aged; alcoholism; anxiety; cohort analysis; comorbidity; depression; England; epidemiology; female; human; incidence; male; middle aged; non insulin dependent diabetes mellitus; primary health care; psychology},
	correspondence_address = {S. Cook; School of Public Health, Imperial College London, London, United Kingdom; email: sarah.cook@imperial.ac.uk},
	publisher = {BioMed Central Ltd},
	issn = {27314553},
	pmid = {39478484},
	language = {English},
	abbrev_source_title = {BMC Prim. Care},
	type = {Article},
	publication_stage = {Final},
	source = {Scopus},
	note = {Cited by: 1; All Open Access, Gold Open Access}
}

@ARTICLE{Bhartia20241769,
	author = {Bhartia, Bobby S.K. and Baldwin, David and Bradley, Stephen H. and Callister, Matthew E.J. and Das, Indrajeet and Evison, Matthew and Grundy, Seamus and Kaur, Jaspreet and Kennedy, Martyn and Dowd, Emma L.O.},
	title = {The incidence of lung cancer amongst primary care chest radiograph referrals—an evaluation of national and local datasets within the United Kingdom},
	year = {2024},
	journal = {British Journal of Radiology},
	volume = {97},
	number = {1163},
	pages = {1769 – 1774},
	doi = {10.1093/bjr/tqae142},
	url = {https://www.scopus.com/inward/record.uri?eid=2-s2.0-85206956830&doi=10.1093%2fbjr%2ftqae142&partnerID=40&md5=8ca7835701da58ba4d53de6f4d16ee3a},
	affiliations = {Department of Clinical Radiology, Leeds Teaching Hospitals NHS Trust, Leeds, LS9 7TF, United Kingdom; Respiratory Medicine, Nottingham University Hospitals NHS Trust, University of Nottingham, NG5 1PB, United Kingdom; School of Medicine, University of Leeds, Leeds, LS2 9JT, United Kingdom; Department of Respiratory Medicine, Leeds Teaching Hospitals NHS Trust, Leeds, LS9 7TF, United Kingdom; Department of Clinical Radiology, University Hospitals of Leicester NHS trust, Leicester, LE1 5WW, United Kingdom; Wythenshawe Hospital, Manchester University NHS Foundation Trust, Manchester, M23 9LT, United Kingdom; Department of Respiratory Medicine, Salford Royal Hospital, Northern Care Alliance NHS Foundation Trust, Salford, M6 8HD, United Kingdom; University of Nottingham, Nottingham, Nottingham, NG7 2RD, United Kingdom},
	abstract = {Objectives: To determine the incidence of lung cancer amongst primary care referrals for investigation with a chest radiograph (CXR). Methods: Retrospective evaluation of datasets from the national Clinical Practice Research Datalink (CPRD) and from a single large regional centre. Data were extracted for cohorts of consecutive adults aged over 40 years for whom a CXR had been performed between 2016 and 2018. Using cancer registry data, the incidence of lung cancer within a 2 years of the CXR referral and the variations with age, gender, and smoking status were evaluated. Results: A total of 291 294 CXR events were evaluated from the combined datasets. The incidence of lung cancer amongst primary care CXR referrals was 1.4% in CPRD with a consistent correlation with increasing age and smoking status. The incidence of lung cancer within two-years of the CXR varied between 0.03% (95%CI, 0.0-0.1) amongst never smokers aged 40-45 years to 4.8% (95%CI, 4.2-5.5) amongst current-smokers aged 70-75 years. The findings were similar for the single large centre data, although cancer incidence was higher. Conclusions: A simple estimation and stratification of the risk of lung cancer amongst primary care referrals for investigation with a CXR is possible using age and smoking status. Advances in knowledge: This is the first estimate of the incidence of lung cancer amongst primary care CXR referrals and a demonstration of how the demographic information contained within a request could be used to optimize investigations and interpret test results. © The Author(s) 2024. Published by Oxford University Press on behalf of the British Institute of Radiology.},
	author_keywords = {chest X-ray; diagnostic accuracy; incidence; lung cancer; primary care},
	keywords = {Adult; Aged; Female; Humans; Incidence; Lung Neoplasms; Male; Middle Aged; Primary Health Care; Radiography, Thoracic; Referral and Consultation; Retrospective Studies; Smoking; United Kingdom; adult; age distribution; aged; Article; cancer incidence; cancer registry; cohort analysis; controlled study; current smoker; data extraction; demographics; electronic medical record; evaluation study; ex-smoker; female; high risk population; human; ICD-10; lung cancer; major clinical study; male; multidisciplinary team; never smoker; patient referral; primary medical care; Read code; retrospective study; risk assessment; Systematized Nomenclature of Medicine; thorax radiography; United Kingdom; diagnostic imaging; epidemiology; incidence; lung tumor; middle aged; primary health care; smoking},
	correspondence_address = {B.S.K. Bhartia; Department of Clinical Radiology, St James Hospital, Leeds, Level 0, Bexley Wing, LT9 7TF, United Kingdom; email: b.bhartia@nhs.net; S.H. Bradley; School of Medicine, Worsley Building, University of Leeds, Leeds, LS2 9JT, United Kingdom; email: steve.bradley@nhs.net},
	publisher = {Oxford University Press},
	issn = {00071285},
	coden = {BJRAA},
	pmid = {39163502},
	language = {English},
	abbrev_source_title = {Br. J. Radiol.},
	type = {Article},
	publication_stage = {Final},
	source = {Scopus},
	note = {Cited by: 2; All Open Access, Green Open Access, Hybrid Gold Open Access}
}

@ARTICLE{Sophiea2024,
	author = {Sophiea, Marisa K. and Zaccardi, Francesco and Cheng, Yiling J. and Vamos, Eszter P. and Holman, Naomi and Gregg, Edward W.},
	title = {Trends in all-cause and cause-specific mortality by BMI levels in England, 2004–2019: a population-based primary care records study},
	year = {2024},
	journal = {The Lancet Regional Health - Europe},
	volume = {44},
	doi = {10.1016/j.lanepe.2024.100986},
	url = {https://www.scopus.com/inward/record.uri?eid=2-s2.0-85197076655&doi=10.1016%2fj.lanepe.2024.100986&partnerID=40&md5=3818f9d6fa6244abc65fe0bb6ac3150d},
	affiliations = {Department of Epidemiology and Biostatistics, School of Public Health, Imperial College London, White City Campus, London, W12 7TA, United Kingdom; Leicester Real World Evidence Unit, Leicester Diabetes Centre, University of Leicester, Leicester General Hospital, Leicester, LE5 4PW, United Kingdom; US Centers for Disease Control and Prevention, 4770 Buford Highway NE, MS S107-3, Atlanta, 30341, GA, United States; Department of Primary Care and Public Health, School of Public Health, Imperial College London, Charing Cross Campus, London, W6 8RP, United Kingdom; School of Population Health, RCSI University of Medicine and Health Sciences, Beaux Lane House, Lower Mercer Street, Dublin 2, Ireland},
	abstract = {Background: In the UK, obesity rates are rising concurrently with declining mortality rates. Yet, there is limited research on the shifts of mortality trends and the impact of obesity-related mortality. In this study, we examine mortality trends and the cause-specific proportional composition of deaths by body mass index. Methods: We used primary healthcare records from the Clinical Practice Research Datalink between 2004 and 2019, linked to national death registration data. There were 880,683 individuals with at least one BMI measurement and a 5-year survival period. We used discrete Poisson regression and joinpoint analysis to estimate the all-cause and cause-specific mortality rate and significance of the trends. Findings: Between January 1, 2004, and December 31, 2019, all-cause mortality rates declined in the obese category by 3% on average per year (from 23.3 to 14.6 deaths per 1000 person years) in males and 2% on average per year (from 12.5 to 9.4 deaths per 1000 person years) in females. Cardiovascular disease mortality declined 7% on average per year (from 12.4 to 4.4 deaths per 1000 person years) in males and 4% on average per year (from 5.5 to 3.0 deaths per 1000 person years) in females in the obese category. Increases in mortality rates from neurological conditions occurred in all BMI categories in males and females. By the end of the study, cancers became the primary contributor of death in males in all BMI categories and females in the overweight category. Interpretation: There have been significant declines in all-cause and cardiovascular disease mortality in males and females, leading to a diversification of mortality, with cancers contributing to the highest proportion of deaths and increases in causes such as neurological and respiratory conditions. Further screening, prevention, and treatment implementation for a broader set of diseases is necessary for continued mortality improvements. Funding: Imperial College London, Science Foundation Ireland. © 2024 The Authors},
	author_keywords = {All-cause mortality; Body mass index; Cardiovascular disease; Proportional mortality; Trends},
	keywords = {adult; aged; all cause mortality; Article; body mass; cardiovascular disease; clinical practice; cohort analysis; controlled study; cross-sectional study; death; ethnicity; female; follow up; hospital admission; human; longitudinal study; major clinical study; male; malignant neoplasm; middle aged; mortality; mortality rate; obesity; Poisson regression; primary health care; primary medical care; sensitivity analysis; survival time; trend study},
	correspondence_address = {M.K. Sophiea; Department of Epidemiology and Biostatistics, School of Public Health, Imperial College London, London, White City Campus, W12 7TA, United Kingdom; email: marisa.sophiea16@imperial.ac.uk},
	publisher = {Elsevier Ltd},
	issn = {26667762},
	language = {English},
	abbrev_source_title = {Lancet. Reg. Health. Eur.},
	type = {Article},
	publication_stage = {Final},
	source = {Scopus},
	note = {Cited by: 3; All Open Access, Gold Open Access, Green Open Access}
}

@ARTICLE{Iversen20243252,
	author = {Iversen, Ditte B. and Dunvald, Ann-Cathrine Dalgård and Ernst, Martin Thomsen and Abtahi, Shahab and Souverein, Patrick and Klungel, Olaf and Jeppesen, Glenn Brøde and Nielsen, Flemming and Brøsen, Kim and Hammer, Helen S. and Pötz, Oliver and Damkier, Per and Järvinen, Erkka and Pottegård, Anton and Stage, Tore B.},
	title = {Dicloxacillin is an inducer of intestinal P-glycoprotein but neither dicloxacillin nor flucloxacillin increases the risk of stroke/systemic embolism in direct oral anticoagulant users},
	year = {2024},
	journal = {British Journal of Clinical Pharmacology},
	volume = {90},
	number = {12},
	pages = {3252 – 3262},
	doi = {10.1111/bcp.16190},
	url = {https://www.scopus.com/inward/record.uri?eid=2-s2.0-85201571462&doi=10.1111%2fbcp.16190&partnerID=40&md5=dd68cfdfded5bc6cf86e6d1804ea083a},
	affiliations = {Clinical Pharmacology, Pharmacy and Environmental Medicine, Department of Public Health, University of Southern Denmark, Odense, Denmark; Division of Pharmacoepidemiology and Clinical Pharmacology, Utrecht Institute for Pharmaceutical Sciences, Utrecht University, Netherlands; Signatope GmbH, Reutlingen, Germany; NMI Natural and Medical Sciences Institute at the University of Tuebingen, Reutlingen, Germany; Department of Clinical Pharmacology, Odense University Hospital, Odense, Denmark; Department of Clinical Research, University of Southern Denmark, Odense, Denmark},
	abstract = {Aim: We aimed to assess if dicloxacillin/flucloxacillin reduces the therapeutic efficacy of direct oral anticoagulants (DOACs) and the underlying molecular mechanism. Methods: In a randomized, crossover study, we assessed whether dicloxacillin reduces oral absorption of drugs through P-glycoprotein (P-gp) during 10 and 28 days of treatment. To study the impact of dicloxacillin/flucloxacillin on intestinal and hepatic expression of P-gp in vitro, we usd LS174T cells and 3D spheroids of primary human hepatocytes. Finally, we used nationwide Danish health registries and the UK's Clinical Practice Research Datalink to estimate hazard ratios (HRs) for the risk of stroke and systemic embolism following dicloxacillin/flucloxacillin exposure among DOAC users, using phenoxymethylpenicillin and amoxicillin as active comparators. Results: Dicloxacillin reduced the area under the curve of dabigatran to a geometric mean ratio 10 days of 0.67 (95% confidence interval [CI]: 0.42–1.1) and geometric mean ratio 28 days of 0.72 (95% CI: 0.39–1.4), suggesting reduced oral absorption via increased P-gp expression. In vitro, dicloxacillin raised P-gp expression in both intestinal and liver cells, while flucloxacillin only affected liver cells. In the pharmacoepidemiologic study, dicloxacillin and flucloxacillin were not associated with increased risk of stroke/systemic embolism (dicloxacillin vs. phenoxymethylpenicillin HR: 0.93, 95% CI: 0.72–1.2; flucloxacillin vs. amoxicillin HR: 0.89, 95% CI: 0.51–1.5). Conclusions: Dicloxacillin increases expression of intestinal P-gp, leading to reduced oral absorption of dabigatran. However, concomitant use of dicloxacillin/flucloxacillin was not associated with stroke and systemic embolism among DOAC users, suggesting no clinical impact from the drug–drug interaction between dicloxacillin/flucloxacillin and DOACs. © 2024 The Author(s). British Journal of Clinical Pharmacology published by John Wiley & Sons Ltd on behalf of British Pharmacological Society.},
	author_keywords = {antibiotics; direct oral anticoagulants; drug–drug interactions; P-glycoprotein transporter; stroke; systemic embolism},
	keywords = {Administration, Oral; Aged; Aged, 80 and over; Anticoagulants; ATP Binding Cassette Transporter, Subfamily B, Member 1; Cross-Over Studies; Dabigatran; Dicloxacillin; Drug Interactions; Embolism; Female; Floxacillin; Hepatocytes; Humans; Male; Middle Aged; Stroke; ABC transporter subfamily B; adicillin; amoxicillin; anticoagulant agent; dabigatran; dabigatran etexilate; dicloxacillin; flucloxacillin; multidrug resistance associated protein 2; organic cation transporter 1; anticoagulant agent; dabigatran; dicloxacillin; flucloxacillin; multidrug resistance protein 1; adult; area under the curve; Article; cerebrovascular accident; clinical article; clinical practice; confidence interval; constipation; controlled study; crossover procedure; diarrhea; drug dose reduction; drug efficacy; drug exposure; dyspepsia; EC50; embolism; esophagus pain; female; hazard ratio; heartburn; human; human cell; human experiment; in vitro study; male; maximum concentration; nausea; oral absorption; protein expression; randomized controlled trial; stomach pain; urinary tract infection; aged; crossover procedure; drug effect; drug interaction; liver cell; metabolism; middle aged; oral drug administration; prevention and control; very elderly},
	correspondence_address = {T.B. Stage; Clinical Pharmacology, Pharmacy and Environmental Medicine, Department of Public Health, University of Southern Denmark, Odense M, Campusvej 55, 5230, Denmark; email: tstage@health.sdu.dk},
	publisher = {John Wiley and Sons Inc},
	issn = {03065251},
	coden = {BCPHB},
	pmid = {39160000},
	language = {English},
	abbrev_source_title = {Br. J. Clin. Pharmacol.},
	type = {Article},
	publication_stage = {Final},
	source = {Scopus},
	note = {Cited by: 0; All Open Access, Green Open Access, Hybrid Gold Open Access}
}

@ARTICLE{Scott2024,
	author = {Scott, Ian C. and Daud, Noor and Bailey, James and Twohig, Helen and Hider, Samantha L. and Mallen, Christian D. and Jordan, Kelvin P. and Muller, Sara},
	title = {Gabapentinoid use and the risk of fractures in patients with inflammatory arthritis: nested case–control study in the Clinical Practice Research Datalink Aurum},
	year = {2024},
	journal = {BMC Medicine},
	volume = {22},
	number = {1},
	doi = {10.1186/s12916-024-03774-5},
	url = {https://www.scopus.com/inward/record.uri?eid=2-s2.0-85211796637&doi=10.1186%2fs12916-024-03774-5&partnerID=40&md5=7f5d03e03c7e16168b5da12558f1a243},
	affiliations = {Primary Care Centre Versus Arthritis, School of Medicine, Keele University, Keele, United Kingdom; Haywood Academic Rheumatology Centre, Haywood Hospital, Midlands Partnership University NHS Foundation Trust, High Lane, Staffordshire, Burslem, United Kingdom},
	abstract = {Background: Gabapentinoids are increasingly prescribed in inflammatory arthritis (IA), despite no trial evidence for efficacy at managing pain in this population. Observational studies in non-IA populations suggest gabapentinoids are associated with fractures but are limited by methodological heterogeneity/potential residual confounding. Patients with IA generally have an increased risk of fracture so may be particularly vulnerable. We examined the relationship between fractures and gabapentinoids in patients with IA who had all been prescribed a gabapentinoid at some point (to minimise confounding by indication). Methods: Our matched case–control study used linked national data from English primary care (Clinical Practice Research Datalink Aurum) and Hospital Episode Statistics. A cohort was constructed of adults with IA, contributing data 01/01/2004–31/03/2021, and ever prescribed oral gabapentinoids. Cases with an incident fracture post-cohort inclusion were ascertained and 1:5 risk set-matched (on age/gender/gabapentinoid type) with controls. Gabapentinoid prescription exposure was categorised as follows: (a) current (overlapping with fracture date); (b) recent (ending 1–60 days pre-fracture); and (c) remote (ending > 60 days pre-fracture). Conditional logistic regression models determined ORs with 95% CIs for fractures with current or recent vs. remote gabapentinoid use, adjusting for confounders. Results: A total of 2485 cases (mean age 63.0 years; 79.4% female) and 12,244 controls (mean age 62.7 years; 79.6% female) were included. Of cases: 1512 received gabapentin, 910 pregabalin, and 63 both drugs; 65.6% were remote, 5.5% recent, and 28.9% current users. In adjusted models, current gabapentinoid use had an increased risk of fracture (OR vs. remote: 1.36 [95% CI 1.22, 1.51]). Similar associations were seen with gabapentin (OR 1.38 [1.19, 1.60]) and pregabalin (OR 1.40 [1.18, 1.66]). Similar or higher levels of association were seen for all gabapentin/pregabalin doses except moderate/very high dose gabapentin. Associations were strongest in those starting gabapentinoids more recently. Conclusions: Our study suggests a modest association between current gabapentinoid use and fractures in patients with IA, after accounting for measured and time-invariant unmeasured confounding. Whilst other unmeasured confounding remains possible, given the absence of evidence for gabapentinoid efficacy in patients with IA who are particularly vulnerable to fractures, this highlights a need for efforts to deliver safer gabapentinoid prescribing in this population. © The Author(s) 2024.},
	author_keywords = {Axial spondyloarthritis; Fracture; Gabapentinoids; Psoriatic arthritis; Rheumatoid arthritis},
	keywords = {Adult; Aged; Aged, 80 and over; Analgesics; Arthritis; Case-Control Studies; Female; Fractures, Bone; Gabapentin; Humans; Male; Middle Aged; Pregabalin; bisphosphonic acid derivative; disease modifying antirheumatic drug; gabapentin; parathyroid hormone[1-34]; prednisolone; raloxifene; analgesic agent; gabapentin; pregabalin; adult; aged; Article; case control study; chronic kidney failure; clinical practice; cohort analysis; controlled study; estimated glomerular filtration rate; female; fracture; fracture risk assessment; human; major clinical study; male; outcome assessment; primary medical care; rheumatoid arthritis; arthritis; drug therapy; epidemiology; fracture; middle aged; very elderly},
	correspondence_address = {I.C. Scott; Primary Care Centre Versus Arthritis, School of Medicine, Keele University, Keele, United Kingdom; email: i.scott@keele.ac.uk},
	publisher = {BioMed Central Ltd},
	issn = {17417015},
	pmid = {39663522},
	language = {English},
	abbrev_source_title = {BMC Med.},
	type = {Article},
	publication_stage = {Final},
	source = {Scopus},
	note = {Cited by: 2; All Open Access, Gold Open Access, Green Open Access}
}

@ARTICLE{Tyrrell2024,
	author = {Tyrrell, Edward G and Orton, Elizabeth and Tata, Laila J and Kendrick, Denise},
	title = {Patterns and trends of medicinal poisoning substances: a population-based cohort study of injuries in 0–11 year old children from 1998–2018},
	year = {2024},
	journal = {Archives of Public Health},
	volume = {82},
	number = {1},
	doi = {10.1186/s13690-024-01268-7},
	url = {https://www.scopus.com/inward/record.uri?eid=2-s2.0-85190457978&doi=10.1186%2fs13690-024-01268-7&partnerID=40&md5=e986d77adaa21b7f8a953387550f3f1a},
	affiliations = {Centre for Academic Primary Care, Lifespan and Population Health, School of Medicine, University of Nottingham, Nottingham, United Kingdom; Lifespan and Population Health, School of Medicine, University of Nottingham, Nottingham, United Kingdom},
	abstract = {Background: There have been sharp increases in antidepressant and opioid prescriptions over the last 10 years, as well as increased over-the-counter medicine availability. However, the impact on childhood medicinal poisonings rates, particularly by socioeconomic deprivation is unclear. This study reports population level medicinal poisoning substance patterns in England among children aged 0–11 years, helping inform safety advice and poisoning prevention interventions. Methods: An open cohort study of 1,489,620 0–11 year olds was conducted from 1998 to 2018, using the Clinical Practice Research Datalink, to examine inpatient hospital admissions for poisoning. Incidence rates and adjusted incidence rate ratios (aIRR) were calculated for poisoning substance groups by age, sex, socio-economic deprivation and year. Results: 3,685 medicinal poisoning hospital admissions were identified. The most common substances were paracetamol (33.2%), dependence/withdrawal risk drugs (DWRD - antidepressants, opioids, gabapentinoids, benzodiazepines) (13.5%) and other over-the-counter (OTC) analgesics/anti-common cold drugs (13.0%). Over the study period DWRD poisonings decreased 33% (aIRR 0.67, 95%CI 0.50–0.90 comparing 2013/14-2017/18 to 1998/99-2002/03), while paracetamol poisonings increased 43% (aIRR 1.43, 95%CI 1.20–1.70 for the same periods), with no change in incidence rates for other OTC drugs (aIRR 0.82, 95% CI 0.60–1.12) or all medications combined (aIRR 0.97, 95%CI 0.88–1.07). A gradient in poisonings by area-level socioeconomic deprivation was shown for all medications (aIRR 1.32, 95%CI 1.18–1.47 for most deprived compared to least deprived quintile), and DWRDs (aIRR 2.03, 95%CI 1.42–2.88 for 4th most deprived quintile and aIRR 1.88, 95%CI 1.32–2.66 for 5th most deprived quintile, compared to least deprived quintile), but not for paracetamol or other OTC drug poisonings. Conclusions: Poisonings from DWRDs decreased by 33%, while paracetamol poisonings increased by 43% during the study period. There was a gradient by area-level socioeconomic deprivation in prescribed medication poisonings, including drugs with withdrawal/dependence risk, but not OTC medication poisonings. Households in more socioeconomically deprived areas have the potential to benefit most from measures to improve safe storage of medicines and are likely to require targeted interventions providing education and safety equipment. In addition, universal promotion of the safe storage of OTC and prescribed medicines must be provided by prescribers, community pharmacies and other outlets of such medication. © The Author(s) 2024.},
	author_keywords = {Accident; Child public health; Child safety; Epidemiology; Injury; Social deprivation},
	correspondence_address = {E.G. Tyrrell; Centre for Academic Primary Care, Lifespan and Population Health, School of Medicine, University of Nottingham, Nottingham, United Kingdom; email: e.tyrrell@nottingham.ac.uk},
	publisher = {BioMed Central Ltd},
	issn = {07787367},
	coden = {APHEE},
	language = {English},
	abbrev_source_title = {Arch. Public Health},
	type = {Article},
	publication_stage = {Final},
	source = {Scopus},
	note = {Cited by: 0; All Open Access, Gold Open Access, Green Open Access}
}

@ARTICLE{Gonnelli2024982,
	author = {Gonnelli, Francesca and Kaur, Jaspreet and Bonifazi, Martina and Baldwin, David and O’Dowd, Emma and Hubbard, Richard},
	title = {Pulmonary fibrosis and lung cancer: an analysis of the Clinical Practice Research Datalink linked to the National Cancer Registration Dataset},
	year = {2024},
	journal = {Thorax},
	volume = {79},
	number = {10},
	pages = {982 – 985},
	doi = {10.1136/thorax-2024-221865},
	url = {https://www.scopus.com/inward/record.uri?eid=2-s2.0-85204211652&doi=10.1136%2fthorax-2024-221865&partnerID=40&md5=9ba58245a476c510ff5912b2b7f67133},
	affiliations = {Translational Medical Sciences, University of Nottingham, Nottingham, United Kingdom; Biomedical Sciences and Public Health, Polytechnic University of Marche, Ancona, Italy; Interstitial Lung Diseases, Pleural Diseases and Bronchiectasis Unit, Ospedali Riuniti Ancona Umberto I-G.M. Lancisi-G. Salesi, Ancona, Italy; Respiratory Medicine, Nottingham University Hospitals, Nottingham, United Kingdom; University of Nottingham, Nottingham, United Kingdom},
	abstract = {We quantified the proportion of diagnoses of pulmonary fibrosis (PF) among 25 136 people with lung cancer and 250 583 matched controls and compared the natural history of lung cancer in people with and without PF. Diagnoses of PF were more common in people with lung cancer than those without (1.5% vs 0.8%, OR 1.97; 95% CI 1.77 to 2.21). Within people with PF, squamous cell carcinoma was more (22.9% vs 19.1%), and adenocarcinoma was less common (18.0% vs 21.3%). People with PF were less likely to have stage 4 disease at diagnosis (OR 0.43, 95% CI 0.28 to 0.65) but their survival was worse. © Author(s) (or their employer(s)) 2024.},
	keywords = {Adenocarcinoma; Adult; Aged; Aged, 80 and over; Carcinoma, Squamous Cell; Case-Control Studies; Female; Humans; Lung Neoplasms; Male; Middle Aged; Neoplasm Staging; Pulmonary Fibrosis; Registries; United Kingdom; adenocarcinoma; adult; aged; Article; body mass; cancer registry; case control study; Charlson Comorbidity Index; clinical practice; clinical practice research datalink; controlled study; female; histology; human; logistic regression analysis; lung cancer; lung fibrosis; major clinical study; male; middle aged; national cancer registration dataset; obesity; sensitivity analysis; squamous cell carcinoma; survival rate; underweight; very elderly; cancer staging; diagnosis; epidemiology; lung tumor; pathology; register; United Kingdom},
	correspondence_address = {F. Gonnelli; Translational Medical Sciences, University of Nottingham, Nottingham, United Kingdom; email: francesca.gonnelli@nottingham.ac.uk},
	publisher = {BMJ Publishing Group},
	issn = {00406376},
	coden = {THORA},
	pmid = {39256044},
	language = {English},
	abbrev_source_title = {Thorax},
	type = {Article},
	publication_stage = {Final},
	source = {Scopus},
	note = {Cited by: 1}
}

@ARTICLE{Morgan2024,
	author = {Morgan, Ann D. and Khan, Hakeem and George, Peter M. and Quint, Jennifer K.},
	title = {Referral to pulmonary rehabilitation and palliative care services in people with idiopathic pulmonary fibrosis in England, 2010–2019},
	year = {2024},
	journal = {npj Primary Care Respiratory Medicine},
	volume = {34},
	number = {1},
	doi = {10.1038/s41533-024-00387-6},
	url = {https://www.scopus.com/inward/record.uri?eid=2-s2.0-85205997044&doi=10.1038%2fs41533-024-00387-6&partnerID=40&md5=7aeae0ecbb6ff774aae02ddc37103191},
	affiliations = {School of Public Health, Imperial College London, London, United Kingdom; Interstitial Lung Disease Unit, Royal Brompton Hospital and Harefield NHS Foundation Trust, London, United Kingdom; National Heart and Lung Institute, Imperial College London, London, United Kingdom},
	abstract = {The benefits of pulmonary rehabilitation (PR) and palliative care (PC) as non-pharmacological therapies for people with idiopathic pulmonary fibrosis (IPF) are increasingly being recognised but in the UK the proportion of people with this life-limiting condition who are referred to such services is thought to be low. This retrospective cohort study aimed to describe trends in referrals to PR and PC services among people with IPF over a 10-year period and to identify factors associated with non-referral. Our study cohort was drawn from the UK’s pseudonymised Clinical Practice Research Datalink (CPRD) Aurum primary care database and comprised 17,071 individuals diagnosed with IPF between 2010 and 2019. While 12.0% of IPF patients were offered a referral to PR, less than 2% completed a PR programme. Around a fifth (19.4%) received a referral to generic PC support services; however, this is well below reported PC referral rates for lung cancer patients. Moreover, the majority of PC referrals occurred late; among those who died, 31% were referred within a month and 70% within 6 months of death. Referrals to PR and PC had however increased (by around 2–fold and 4-fold, respectively) over the course of the study period. Factors associated with non-referral to PR included female sex, older age and co-diagnosis of dementia; barriers to PC referral included being female or of Asian or Black ethnicity. We also found evidence of regional differences in referrals. These findings confirm that PR and PC service provision for people with IPF across England is suboptimal. © The Author(s) 2024.},
	keywords = {Aged; Aged, 80 and over; England; Female; Humans; Idiopathic Pulmonary Fibrosis; Male; Middle Aged; Palliative Care; Referral and Consultation; Retrospective Studies; adult; aged; anxiety disorder; Article; Asian; asthma; Black person; cardiovascular disease; cerebrovascular accident; chronic obstructive lung disease; cohort analysis; comorbidity; controlled study; current smoker; dementia; demographics; depression; diabetes mellitus; electronic health record; England; ex-smoker; female; fibrosing alveolitis; follow up; gastroesophageal reflux; groups by age; heart failure; hernia; human; ischemic heart disease; lifestyle; lung cancer; major clinical study; male; medical history; multinomial logistic regression; never smoker; obesity; palliative therapy; patient referral; pulmonary hypertension; pulmonary rehabilitation; retrospective study; risk factor; trend study; underweight; England; epidemiology; fibrosing alveolitis; middle aged; procedures; rehabilitation; therapy; very elderly},
	correspondence_address = {A.D. Morgan; School of Public Health, Imperial College London, London, United Kingdom; email: a.morgan15@imperial.ac.uk},
	publisher = {Nature Research},
	issn = {20551010},
	coden = {PCRJA},
	pmid = {39384815},
	language = {English},
	abbrev_source_title = {npj Prim. Care Respir. Med.},
	type = {Article},
	publication_stage = {Final},
	source = {Scopus},
	note = {Cited by: 2; All Open Access, Gold Open Access, Green Open Access}
}

@ARTICLE{Muller20242282,
	author = {Muller, Sara and Bailey, James and Bajpai, Ram and Helliwell, Toby and Harrisson, Sarah A. and Whittle, Rebecca and Mallen, Christian D. and Ashworth, Julie},
	title = {Risk of adverse outcomes during gabapentinoid therapy and factors associated with increased risk in UK primary care using the clinical practice research datalink: a cohort study},
	year = {2024},
	journal = {Pain},
	volume = {165},
	number = {10},
	pages = {2282 – 2290},
	doi = {10.1097/j.pain.0000000000003239},
	url = {https://www.scopus.com/inward/record.uri?eid=2-s2.0-85204340118&doi=10.1097%2fj.pain.0000000000003239&partnerID=40&md5=0f5479984862db51a689059c04a6cd5e},
	affiliations = {School of Medicine, Keele University, Keele, Staffordshire, United Kingdom; Midlands Partnership University Foundation Trust, Staffordshire, Stafford, United Kingdom; Institute of Applied Health Research, College of Medical and Dental Sciences, University of Birmingham, Birmingham, United Kingdom},
	abstract = {Growing evidence from pharmacovigilance data and postmortem toxicology reports highlights the misuse potential of gabapentinoids. This study aimed to investigate the risk of serious adverse outcomes (drug misuse, overdose, major trauma), and their risk factors, in primary care patients who are prescribed gabapentinoids. Using the UK Clinical Practice Research Datalink, a matched cohort study calculated adverse event rates separately for gabapentinoid-exposed and unexposed cohorts. In the exposed cohort, event rates for exposure to a range of potential risk factors were calculated. Event rates were compared using Cox proportional hazards models, adjusted for age, sex, deprivation, previous mental health diagnosis, and coprescribing with potentially interacting medicines. Substance misuse (gabapentin adjusted hazard ratio [95% CI]: 2.40 [2.25-2.55]), overdose (2.99 [2.56-3.49]), and major trauma (0-2.5 years: 1.35 [1.28-1.42]; 2.5 to 10 years: 1.73 [1.56-1.95]) were more common among patients prescribed gabapentinoids than matched individuals who were not. The association with overdose was stronger for pregabalin than gabapentin. All adverse outcomes were significantly associated with smoking, history of substance misuse, overdose, or a mental health condition and prescription of opioids, benzodiazepines, antidepressants, and Z-drug hypnotics (eg, gabapentin hazard ratios for association of concurrent opioid use: misuse 1.49 [1.47-1.51]; overdose 1.87 [1.78-1.96]; major trauma 1.28 [1.26-1.30]). Our findings highlight the importance of careful patient selection when prescribing gabapentinoids and the need to educate prescribers about the risks of these drugs, particularly in combination with other central nervous system depressants. Copyright © 2024 The Author(s).},
	author_keywords = {Adverse events; Gabapentinoids; Primary care},
	keywords = {Adolescent; Adult; Aged; Amines; Analgesics; Cohort Studies; Drug Overdose; Female; Gabapentin; gamma-Aminobutyric Acid; Humans; Infant; Male; Middle Aged; Pregabalin; Primary Health Care; Risk Factors; United Kingdom; Young Adult; antidepressant agent; benzodiazepine derivative; gabapentin; opiate; pregabalin; 4 aminobutyric acid; amine; analgesic agent; gabapentin; pregabalin; adverse outcome; age; Article; child; clinical practice; cohort analysis; controlled study; female; human; intoxication; major clinical study; male; mental disease; mental health; observational study; patient selection; prescription; primary medical care; risk factor; sex; smoking; United Kingdom; adolescent; adult; aged; drug overdose; epidemiology; infant; middle aged; primary health care; risk factor; young adult},
	correspondence_address = {S. Muller; David Weatherall Building, Keele University, Staffordshire, Keele., ST5 5BG, United Kingdom; email: s.muller@keele.ac.uk},
	publisher = {Lippincott Williams and Wilkins},
	issn = {03043959},
	coden = {PAIND},
	pmid = {38662459},
	language = {English},
	abbrev_source_title = {Pain},
	type = {Article},
	publication_stage = {Final},
	source = {Scopus},
	note = {Cited by: 10; All Open Access, Green Open Access, Hybrid Gold Open Access}
}

@ARTICLE{Baptiste2024,
	author = {Baptiste, Paris J. and Wong, Angel Y.S. and Schultze, Anna and Clase, Catherine M. and Leyrat, Clémence and Williamson, Elizabeth and Powell, Emma and Mann, Johannes F.E. and Cunnington, Marianne and Teo, Koon and Bangdiwala, Shrikant I. and Gao, Peggy and Wing, Kevin and Tomlinson, Laurie},
	title = {Effectiveness and risk of ARB and ACEi among different ethnic groups in England: A reference trial (ONTARGET) emulation analysis using UK Clinical Practice Research Datalink Aurum-linked data},
	year = {2024},
	journal = {PLoS Medicine},
	volume = {21},
	number = {9 September},
	doi = {10.1371/journal.pmed.1004465},
	url = {https://www.scopus.com/inward/record.uri?eid=2-s2.0-85205524972&doi=10.1371%2fjournal.pmed.1004465&partnerID=40&md5=170abd20b2b0051c18fdc52fd38590c2},
	affiliations = {Centre for Primary Care, Wolfson Institute of Population Health, Queen Mary University of London, United Kingdom; Department of Non-communicable Disease Epidemiology, London School of Hygiene and Tropical Medicine, London, United Kingdom; Department of Medicine, McMaster University, Hamilton, Canada; Department of Health Research Methods, Evidence and Impact, McMaster University, Hamilton, Canada; Department of Medical Statistics, London School of Hygiene & Tropical Medicine, London, United Kingdom; Department of Medicine 4, Friedrich Alexander University, Erlangen, Germany; KfH: Affiliation Kidney6seemstwodiffer Center, Schwabing, München, Germany; Population Health Research Institute, McMaster University, Hamilton, Canada; Analysis Group Inc., London, United Kingdom},
	abstract = {Background Guidelines by the National Institute for Health and Care Excellence recommend an angiotensin receptor blocker (ARB) rather than an angiotensin-converting enzyme inhibitor (ACEi) for the treatment of hypertension for people of African and Caribbean descent, due to an increased risk of angioedema associated with ACEi use observed in US trials. However, the effectiveness and risk of these drugs in Black populations in UK routine care is unknown. Methods and findings We applied a reference trial emulation approach to UK Clinical Practice Research Datalink Aurum data (linked with data from Hospital Episode Statistics and Office for National Statistics) to study the comparative effectiveness of ARB and ACEi in ethnic minority groups in England, after benchmarking results against the ONTARGET trial. ApproximatelyAU 17,593: Pleasenotethata Black, 30,805 South Asian, and 524,623 White patients receiving a prescription for ARB/ ACEi between 1 JanuaryAU 2001: Pleasenotethatallinstanceofthedate and 31 July 2019 were included01 with =01a=2001 median and31 follow-up =07=2019 ofhavebeencha 5.2 years. The primary composite outcome was cardiovascular-related death, myocardial infarction, stroke, or hospitalisation for heart failure with individual components studied as secondary outcomes. Angioedema was a safety endpoint. We assessed outcomes using an inverse-probability—weighted AU : Pleaseconfirmthattheem Cox proportional - hazards dasheinallinstancesof model for ARB inverse versus - probability ACEi with - heterogeneity by ethnicity assessed on the relative and absolute scale.AU : Pleasenotethatas For the primary outcome, 27,327 (18.0%) events were recorded in the ARB group (event rate: 25% per 5.5 person-years) and 80,624 (19.1%) events (event rate: 26% per 5.5 person-years) in the ACEi group. We benchmarked results against ONTARGET and observed hazard ratio (HR) 0.96 (95% CI: 0.95, 0.98) for the primary outcome, with an absolute incidence rate difference (IRD)% of -1.01 (95% CI: -1.42, -0.60) per 5.5 person-years. We found no evidence of treatment effect heterogeneity by ethnicity for the primary outcome on the multiplicative (Pint = 0.422) or additive scale (Pint = 0.287). Results were consistent for most secondary outcomes. However, for cardiovascular-related death, which occurred in 37,554 (6.6%) people, there was strong evidence of heterogeneity on the multiplicative (Pint = 0.002) and additive scale (Pint < 0.001). Compared to ACEi, ARB were associated with more events in Black individuals (HR 1.20 (95% CI: 1.02, 1.40); IRD% 1.07 (95% CI: 0.10, 2.04); number-needed-to-harm (NNH): 93) and associated with fewer events in White individuals (HR 0.91 (95% CI: 0.88, 0.93); IRD% -0.87 (95% CI: -1.10, -0.63); number-needed-to-treat (NNT): 115), and no differences in South Asian individuals (HR 0.97 (95% CI: 0.86, 1.09); IRD% -0.17 (95% CI: -0.87, 0.53)). For angioedema, HR 0.56 (95% CI: 0.46, 0.67) with no heterogeneity for ARB versus ACEi on the multiplicative scale (Pint = 0.306). However, there was heterogeneity on the additive scale (Pint = 0.023). Absolute risks were higher in Black individuals (IRD% -0.49 (95% CI: -0.79, -0.18); NNT: 204) compared with White individuals (IRD% -0.06 (95% CI: -0.09, -0.03); NNT: 1667) and no difference among South Asian individuals (IRD% -0.05 (95% CI: -0.15, 0.05) for ARB versus ACEi. Conclusions These results demonstrate variation in drug effects of ACEi and ARB for some outcomes by ethnicity and suggest the potential for adverse consequences from current UK guideline recommendations for ARB in preference to ACEi for Black individuals. © 2024 Baptiste et al. This is an open access article distributed under the terms of the Creative Commons Attribution License, which permits unrestricted use, distribution, and reproduction in any medium, provided the original author and source are credited.},
	keywords = {Aged; Angioedema; Angiotensin Receptor Antagonists; Angiotensin-Converting Enzyme Inhibitors; England; Ethnicity; Female; Hospitalization; Humans; Hypertension; Male; Middle Aged; Risk Factors; Treatment Outcome; acetylsalicylic acid; angiotensin receptor antagonist; clopidogrel; creatinine; dipeptidyl carboxypeptidase inhibitor; ramipril; telmisartan; ticlopidine; angiotensin receptor antagonist; dipeptidyl carboxypeptidase inhibitor; aged; albuminuria; Article; cardiovascular disease; chemical structure; clinical practice; clinical trial; coronary artery disease; drug efficacy; England; estimated glomerular filtration rate; ethnic group; female; follow up; glomerulus filtration rate; heart failure; heart infarction; human; hypertension; major adverse cardiac event; major clinical study; male; observational study; outcome assessment; predictive value; proteinuria; renal replacement therapy; risk; sensitivity analysis; systolic blood pressure; angioneurotic edema; drug therapy; England; epidemiology; ethnicity; ethnology; hospitalization; middle aged; risk factor; treatment outcome},
	correspondence_address = {P.J. Baptiste; Centre for Primary Care, Wolfson Institute of Population Health, Queen Mary University of London, United Kingdom; email: paris.baptiste1@lshtm.ac.uk},
	publisher = {Public Library of Science},
	issn = {15491277},
	pmid = {39283941},
	language = {English},
	abbrev_source_title = {PLoS Med.},
	type = {Article},
	publication_stage = {Final},
	source = {Scopus},
	note = {Cited by: 1; All Open Access, Gold Open Access}
}

@ARTICLE{Price2024,
	author = {Price, Sarah and Bailey, Sarah and Hamilton, Willie and Jones, Dan and Mounce, Luke and Abel, Gary},
	title = {The effects of the first UK lockdown for the COVID-19 pandemic on primary-care-recorded cancer and type-2 diabetes mellitus records: A population-based quasi-experimental time series study},
	year = {2024},
	journal = {Cancer Epidemiology},
	volume = {91},
	doi = {10.1016/j.canep.2024.102605},
	url = {https://www.scopus.com/inward/record.uri?eid=2-s2.0-85197230168&doi=10.1016%2fj.canep.2024.102605&partnerID=40&md5=c292bc0ff0b2d9fcdbe6e078e77e416a},
	affiliations = {Smeall Building, University of Exeter Medical School, University of Exeter, Heavitree Road, Exeter, EX1 2LU, United Kingdom; Leeds Institute of Health Sciences, University of Leeds, Leeds, United Kingdom},
	abstract = {Background: COVID-19 disrupted consulting behaviour, healthcare delivery and cancer diagnostic services. This study quantifies the cancer incidence coded in UK general practice electronic health records and deviations from historical trends after the March 2020 national lockdown. For comparison, we study the coded incidence of type-2 diabetes mellitus, which is diagnosed almost entirely within primary care. Methods: Poisson interrupted time series models investigated the coded incidence of diagnoses in adults aged ≥ 18 years in the Clinical Practice Research Datalink before (01/03/2017–29/02/2020) and after (01/03/2020–28/02/2022) the first lockdown. Datasets were stratified by age, sex, and general practice per 28-day aggregation period. Models captured incidence changes associated with lockdown, both immediately and over time based on historical trends. Results: We studied 189,457 incident cancer and 191,915 incident diabetes records in 1480 general practices over 52,374,197 person-years at risk. During 01/03/2020–28/02/2022, there were fewer incident records of cancer (n = 22,199, 10.49 %, 10.44–10.53 %) and diabetes (n = 15,709, 7.57 %, 7.53–7.61 %) than expected. Within cancers, impacts ranged from no effect (e.g. unknown primary, pancreas, and ovary), to small effects for lung (n = 773, 3.11 %, 3.09–3.13 % fewer records) and female breast (n = 2686, 6.77 %, 6.73–6.81 %), to the greatest effect for bladder (n = 2874, 31.15 %, 31.00–31.31 %). Diabetes and cancer records recovered maximally to 86 % (95 %CI 80.3–92.7 %) and 74 % (95 %CI 70.3–78.6 %) in July 2021 and May 2021, respectively, of their expected values, declining again until the study end. Conclusion: The “missing” cancer and diabetes diagnoses in primary care may comprise delayed or missed diagnoses, reduced incidence associated with excess deaths from COVID-19, and potentially increased non-coded recording of diagnoses. Future validation studies must quantify the concordance between primary care and National Cancer Registration Data and Hospital Episode Statistics over the pandemic era. © 2024 The Authors},
	author_keywords = {COVID-19; Diabetes mellitus; Electronic health records; Neoplasms; Primary care},
	keywords = {Adolescent; Adult; Aged; Aged, 80 and over; COVID-19; Diabetes Mellitus, Type 2; Electronic Health Records; Female; Humans; Incidence; Interrupted Time Series Analysis; Male; Middle Aged; Neoplasms; Primary Health Care; SARS-CoV-2; United Kingdom; Young Adult; adult; aged; Article; bladder cancer; breast cancer; cancer diagnosis; cancer incidence; cancer localization; cancer of unknown primary site; clinical outcome; controlled study; coronavirus disease 2019; female; general practice; human; incidence; lockdown; lung cancer; major clinical study; male; malignant neoplasm; non insulin dependent diabetes mellitus; ovary cancer; pancreas cancer; pandemic; population research; primary medical care; quasi experimental study; time series analysis; adolescent; electronic health record; epidemiology; middle aged; neoplasm; non insulin dependent diabetes mellitus; prevention and control; primary health care; Severe acute respiratory syndrome coronavirus 2; United Kingdom; very elderly; young adult},
	correspondence_address = {S. Price; St Luke's Campus, University of Exeter Medical School, Exeter, Heavitree Road, EX1 2LU, United Kingdom; email: S.J.Price@exeter.ac.uk},
	publisher = {Elsevier Ltd},
	issn = {18777821},
	pmid = {38959588},
	language = {English},
	abbrev_source_title = {Cancer Epidemiol.},
	type = {Article},
	publication_stage = {Final},
	source = {Scopus},
	note = {Cited by: 1; All Open Access, Green Open Access, Hybrid Gold Open Access}
}

@ARTICLE{Tyrer2024501,
	author = {Tyrer, Freya and Morriss, Richard and Kiani, Reza and Gangadharan, Satheesh K. and Kundaje, Harish and Rutherford, Mark J.},
	title = {Comparing the number and length of primary care consultations in people with and without intellectual disabilities and health needs: observational cohort study using electronic health records},
	year = {2024},
	journal = {Family Practice},
	volume = {41},
	number = {4},
	pages = {501 – 509},
	doi = {10.1093/fampra/cmac135},
	url = {https://www.scopus.com/inward/record.uri?eid=2-s2.0-85187767565&doi=10.1093%2ffampra%2fcmac135&partnerID=40&md5=0c8d4b95bbf1619a74867ffd6faac1ad},
	affiliations = {Department of Population Health Sciences, University of Leicester, Leicester, United Kingdom; Institute of Mental Health, University of Nottingham, Nottingham, United Kingdom; Leicestershire Learning Disability Services (Psychiatry), Leicestershire Partnership NHS Trust, Leicester, United Kingdom; Lakeside Healthcare, NHS General Practice, Corby, United Kingdom},
	abstract = {Background: In the United Kingdom, 15-min appointments with the general practitioner (GP) are recommended for people with complex health conditions, including intellectual disabilities and health needs, but we do not know whether this happens. Aims: We compared number and length of primary care consultations (GP, nurse, other allied health, other) for people with and without intellectual disabilities and health needs. Methods: Linked primary care data from the Clinical Practice Research Datalink (CPRD) in England were used to investigate face-to-face and telephone primary care consultations in 2017–2019. Health needs investigated were: epilepsy; incontinence; severe visual/hearing impairments; severe mobility difficulties; cerebral palsy; and percutaneous endoscopic gastrostomy feeding. Age and gender-standardized consultation rates per year (Poisson), duration of consultations, and the proportion of “long consultations” (≥15 min) were reported. Results: People with intellectual disabilities (n = 7,794) had 1.9 times as many GP consultations per year as those without (n = 176,807; consultation rate ratio = 1.87 [95% confidence interval 1.86–1.89]). Consultation rates with nurses and allied healthcare professionals were also twice as high. Mean GP consultation time was 9–10 min regardless of intellectual disability/health need status. Long GP consultations were less common in people with intellectual disabilities (18.2% [17.8–18.7] vs. 20.9% [20.8–21.0]). Long consultations with practice nurses were more common in people with health needs, particularly severe visual loss. Conclusions: People with intellectual disabilities and/or health needs tend to have more, rather than longer, GP consultations compared with the rest of the population. We recommend further investigation into the role of practice nurses to support people with intellectual disabilities and health needs. © The Author(s) 2022.},
	author_keywords = {GP consultations; health needs; intellectual disability; primary care},
	keywords = {Adolescent; Adult; Aged; Child; Child, Preschool; Cohort Studies; Electronic Health Records; England; Female; Health Services Needs and Demand; Humans; Infant; Intellectual Disability; Male; Middle Aged; Primary Health Care; Referral and Consultation; Time Factors; United Kingdom; Young Adult; adult; Article; cerebral palsy; clinical practice; cohort analysis; consultation; consultation time; Down syndrome; electronic health record; epilepsy; female; follow up; general practitioner; health care need; health care personnel; hearing impairment; human; intellectual impairment; male; observational study; percutaneous endoscopic gastrostomy; primary medical care; sensitivity analysis; visual impairment; adolescent; aged; child; comparative study; England; health service; infant; middle aged; patient referral; preschool child; primary health care; time factor; United Kingdom; young adult},
	correspondence_address = {F. Tyrer; Department of Population Health Sciences, University of Leicester, Leicester, University Road, LE1 7RH, United Kingdom; email: fct2@le.ac.uk},
	publisher = {Oxford University Press},
	issn = {02632136},
	coden = {FAPRE},
	pmid = {36440948},
	language = {English},
	abbrev_source_title = {Fam. Pract.},
	type = {Article},
	publication_stage = {Final},
	source = {Scopus},
	note = {Cited by: 4; All Open Access, Green Open Access, Hybrid Gold Open Access}
}

@ARTICLE{Wong20242445,
	author = {Wong, Angel Y.S. and Warren-Gash, Charlotte and Bhaskaran, Krishnan and Leyrat, Clémence and Banerjee, Amitava and Smeeth, Liam and Douglas, Ian J.},
	title = {Potential interactions between medications for rate control and direct oral anticoagulants: Population-based cohort and case-crossover study},
	year = {2024},
	journal = {Heart Rhythm},
	volume = {21},
	number = {12},
	pages = {2445 – 2454},
	doi = {10.1016/j.hrthm.2024.06.033},
	url = {https://www.scopus.com/inward/record.uri?eid=2-s2.0-85199456151&doi=10.1016%2fj.hrthm.2024.06.033&partnerID=40&md5=e6f8526bf1e0c221ceaa9a65a7591e78},
	affiliations = {Faculty of Epidemiology and Population Health, London School of Hygiene and Tropical Medicine, London, United Kingdom; Institute of Health Informatics, Faculty of Population Health Sciences, University College London UCL, London, United Kingdom},
	abstract = {Background: Direct oral anticoagulants (DOACs) are commonly co-prescribed with amiodarone/diltiazem/verapamil, but whether there is a drug interaction between these drugs is unclear. Objective: The purpose of this study was to investigate the risk of clinical outcomes associated with concomitant use of DOACs and amiodarone/diltiazem/verapamil. Methods: We identified DOAC users in the Clinical Practice Research Datalink Aurum from January 1, 2011, to December 31, 2019. We used a cohort design to estimate hazard ratios for ischemic stroke, myocardial infarction, venous thromboembolism, intracranial bleeding, gastrointestinal bleeding, other bleeding, cardiovascular mortality, and all-cause mortality, comparing DOACs + amiodarone/diltiazem/verapamil users and DOACs + beta-blocker users. A case-crossover design comparing odds of exposure to different drug initiation patterns for all outcomes in hazard window vs referent window within an individual also was conducted. Results: Of 397,459 DOAC users, we included 9075 co-prescribed amiodarone, 9612 co-prescribed diltiazem, and 2907 co-prescribed verapamil. There was no difference in risk of any outcomes between DOACs + amiodarone/diltiazem/verapamil users vs DOACs + beta-blocker users in the cohort design. However, in the case-crossover design, we observed an odds ratio (OR) of 2.09 (99% confidence interval [CI] 1.37–3.18) for all-cause mortality associated with initiation of a DOAC while taking amiodarone, which was greater than that observed for DOAC monotherapy (OR 1.30; 99% CI 1.25–1.35). Similar findings were observed for cardiovascular mortality and all-cause mortality respectively with diltiazem. Conclusion: Our study showed no evidence of higher bleeding or cardiovascular risk associated with co-prescribed DOACs and amiodarone, diltiazem, or verapamil. Elevated risks of cardiovascular and all-cause mortality were only observed during DOAC initiation when diltiazem/amiodarone were being taken. © 2024 Heart Rhythm Society},
	author_keywords = {Amiodarone; Diltiazem; Direct oral anticoagulant; Drug–drug interactions; Verapamil},
	keywords = {Administration, Oral; Aged; Amiodarone; Anti-Arrhythmia Agents; Anticoagulants; Atrial Fibrillation; Cross-Over Studies; Diltiazem; Drug Interactions; Drug Therapy, Combination; Factor Xa Inhibitors; Female; Heart Rate; Humans; Male; Middle Aged; Population Surveillance; Retrospective Studies; United States; Verapamil; acetylsalicylic acid; amiodarone; angiotensin receptor antagonist; apixaban; beta adrenergic receptor blocking agent; calcium channel blocking agent; corticosteroid; dabigatran; diltiazem; dipeptidyl carboxypeptidase inhibitor; edoxaban; macrolide; nonsteroid antiinflammatory agent; rivaroxaban; verapamil; amiodarone; antiarrhythmic agent; anticoagulant agent; blood clotting factor 10a inhibitor; diltiazem; verapamil; adult; all cause mortality; Article; bleeding; brain hemorrhage; cardiovascular mortality; clinical outcome; clinical practice; cohort analysis; controlled study; crossover procedure; female; gastrointestinal hemorrhage; heart infarction; human; ischemic stroke; major clinical study; male; monotherapy; sensitivity analysis; venous thromboembolism; aged; atrial fibrillation; clinical trial; combination drug therapy; complication; crossover procedure; drug effect; drug interaction; drug therapy; epidemiology; heart rate; middle aged; multicenter study; oral drug administration; population surveillance; procedures; retrospective study; United States},
	correspondence_address = {A.Y.S. Wong; Faculty of Epidemiology and Population Health, London School of Hygiene and Tropical Medicine, London, Keppel Street, WC1E 7HT, United Kingdom; email: Angel.Wong@lshtm.ac.uk},
	publisher = {Elsevier B.V.},
	issn = {15475271},
	coden = {HREHA},
	pmid = {38909715},
	language = {English},
	abbrev_source_title = {Heart Rhythm},
	type = {Article},
	publication_stage = {Final},
	source = {Scopus},
	note = {Cited by: 2}
}

@ARTICLE{Lo20241050,
	author = {Lo, David and Lawson, Claire and Gillies, Clare and Shabnam, Sharmin and Gaillard, Erol A. and Pinnock, Hilary and Quint, Jennifer K.},
	title = {Association between socioeconomic deprivation, ethnicity and health outcomes in preschool children with recurrent wheeze in England: a retrospective cohort study},
	year = {2024},
	journal = {Thorax},
	volume = {79},
	number = {11},
	pages = {1050 – 1059},
	doi = {10.1136/thorax-2023-221210},
	url = {https://www.scopus.com/inward/record.uri?eid=2-s2.0-85197628871&doi=10.1136%2fthorax-2023-221210&partnerID=40&md5=1286c9a703155147536825bd1d33cda5},
	affiliations = {Institute for Lung Health, NIHR Leicester Biomedical Research Centre, Department of Respiratory Sciences, University of Leicester, Leicester, United Kingdom; Department of Paediatric Respiratory Medicine, University Hospitals of Leicester NHS Trust, Leicester, United Kingdom; Department of Cardiovascular Sciences, NIHR Leicester Biomedical Research Centre, University of Leicester, Leicester, United Kingdom; Department of Health Sciences, NIHR Leicester Biomedical Research Centre, University of Leicester, Leicester, United Kingdom; Asthma UK Centre for Applied Research, Usher Institute of Population Health Sciences and Informatics, The University of Edinburgh, Edinburgh, United Kingdom; NHLI, Imperial College London, London, United Kingdom},
	abstract = {Background Preschool-aged children have among the highest burden of acute wheeze. We investigated differences in healthcare use, treatment and outcomes for recurrent wheeze/asthma in preschoolers from different ethno-socioeconomic backgrounds. Methods Retrospective cohort study using data from the Clinical Practice Research Datalink linked to Hospital Episode Statistics in England. We reported number of acute presentations and hospitalisations stratified by index of multiple deprivation (IMD) and ethnicity; and factors associated with treatment non-escalation, and hospitalisation rates using multivariable logistic and Poisson regression models. Results 194 291 preschool children were included. In children not trialled on asthma preventer medications, children from the most deprived IMD quintile (adjusted OR 1.67; 95% CI 1.53 to 1.83) and South Asian (1.77; 1.64 to 1.91) children were more likely to have high reliever usage and where specialist referral had not occurred, the odds of referral being indicated was higher in the most deprived quintile (1.39; 1.28 to 1.52) and South Asian (1.86; 1.72 to 2.01) children compared with the least deprived quintile and white children, respectively. Hospitalisation rates for wheeze/asthma were significantly higher in children from the most deprived quintile (adjusted IRR 1.20; 95% CI 1.13 to 1.27) compared with the least, and in South Asian (1.57; 1.44 to 1.70) and black (1.32; 1.22 to 1.42) compared with white children. Conclusions We identified inequalities in wheeze/ asthma treatment and morbidity in preschool children from more deprived, and non-white backgrounds. A multifaceted approach to tackle health inequality at both the national and local levels, which includes a more integrated and standardised approach to treatment, is needed to improve health outcomes in children with preschool wheeze/asthma. © Author(s) or their employer(s)2024.},
	author_keywords = {Asthma Epidemiology Child Paediatric asthma Paediatric Lung Disaese Asthma Asthma in primary care Clinical Epidemiology},
	keywords = {Asthma; Child, Preschool; England; Ethnicity; Female; Hospitalization; Humans; Infant; Male; Recurrence; Respiratory Sounds; Retrospective Studies; Social Deprivation; Socioeconomic Factors; beta 2 adrenergic receptor stimulating agent; bronchodilating agent; corticosteroid; leukotriene receptor stimulating agent; steroid; Article; asthma; child; clinical practice; cohort analysis; controlled study; ethnicity; female; forced expiratory volume; forced vital capacity; health care quality; health care system; health care utilization; health disparity; health outcome; hospital readmission; household income; human; major clinical study; male; nurse practitioner; outcome assessment; preschool child; prevalence; primary medical care; retrospective study; social isolation; socioeconomic background; vaccination; wellbeing; wheezing; abnormal respiratory sound; asthma; drug therapy; England; epidemiology; ethnicity; ethnology; hospitalization; infant; recurrent disease; social isolation; socioeconomics},
	correspondence_address = {D. Lo; Institute for Lung Health, NIHR Leicester Biomedical Research Centre, Department of Respiratory Sciences, University of Leicester, Leicester, United Kingdom; email: dkhl1@leicester.ac.uk},
[truncated: 15,100,592 more chars]
