# Supplementary material for: Academic impact and research data utilisation of the clinical practice research datalink: scientometric analyses
Source: Eur J Epidemiol. 2026 Jan 24;41(2):245–60. doi: 10.1007/s10654-025-01347-1 (PMC12975798; doi:10.1007/s10654-025-01347-1)
Supplement: Supplementary file 4 — Supplementary file4 (BIB 18 KB) [file 10654_2025_1347_MOESM4_ESM.bib]

Scopus
EXPORT DATE: 21 June 2025

@ARTICLE{Millson2000732,
	author = {Millson, D. and Frischer, M. and Croft, P. and Goadsby, Pj.},
	title = {Are triptans with enhanced lipophilicity used for the acute treatment of migraine associated with an increased consulting rate for depressive illness?},
	year = {2000},
	journal = {Cephalalgia},
	volume = {20},
	number = {8},
	pages = {732 – 737},
	doi = {10.1046/j.1468-2982.2000.00111.x},
	url = {https://www.scopus.com/inward/record.uri?eid=2-s2.0-0034494167&doi=10.1046%2fj.1468-2982.2000.00111.x&partnerID=40&md5=6f9bedcc77239b3477cbf73251b8aa65},
	affiliations = {Primary Care Sciences Research Centre, Keele University, Keele, United Kingdom; Institute of Neurology, London, Queen Square, United Kingdom; Department of Medicines Management, Primary Care Sciences Research Centre, Keele University, Keele, Staffordshire ST5 5BG, United Kingdom},
	abstract = {Sumatriptan, the first marketed triptan, acts predominantly as a peripheral 5-HT 1B/1D agonist. Recently launched (naratriptan and zolmitriptan) triptans with enhanced lipophilicity (TEL) may theoretically reduce central 5-HT levels, potentially exacerbating depressive illness. The aim of this study was to compare depressive illness patient consulting rates (PCR) between the newer triptans and sumatriptan treated patients. Migraine-diagnosed patients were identified from the West Midlands General Practice Research Database (GPRD). Univariate and logistic regression analyses were used to determine the relationship between age, sex, migraine duration, prior depression, prior and current triptan medication and the current PCR for depression. Of a total patient database of 642 000 patients 21 331 (3.3%) had a diagnosis of migraine. From 1993 to 1997, sumatriptan-treated migraineurs had significantly higher depression PCRs (22.3%) compared with non-triptan users (19.3%), a difference of 6.4% (95% confidence interval (CI) 4.6-8.4%, P<0.001). In the year (April 1997 to March 1998) following the launch of the TELs, depression PCRs were significantly higher among patients using these compounds compared with sumatriptan-treated patients (5.1%, CI 1.8-12.0%, P<0.05). However, after taking account of prior depression (odds ratio (OR) 6.45, 95% CI 3.63-11.43), TELs were not significantly associated with depression (OR 0.27, 95% CI 0.03-2.13). Furthermore, rates of newly diagnosed depression after treatment were similar in the two triptan groups (sumatriptan 4.2%; TELs 3.9%). Although, the TELs are being prescribed to patients with higher pre-existing rates of depression, they are not associated with subsequently increased consulting for depressive illness compared with patients taking sumatriptan. This study highlights the potential to use GPRD to test targeted hypotheses exploring pharmacovigilance issues for patients using new medicines.},
	author_keywords = {Depression; Migraine; Pharmacovigilance; Triptan},
	keywords = {Cohort Studies; Depression; Female; Humans; Indoles; Male; Migraine Disorders; Oxazolidinones; Piperidines; Referral and Consultation; Regression Analysis; Serotonin Agonists; Sumatriptan; Tryptamines; naratriptan; serotonin 1B agonist; serotonin 1D agonist; sumatriptan; zolmitriptan; article; depression; disease association; disease exacerbation; drug surveillance program; female; human; lipophilicity; major clinical study; male; migraine; outcomes research; regression analysis; risk benefit analysis},
	correspondence_address = {D. Millson; Department of Medicines Management, Primary Care Sciences Research Ctr., Keele University, Keele, Staffordshire ST5 5BG, United Kingdom; email: d.millson@keele.ac.uk},
	issn = {03331024},
	coden = {CEPHD},
	pmid = {11167903},
	language = {English},
	abbrev_source_title = {Cephalalgia},
	type = {Article},
	publication_stage = {Final},
	source = {Scopus},
	note = {Cited by: 10}
}

@ARTICLE{Haste19981759,
	author = {Haste, Frances and Charlton, John and Jenkins, Rachel},
	title = {Potential for suicide prevention in primary care? An analysis of factors associated with suicide},
	year = {1998},
	journal = {British Journal of General Practice},
	volume = {48},
	number = {436},
	pages = {1759 – 1763},
	url = {https://www.scopus.com/inward/record.uri?eid=2-s2.0-0031736091&partnerID=40&md5=364a59a372f4d9dff1d43eec40b07ee1},
	affiliations = {Office for National Statistics; Barking and Havering Health Authority; Office for National Statistics, London; WHO Collaborating Centre, Institute of Psychiatry, London; Barking and Havering Health Authority, Clock House, Barking IG11 8EY, East Street},
	abstract = {Background. General practitioners (GPs) need to be aware of the risk factors for suicide. GP records may provide clues to identifying the relative importance of such risk factors. Aims. To identify, in suicide cases and matched controls, the patterns of consultation, diagnosis, and treatment of mental illness, and recording of risk factors for suicide. To examine the usefulness of data routinely collected by GPs in computerized databases to investigate treatment of patients in general practice prior to suicide. Method. Case control study using GP records from the General Practice Research Database (GPRD). Three controls selected for each case, matched for age, sex, and duration of registration with practice. Information extracted of the prevalence of major disease; diagnosis of, and treatment, or referral for, mental illness; frequency of recording of recent life events; and consultations with the GP in the 12 months prior to death. Result. Of the 339 suicide cases recorded, 80% were male, which is similar to the national percentage for this age group. Females were more likely than males to have a history of mental illness and to have been diagnosed and treated for mental illness in the 12 months before death (59% versus 35%), and women were more likely to have previously attempted suicide (47% versus 27%). There was no significant difference between males and females in period of time since last contact with GP practice, but females consulted more frequently. Twenty-nine per cent of cases had not consulted their GP in the six months prior to death. In multivariate analysis, the following were identified as independent risk factors: history of attempted suicide; untreated serious mental illness (odds ratios > 20); recent (past 12 months) marital life event; alcohol abuse; frequent consultations with GP; and previous mental illness. Recording of life events by GPs was poor. Conclusions. Females at risk of suicide are more likely than males to have been diagnosed and treated for mental illness. It is likely that GPs are under-diagnosing and undertreating males at risk. Data from the GPRD give comparable results to those from other studies. The GPRD is a potentially useful tool for research into relatively uncommon events in general practice.},
	author_keywords = {General practitioners; Mental illness; Risk factors; Suicide},
	keywords = {Adolescent; Adult; Case-Control Studies; Family Practice; Female; Great Britain; Humans; Male; Middle Aged; Risk Factors; Suicide; alcohol; adolescent; adult; age; alcohol abuse; article; consultation; controlled study; data base; female; general practitioner; human; life event; major clinical study; male; mental disease; patient referral; primary health care; risk factor; sex; statistical analysis; suicide},
	issn = {09601643},
	coden = {BJGPE},
	pmid = {10198484},
	language = {English},
	abbrev_source_title = {Br. J. Gen. Pract.},
	type = {Article},
	publication_stage = {Final},
	source = {Scopus},
	note = {Cited by: 49}
}

@ARTICLE{Jick20001231,
	author = {Jick, Susan S. and Kremers, Hilal Maradit and Vasilakis-Scaramozza, Catherine},
	title = {Isotretinoin use and risk of depression, psychotic symptoms, suicide, and attempted suicide},
	year = {2000},
	journal = {Archives of Dermatology},
	volume = {136},
	number = {10},
	pages = {1231 – 1236},
	url = {https://www.scopus.com/inward/record.uri?eid=2-s2.0-0033623285&partnerID=40&md5=792e3ea93a97c5fb2376bb8457b13453},
	affiliations = {Boston Collaborative Drug Surveillance Program, Lexington, MA 02421, 11 Muzzey St, United States; Boston Collaborative Drug Surveillance Program, Boston University School of Medicine, Lexington, MA, United States; Global Drug Safety, F. Hoffmann-La Roche Ltd., Basel, Switzerland},
	abstract = {Background: It has been suggested that there is a causal association between isotretinoin therapy and the risk of depression, psychotic symptoms, suicide, and attempted suicide. Objective: To further investigate the proposed association between isotretinoin therapy and the risk of depression, psychotic symptoms, suicide, and attempted suicide using a formal study design. Design: Large population-based cohort studies. Setting: The Canadian Saskatchewan Health Database and the United Kingdom General Practice Research Database. Patients: Data were analyzed for 7195 isotretinoin users and 13 700 oral antibiotic users with ache from the Canadian Saskatchewan Health Database and for 340 isotretinoin users and 676 oral antibiotic users with ache from the United Kingdom General Practice Research Database. All subjects had computer-recorded histories of between 6 months and 5 years before, and at least 12 months after, their first isotretinoin or antibiotic prescription. Outcome Measure: Prevalence rates of neurotic and psychotic disorders, suicide, and attempted suicide were compared between isotretinoin and antibiotic users and within isotretinoin users as their own comparison (pretreatment vs posttreatment). The results were expressed as relative risks, calculated using multiple logistic regression analyses. Results: Relative risk estimates, comparing isotretinoin use and oral antibiotic use with nonexposure to either drug for newly diagnosed depression or psychosis, were approximately 1.0 regardless of the data source. Similarly, relative risk estimates were all around 1.0 when comparing before with after isotretinoin use. The relative risk estimate for suicide and attempted suicide was 0.9 (95% confidence interval, 0.3-2.4) when comparing current isotretinoin exposure with nonexposure. Conclusions: This study provides no evidence that use of isotretinoin is associated with an increased risk for depression, suicide, or other psychiatric disorders.},
	keywords = {Acne Vulgaris; Adolescent; Adult; Anti-Bacterial Agents; Child; Cohort Studies; Depression; Dermatologic Agents; Female; Great Britain; Humans; Isotretinoin; Male; Psychotic Disorders; Retrospective Studies; Risk Factors; Suicide; Suicide, Attempted; antibiotic agent; doxycycline; erythromycin; isotretinoin; minocycline; tetracycline; antiinfective agent; dermatological agent; isotretinoin; acne; adolescent; adult; antibiotic therapy; article; Canada; cohort analysis; comorbidity; data base; depression; female; human; major clinical study; male; multiple regression; prescription; prevalence; priority journal; psychosis; school child; suicide; suicide attempt; United Kingdom; acne vulgaris; chemically induced disorder; child; clinical trial; comparative study; depression; meta analysis; psychosis; retrospective study; risk factor; statistics; suicide; suicide attempt},
	correspondence_address = {S.S. Jick; Boston Collab. Drug Surveil. Prog., Lexington, MA 02421, 11 Muzzey St, United States; email: sjick@bu.edu},
	issn = {0003987X},
	coden = {ARDEA},
	pmid = {11030769},
	language = {English},
	abbrev_source_title = {Arch. Dermatol.},
	type = {Article},
	publication_stage = {Final},
	source = {Scopus},
	note = {Cited by: 249}
}

@ARTICLE{Hopkins201518,
	author = {Hopkins, C. and Andrews, P. and Holy, C.E.},
	title = {Does time to endoscopic sinus surgery impact outcomes in chronic rhinosinusitis? Retrospective analysis using the uk clinical practice research data},
	year = {2015},
	journal = {Rhinology},
	volume = {53},
	number = {1},
	pages = {18 – 24},
	doi = {10.4193/Rhin14.077},
	url = {https://www.scopus.com/inward/record.uri?eid=2-s2.0-84928803458&doi=10.4193%2fRhino14.077&partnerID=40&md5=67511927727524b8f3916345e0230959},
	affiliations = {Guy’s Hospital, ENT Department, London, United Kingdom; Royal National Throat, Nose and Ear Hospital, London, United Kingdom; Acclarent Inc, Menlo Park, CA, United States},
	abstract = {Background: Patients with chronic rhinosinusitis (CRS) refractory to medical management may elect endoscopic sinus surgery (ESS). Recent data showed that clinical outcomes of patients treated earlier outperformed those of patients treated later in the disease continuum. In this study, CRS-related healthcare utilisation of patients treated early versus late was analysed using the UKbased Clinical Practice Research Database. Methods: Two cohorts (“Early Cohort”: ESS within 12 months of first CRS diagnosis, versus “Late Cohort”: ≥ 5 years from diagnosis to ESS) were matched for age, gender, asthma, polyposis. Healthcare needs related to CRS were analysed post-operatively for 5 years. Results: Patients in the Late cohort used significantly more CRS-related care than patients in the Early cohort visits and 0.54 prescriptions per patient per year. A sub-analysis of patients with and without asthma indicated that patients in the Late cohort without asthma had healthcare needs equivalent to patients in the Early cohort with asthma. Conclusion: Delayed surgical intervention for CRS is associated with greater post-operative healthcare needs than ESS within 12 months of first CRS diagnosis. © 2015, AMC. All rights reserved.},
	author_keywords = {Health resources; Observational study; Paranasal sinuses; Sinusitis; Surgical endoscopy},
	keywords = {Asthma; Chronic Disease; Databases, Factual; Drug Prescriptions; Endoscopy; Female; Great Britain; Humans; Male; Middle Aged; Nasal Polyps; Rhinitis; Sinusitis; State Medicine; Time Factors; Treatment Outcome; Waiting Lists; asthma; chronic disease; complication; endoscopy; factual database; female; hospital admission; human; male; middle aged; national health service; nose polyp; prescription; rhinitis; sinusitis; statistics and numerical data; time; treatment outcome; United Kingdom},
	publisher = {AMC},
	issn = {03000729},
	coden = {RNGYA},
	pmid = {25756073},
	language = {English},
	abbrev_source_title = {Rhinology},
	type = {Article},
	publication_stage = {Final},
	source = {Scopus},
	note = {Cited by: 82; All Open Access, Bronze Open Access}
}

@ARTICLE{Rietbrock2009527,
	author = {Rietbrock, Stephan and Plumb, Jonathan M. and Gallagher, Arlene M. and Van Staa, Tjeerd P.},
	title = {How effective are dose-adjusted warfarin and aspirin for the prevention of stroke in patients with chronic atrial fibrillation? An analysis of the UK general practice research database},
	year = {2009},
	journal = {Thrombosis and Haemostasis},
	volume = {101},
	number = {3},
	pages = {527 – 534},
	doi = {10.1160/TH08-08-0499},
	url = {https://www.scopus.com/inward/record.uri?eid=2-s2.0-62549089712&doi=10.1160%2fTH08-08-0499&partnerID=40&md5=0932d1f9ee5a76d0e5dbf5b163180bf6},
	affiliations = {General Practice Research Database, Medicines and Healthcare products Regulatory Agency, London, United Kingdom; Boehringer Ingelheim, Ingelheim am Rhein, Germany; Utrecht Institute for Pharmaceutical Sciences, Utrecht University, Utrecht, Netherlands; General Practice Research Database, Medicines and Healthcare products Regulatory Agency, London SW8 5NQ, Nine Elms Lane, United Kingdom},
	abstract = {The objective of this study was to evaluate the rate of stroke associated with aspirin and warfarin in routine clinical practice. The study included patients aged 40+ with chronic atrial fibrillation (cAF) registered in the UK General Practice Research Da-tabase. The outcome was the rate of stroke during current, past and no use of aspirin and warfarin. The study included 51,807 cAF patients. There was no difference in the rate of stroke between current and past use of aspirin (relative rate [RR]=1.04 [95% confidence interval (C1) 0.94 - 1.15]), while the rate of stroke was reduced during current warfarin use compared to past use (RR=0.62 [95% C1 0.54 - 0.71 ]). For warfarin, a pattern of lower rates of stroke during current exposure and higher rates with past exposure was seen only in patients treated for atleast 6-12 months. For aspirin, no changes in the rates of stroke were observed with discontinuation of aspirin.The effectiveness of warfarin was dependent on the level of anticoagulation, with optimal risk reduction occurring within the recommended international normalised ratio (INR) range of 2.0 to 3.0.The proportion of patients achieving a stable INR within the target therapeutic range was at its lowest during the first three months of warfarin treatment. In conclusion, the results of this study support the effectiveness of warfarin treatment to reduce the rate of stroke in cAF patients in the general clinical practice setting, however the risk reduction is lower than that reported in clinical trials. © 2009 Schattauer GmbH.},
	author_keywords = {Isk factors; Pidemiological studies; Stroke prevention},
	keywords = {Adult; Aged; Aged, 80 and over; Anticoagulants; Aspirin; Atrial Fibrillation; Chronic Disease; Drug Therapy, Combination; Female; Fibrinolytic Agents; Follow-Up Studies; Great Britain; Humans; International Normalized Ratio; Male; Middle Aged; Risk Factors; Stroke; Time Factors; Warfarin; acetylsalicylic acid; warfarin; adult; aged; anticoagulant therapy; anticoagulation; article; chronic disease; chronic drug administration; drug efficacy; drug withdrawal; female; general practice; heart atrium fibrillation; human; international normalized ratio; major clinical study; male; priority journal; risk assessment; stroke; United Kingdom},
	correspondence_address = {T. P. Van Staa; General Practice Research Database, Medicines and Healthcare products Regulatory Agency, London SW8 5NQ, Nine Elms Lane, United Kingdom; email: Tjeerd.vanstaa@GPRD.com},
	issn = {03406245},
	coden = {THHAD},
	pmid = {19277415},
	language = {English},
	abbrev_source_title = {Thromb. Haemost.},
	type = {Article},
	publication_stage = {Final},
	source = {Scopus},
	note = {Cited by: 41}
}
