# Supplementary material for: Academic impact and research data utilisation of the clinical practice research datalink: scientometric analyses
Source: Eur J Epidemiol. 2026 Jan 24;41(2):245–60. doi: 10.1007/s10654-025-01347-1 (PMC12975798; doi:10.1007/s10654-025-01347-1)
Supplement: Supplementary file 5 — Supplementary file5 (BIB 171 KB) [file 10654_2025_1347_MOESM5_ESM.bib]

Scopus
EXPORT DATE: 21 June 2025

@ARTICLE{Tooley20001,
	author = {Tooley, P.J.H. and Cookson, R.F. and Jones, M. and Nuyts, G.D.},
	title = {Medical events and resource utilisation in cancer-pain patients treated with strong opioids: An analysis of the UK general practice research database},
	year = {2000},
	journal = {Journal of Outcomes Research},
	volume = {4},
	number = {1-14},
	pages = {1 – 14},
	url = {https://www.scopus.com/inward/record.uri?eid=2-s2.0-0033776487&partnerID=40&md5=50da27c311c19269e40058946fb6c4b3},
	affiliations = {Reading RG4 6UA, 13 Littlestead Close, Caversham Park, United Kingdom},
	abstract = {We studied the medical events and use of healthcare resources during general practitioner (GP) management of severe cancer pain. A total of 2 323 anonymised patient records were allocated to three cohorts depending on their initially prescribed strong opioid: TTS-fentanyl (TTS, n=270); immediate-release strong opioids (IRO, n=1909); and other sustained-release strong opioids (SRO, n=144). The groups were comparable for age. TTS tended to be used more in women. Median duration of cancer prior to strong opioid treatment was 7.1, 6.0, and 5.3 months in TTS, IRO and SRO, respectively. Mean duration of strong opioid treatment was 68 days (TTS), 97 days (IRO) and 92 days (SRO). TTS had a similar medical events profile to SRO, but a lower risk of important medical events than IRO. Compared to TTS, patients on IRO had more constipation (relative risk [RR] 1.49; 95% confidence interval [CI] 1.14-1.94), more nausea or vomiting (RR 1.43; 95% CI 1.09-1.88) and more cardiac events (RR 1.95; 95% CI 1.15-3.29); SRO patients had a greater incidence of cardiac events (RR 2.79; 95% CI 1.49-5.22). Compared to IRO and SRO, fewer TTS patients consumed additional pain medication, laxatives, antibiotics and central nervous system medication. Compared to TTS, IRO patients had a higher rate of hospitalisations (RR 1.95; 95% CI 1.14-3.31) and GP visits (RR 1.21; 95% CI 0.98-1.49). The use of TTS is associated with improved patient tolerability and a reduction in the use of healthcare resources when compared to other strong opioids.},
	author_keywords = {Cancer pain; Fentanyl; General practice; Morphine; Opioid; Resources},
	keywords = {antibiotic agent; antiemetic agent; anxiolytic agent; codeine; fentanyl; glucocorticoid; histamine H2 receptor antagonist; hypnotic agent; morphine; nonsteroid antiinflammatory agent; opiate agonist; penicillin derivative; proton pump inhibitor; tricyclic antidepressant agent; adult; aged; analgesia; article; cancer pain; constipation; cost of illness; data base; disease duration; female; general practice; heart disease; human; major clinical study; male; medical research; nausea; resource management; sustained release preparation; United Kingdom; vomiting},
	issn = {1369698X},
	coden = {JOREF},
	language = {English},
	abbrev_source_title = {J. Outcomes Res.},
	type = {Article},
	publication_stage = {Final},
	source = {Scopus},
	note = {Cited by: 5}
}

@ARTICLE{Jick1996321,
	author = {Jick, Hershel and Derby, Laura E. and Gurewich, Victor and Vasilakis, Catherine},
	title = {The risk of myocardial infarction associated with antihypertensive drug treatment in persons with uncomplicated essential hypertension},
	year = {1996},
	journal = {Pharmacotherapy},
	volume = {16},
	number = {3 I},
	pages = {321 – 326},
	url = {https://www.scopus.com/inward/record.uri?eid=2-s2.0-0029941385&partnerID=40&md5=9fb514ed81d5c0aa0487a9583cdcbf4f},
	affiliations = {Boston Collab. Drug Survlnc. Program, Boston University, Medical Center, Lexington, MA, United States; Vascular Research Laboratory, Deaconess Hospital, Boston, MA, United States; Department of Medicine, Harvard Medical School, Boston, MA, United States; Boston Collab. Drug Survlnc. Program, Lexington, MA 02173, 11 Muzzey Street, United States},
	abstract = {We conducted a case-control study based on computer-recorded information accrued in the United Kingdom General Practice Research Database to assess and compare the relation between different antihypertensive drug therapies and myocardial infarction in patients with no known clinical or laboratory risk factors for myocardial infarction other than hypertension. Cases were treated hypertensive patients with no other known risk factors who developed a first acute myocardial infarction between January 1, 1993, and October 31, 1994. They were ascertained from a review of the clinical record together with a questionnaire filled out by the attending general practitioner. Controls were matched to each case for age, sex, general practice, and index date. Antihypertensive therapy was derived from the computerized patient record. The study consisted of 210 cases and 793 controls. Compared with users of β-blockers alone, the adjusted relative risk (RR) estimates for all other treatment regimens were close to 1.0. A comparison of users of calcium channel blockers alone with users of β-blockers alone yielded a RR estimate of 0.9 (95% CI 0.5, 1.7). We conclude that the risk of acute myocardial infarction in otherwise healthy, treated hypertensive patients is not materially associated with the particular drug they receive.},
	keywords = {Adult; Aged; Antihypertensive Agents; Female; Great Britain; Humans; Hypertension; Information Systems; Male; Middle Aged; Myocardial Infarction; Product Surveillance, Postmarketing; Risk Assessment; antihypertensive agent; beta adrenergic receptor blocking agent; calcium channel blocking agent; dipeptidyl carboxypeptidase inhibitor; diuretic agent; methyldopa; acute heart infarction; adult; aged; antihypertensive therapy; article; controlled study; coronary risk; female; follow up; human; hypertension; major clinical study; male; risk assessment},
	issn = {02770008},
	coden = {PHPYD},
	pmid = {8726591},
	language = {English},
	abbrev_source_title = {PHARMACOTHERAPY},
	type = {Article},
	publication_stage = {Final},
	source = {Scopus},
	note = {Cited by: 80}
}

@ARTICLE{Rowlands2001533,
	author = {Rowlands, S. and Devalia, H. and Smith, C. and Hubbard, R. and Dean, A.},
	title = {Otitis externa in UK general practice: A survey using the UK General Practice Research Database},
	year = {2001},
	journal = {British Journal of General Practice},
	volume = {51},
	number = {468},
	pages = {533 – 538},
	url = {https://www.scopus.com/inward/record.uri?eid=2-s2.0-0034940516&partnerID=40&md5=f638bf0635030b00d12cc53f1d9da0cd},
	affiliations = {EPIC, Regeneration House, London N1 0BB, York Way, United Kingdom},
	abstract = {Background: Otitis externa is a common clinical problem in general practice and yet there are remarkably few data available on the demographic characteristics of patients with this condition and the approaches used by general practitioners (GPs) in the United Kingdom (UK) to manage it. Aim: To define the descriptive epidemiology of otitis externa in the general population, to describe the first-line drug treatment used by UK GPs, and to determine factors related to second disease episodes. Design of study: Epidemiological data survey. Setting: All cases of otitis externa occurring in 1997 in practices contributing data to the UK General Practice Research Database Method: Data were extracted on age, sex, date of episode of otitis externa, treatment prescribed, co-existing diagnoses of eczema and diabetes, referral to ear, nose, and throat departments and occurrence of subsequent episodes of disease. Arbitrarily a second episode of disease was defined as persistence if it occurred at 28 days or fewer after the first episode and recurrence if it occurred at more than 28 days after the first episode. Results: A diagnosis of otitis externa was common in all age groups and, except in the elderly, was more common in females than males. There was an increase in disease episodes at the end of the summer in all age groups except the 60 years and over group. In the majority of cases GPs prescribed ear drops (85%), but a significant proportion of patients were also prescribed oral antibiotics (21%). Referral to secondary care was uncommon (3%). Among patients prescribed ear-drop formulations, those containing both steroid and antibiotic or steroid alone were used most commonly and were associated with the lower rates of disease persistence but not recurrence. Among patients prescribed antibiotics, penicillins were prescribed most commonly. Disease persistence rates, and to a lesser extent disease recurrence rates, were higher in patients prescribed oral antibiotics. Conclusion: Otitis externa is a common condition and GPs can expect to see an excess of cases at the end of the summer. Topical ear drops are the most common treatment used in the UK. Patients prescribed steroid or steroid/antibiotic combination ear drops have fewer subsequent consultations for otitis externa over the following 28 days.},
	author_keywords = {Drug therapy; Epidemiology; Otitis externa; Prescriptions; Referral},
	keywords = {Adolescent; Adult; Age Distribution; Aged; Anti-Bacterial Agents; Anti-Inflammatory Agents; Child; Child, Preschool; Diabetes Complications; Drug Therapy, Combination; Eczema; Female; Great Britain; Humans; Male; Middle Aged; Otitis Externa; Physician's Practice Patterns; Prevalence; Recurrence; Regression Analysis; Risk Factors; Seasons; Sex Distribution; Steroids; aluminum acetate; amoxicillin; antibiotic agent; antiinfective agent; astringent agent; azithromycin; betamethasone; betamethasone sodium phosphate plus neomycin; cephalosporin derivative; chloramphenicol; clarithromycin; clioquinol plus flumethasone; clotrimazole; cotrimoxazole; dexamethasone; ear drops; erythromycin; flucloxacillin; gentamicin; hydrocortisone plus gentamicin; hydrocortisone plus neomycin plus polymyxin; macrolide; penicillin G derivative; penicillin V; prednisolone; steroid; tetracycline derivative; triamcinolone; triamcinolone plus neomycin; unclassified drug; unindexed drug; adolescent; adult; age; aged; article; child; consultation; controlled study; data base; diabetes mellitus; disease duration; drug formulation; drug use; eczema; epidemiological data; external otitis; factorial analysis; female; general practice; health survey; high risk population; hospital department; human; major clinical study; male; medical research; patient care; patient referral; persistent infection; prescription; prevalence; recurrent infection; seasonal variation; sex difference; summer; treatment outcome; United Kingdom},
	correspondence_address = {S. Rowlands; EPIC, Regeneration House, London N1 0BB, York Way, United Kingdom; email: sam.rowlands@epic-uk.org},
	issn = {09601643},
	coden = {BJGPE},
	pmid = {11462312},
	language = {English},
	abbrev_source_title = {Br. J. Gen. Pract.},
	type = {Article},
	publication_stage = {Final},
	source = {Scopus},
	note = {Cited by: 92}
}

@ARTICLE{Jordan20077,
	author = {Jordan, Kelvin and Clarke, Alexandra M. and Symmons, Deborah P.M. and Fleming, Douglas and Porcheret, Mark and Kadam, Umesh T. and Croft, Peter},
	title = {Measuring disease prevalence: A comparison of musculoskeletal disease using four general practice consultation databases},
	year = {2007},
	journal = {British Journal of General Practice},
	volume = {57},
	number = {534},
	pages = {7 – 14},
	url = {https://www.scopus.com/inward/record.uri?eid=2-s2.0-33846070317&partnerID=40&md5=6b23a74b1f507b13366eb0a7c5880f3c},
	affiliations = {Department of Biostatistics, Primary Care Musculoskeletal Research Centre, Keele University, Keele ST5 5BG, United Kingdom; Primary Care Musculoskeletal Research Centre, Keele University, Keele ST5 5BG, United Kingdom; Department of Primary Care Epidemiology, Primary Care Musculoskeletal Research Centre, Keele University, Keele ST5 5BG, United Kingdom; Arthritis Research Campaign Epidemiology Unit, University of Manchester, Manchester, United Kingdom; Rheumatology and Musculoskeletal Unit, Arthritis Research Campaign Epidemiology Unit, University of Manchester, Manchester, United Kingdom; RCGP Birmingham Research Unit, Birmingham, United Kingdom},
	abstract = {Background: Primary care consultation data are an important source of information on morbidity prevalence. It is not known how reliable such figures are. Aim: To compare annual consultation prevalence estimates for musculoskeletal conditions derived from four general practice consultation databases. Design of study: Retrospective study of general practice consultation records. Setting: Three national general practice consultation databases: i) Fourth Morbidity Statistics from General Practice (MSGP4, 1991/92), ii) Royal College of General Practitioners Weekly Returns Service (RCGP WRS, 2001), and iii) General Practice Research Database (GPRD, 1991 and 2001); and one regional database (Consultations in Primary Care Archive, 2001). Method: Age-sex standardised persons consulting annual prevalence rates for musculoskeletal conditions overall, rheumatoid arthritis, osteoarthritis and arthralgia were derived for patients aged 15 years and over. Results: GPRD prevalence of any musculoskeletal condition, rheumatoid arthritis and osteoarthritis was lower than that of the other databases. This is likely to be due to GPs not needing to record every consultation made for a chronic condition. MSGP4 gave the highest prevalence for osteoarthritis but low prevalence of arthralgia which reflects encouragement for GPs to use diagnostic rather than symptom codes. Conclusion: Considerable variation exists in consultation prevalence estimates for musculoskeletal conditions. Researchers and health service planners should be aware that estimates of disease occurrence based on consultation will be influenced by choice of database. This is likely to be true for other chronic diseases and where alternative symptom labels exist for a disease. RCGP WRS may give the most reliable prevalence figures for musculoskeletal and other chronic diseases. © British Journal of General Practice.},
	author_keywords = {Consultation and referral; Databases; Musculoskeletal disease; Prevalence},
	keywords = {Adolescent; Adult; Aged; Appointments and Schedules; Databases; Family Practice; Female; Great Britain; Humans; Male; Middle Aged; Musculoskeletal Diseases; Prevalence; Retrospective Studies; adolescent; adult; aged; article; consultation; data base; epidemiological data; female; general practice; health care planning; human; incidence; major clinical study; male; medical record review; morbidity; musculoskeletal disease; osteoarthritis; patient referral; prevalence; primary medical care; reliability; rheumatoid arthritis},
	correspondence_address = {K. Jordan; Primary Care Musculoskeletal Research Centre, Primary Care Sciences, Keele University, Keele ST5 5BG, United Kingdom; email: k.p.jordan@cphc.keele.ac.uk},
	issn = {09601643},
	coden = {BJGPE},
	pmid = {17244418},
	language = {English},
	abbrev_source_title = {Br. J. Gen. Pract.},
	type = {Article},
	publication_stage = {Final},
	source = {Scopus},
	note = {Cited by: 147}
}

@ARTICLE{Garcia Rodríguez1994311,
	author = {Garcia Rodríguez, Luis Alberto and Williams, Roger and Derby, Laura E. and Dean, Alan D. and Jick, Hershel},
	title = {Acute liver injury associated with nonsteroidal anti-inflammatory drugs and the role of risk factors},
	year = {1994},
	journal = {Archives of Internal Medicine},
	volume = {154},
	number = {3},
	pages = {311 – 316},
	doi = {10.1001/archinte.154.3.311},
	url = {https://www.scopus.com/inward/record.uri?eid=2-s2.0-0005665804&doi=10.1001%2farchinte.154.3.311&partnerID=40&md5=658f79241101de6383d8928d6484c504},
	affiliations = {Boston Collab. Drug Survlnc. Program, Boston University Medical Center, Lexington, MA, United States; Institute of Liver Studies, King's College, School of Medicine and Dentistry, London, United Kingdom; Value Added Medical Products Ltd., London, United Kingdom; Boston Collab. Drug Survlnc. Program, Boston University Medical Center, Lexington, MA 02173-5207, 11 Muzzey St, United States},
	abstract = {Background: Hospitalizations for acute liver injury in the absence of a viral infection or any other well-defined pathologic finding that could have caused it is rare. In this study, we included both outpatients and hospitalized patients with acute liver injury to estimate the risk of clinically important acute liver injury associated with the use of nonsteroidal anti-inflammatory drugs (NSAIDs) and to study the role of certain risk factors. Methods: This was a retrospective cohort study with secondary case-control analysis. The study included 536 general practitioners' practices in England and Wales for the period October 1987 through August 1991. A total of 625 307 persons who received more than 2 million prescriptions for one of 12 NSAIDs were followed up to estimate the risk of newly diagnosed acute liver injury. Results: There were 23 cases of acute liver injury. The incidence of acute liver injury was 3.7 per 100 000 NSAID users or 1.1 per 100 000 NSAID prescriptions. None of the cases had a fatal outcome. Sulindac was the only NSAID with a substantially greater risk than that for the overall NSAID group. Users of NSAIDs who had rheumatoid arthritis had a 10-fold increased risk of acute liver injury compared with NSAID-treated patients with osteoarthritis. Concomitant exposure to other hepatotoxic medications also increased the risk. Transient minor increases in liver test values were not a useful predictor of diagnosed NSAID-associated acute liver injury. Conclusions: Although NSAIDs have been found to be associated with acute liver injury in a small number of persons, the risk is sufficiently small as to be of minimal concern for most NSAIDs.},
	keywords = {acetylsalicylic acid; amoxicillin plus clavulanic acid; cimetidine; dextropropoxyphene plus paracetamol; diclofenac; diflunisal; erythromycin; fenbufen; fenoprofen; ibuprofen; indometacin; ketoprofen; mefenamic acid; naproxen; nifedipine; phenobarbital; piroxicam; prochlorperazine; salazosulfapyridine; sulindac; tenoxicam; thioridazine; trimethoprim; adult; aged; article; case control study; clinical article; clinical trial; controlled clinical trial; controlled study; female; human; liver injury; male; osteoarthritis; priority journal; rheumatoid arthritis; risk factor},
	publisher = {American Medical Association},
	issn = {00039926},
	coden = {AIMDA},
	pmid = {8297198},
	language = {English},
	abbrev_source_title = {ARCH. INTERN. MED.},
	type = {Article},
	publication_stage = {Final},
	source = {Scopus},
	note = {Cited by: 201}
}

@ARTICLE{Mann1992259,
	author = {Mann, R.D. and Hall, G. and Chukwujindu, J.},
	title = {Research implications of computerised primary care},
	year = {1992},
	journal = {Post Marketing Surveillance},
	volume = {5},
	number = {3},
	pages = {259 – 268},
	url = {https://www.scopus.com/inward/record.uri?eid=2-s2.0-0026534668&partnerID=40&md5=10201df2bd66f069fd81890e7fd90dab},
	affiliations = {VAMP Health Ltd., Bread Factory, London SW8 3QJ, 1a Broughton Street, United Kingdom},
	keywords = {ethinylestradiol; ethinylestradiol plus gestodene; gestodene; insulin; nitrazepam; temazepam; terodiline; triazolam; asthma; automation; conference paper; data base; diabetes mellitus; drug safety; drug therapy; epilepsy; human; hypertension; primary medical care; research; risk},
	issn = {02692333},
	coden = {PMSUE},
	language = {English},
	abbrev_source_title = {POST MARK. SURVEILL.},
	type = {Conference paper},
	publication_stage = {Final},
	source = {Scopus},
	note = {Cited by: 24}
}

@ARTICLE{Miller2011467,
	author = {Miller, David P. and Watkins, Stephanie E. and Sampson, Tim and Davis, Kourtney J.},
	title = {Long-term use of fluticasone propionate/salmeterol fixed-dose combination and incidence of cataracts and glaucoma among chronic obstructive pulmonary disease patients in the UK general practice research database},
	year = {2011},
	journal = {International Journal of COPD},
	volume = {6},
	number = {1},
	pages = {467 – 476},
	url = {https://www.scopus.com/inward/record.uri?eid=2-s2.0-84865291052&partnerID=40&md5=cc8ae9275a36dbe8c8c4cf685d9edbad},
	affiliations = {WorldWide epidemiology, Glaxosmithkline, Durham, NC, United States},
	abstract = {Objectives: Some large population-based studies have reported a dose-related increased risk of cataracts and glaucoma associated with use of inhaled corticosteroids (ICS) in patients with asthma or chronic obstructive pulmonary disease (COPD). We evaluated the association between use of ICS-containing products, specifically fluticasone propionate/salmeterol fixed-dose combination (FSC), and incidence of cataracts and glaucoma among patients with COPD in a large electronic medical record database in the United Kingdom. Methods: We identified a cohort of patients aged 45 years and over with COPD in the General Practice Research Database (GPRD) between 2003 and 2006. Cases of incident cataracts or glaucoma were defined based on diagnosis and procedure codes and matched to controls from the risk set to estimate odds ratios (OR) and 95% confidence intervals (CI). The association with FSC or ICS exposure was modeled using conditional logistic regression. Medication exposure was assessed with respect to recency, duration, and number of prescriptions prior to the index date. Average daily dose was defined as none, low (1-250 mcg), medium (251-500 mcg), high (501-1000 mcg), or very high (1001+ mcg) using futicasone propionate (FP) equivalents. Results: We identified 2941 incident cataract cases and 327 incident glaucoma cases in the COPD cohort (n = 53,191). FSC or ICS prescriptions were not associated with risk of incident cataracts or glaucoma for any exposure category, after adjusting for confounders. We observed a lack of a dose response in all analyses, where low dose was the reference group. The odds of cataracts associated with FSC dose were medium OR: 1.1 (95% CI: 0.9-1.4); high OR: 1.2 (95% CI: 0.9-1.5); and very high OR: 1.2 (95% CI: 0.9-1.7). The odds of glaucoma associated with FSC dose: medium OR: 1.0 (95% CI: 0.5-2.1); high OR: 1.0 (95% CI: 0.5-2.0); and very high OR: 1.0 (95% CI: 0.4-2.8). Conclusions: FSC or other ICS exposure was not associated with an increased odds of cataracts or glaucoma, nor was a dose-response relationship observed in this population-based nested case-control study of COPD patients in the United Kingdom. © 2011 Miller et al, publisher and licensee Dove Medical Press Ltd.},
	author_keywords = {Cataracts; Fluticasone propionate/salmeterol; Glaucoma; Inhaled corticosteroids; Risk},
	keywords = {Adrenergic beta-2 Receptor Agonists; Aged; Aged, 80 and over; Albuterol; Androstadienes; Bronchodilator Agents; Case-Control Studies; Cataract; Databases, Factual; Drug Administration Schedule; Drug Combinations; Female; General Practice; Glaucoma; Great Britain; Humans; Incidence; Logistic Models; Male; Middle Aged; Odds Ratio; Pulmonary Disease, Chronic Obstructive; Risk Assessment; Risk Factors; Time Factors; Treatment Outcome; fluticasone propionate plus salmeterol; androstane derivative; beta 2 adrenergic receptor stimulating agent; bronchodilating agent; drug derivative; fluticasone, salmeterol drug combination; salbutamol; adult; aged; article; cataract; chronic obstructive lung disease; controlled study; disease association; drug exposure; female; glaucoma; human; long term care; major clinical study; male; outcome assessment; prescription; quantitative analysis; treatment duration; case control study; cataract; chemically induced disorder; chronic obstructive lung disease; drug administration; drug combination; factual database; general practice; glaucoma; incidence; middle aged; risk; risk assessment; risk factor; statistical model; statistics; time; treatment outcome; United Kingdom},
	correspondence_address = {D. P. Miller; Glaxosmithkline, Research Triangle Park, NC 27709-3398, Five Moore Drive, PO Box 13398, United States; email: kourtney.j.davis@gsk.com},
	issn = {11782005},
	pmid = {22003292},
	language = {English},
	abbrev_source_title = {Int. J. COPD},
	type = {Article},
	publication_stage = {Final},
	source = {Scopus},
	note = {Cited by: 36}
}

@ARTICLE{Dunn200745,
	author = {Dunn, Nick and Lane, Dan and Everitt, Hazel and Little, Paul},
	title = {Use of antibiotics for sore throat and incidence of quinsy},
	year = {2007},
	journal = {British Journal of General Practice},
	volume = {57},
	number = {534},
	pages = {45 – 49},
	url = {https://www.scopus.com/inward/record.uri?eid=2-s2.0-33846056210&partnerID=40&md5=2435544f8d0dc8f17df7a3475f660f91},
	affiliations = {University of Southampton, Southampton SO16 7PX, Biomedical Sciences Building, United Kingdom; University of Southampton, Aldermoor Health Centre, Southampton SO16 7PX, Biomedical Sciences Building, United Kingdom},
	abstract = {Background: Quinsy is the most common major suppurative complication of sore throat. Evidence on the effectiveness of antibiotics in preventing quinsy is sparse. Aim: To assess the incidence of quinsy and the pattern of presentation, and to identify variables that predict the development of quinsy. Design of study: Case-control study. Setting: UK-wide primary care. Method: Retrospective analysis of data from the General Practice Research Database (GPRD) for the years 1995-1997. Results: There were 606 recorded cases of patients with quinsy, but only 192 (31%) of these patients presented following an initially uncomplicated sore throat. Patients with quinsy were more likely to be aged 21-40 years (odds ratio [OR] = 2.5, 95% confidence interval [CI] = 1.7 to 3.6, compared with other ages), smokers (OR = 2.5, 95% CI = 1.8 to 3.5), and male (OR = 1.6, 95% CI = 1.1 to 2.2). Quinsy developed very quickly for most patients (median of 2 days after tonsillitis and 3 days after a sore throat). For cases initially labelled as tonsillitis, there was a non-significant trend of antibiotics preventing quinsy (OR = 0.6, 95% CI = 0.3 to 1.3), but no evidence that antibiotics prevent quinsy for cases labelled as sore throat or pharyngitis (OR = 1.2, 95% CI = 0.7 to 2.2). Conclusion: Most patients with quinsy develop the condition rapidly, and many do not present with a respiratory tract infection to their GP first. The current low doses of antibiotics used in modern community settings may be less likely to protect against quinsy than the trial evidence suggests. © British Journal of General Practice.},
	author_keywords = {Antibiotics; Incidence; Quinsy; Sore throat},
	keywords = {Adult; Anti-Bacterial Agents; Epidemiologic Methods; Family Practice; Female; Great Britain; Humans; Male; Peritonsillar Abscess; Pharyngitis; Smoking; antibiotic agent; adolescent; adult; age distribution; antibiotic therapy; article; case control study; child; confidence interval; controlled study; disease course; dose response; drug use; female; human; incidence; infant; low drug dose; male; medical record review; peritonsillar abscess; pharyngitis; risk factor; sex difference; smoking; sore throat; tonsillitis},
	correspondence_address = {N. Dunn; University of Southampton, Southampton SO16 7PX, Biomedical Sciences Building, United Kingdom; email: nick.dunn@soton.ac.uk},
	issn = {09601643},
	coden = {BJGPE},
	pmid = {17244424},
	language = {English},
	abbrev_source_title = {Br. J. Gen. Pract.},
	type = {Article},
	publication_stage = {Final},
	source = {Scopus},
	note = {Cited by: 34}
}

@ARTICLE{Hollowell2003312,
	author = {Hollowell, Jennifer and Ruigómez, Ana and Johansson, Saga and Wallander, Mari-Ann and García-Rodríguez, Luis Alberto},
	title = {The incidence of bleeding complications associated with warfarin treatment in general practice in the United Kingdom},
	year = {2003},
	journal = {British Journal of General Practice},
	volume = {53},
	number = {489},
	pages = {312 – 314},
	url = {https://www.scopus.com/inward/record.uri?eid=2-s2.0-0347627893&partnerID=40&md5=f4c1f63c4ce1645f71749d1c2073da1b},
	affiliations = {Epidemiology Department, AstraZeneca R and D, S-431 83 Möndal, Sweden; Centro Espanol de Investigacion, Madrid, Spain},
	abstract = {The aim of this study was to estimate and explore the incidence of warfarin-related bleeding in a representative sample of patients in the United Kingdom. We identified 3958 patients aged 40 to 84 years, newly treated with warfarin and with no prior history of bleeding from the General Practice Research Database, and followed them for 12 months. The overall incidence of first-time, idiopathic bleeding was 15.2 per 100 patient-years of current warfarin exposure: the incidence of fatal/hospitalised and referred bleeding was 3.5 and 2.6 per 100 patient-years, respectively.},
	author_keywords = {Bleeding; Incidence; United Kingdom; Warfarin},
	keywords = {Adult; Aged; Aged, 80 and over; Cohort Studies; Family Practice; Female; Great Britain; Hemorrhage; Hospitalization; Humans; Incidence; Male; Middle Aged; Warfarin; warfarin; adult; aged; anamnesis; article; bleeding disorder; brain hemorrhage; data base; deep vein thrombosis; drug fatality; drug safety; epistaxis; female; gastrointestinal hemorrhage; general practice; hematoma; hematuria; hospitalization; human; idiopathic disease; incidence; intraocular hemorrhage; ischemic heart disease; lung embolism; major clinical study; male; patient referral; peripheral vascular disease; population research; skin bruising; statistical analysis; United Kingdom},
	correspondence_address = {J. Hollowell; Epidemiology Department, AstraZeneca R and D, S-431 83 Möndal, Sweden; email: jennifer.hollowell@astrazeneca.com},
	issn = {09601643},
	coden = {BJGPE},
	pmid = {12879832},
	language = {English},
	abbrev_source_title = {Br. J. Gen. Pract.},
	type = {Article},
	publication_stage = {Final},
	source = {Scopus},
	note = {Cited by: 33}
}

@ARTICLE{Majeed1999735,
	author = {Majeed, Azeem and Moser, Kath},
	title = {Age- and sex-specific antibiotic prescribing patterns in general practice in England and Wales in 1996},
	year = {1999},
	journal = {British Journal of General Practice},
	volume = {49},
	number = {446},
	pages = {735 – 736},
	url = {https://www.scopus.com/inward/record.uri?eid=2-s2.0-0032820591&partnerID=40&md5=7a26c757eca9c0baec389daa1bf12901},
	affiliations = {Office for National Statistics, London, United Kingdom; Office for National Statistics, London SW1V 2QQ, 1 Drummond Gate, United Kingdom},
	abstract = {Using data from 288 general practices in England and Wales contributing data to the General Practice Research Database in 1996, we derived age-sex specific antibiotic prescribing and exposure rates. The overall antibiotic prescribing rate was 607 per 1000 in males and 852 per 1000 in females. In both males and females, prescribing rates were highest in children aged 0-4 years and in the elderly. Prescribing rates in young and middle-aged women were substantially higher than in men of the same age. Overall, 29% of males and 39% of females were prescribed antibiotics in 1996. Children under five years of age were most likely to receive a prescription for an antibiotic. Antibiotic prescribing rates for the 288 practices in the study varied nearly five-fold, from 333 to 1616 per 1000. Reducing this variation and overall antibiotic prescribing rates will be major challenges for general practitioners.},
	author_keywords = {Antibiotics; Comparative; Prescribing rates; Primary care; Study},
	keywords = {antibiotic agent; adolescent; adult; age; aged; article; child; data base; drug use; female; general practice; human; infant; major clinical study; male; newborn; prescription; sex difference; United Kingdom},
	correspondence_address = {A. Majeed; Office for National Statistics, London SW1V 2QQ, 1 Drummond Gate, United Kingdom; email: azeem.majeed@ons.gov.uk},
	publisher = {Royal College of General Practitioners},
	issn = {09601643},
	coden = {BJGPE},
	pmid = {10756619},
	language = {English},
	abbrev_source_title = {Br. J. Gen. Pract.},
	type = {Article},
	publication_stage = {Final},
	source = {Scopus},
	note = {Cited by: 86}
}

@ARTICLE{Van Staa20001383,
	author = {Van Staa, T.P. and Leufkens, H.G.M. and Abenhaim, L. and Zhang, B. and Cooper, C.},
	title = {Oral corticosteroids and fracture risk: Relationship to daily and cumulative doses},
	year = {2000},
	journal = {Revmatologiia},
	volume = {39},
	number = {12},
	pages = {1383 – 1389},
	url = {https://www.scopus.com/inward/record.uri?eid=2-s2.0-0034502338&partnerID=40&md5=b829885327b656118eaf26782d508472},
	affiliations = {Department of Pharmacoepidemiology and Pharmacotherapy, University of Utrecht, Utrecht, Sorbonnelaan 16, Netherlands; Procter and Gamble Pharmaceuticals, Lovett House, Staines, Lovett Road, United Kingdom; Sir Mortimer B. Davis Jewish General Hospital, Centre for Clinical Epidemiology and Community Studies, Montreal, Que., Canada; McGill University, Department of Epidemiology and Biostatistics, Montreal, Que., Canada; MRC Environmental Epidemiology Unit, University of Southampton, Southampton General Hospital, Southampton, United Kingdom; MRC Environmental Epidemiology Unit, Southampton General Hospital, Southampton SO16 6YD, United Kingdom},
	abstract = {Objective. This study examined the effects of daily and cumulative oral corticosteroid doses on the risk of fractures. Methods. Information was obtained from the General Practice Research Database, which contains medical records of general practitioners in England and Wales. The study included 244 235 oral corticosteroid users and 244 235 controls. Results. Patients taking higher doses (at least 7.5 mg daily of prednisolone or equivalent) had significantly increased risks of non-vertebral fracture [relative rate (RR) = 1.44, 95% confidence interval (CI) 1.34-1.54], hip fracture (RR = 2.21, 95% CI 1.85-2.64) and vertebral fracture (RR = 2.83, 95% CI 2.35-2.40) relative to patients using oral corticosteroids at lower doses (less than 2.5 mg per day). Fracture risk was also elevated among people with higher cumulative exposure to oral corticosteroids over the study period, but this effect was almost wholly removed by adjustment for daily dose, age, gender and other confounding variables. Conclusions. These findings suggest that the adverse skeletal effects of oral corticosteroids manifest rapidly and are related to daily dose. The level of previous exposure to oral corticosteroids was not a strong determinant of the risk of fracture. Preventive measures against corticosteroid-induced osteoporosis should therefore be instituted as soon after the commencement of glucocorticoid therapy as possible. © 2000 British Society for Rheumatology.},
	author_keywords = {Epidemiology; Fracture; Glucocorticoids; Osteoporosis; Risk factors},
	keywords = {corticosteroid; glucocorticoid; prednisolone; adult; age; article; bone disease; controlled study; corticosteroid therapy; data base; dose response; drug effect; drug exposure; drug megadose; female; fracture; gender; general practitioner; hip fracture; human; information; major clinical study; male; medical record; osteoporosis; priority journal; risk; United Kingdom; vertebra fracture},
	publisher = {Medical Information Center},
	issn = {13100505},
	coden = {REVMF},
	pmid = {11136882},
	language = {English},
	abbrev_source_title = {Rheumatology (Bulgaria)},
	type = {Article},
	publication_stage = {Final},
	source = {Scopus},
	note = {Cited by: 597}
}

@ARTICLE{Derby1992235,
	author = {Derby, Laura E. and Jick, Hershel and Dean, Alan D.},
	title = {Antidepressant drugs and suicide},
	year = {1992},
	journal = {Journal of Clinical Psychopharmacology},
	volume = {12},
	number = {4},
	pages = {235 – 240},
	doi = {10.1097/00004714-199208000-00004},
	url = {https://www.scopus.com/inward/record.uri?eid=2-s2.0-0026703371&doi=10.1097%2f00004714-199208000-00004&partnerID=40&md5=3365f39aeabf2d3fed53c80543fb6db2},
	affiliations = {Boston University Medical Center, Lexington, MA, United States; Value Added Medical Products, Ltd. (VAMP Health), London, United Kingdom},
	abstract = {The current study provides estimated rates of suicide among users of antidepressant drugs. The data were derived from two population-based data resources: United Kingdom general practitioners using computers provided by Value Added Medical Products, Ltd., and Group Health Cooperative of Puget Sound. The results apply specifically to these populations. The overall rates of suicide in ever users of the study drugs usually used to treat depression were 6.5 x 10-4 person-years in persons present in the U.K. resource and 5.1 X 10-4 person-years in members of The Puget Sound group. Rates of suicide among users of particular antidepressant drugs varied somewhat, but the rates were consistent with biologic variability, with the possible exception of rates for mianserin (based on 4 exposed cases), which were higher than rates for other antidepressants. Consistent findings were (1) suicide rates are substantially higher in men than in women, and (2) the use of firearms as a mode of suicide is common in the northwest United States and uncommon in the United Kingdom. © 1992 by Williams & Wilkins.},
	keywords = {Adult; Aged; Aged, 80 and over; Antidepressive Agents; Depressive Disorder; Female; Great Britain; Human; Male; Middle Age; Risk Factors; Suicide; United States; amitriptyline; amoxapine; antidepressant agent; clomipramine; dosulepin; doxepin; flupentixol; imipramine; lofepramine; maprotiline; mianserin; perphenazine; protriptyline; trazodone; adult; aged; article; female; human; major clinical study; male; pharmacoepidemiology; priority journal; sex; suicide; united kingdom; united states},
	issn = {02710749},
	pmid = {1527225},
	language = {English},
	abbrev_source_title = {J. Clin. Psychopharmacol.},
	type = {Article},
	publication_stage = {Final},
	source = {Scopus},
	note = {Cited by: 30}
}

@ARTICLE{Nazareth1995343,
	author = {Nazareth, I. and King, M. and Davies, S.},
	title = {Care of schizophrenia in general practice: The general practitioner and the patient},
	year = {1995},
	journal = {British Journal of General Practice},
	volume = {45},
	number = {396},
	pages = {343 – 347},
	url = {https://www.scopus.com/inward/record.uri?eid=2-s2.0-0029062339&partnerID=40&md5=dde3e31ad94f1dc673da3df47cfc6eeb},
	affiliations = {Department of Primary Health Care, Univ. College London Medical School, Whittington Hospital, Highgate Hill, London N19 5NF, Archway Site, United Kingdom},
	abstract = {Background. The transfer of patients with chronic schizophrenia from large mental hospitals into the community has had an impact on the role of the general practitioner in the effective delivery of primary care services to these patients. Aim. A study was undertaken to assess the care available in general practice for patients with schizophrenia, the attitudes of general practitioners and patients to the care provided and the factors influencing patients' use of services. Method. Eighty three patients with a diagnosis of schizophrenia and 26 doctors in 13 London practices registered on the VAMP research bank took part in a series of structured and semi-structured interviews. This was followed by a systematic examination of the patients' case notes. Results. Only 14 patients (17%) had no active symptoms according to the present state examination interview and 52 (63%) were currently taking antipsychotic medication. Fifty three patients were in contact with a psychiatrist. Approximately one quarter of patients were visited by a community psychiatric nurse; in 18 of these 19 cases, the main reason for contact was reported to be for administration of medication by depot injection. In all but one case, patients seeing a community psychiatric nurse were also being seen by a psychiatrist. Sixteen doctors reported having had a consultation in the previous month with a patient's relative, friend or member of hostel staff. There were considerable differences between patients and their doctors in their attitudes to the use of services. Of the 26 general practitioners, 23 were enthusiastic about the possibility of introducing shared care records. Of the 54 patients in contact with a mental health professional, only 18 favoured the use of shared care records. Most of the doctors (19, 73%) reported they would welcome a psychiatric liaison service in their practice; 40% of 53 patients said they would not. Patients receiving antipsychotic drugs and patients registered with inner city practices attended their general practitioners more frequently than those not taking antipsychotic medication and those registered with suburban practices. Use of antipsychotic medication (adjusted odds ratio (OR) 8.2, 95% confidence interval (CI) 2.2 to 30.7, P<0.01), male sex (OR 5.8, 95% CI 1.5 to 22.1, P<0.01) and active symptoms on the present state examination (OR 4.1, 95% CI 1.0 to 17.5, P=0.06) were all predictive of current contact with mental health professionals. Conclusion. Family doctors were closely involved with the care of patients with schizophrenia and their relatives and were eager for increased liaison with secondary care services. Although patients were more resistant than doctors to management innovations this may reflect lack of familiarity with changes in community services. Greater input is needed by mental health professionals, particularly community psychiatric nurses, and some consideration of the burden of care in inner city practices is necessary in health service planning.},
	author_keywords = {Community mental health care; Doctors' attitudes; General practitioner services; Patients' attitudes; Schizophrenia},
	keywords = {Adult; Aged; Aged, 80 and over; Attitude to Health; Community Mental Health Services; Female; Great Britain; Humans; Male; Middle Aged; Physician-Patient Relations; Schizophrenia; neuroleptic agent; adult; aged; article; attitude; community mental health; female; general practitioner; health care delivery; health care utilization; human; interview; major clinical study; male; medical record; nurse; primary health care; psychiatrist; relative; schizophrenia; united kingdom; urban population},
	issn = {09601643},
	coden = {BJGPE},
	pmid = {7612336},
	language = {English},
	abbrev_source_title = {BR. J. GEN. PRACT.},
	type = {Article},
	publication_stage = {Final},
	source = {Scopus},
	note = {Cited by: 33}
}

@ARTICLE{Hall1988345,
	author = {Hall, G.C. and Luscombe, D.K. and Walker, S.R.},
	title = {Post-marketing surveillance using a computerised general practice data base},
	year = {1988},
	journal = {Pharmaceutical Medicine},
	volume = {2},
	number = {4},
	pages = {345 – 351},
	url = {https://www.scopus.com/inward/record.uri?eid=2-s2.0-0023904921&partnerID=40&md5=e9ed56a45cd2c0017d84e662308d6b64},
	affiliations = {United Kingdom},
	abstract = {1. The number of computerised general practices is increasing rapidly, and if the data can be aggregated to form a large data base the potential for epidemiological research is considerable. 2. In this study the feasibility of undertaking post-marketing surveillance using a general practice data base was investigated. 3. Data were found to be reliably collected, easily aggregated and analysed. 4. Guidelines for the computerisation of data by general practitioners are suggested.},
	keywords = {antiinfective agent; diclofenac; fenbufen; fenoprofen; histamine H2 receptor antagonist; ibuprofen; indometacin; mefenamic acid; naproxen; piroxicam; automation; computer analysis; data base; general practice; human; methodology; morbidity; peptic ulcer; short survey},
	issn = {02650673},
	coden = {PHMDE},
	language = {English},
	abbrev_source_title = {PHARM. MED.},
	type = {Article},
	publication_stage = {Final},
	source = {Scopus},
	note = {Cited by: 19}
}

@ARTICLE{Garcia Rodriguez19961327,
	author = {Garcia Rodriguez, Luis A. and Stricker, Bruno H. and Zimmerman, Hyman J.},
	title = {Risk of acute liver injury associated with the combination of amoxicillin and clavulanic acid},
	year = {1996},
	journal = {Archives of Internal Medicine},
	volume = {156},
	number = {12},
	pages = {1327 – 1332},
	doi = {10.1001/archinte.1996.00440110099013},
	url = {https://www.scopus.com/inward/record.uri?eid=2-s2.0-15844419903&doi=10.1001%2farchinte.156.12.1327&partnerID=40&md5=274dbd000ea3bbdd308041fd21853aa8},
	affiliations = {Ctro. Espanol Investigacion F., Universidad Complutense de Madrid, Madrid, Spain; Department of Internal Medicine II, Academic Hopsital Dijkzigt, Rotterdam, Netherlands; Netherlands Ctr. Monitoring A., Rijswijk, Netherlands; Department of Medicine, George Washington Univ. Med. Ctr., American Registry of Pathology, Washington, DC, United States; Ctro. Espanol Investigacion F., Madrid 28003, c/o Fernandez de la Hoj 78(1-H), Spain},
	abstract = {Background: Amoxicillin-clavulanic acid combination-associated hepatitis and jaundice was first identified in 1988. Numerous case reports and case series have been published since then, but there is no precise estimate of this risk. Methods: A retrospective cohort study in the United Kingdom to estimate the risk of acute liver injury associated with the combination of amoxicillin and clavulanic acid and compare it with the one of amoxicillin alone. Data were derived from a cohort of 93 433 users of the combination drug amoxicillin-clavulanic acid and 360 333 users of amoxicillin alone who were aged between 10 and 79 years and who were followed up from 1991 through 1992. After reviewing the information on subjects with suspected liver injury that was recorded on computer files, the clinical records of 177 patients from the attending general practitioners were requested. Results: They were 35 cases of idiopathic acute liver injury. None was fatal. There were 14 cases of acute liver injury among users of amoxicillin alone. The type of liver injury was hepatocellular in half the cases. There were 21 cases of acute liver injury among users of amoxicillin and clavulanic acid together. The type of liver injury was cholestatic in three quarters of the cases. The incidence rates and 95% confidence intervals (CIs) of developing acute liver injury associated with the combination of amoxicillin and clavulanic acid and amoxicillin alone were 1.7 (1.1-2.7) and 0.3 (0.2-0.5) per 10 000 prescriptions, respectively. The rate ratios and 95% CIs of acute liver injury for amoxicillin and clavulanic acid together compared with amoxicillin alone were 6.3 (3.2-12.7) for all patients and 8.4 (3.6-20.8) for patients presenting with jaundice. Among users of amoxicillin and clavulanic acid together, the risk of developing acute liver injury was more than 3 times greater after a course of 2 or more consecutive prescriptions than after a single course of therapy. The risk also increased with age among users of amoxicillin and clavulanic acid together. The combination of advancing age and repeated prescriptions resulted in a risk of developing acute liver injury greater than 1 per 1000 users of amoxicillin and clavulanic acid together. Conclusions: Use of the combination of amoxicillin and clavulanic acid is associated with a higher incidence of acute hepatic injury than the use of amoxicillin alone. The injury is mostly cholestatic. The greatest absolute risk of developing acute liver injury in users of amoxicillin and clavulanic acid together is among elderly patients who are receiving continuous therapy.},
	keywords = {Acute Disease; Adolescent; Adult; Aged; Amoxicillin; Anti-Bacterial Agents; Child; Clavulanic Acid; Clavulanic Acids; Cohort Studies; Databases, Factual; Drug Therapy, Combination; Female; Great Britain; Humans; Incidence; Liver Diseases; Male; Middle Aged; Penicillins; Retrospective Studies; Risk; alanine aminotransferase; alkaline phosphatase; amoxicillin; amoxicillin plus clavulanic acid; carbamazepine; clavulanic acid; erythromycin ethylsuccinate; flucloxacillin; imipramine; nitrofurantoin; nonsteroid antiinflammatory agent; paracetamol; quinine; trimethoprim; valproic acid; adolescent; adult; aged; article; child; cholestatic hepatitis; cohort analysis; controlled study; drug mixture; female; human; liver injury; liver toxicity; major clinical study; male; obstructive jaundice; prescription; priority journal; united kingdom},
	issn = {00039926},
	coden = {AIMDA},
	pmid = {8651842},
	language = {English},
	abbrev_source_title = {ARCH. INTERN. MED.},
	type = {Article},
	publication_stage = {Final},
	source = {Scopus},
	note = {Cited by: 192}
}

@ARTICLE{Julious2018,
	author = {Julious, Steven A. and Horspool, Michelle J. and Davis, Sarah and Franklin, Matthew and Smithson, W Henry and Norman, Paul and Simpson, Rebecca M. and Elphick, Heather and Bortolami, Oscar and Cooper, Cindy},
	title = {Open-label, cluster randomised controlled trial and economic evaluation of a brief letter from a GP on unscheduled medical contacts associated with the start of the school year: The PLEASANT trial},
	year = {2018},
	journal = {BMJ Open},
	volume = {8},
	number = {4},
	doi = {10.1136/bmjopen-2017-017367},
	url = {https://www.scopus.com/inward/record.uri?eid=2-s2.0-85056667393&doi=10.1136%2fbmjopen-2017-017367&partnerID=40&md5=4c26bfef92f7d6b543316f98f5ccee15},
	affiliations = {Medical Statistics Group, School of Health and Related Research (ScHARR), University of Sheffield, Sheffield, United Kingdom; Health Economics and Decision Sciences, School of Health and Related Research (ScHARR), University of Sheffield, Sheffield, United Kingdom; Department of General Practice, University of Cork, Cork, Ireland; Department of Psychology, University of Sheffield, Sheffield, United Kingdom; Respiratory Department, Sheffield Children's Hospital, Sheffield, United Kingdom; Clinical Trials Research Unit, School of Health and Related Research (ScHARR), University of Sheffield, Sheffield, United Kingdom},
	abstract = {Background Asthma is seasonal with peaks in exacerbation rates in school-age children associated with the return to school following the summer vacation. A drop in prescription collection in August is associated with an increase in the number of unscheduled contacts after the school return. Objective To assess whether a public health intervention delivered in general practice reduced unscheduled medical contacts in children with asthma. Design Cluster randomised trial with trial-based economic evaluation. Randomisation was at general practice level, stratified by size of practice. The intervention group received a letter from their general practitioner (GP) in late July outlining the importance of (re)taking asthma medication before the return to school. The control group was usual care. Setting General practices in England and Wales. Participants 12 179 school-age children in 142 general practices (70 randomised to intervention). Main outcome Proportion of children aged 5-16 years who had an unscheduled contact in September. Secondary endpoints included collection of prescriptions in August and medical contacts over 12 months (September-August). Economic endpoints were quality-adjusted life-years gained and health service costs. Results There was no evidence of effect (OR 1.09; 95% CI 0.96 to 1.25 against treatment) on unscheduled contacts in September. The intervention increased the proportion of children collecting a prescription in August by 4% (OR 1.43; 95% CI 1.24 to 1.64). The intervention also reduced the total number of medical contacts between September-August by 5% (incidence ratio 0.95; 95% CI 0.91 to 0.99). The mean reduction in medical contacts informed the health economics analyses. The intervention was estimated to save £36.07 per patient, with a high probability (96.3%) of being cost-saving. Conclusions The intervention succeeded in increasing children collecting prescriptions. It did not reduce unscheduled care in September (the primary outcome), but in the year following the intervention, it reduced the total number of medical contacts. Trial registration number ISRCTN03000938; Results. © 2018 Article author(s) (or their employer(s) unless otherwise stated in the text of the article). All rights reserved.},
	author_keywords = {adherence; asthma; cluster trial; CPRD; general practice; primary care; randomised controlled trial; scheduled care; school-age children; unscheduled care},
	keywords = {Adolescent; Appointments and Schedules; Asthma; Child; Child, Preschool; Cost-Benefit Analysis; England; Female; General Practice; Humans; Male; Office Visits; Practice Patterns, Physicians'; Public Health; Wales; antiasthmatic agent; adolescent; Article; asthma; child; controlled study; economic evaluation; England; female; general practice; general practitioner; health care cost; health economics; human; major clinical study; male; open study; preschool child; prescription; public health; quality adjusted life year; randomized controlled trial; school child; ambulatory care; asthma; clinical practice; cost benefit analysis; economics; hospital management; procedures; public health; Wales},
	correspondence_address = {C. Cooper; Medical Statistics Group, School of Health and Related Research (ScHARR), University of Sheffield, Sheffield, United Kingdom; email: s.a.julious@sheffield.ac.uk},
	publisher = {BMJ Publishing Group},
	issn = {20446055},
	pmid = {29678962},
	language = {English},
	abbrev_source_title = {BMJ Open},
	type = {Article},
	publication_stage = {Final},
	source = {Scopus},
	note = {Cited by: 6}
}

@ARTICLE{De Wilde200421,
	author = {De Wilde, S. and Carey, I.M. and Bremner, S.A. and Richards, N. and Hilton, S.R. and Strachan, D.P. and Cook, D.G.},
	title = {A comparison of the recording of 30 common childhood conditions in the Doctor's Independent Network and General Practice Research Databases.},
	year = {2004},
	journal = {Health statistics quarterly / Office for National Statistics},
	number = {22},
	pages = {21 – 31},
	url = {https://www.scopus.com/inward/record.uri?eid=2-s2.0-14144253663&partnerID=40&md5=f75a49b8be0a686d72d6faf3c949b501},
	affiliations = {Department of Community Health Sciences, St George's Hospital Medical School, London},
	abstract = {In this article we compare the recording of 30 common childhood conditions in two general practice databases of anonymised computerised medical records based on fundamentally different systems--the Doctor's Independent Network (DIN) database (Torex system) and the General Practice Research Database (GPRD) (In Practice Systems). Analysing the records of all children born 1990-1993 and followed for 5 years we found comparable results for most conditions, but differences between the hierarchical structures of the diagnostic coding systems (Read in DIN, OXMIS in GPRD) led to some differences between the databases. Practice variation was marked, but comparable between databases. Variation was greatest in conditions that are poorly defined clinically.},
	keywords = {Child, Preschool; Cohort Studies; Data Collection; Databases, Factual; Family Practice; Great Britain; Health Services Research; Humans; Infant; Infant, Newborn; International Classification of Diseases; Medical Records Systems, Computerized; Physician's Practice Patterns; Primary Health Care; article; clinical practice; cohort analysis; comparative study; factual database; general practice; health services research; human; infant; information processing; international classification of diseases; medical record; methodology; newborn; preschool child; primary health care; statistics; United Kingdom},
	issn = {14651645},
	pmid = {15704391},
	language = {English},
	abbrev_source_title = {Health Stat Q},
	type = {Article},
	publication_stage = {Final},
	source = {Scopus},
	note = {Cited by: 24}
}

@ARTICLE{Frischer1999253,
	author = {Frischer, M. and Heatlie, H. and Chapman, S. and Bashford, J. and Norwood, J.},
	title = {Switching between metered dose inhalers (MDIs) and dry powder inhalers (DPIs) in airways disease: An analysis of age-specific rates using the general practice research database},
	year = {1999},
	journal = {Journal of Applied Therapeutic Research},
	volume = {2},
	number = {4},
	pages = {253 – 259},
	url = {https://www.scopus.com/inward/record.uri?eid=2-s2.0-0033429861&partnerID=40&md5=4000a1e60d4cdbac6585f5081ab243c0},
	affiliations = {Department of Medicines Management, Keele University, Staffordshire ST5 5BG, United Kingdom},
	abstract = {While Prescribing Analysis and Cost (PACT) data provide information on dispensed prescriptions in primary care in the UK, the General Practice Research Database provides an opportunity for enhanced drug utilisation studies. This paper investigates the relative use of metered dose inhalers (MDIs) and dry powder inhalers (DPIs), by analysing the prescribing profiles of 5.790 patients being treated for airways disease. The results indicate that the use of DPIs was significantly greater among patients aged 5-17 and over 65. Overall, 26% of patients received bronchodilators via DPIs, although only 7% of patients receiving DPIs had previously been prescribed MDIs. The majority of switches occurred at the younger end of the age spectrum. Similar patterns were observed for corticosteriods. With the advent of cash limited budgets for primary care commission groups, reducing unnecessary initiation of DPIs could yield cost savings with no adverse effects on patients' health. Wholesale switching of chronic medication would be undesirable and untenable, but in the absence of complicating factors, doctor or nurse time invested in guiding patients through a switch could result in more effective disease management and contribute towards more rational prescribing in the treatment of airways disease.},
	author_keywords = {Asthma management; Delivery systems; General Practice Research Database; Rational prescribing},
	keywords = {beclometasone; beclometasone dipropionate; bronchodilating agent; budesonide; corticosteroid; fluticasone; salbutamol; salmeterol; terbutaline; adolescent; adult; age; aged; article; asthma; child; clinical trial; controlled clinical trial; controlled study; cost effectiveness analysis; data base; drug delivery system; drug formulation; human; infant; inhalational drug administration; major clinical study; metered dose inhaler; newborn; patient compliance; powder inhaler; priority journal; randomized controlled trial; respiratory tract disease},
	issn = {10292659},
	coden = {JATRF},
	language = {English},
	abbrev_source_title = {J. Appl. Ther. Res.},
	type = {Article},
	publication_stage = {Final},
	source = {Scopus},
	note = {Cited by: 3}
}

@ARTICLE{Jick2004345,
	author = {Jick, Hershel and Kaye, James A. and Black, Corri},
	title = {Incidence and prevalence of drug-treated attention deficit disorder among boys in the UK},
	year = {2004},
	journal = {British Journal of General Practice},
	volume = {54},
	number = {502},
	pages = {345 – 347},
	url = {https://www.scopus.com/inward/record.uri?eid=2-s2.0-2342538362&partnerID=40&md5=2ca14501db093217e228be609d0f34d0},
	affiliations = {Department of Medicine, Boston University School of Medicine, Lexington, MA, 11 Muzzey Street, United States; Dept. of Epidemiology/Biostatistics, Boston Univ. School of Public Health, Boston University, Lexington, MA, United States; Department of Public Health Medicine, University of Aberdeen, Aberdeen, United Kingdom},
	abstract = {Background: Drug treatment for attention deficit disorder (ADD) was rare in the United Kingdom (UK) until in the mid-1990s. This contrasts with North America, where such treatment has been used to treat ADD for many decades. Since no quantitative data on the incidence and prevalence of drug-treated ADD are available in the UK, we used the general practice research database (GPRD) to obtain such information. Aims: To provide estimates of incidence and prevalence of treated ADD in the UK for the years 1996-2001. Design of study: Follow-up study of boys aged 5-14 years. Setting: Data from UK general practices. Methods: From the GPRD, we identified all boys aged 5-14 years who were prescribed methylphenidate for ADD. Based on the population in that age and sex category, we estimated incidence rates and the prevalence for treated ADD for the years 1996-2001. Results: The incidence of first-time diagnosis of treated ADD increased among boys from the age of 5 years to reach a peak in boys aged 9-10 years, after which the incidence rate decreased. No material change in incidence was noted during the years 1996-2001. The prevalence of treated ADD was estimated to be 5.3 per 1000 boys in 1999. Conclusion: Drug treatment for ADD for boys treated for this disorder in the UK is substantially lower than the proportion of boys treated in North America. © British Journal of General Practice.},
	author_keywords = {Attention deficit and disruptive behaviour disorders; Attention deficit disorder; incidence; Management; Prevalence},
	keywords = {Adolescent; Attention Deficit Disorder with Hyperactivity; Central Nervous System Stimulants; Child; Child, Preschool; Dextroamphetamine; Follow-Up Studies; Great Britain; Humans; Incidence; Male; Methylphenidate; Prevalence; methylphenidate; adolescent; article; attention deficit disorder; controlled study; data analysis; data base; follow up; general practice; human; incidence; major clinical study; male; medical information; medical research; North America; population research; preschool child; prescription; prevalence; psychiatric diagnosis; school child; United Kingdom},
	correspondence_address = {H. Jick; Boston Collab. Drug Surv. Program, Boston University School of Medicine, Lexington, MA, 11 Muzzey Street, United States; email: Hjick@bu.edu},
	issn = {09601643},
	coden = {BJGPE},
	pmid = {15113516},
	language = {English},
	abbrev_source_title = {Br. J. Gen. Pract.},
	type = {Article},
	publication_stage = {Final},
	source = {Scopus},
	note = {Cited by: 36}
}

@ARTICLE{Rowlands2002658,
	author = {Rowlands, Sam and Moser, Kath},
	title = {Consultation rates from the General Practice Research Database},
	year = {2002},
	journal = {British Journal of General Practice},
	volume = {52},
	number = {481},
	pages = {658 – 660},
	url = {https://www.scopus.com/inward/record.uri?eid=2-s2.0-0036058832&partnerID=40&md5=e09e3304d716a174d07a01c95bb0392c},
	affiliations = {Health Centre, Hitchin, Hertfordshire SG5 1HF, Bedford Road, United Kingdom},
	abstract = {An analysis was undertaken of consultation rates in 226 UK general practices contributing to the General Practice Research Database. Over the period 1992-1998 the mean age-standardised consultation rate per person year at risk was 3.85 (3.01 for males and 4.71 for females). In contrast with younger ages, consultation rates among those aged 65 years and over showed an upward trend over the seven-year period. Consultation rates were higher in areas of low population density as compared with higher density areas.},
	author_keywords = {Consultation rate; Population density},
	keywords = {Adolescent; Adult; Age Distribution; Aged; Aged, 80 and over; Child; Child, Preschool; Databases, Factual; Family Practice; Female; Great Britain; Humans; Infant; Male; Middle Aged; Patient Acceptance of Health Care; Sex Distribution; adolescent; adult; age; aged; article; child; city; consultation; controlled study; data base; female; general practice; general practitioner; human; infant; male; medical research; newborn; nurse; population density; rural area; sex difference; socioeconomics; United Kingdom; urban area},
	correspondence_address = {S. Rowlands; Health Centre, Hitchin, Hertfordshire SG5 1HF, Bedford Road, United Kingdom; email: dr.rowlands@lister.enherts-tr.nhs.ukt},
	issn = {09601643},
	coden = {BJGPE},
	pmid = {12171226},
	language = {English},
	abbrev_source_title = {Br. J. Gen. Pract.},
	type = {Article},
	publication_stage = {Final},
	source = {Scopus},
	note = {Cited by: 35}
}

@ARTICLE{Soriano2003415,
	author = {Soriano, Joan B. and Kiri, V.A. and Maier, W.C. and Strachan, D.},
	title = {Increasing prevalence of asthma in UK primary care during the 1990s},
	year = {2003},
	journal = {International Journal of Tuberculosis and Lung Disease},
	volume = {7},
	number = {5},
	pages = {415 – 421},
	url = {https://www.scopus.com/inward/record.uri?eid=2-s2.0-0037545507&partnerID=40&md5=e37c3be57a132bcbfd5bca2a9cd48e53},
	affiliations = {Worldwide Epidemiology, GlaxoSmithKline R and D, Greenford, Middlesex UB6 0HE, Greenford Road, United Kingdom; Health Promotion Research Unit, London Sch. of Hyg./Trop. Medicine, London, United Kingdom; Department of Public Health Sciences, St. George's Hospital Medical School, London, United Kingdom},
	abstract = {OBJECTIVE: To estimate recent prevalence trends of physician-diagnosed asthma in primary care in the UK, and to test the hypothesis that the asthma epidemic in the UK peaked in the mid-1990s and is currently declining. METHODS: A retrospective cohort of asthma patients was obtained from the General Practice Research Database (GPRD). From January 1990 to February 1999, asthmatics were followed up to death, censoring or mention of chronic obstructive pulmonary disease (COPD) in their clinical record. Prevalence rates of ever and managed asthma were obtained by sex, age and calendar year. RESULTS AND CONCLUSION: From 1990 to 1998, annual prevalence rates of managed physician-diagnosed asthma in women rose from 3.01% (95% CI 2.99-3.03) to 5.14% (95% CI 5.10-5.18), and in men from 3.44% (95% CI 3.41-3.46) to 5.06% (95% CI 5.02-5.10) (P for trend <0.01 in both). In 1998, prevalence rates of managed asthma in children aged 5-14 affected 7.86% (95% CI 7.71-8.00) of girls and 10.30% (95% CI 10.15-10.47) of boys. Increasing prevalence rates in adult asthma (maximum 4.11% in 1998, 95% CI 4.03-4.19) and elderly asthma (maximum 3.37% in 1998, 95% CI 3.29-3.46) were observed as well in 1998. The study shows that the burden of asthma in UK primary care during the 1990s was still increasing.},
	author_keywords = {Asthma; Epidemiology; GPRD; Prevalence; UK},
	keywords = {Adult; Asthma; Comorbidity; Female; Great Britain; Health Services; Humans; Male; Prevalence; Primary Health Care; Retrospective Studies; adolescent; adult; age; aged; article; asthma; child; chronic obstructive lung disease; cohort analysis; death; epidemic; female; follow up; human; infant; major clinical study; male; prevalence; primary medical care; priority journal; retrospective study; sex; United Kingdom},
	correspondence_address = {J.B. Soriano; Worldwide Epidemiology, GlaxoSmithKline R and D, Greenford, Middlesex UB6 0HE, Greenford Road, United Kingdom; email: joan.b.soriano@gsk.com},
	issn = {10273719},
	coden = {IJTDF},
	pmid = {12757040},
	language = {English},
	abbrev_source_title = {Int. J. Tuberc. Lung Dis.},
	type = {Article},
	publication_stage = {Final},
	source = {Scopus},
	note = {Cited by: 51}
}

@ARTICLE{Fahey1996655,
	author = {Fahey, T.P. and Peters, T.J.},
	title = {A general practice-based study examining the absolute risk of cardiovascular disease in treated hypertensive patients},
	year = {1996},
	journal = {British Journal of General Practice},
	volume = {46},
	number = {412},
	pages = {655 – 659},
	url = {https://www.scopus.com/inward/record.uri?eid=2-s2.0-0029911487&partnerID=40&md5=514fecd50a512e891948a063cf417f43},
	affiliations = {Department of Social Medicine, University of Bristol, United Kingdom; Department of Social Medicine, University of Bristol, Canynge Hall, Bristol BS8 2PR, Whiteladies Road, United Kingdom},
	abstract = {Background. When managing hypertension, the assessment of the absolute risk of a cardiovascular event is now advocated as the most accurate way in which the risks and benefits of anti-hypertensive therapy should be judged. Most studies that have examined control of hypertension have relied solely on the blood pressure level attained after treatment, with no measurement of the likely absolute risk in individual patients. Aim. To assess control of hypertension by quantifying the 10-year absolute risk of cardiovascular disease in patients treated by their general practitioners, and to assess which risk factors are associated with uncontrolled hypertension in this group of patients. Method. A cross-sectional study was made of patients on drug treatment for hypertension in 18 Oxfordshire general practices subscribing to the VAMP (value-added medical products) computer system. The absolute risk of suffering a cardiovascular event in the following 10 years was measured according to each individual's risk factor profile. Factors associated with uncontrolled hypertension were ascertained using multiple logistic regression analysis. Results. Overall, 40.9% (37.6% to 44.1% of the hypertensive population had an absolute risk exceeding 20% of having a cardiovascular event in the following 10 years. The distribution of risk factors varies throughout the population. A higher blood pressure reading was strongly associated with an increased likelihood of high absolute risk, but high blood pressure readings in individual patients did not necessarily equate to a high absolute risk. The factors independently associated with uncontrolled hypertension were age, sex, past history of stroke, ischaemic heart disease and transient ischaemic attack, a body mass index greater than 30, diabetes, and current smoking. Conclusions. Absolute risk assessment maximizes the risk-benefit ratio in treated hypertensive patients. Individual control and management requires multifactorial assessment and management. Treatment of hypertension according to blood pressure reading alone is nor a reliable way of reducing the absolute risk of cardiovascular disease.},
	author_keywords = {Cardiovascular disease; Hypertension; Risk factors},
	keywords = {Adult; Aged; Cardiovascular Diseases; Cross-Sectional Studies; Family Practice; Female; Humans; Hypertension; Male; Middle Aged; Risk Assessment; Risk Factors; antihypertensive agent; antihypertensive therapy; article; body mass; cardiovascular disease; diabetes mellitus; general practice; human; hypertension; ischemic heart disease; major clinical study; risk assessment; risk factor; stroke; transient ischemic attack},
	issn = {09601643},
	coden = {BJGPE},
	pmid = {8978111},
	language = {English},
	abbrev_source_title = {BR. J. GEN. PRACT.},
	type = {Article},
	publication_stage = {Final},
	source = {Scopus},
	note = {Cited by: 12}
}

@ARTICLE{Walker1997816,
	author = {Walker, Alexander M. and Szneke, Priscilla and Bianchi, Lisa A. and Field, Leni G. and Sutherland, Lloyd R. and Dreyer, Nancy A.},
	title = {5-aminosalicylates, sulfasalazine, steroid use, and complications in patients with ulcerative colitis},
	year = {1997},
	journal = {American Journal of Gastroenterology},
	volume = {92},
	number = {5},
	pages = {816 – 820},
	url = {https://www.scopus.com/inward/record.uri?eid=2-s2.0-0030920762&partnerID=40&md5=9427f85d7033e1f103bf13cf8607fccf},
	affiliations = {USDA Human Nutrition Research Center on Aging, Tufts University, Boston, MA, United States; Epidemiology Resources, Inc., One Newton Executive Park, Newton Lower Falls, MA 02162, United States},
	abstract = {Objectives: The choice between sulfasalazine and 5-aminosalicylate (5- ASA) drugs in the management of patients with ulcerative colitis often depends on idiosyncrasies of drug tolerance and control of the disease in individual patients. We sought to evaluate whether there were population differences in the effect of 5-ASA and sulfasalazine on the occurrence of clinically recognized adverse events. We also attempted to determine whether there were differences in the use of concomitant steroids and in the rates of hospitalization. Methods: We reviewed a large computerized database drawn from general practices in the United Kingdom. There we found records of 2894 patients in whom general practitioners had diagnosed ulcerative colitis, and who were receiving ongoing medical therapy specific to ulcerative colitis. The period of data availability ran from the beginning of 1990 to the latter part of 1993. The average duration of observation was 2.1 yr per patient. Patient histories were categorized into distinct periods according to the dose of 5-ASAs and sulfasalazine, steroids, and immunosuppressants, and were further separated according to the activity of ulcerative colitis. Within these categories, we examined the initiation and discontinuation of steroids, incidence of new hospitalizations for ulcerative colitis, and clinical mention of adverse events. Results: New clinical mentions of hepatic, pancreatic, renal, and hematological events other than anemia were similar among the 5-ASAs and were very infrequent overall. Hospitalizations for ulcerative colitis occurred with similar frequency (about 15 hospitalizations per 100 patients per year) among users of those drugs. Patients receiving sulfasalazine had lower rates of initiation of prednisolone than did patients receiving 5-ASA, but sulfasalazine was used proportionately less often in patients who had been recently hospitalized, and it may be that sulfasalazine patients were somewhat less sick, overall, than were 5-ASA-using patients. The choice of drug did not affect discontinuation rates for prednisolone among established users. Conclusions: In the United Kingdom, during the period of this study, serious adverse reactions to drugs were not an important aspect of the management of patients with ulcerative colitis. Renal and pancreatic complications of sulfasalazine and 5-ASA therapy were extremely rare. Sulfasalazine and 5-ASA drugs have similar steroid-sparing properties. Disease-specific hospitalizations are approximately 100 times more common in ulcerative colitis patients than are serious adverse drug effects. Considerations of drug efficacy should therefore dominate the choice between therapeutic agents.},
	keywords = {Adolescent; Adult; Aged; Aged, 80 and over; Aminosalicylic Acids; Anti-Inflammatory Agents; Anti-Inflammatory Agents, Non-Steroidal; Colitis, Ulcerative; Female; Gastrointestinal Agents; Great Britain; Hospitalization; Humans; Male; Medical Records; Mesalamine; Middle Aged; Prednisolone; Retrospective Studies; Sulfasalazine; Treatment Outcome; mesalazine; salazosulfapyridine; steroid; adolescent; adult; aged; article; drug effect; female; hematologic disease; hospitalization; human; kidney disease; kidney failure; major clinical study; male; nephritis; nephrotic syndrome; neutropenia; pancreas disease; priority journal; thrombocytopenia; ulcerative colitis},
	issn = {00029270},
	coden = {AJGAA},
	pmid = {9149192},
	language = {English},
	abbrev_source_title = {Am. J. Gastroenterol.},
	type = {Article},
	publication_stage = {Final},
	source = {Scopus},
	note = {Cited by: 34}
}

@ARTICLE{Jick1993461,
	author = {Jick, Susan S. and Jick, Hershel and Dean, Alan D.},
	title = {A Follow-Up Safety Study of Ciprofloxacin Users},
	year = {1993},
	journal = {Pharmacotherapy: The Journal of Human Pharmacology and Drug Therapy},
	volume = {13},
	number = {5},
	pages = {461 – 464},
	doi = {10.1002/j.1875-9114.1993.tb04307.x},
	url = {https://www.scopus.com/inward/record.uri?eid=2-s2.0-0027522061&doi=10.1002%2fj.1875-9114.1993.tb04307.x&partnerID=40&md5=1c2dab1c56a156b32d4d0b195c1e0e3b},
	affiliations = {Boston University Medical Center, Lexington, Massachusetts, United States; Value Added Medical Products, Ltd., London, United Kingdom},
	abstract = {We followed 37,233 outpatients for 45 days after receiving a prescription for ciprofloxacin to identify any newly diagnosed, important illnesses that might have been caused by the drug. For 29 users the role of ciprofloxacin in the etiology of the illness could not be confidently ruled out (7.79/10,000 persons; 95% CI 5.42‐11.18). In only seven was a causal relation to ciprofloxacin considered likely: three skin reactions and one case each of thrombocytopenia, “headache, nausea, and shakes,” hallucinations, and palpitations. No fatal illnesses occurred, and all patients recovered after discontinuing the drug. In addition, few cases of photosensitivity were associated with the agent. We conclude that important adverse reactions attributable to ciprofloxacin are uncommon. 1993 Pharmacotherapy Publications Inc.},
	keywords = {Central Nervous System Diseases; Ciprofloxacin; Follow-Up Studies; Human; Hyperglycemia; Hypoglycemia; Kidney Diseases; Liver Diseases; Prescriptions, Drug; Product Surveillance, Postmarketing; Skin Diseases; Support, Non-U.S. Gov't; Thrombocytopenia; ciprofloxacin; adolescent; adult; aged; article; child; data base; drug safety; drug surveillance program; drug use; female; hallucination; headache; heart palpitation; human; major clinical study; male; medical record; photosensitivity; prescription; priority journal; rash; thrombocytopenia},
	issn = {02770008},
	pmid = {8247912},
	language = {English},
	abbrev_source_title = {Pharmacotherapy},
	type = {Article},
	publication_stage = {Final},
	source = {Scopus},
	note = {Cited by: 35}
}

@ARTICLE{Fleming1994161,
	author = {Fleming, D.M.},
	title = {Practice based information systems for monitoring medicines},
	year = {1994},
	journal = {Pharmaceutical Medicine},
	volume = {8},
	number = {3-4},
	pages = {161 – 176},
	url = {https://www.scopus.com/inward/record.uri?eid=2-s2.0-0028606552&partnerID=40&md5=a4d8f9d66f546ee5e13d56ff58a71284},
	affiliations = {Birmingham Research Unit, Royal Coll. of General Practitioners, Harborne, Birmingham B17 9DB, 54 Lordswood Road, United Kingdom},
	author_keywords = {adverse drug reaction monitoring; computers; drug safety; general practice; pharmacovigilance},
	keywords = {adverse drug reaction; computer; data base; drug safety; general practice; human; information system; law; monitoring; short survey},
	issn = {02650673},
	coden = {PHMDE},
	language = {English},
	abbrev_source_title = {PHARM. MED.},
	type = {Short survey},
	publication_stage = {Final},
	source = {Scopus},
	note = {Cited by: 1}
}

@ARTICLE{Mannino1992119,
	author = {Mannino, S. and Garcia-Rodriguez, L.A. and Jick, S.S.},
	title = {NSAIDs, quinolones and convulsions: An epidemiologic approach},
	year = {1992},
	journal = {Post Marketing Surveillance},
	volume = {6},
	number = {2},
	pages = {119 – 128},
	url = {https://www.scopus.com/inward/record.uri?eid=2-s2.0-0026438796&partnerID=40&md5=b1cf7340d60d8d8f02d6822d13d39f6a},
	affiliations = {Department of Drug Safety, Hoffmann-La Roche AG, CH-4002 Basel, Switzerland},
	abstract = {In the past few years, a few cases have been published where convulsions were reported as the result of a likely interaction between quinolones and NSAIDs. To validate these anecdotal reports with an epidemiologic approach, a study was conducted to estimate the risk of newly diagnosed convulsions following concomitant use of NSAIDs and quinolones. We used as a data source the VAMP database in the UK. We identified from the computer files all the recipients of NSAIDs and quinolones between 1988 and 1990 in three different cohorts of exposure: (1) NSAIDs only (90007 patients); (2) quinolones only (n = 1860); (3) NSAIDs and quinolones concomitantly (n = 856). We identified all the cases of epilepsy, convulsions, fits and other potentially related neuropsychiatric symptoms occurring among the subjects without a prior history, within 30 days after a prescription for a quinolone and 60 days after a prescription for a NSAID. We identified from the computer files 22 eligible cases in the NSAID group and one in the NSAIDs + quinolones cohort. After reviewing both the computerised and the medical records obtained directly from the GPs, we excluded cases for whom (1) the outcome was present prior to drug exposure; (2) the event had another cause clinically diagnosed; (3) case status was not confirmed; (4) records could not be obtained. After the exclusion criteria were applied, one case, in the NSAID group, was retained for analysis. Therefore, the estimated risk was: 0/856 (95% CI = 0, 430/100000) for users of NSAID + quinolones; 0/1860 (95% CI = 0, 198/100000) for users of quinolones alone; 1/90007 (95% CI = 0, 6/100000) for users of NSAIDs alone. This study suggests that incident cases of convulsions following treatment with both NSAIDs and quinolones, or quinolones or NSAIDs alone, are rare.},
	keywords = {ciprofloxacin; diclofenac; enoxacin; fenbufen; fenoprofen; flurbiprofen; ibuprofen; indometacin; ketoprofen; nalidixic acid; naproxen; nonsteroid antiinflammatory agent; piroxicam; quinoline derived antiinfective agent; sulindac; adult; aged; article; computer; convulsion; female; human; male; medical record; risk assessment},
	issn = {02692333},
	coden = {PMSUE},
	language = {English},
	abbrev_source_title = {POST MARK. SURVEILL.},
	type = {Article},
	publication_stage = {Final},
	source = {Scopus},
	note = {Cited by: 6}
}

@ARTICLE{Li201377,
	author = {Li, Lin and Setoguchi, Soko and Cabral, Howard and Jick, Susan},
	title = {Opioids and risk of type 2 diabetes in adults with non-cancer pain},
	year = {2013},
	journal = {Pain Physician},
	volume = {16},
	number = {1},
	pages = {77 – 88},
	url = {https://www.scopus.com/inward/record.uri?eid=2-s2.0-84872765848&partnerID=40&md5=c8a337a897e5c338f75a5f080c4c2bb2},
	affiliations = {Boston University, School of Medicine, Boston, MA, United States; Duke Clinical Research Institute, Durham, NC, United States; Boston University School of Public Health, Boston, MA, United States},
	abstract = {Background: While the use of opioids for chronic non-cancer pain (CNCP) has increased dramatically in the past 2 decades, concern exists about the safety of opioids, particularly with the extensive use among individuals with CNCP. Objective: To assess the risk of type 2 diabetes (T2D) among adults exposed to opioids for non-cancer pain. Study Design: Nested case-control study. Setting: United Kingdom-based General Practice Research Database (GPRD). Methods: Among 1.7 million opioid users with at least one prescription for an opioid to treat non-cancer pain in the GPRD (1990 - 2008), we identified all incident T2D cases with at least 2 years of medical history before their first diagnosis (index date). For each case we randomly selected up to 2 controls matched on age, gender, index date, and general practice. The same eligibility requirements were applied to controls as to cases. We defined "any exposure" as at least 2 prescriptions for an opioid within 2 years before the index date and defined "nonuse" as no use or only one prescription within 2 years (reference). For any exposure to opioids we further evaluated timing of use, cumulative use, and individual opioid type. Conditional logistic regression was used to estimate adjusted odds ratios (AORs) and 95% confidence intervals (CIs) controlling for confounders. Results: We identified 50,468 T2D cases to which we matched 100,415 controls. Cases were more likely than controls to be former smokers, heavier, and to have more comorbidities, co-medications, and visits to their general practitioners. After adjusting for important confounders there was no increased risk for T2D among those exposed to any opioid compared to nonusers (AOR = 1.03, 95% CI 1.00 - 1.06). The results did not change when we evaluated timing of use, cumulative use, or individual opioid type. Limitations: Misclassification of exposure may have occurred; limited data for some individual opioid types. Conclusion: This study found no association between use of opioids and risk of T2D among non-cancer adults.},
	author_keywords = {Adults; General practice research database gprd; Nested case-control; Non-cancer pain; Opioids; Safety; Type 2 diabetes},
	keywords = {acetylsalicylic acid; anticonvulsive agent; antidepressant agent; antihypertensive agent; antilipemic agent; buprenorphine; codeine; dextropropoxyphene; diamorphine; dihydrocodeine; fentanyl; meptazinol; morphine; neuroleptic agent; nonsteroid antiinflammatory agent; opiate; oral contraceptive agent; oxycodone; paracetamol; pethidine; steroid; tramadol; adult; article; case control study; comorbidity; controlled study; drug use; female; general practitioner; human; major clinical study; male; non insulin dependent diabetes mellitus; non-cancer pain; pain; prescription; risk assessment; risk factor; United Kingdom},
	correspondence_address = {S. Jick; not available, Lexington, MA 02421, 11 Muzzey Street, United States; email: Sjick@bu.edu},
	publisher = {American Society of Interventional Pain Physicians},
	issn = {15333159},
	coden = {PPAHA},
	pmid = {23340536},
	language = {English},
	abbrev_source_title = {Pain Phys.},
	type = {Article},
	publication_stage = {Final},
	source = {Scopus},
	note = {Cited by: 9}
}

@ARTICLE{Williamson2006170,
	author = {Williamson, Ian and Benge, Sarah and Mullee, Mark and Little, Paul},
	title = {Consultations for middle ear disease, antibiotic prescribing and risk factors for reattendance: A case-linked cohort study},
	year = {2006},
	journal = {British Journal of General Practice},
	volume = {56},
	number = {524},
	pages = {170 – 175},
	url = {https://www.scopus.com/inward/record.uri?eid=2-s2.0-33644815934&partnerID=40&md5=8930c4c3f9d4069a7a820a8506b7b9e5},
	affiliations = {Department of Primary Medical Care, Community Clinical Science Division, University of Southampton, Southampton SO16 5ST, Aldermoor Close, United Kingdom; Research and Development Support Unit, School of Medicine, University of Southampton, Southampton SO16 5ST, Aldermoor Close, United Kingdom},
	abstract = {Background: Otitis media is the most common reason for children to receive antibiotics, but there is no evidence about the effect of prescribing on reattendance. Aim: To evaluate the changing workload of middle ear disease in general practice, and the impact on surgery reattendance of prescribing antibiotics at first attendance. Design of study: A case-linked cohort analysis for antibiotic prescribing versus no prescribing at first consultation event. Setting: Two hundred and ninety-one practices spread throughout the UK recording for the General Practice Research Database (GPRD) and incorporating individual patient data records for 2 265 574 patients. Method: All middle ear disease coded events that can be classed within acute otitis media (AOM) or glue ear sub-categories (and excluding chronic suppurative otitis media) were selected for analysis when the first event was from 1991-2001. The effect of antibiotic prescription on the risk of reattendance using Cox proportional hazards regression was analysed. Results: Total consultations for AOM have fallen markedly over this decade, and glue ear consultations have risen but by a much smaller extent (26 000 decrease versus 4000 increase in consultations per year), which makes relabelling an unlikely explanation of the fall in AOM consultations. In the 2-10 years age range, consultations for AOM fell from 105.3 to 34.7 per 1000 per year, with glue ear consultations unaltered (15.2 to 16.7 per 1000 per year). Antibiotic prescribing for AOM has stayed remarkably constant,(80-84% of consultations), but antibiotic prescribing for glue ear has risen sharply (13 to 62%). Prescribing antibiotics increased the risk of reattendance for AOM (hazard ratio [HR] = 1.09, 95% confidence interval [CI] = 1.07 to 1.10) and has reduced the risk of reattendance for glue ear (HR = 0.92, 95% CI = 0.88 to 0.96). Conclusion: Prescribing antibiotics for AOM probably increased reattendance, but the opposite effect has been noted for glue ear, which suggests a treatment effect of antibiotics in glue ear. Further research is needed to clarify whether this possible benefit is worth the known harms, and if so in which subgroups of children. ©British Journal of General Practice 2006.},
	author_keywords = {Acute disease; Antibiotics; Case studies; Cohort studies; Otitis media with effusion; Reattendance; Risk factors},
	keywords = {Adolescent; Adult; Anti-Bacterial Agents; Child; Child, Preschool; Cohort Studies; Family Practice; Female; Humans; Infant; Male; Multivariate Analysis; Otitis Media; Physician's Practice Patterns; Recurrence; Referral and Consultation; Risk Factors; Treatment Outcome; Workload; antibiotic agent; acute otitis media; adolescent; adult; article; child; cohort analysis; confidence interval; consultation; female; general practice; general practitioner; human; major clinical study; male; middle ear disease; multivariate analysis; prescription; regression analysis; risk factor; scoring system; United Kingdom},
	correspondence_address = {I. Williamson; Department of Primary Medical Care, Community Clinical Science Division, University of Southampton, Southampton SO16 5ST, Aldermoor Close, United Kingdom; email: I.G.Williamson@soton.ac.uk},
	issn = {09601643},
	coden = {BJGPE},
	pmid = {16536956},
	language = {English},
	abbrev_source_title = {Br. J. Gen. Pract.},
	type = {Article},
	publication_stage = {Final},
	source = {Scopus},
	note = {Cited by: 52}
}

@ARTICLE{Talley20031107,
	author = {Talley, Nicholas J. and Jones, Michael and Nuyts, Guy and Dubois, Dominique},
	title = {Risk factors for chronic constipation based on a general practice sample},
	year = {2003},
	journal = {American Journal of Gastroenterology},
	volume = {98},
	number = {5},
	pages = {1107 – 1111},
	doi = {10.1016/s0002-9270(03)00239-9},
	url = {https://www.scopus.com/inward/record.uri?eid=2-s2.0-0038408886&doi=10.1016%2fs0002-9270%2803%2900239-9&partnerID=40&md5=62cd0be1ed44f59fad4d91fdacb38dfc},
	affiliations = {Mayo Clinic, Charlton Building 8-110, Rochester, MN 55905, 200 First Street Southwest, United States},
	abstract = {OBJECTIVES: Many factors have been associated with the occurrence of constipation, particularly poor diet and lack of exercise. However, the importance of medications and general medical illnesses in constipation remains more uncertain. We aimed to identify risk factors for constipation from among patient clinical, therapeutic, and demographic characteristics. METHODS: The sample was composed of patients explicitly diagnosed with chronic constipation (n = 7251), those diagnosed with constipation of unspecified chronicity (n = 6441), and a sample of controls (n = 7103). All were drawn from a general practice research database representing more than 10 yr of data collection. RESULTS: A large number of clinical and therapeutic factors were independently associated with chronic constipation over and above age and gender. Primary neurological diseases were strongly associated with constipation but accounted for few cases. Opioids (OR = 1.6, population attributable risk [PAR] = 2.6%), diuretics (OR = 1.7, PAR = 5.6%), antidepressants (OR = 1.9, PAR = 8.2%), antihistamines (OR = 1.8, PAR = 9.2%), antispasmodics (OR = 3.3, PAR = 11.6%), anticonvulsants (OR = 2.8, PAR = 2.5%) and aluminum antacids (OR = 1.7, PAR = 3.0%) were associated with the highest risk among medications. CONCLUSIONS: Constipation is common in primary care, and multiple medications seem to be an important contributing factor. Concurrent diseases are also associated but at most are only contributing to a minority of cases. © 2003 by Am. Coll. of Gastroenterology.},
	keywords = {aluminum derivative; antacid agent; anticonvulsive agent; antidepressant agent; antihistaminic agent; antiparkinson agent; beta adrenergic receptor blocking agent; calcium; calcium channel blocking agent; cytotoxic agent; ganglion blocking agent; iron; laxative; neuroleptic agent; opiate; spasmolytic agent; sucralfate; Vinca alkaloid; adolescent; adult; aged; article; chronicity; clinical feature; constipation; controlled study; demography; diet; drug use; exercise; female; general practice; human; major clinical study; male; neurologic disease; primary medical care; priority journal; risk factor; school child},
	publisher = {Elsevier Inc.},
	issn = {00029270},
	coden = {AJGAA},
	pmid = {12809835},
	language = {English},
	abbrev_source_title = {Am. J. Gastroenterol.},
	type = {Article},
	publication_stage = {Final},
	source = {Scopus},
	note = {Cited by: 196}
}

@ARTICLE{Dungey2016448,
	author = {Dungey, Sheena and Glew, Simon and Heyes, Barbara and Macleod, John and Tate, A.Rosemary},
	title = {Exploring practical approaches to maximising data quality in electronic healthcare records in the primary care setting and associated benefits. Report of panel-led discussion held at SAPC in July 2014},
	year = {2016},
	journal = {Primary Health Care Research and Development},
	volume = {17},
	number = {5},
	pages = {448 – 452},
	doi = {10.1017/S1463423615000596},
	url = {https://www.scopus.com/inward/record.uri?eid=2-s2.0-84983730588&doi=10.1017%2fS1463423615000596&partnerID=40&md5=0aaba20e8720167d3ac149c90011a12e},
	affiliations = {CPRD, Centre of the MHRA, London, United Kingdom; Department of Informatics, University of Sussex, Brighton, United Kingdom; Brighton and Sussex Medical School, Mayfield House, Brighton, United Kingdom; PRIMIS, University of Nottingham, Nottingham, United Kingdom; MRC Centre for Causal Analyses in Translational Epidemiology, University of Bristol, Bristol, United Kingdom},
	abstract = {Background Electronic healthcare records provide information about patient care over time which not only affords the opportunity to improve patient care directly through effective monitoring and identification of care requirements but also offers a unique platform for both clinical and service-model research essential to the longer-term development of the health service. The quality of the recorded data can, however, be variable and can compromise the validity of data use both for primary and secondary purposes. Objectives In order to explore the challenges and benefits of and approaches to recording high quality primary care electronic records, a Clinical Practice Research Datalink (CPRD) sponsored workshop was held at the Society of Academic Primary Care (SAPC) conference in 2014 with the aim of engaging GPs and other data users. Methods The workshop was held as a structured discussion, led by an expert panel and focused around three questions: (1) What are the data quality priorities for clinicians and researchers? How do these priorities differ or overlap? (2) What challenges might GPs face in provision of good data quality both for treating their patients and for research? Do these aims conflict? (3) What tools (such as data metrics and visualisations or software components) could assist the GP in improving data quality and patient management and could this tie in with analytical processes occurring at the research stage? Results The discussion highlighted both overlap and differences in the perceived data quality priorities and challenges for different user groups. Five key areas of focus were agreed upon and recommendations determined for moving forward in improving quality. Conclusions The importance of good high quality electronic healthcare records has been set forth along with the need for a practical user-considered and collaborative approach to its improvement. © Cambridge University Press 2016.},
	author_keywords = {Data quality; electronic healthcare records; primary care},
	keywords = {Data Accuracy; Electronic Health Records; Humans; Medical Records Systems, Computerized; Primary Health Care; Quality Improvement; Societies, Medical; consensus development; electronic health record; electronic medical record system; human; measurement accuracy; medical society; primary health care; procedures; standards; total quality management},
	correspondence_address = {S. Dungey; CPRD, Centre of the MHRA, London, United Kingdom; email: sjbdungey@gmail.com},
	publisher = {Cambridge University Press},
	issn = {14634236},
	pmid = {26775763},
	language = {English},
	abbrev_source_title = {Prim. Heath Care Res. Dev.},
	type = {Article},
	publication_stage = {Final},
	source = {Scopus},
	note = {Cited by: 4; All Open Access, Bronze Open Access}
}

@ARTICLE{Lamotte2010S64,
	author = {Lamotte, M. and Maugars, Y. and Le Lay, K. and Taïeb, C.},
	title = {Health economic evaluation of outpatient management of fibromyalgia patients and the costs avoided by diagnosing fibromyalgia in France},
	year = {2010},
	journal = {Clinical and Experimental Rheumatology},
	volume = {28},
	number = {6 SUPPL. 63},
	pages = {S64–S70},
	url = {https://www.scopus.com/inward/record.uri?eid=2-s2.0-79952670281&partnerID=40&md5=ef4614262c76e30a73261563409cd389},
	affiliations = {IMS Health Consulting Belgium, Health Economics and Outcomes Research, Belgium; Rheumatology Department, Nantes University Hospital Centre, Hotel Dieu, Boulogne-Billancourt, France; Health Consulting France, Health Economics and Outcomes Research, Boulogne-Billancourt, France; Public Health Department, Pierre Fabre, Boulogne-Billancourt, France},
	abstract = {Objective. To assess whether the decrease in medical resource use and cost after diagnosing fibromyalgia, observed in a large primary care population in the United Kingdom can be extrapolated to France. Methods. A questionnaire was created based on medical resource use by 2,260 patients diagnosed with fibromyalgia between 0110111998 and 3110312003 in the General Practice Research Database in the UK. Sixty French experts (general practitioners, rheumatologists) assessed whether the data from that database are in line with their clinical practice and, if not, were asked to provide data reflecting their own experience. The evaluation period went from 4 years before to 4 years after diagnosis using 1-year cross-sections. Evaluated resources were drug use, diagnostics tests, general practitioners and specialist visits, and also paramedical or alternative treatments. Data regarding inpatient care and productivity loss were not collected. Medical resource use if no diagnosis had been established was estimated, so the impact of diagnosis could be evaluated. Results. Whereas costs gradually increase before diagnosis, stagnation in costs occurs in the year after diagnosis, followed by a moderate decrease afterwards. The same trend was observed whether the panel consisted of general practitioners or rheumatologists. The savings made as a result of fibromyalgia diagnosis add up to 126 euros per patient per year for the health care payer. General practitioner visits, diagnostic tests and drug use represent respectively 57%, 23% and 12% of the savings. Conclusion. Also in France, early diagnosis of fibromyalgia leads to a decrease in resource use and health care costs. © copyright CLINICAL AND EXPERIMENTAL RHEUMATOLOGY 2010.},
	author_keywords = {Cost; Economic; Fibromyalgia; Management; Outpatient},
	keywords = {Diagnostic Tests, Routine; Fibromyalgia; France; Great Britain; Health Care Costs; Health Resources; Humans; Outpatients; Primary Health Care; article; cost control; diagnostic test; drug use; early diagnosis; economic evaluation; fibromyalgia; France; general practitioner; health care cost; health care utilization; human; medical specialist; outpatient care; priority journal; reimbursement; United Kingdom; economics; evaluation; fibromyalgia; France; health care planning; outpatient; primary health care; utilization review},
	correspondence_address = {M. Lamotte; IMS Health, HEOR, 1800 Vilvoorde, Medialaan 32, Belgium; email: mlamotte@be.imshealth.com},
	issn = {1593098X},
	coden = {CERHD},
	pmid = {21176423},
	language = {English},
	abbrev_source_title = {Clin. Exp. Rheumatol.},
	type = {Article},
	publication_stage = {Final},
	source = {Scopus},
	note = {Cited by: 15}
}

@ARTICLE{Sleator1993102,
	author = {Sleator, D.J.D.},
	title = {Towards accurate prescribing analysis in general practice: Accounting for the effects of practice demography},
	year = {1993},
	journal = {British Journal of General Practice},
	volume = {43},
	number = {368},
	pages = {102 – 106},
	url = {https://www.scopus.com/inward/record.uri?eid=2-s2.0-0027516915&partnerID=40&md5=d989fa743ed4c7ca6b21e001c72bb1ab},
	affiliations = {Surrey Family Health Serv. Authority, Surbiton, Surrey KT6 6AU, 187 Ewell Road, United Kingdom},
	abstract = {The object of this study was to develop a more accurate method of analysing prescribing patterns in general practice than is currently provided by prescribing analysis and cost (PACT) data. In particular it was hoped to be able to develop a system to predict accurately both the prescribing activity related to practice population age-sex distributions, and the related prescribing activity in the individual therapeutic groups used in PACT reports. Data from the Vamp research data bank were combined with mean prescription costs from the Prescription Pricing Authority and the patient age-sex profile of each practice. The estimated cost of prescribing for each practice in each therapeutic group was derived, and subsequently compared with the PACT data. Large variations were found between predicted patterns and PACT 'averages' for both overall costs, and within therapeutic groups. This was most noticeable where a practice's age-sex profile varied markedly from the family health services authority mean age-sex distribution. Comparison of data for the different therapeutic groups showed the largest differential between the predicted patterns and PACT averages to be in the drugs for the cardiovascular system. Audit requires a baseline against which to measure, change and re-evaluate performance and this system of analysis provides a more accurate baseline against which to measure a practice's prescribing habits. Subsequent evaluation will provide a judgement of the quality of that prescribing. A practice population's age-sex structure is such a fundamental determinant of the practice's prescribing patterns that some modification of the current PACT weighting system should be undertaken so as to reflect more accurately average prescribing in different age groups. This would assist prescribing audit.},
	keywords = {Adolescent; Adult; Age Factors; Aged; Child; Child, Preschool; Costs and Cost Analysis; England; Family Practice; Female; Human; Infant; Infant, Newborn; Male; Middle Age; Physician's Practice Patterns; Prescriptions, Drug; Sex Factors; Support, Non-U.S. Gov't; adult; article; attitude; controlled study; cost; general practitioner; human; medical audit; prescription; united kingdom},
	issn = {09601643},
	coden = {BJGPE},
	pmid = {8323786},
	language = {English},
	abbrev_source_title = {BR. J. GEN. PRACT.},
	type = {Article},
	publication_stage = {Final},
	source = {Scopus},
	note = {Cited by: 25}
}

@ARTICLE{Hamilton2007695,
	author = {Hamilton, William and Kernick, David},
	title = {Clinical features of primary brain tumours: A case-control study using electronic primary care records},
	year = {2007},
	journal = {British Journal of General Practice},
	volume = {57},
	number = {542},
	pages = {695 – 699},
	url = {https://www.scopus.com/inward/record.uri?eid=2-s2.0-34548756729&partnerID=40&md5=42106caa12804ee29c05a40b1dc34252},
	affiliations = {Academic Unit of Primary Health Care, Department of Community Based Medicine, University of Bristol, Bristol BS8 6LL, 25-27 Belgrave Road, United Kingdom; British Association for the Study of Headache, Hull Riyal Infirmary, Hull, United Kingdom},
	abstract = {Background: Around 4,500 new primary brain tumours are diagnosed in the UK each year. Symptoms of these tumours have not previously been studied in primary care. Aim: To identify and quantify the clinical features of brain tumours in primary care. Design of study: Case-control study. Setting: The General Practice Research Database, UK. Method: A total of 3505 patients with primary brain tumours diagnosed between May 1988 and March 2006, and 17 173 controls, matched for age (to 1 year), sex, and general practice, were studied. Full medical records for 6 months before diagnosis were searched for reports of clinical features previously associated with brain tumours. Odds ratios were calculated for variables independently associated with cancer, using conditional logistic regression, as were the positive predictive values for patients consulting in primary care. Results: Seven features were associated with brain tumours before diagnosis. Positive predictive values against a background risk of 0.013% were: new-onset seizure, 1.2% (95% confidence interval [Cl] = 1.0 to 1.4); weakness (as a symptom), 3.0% (95% Cl = 1.7 to 4.9); headache, 0.09% (95% Cl = 0.08 to 0.10); confusion, 0.20% (95% Cl = 0.16 to 0.24); memory loss, 0;036% (95% Cl = 0.026 to 0,052); visual disorder, 0,035% (95% Cl = 0.025 to 0.051); and the physical sign of motor loss on examination, 0.026% (95% Cl = 0.024 to 0.030); all P<0.001, except for visual disorder, P = 0.005. In a sub-analysis by age, the maximum risk of a brain tumour with headache or new-onset seizures was found in the age group 60-69 years (0.13% and 2.3% respectively). Conclusion: The findings suggest that isolated headache presented to primary care has too small a risk of an underlying brain tumour to warrant investigation at presentation. However, new-onset seizures should be investigated. © British Journal of General Practice 2007.},
	author_keywords = {Brain tumours; Diagnosis; Primary health care},
	keywords = {Adolescent; Adult; Aged; Aged, 80 and over; Brain Neoplasms; Case-Control Studies; Databases as Topic; Family Practice; Female; Headache; Humans; Male; Medical Records Systems, Computerized; Middle Aged; Multivariate Analysis; Referral and Consultation; Regression Analysis; Risk Factors; Seizures; adult; age distribution; aged; amnesia; article; brain tumor; cancer risk; clinical feature; confusion; controlled study; diagnostic value; electronic medical record; female; headache; human; major clinical study; male; motor dysfunction; primary medical care; risk assessment; risk factor; seizure; United Kingdom; visual disorder; weakness},
	correspondence_address = {W. Hamilton; Academic Unit of Primary Health Care, Department of Community Based Medicine, University of Bristol, Bristol BS8 6LL, 25-27 Belgrave Road, United Kingdom; email: w.hamilton@bristol.ac.uk},
	issn = {09601643},
	coden = {BJGPE},
	pmid = {17761056},
	language = {English},
	abbrev_source_title = {Br. J. Gen. Pract.},
	type = {Article},
	publication_stage = {Final},
	source = {Scopus},
	note = {Cited by: 84}
}

@ARTICLE{Ashworth2005603,
	author = {Ashworth, Mark and Charlton, Judith and Ballard, Karen and Latinovic, Radoslav and Gulliford, Martin},
	title = {Variations in antibiotic prescribing and consultation rates for acute respiratory infection in UK general practices 1995-2000},
	year = {2005},
	journal = {British Journal of General Practice},
	volume = {55},
	number = {517},
	pages = {603 – 608},
	url = {https://www.scopus.com/inward/record.uri?eid=2-s2.0-23844531204&partnerID=40&md5=39c8b7d11fa091657b6d28004398f32b},
	affiliations = {GKT Department of General Practice, King's College London, London SE11 6SP, 5 Lambeth Walk, United Kingdom; Department of Public Health Medicine, King's College London, London SE11 6SP, 5 Lambeth Walk, United Kingdom},
	abstract = {Background: Antibiotic prescribing by GPs in the UK has declined since 1995. Aim: We investigated whether general practices that issue fewer antibiotic prescriptions to patients presenting with acute respiratory infections had lower consultation rates for these conditions. Design of study: Retrospective data analysis. Setting: UK general practice. Method: We analysed data from the General Practice Research Database, including all registered patients from 108 practices between 1995 and 2000. For each practice, numbers of consultations for acute respiratory tract infections and the proportion of consultations resulting in an antibiotic prescription were obtained. An age- and sex-standardised consultation ratio (SCR) and standardised prescription ratio (SPR) were calculated for each practice. We evaluated whether SPR and SCR values were associated. Results: For the mid-year data (1997), the crude consultation rate for all acute respiratory infections ranged from 125-1110 per 1000 registered patients at different practices; the proportion of consultations with antibiotics prescribed ranged from 45-98%. After standardising for varying age and sex structure of practice populations, practices with lower SPR values had lower SCR values (r = 0.41; P<0.001). This association was observed in each study year. Moreover, practices that demonstrated reductions in SPR between 1995 and 2000 also showed reductions in SCR (r = 0.27; P = 0.005). Conclusion: Practices that prescribe antibiotics to a smaller proportion of patients presenting with acute respiratory infections have lower consultation rates for these conditions. Practices that succeed, over time, in reducing antibiotic prescribing also experience reductions in consultation rates for these conditions. Although our methodology cannot prove that these two findings are causally related, they imply that patients alter their illness behaviour and that this may be a response to previous consultation experience. In consequence, respiratory illness in the community may be undergoing a process of de-medicalisation. © British Journal of General Practice.},
	author_keywords = {Antibiotics; De-medicalisation; Drug; Illness behaviour; Prescriptions; Referral and consultation},
	keywords = {Acute Disease; Anti-Bacterial Agents; Family Practice; Great Britain; Humans; Physician's Practice Patterns; Referral and Consultation; Respiratory Tract Infections; Retrospective Studies; antibiotic agent; age; article; calculation; consultation; controlled study; data analysis; data base; female; general practice; human; illness behavior; major clinical study; male; medical research; population research; prescription; register; respiratory tract infection; retrospective study; sex ratio; standardization; statistical analysis; United Kingdom},
	correspondence_address = {M. Ashworth; GKT Department of General Practice, King's College London, London SE11 6SP, 5 Lambeth Walk, United Kingdom; email: mark.ashworth@gp-G85053.nhs.uk},
	issn = {09601643},
	coden = {BJGPE},
	pmid = {16105368},
	language = {English},
	abbrev_source_title = {Br. J. Gen. Pract.},
	type = {Article},
	publication_stage = {Final},
	source = {Scopus},
	note = {Cited by: 151}
}

@ARTICLE{Jick1998607,
	author = {Jick, Hershel and Derby, Laura E. and Vasilakis, Catherine and Fife, Daniel},
	title = {The risk of seizures associated with tramadol},
	year = {1998},
	journal = {Pharmacotherapy},
	volume = {18},
	number = {3},
	pages = {607 – 611},
	doi = {10.1002/j.1875-9114.1998.tb03123.x},
	url = {https://www.scopus.com/inward/record.uri?eid=2-s2.0-0031960062&doi=10.1002%2fj.1875-9114.1998.tb03123.x&partnerID=40&md5=a00218c335c9771ed4a9b16b1a413ba3},
	affiliations = {Boston Collab. Drug Survlnc. Program, Boston University Medical Center, Lexington, MA, United States; Global Safety and Pharmacovigilance, R. W. Johnson Pharmaceutical Res. I., Raritan, NJ, United States; Boston Collab. Drug Survlnc. Program, Boston University Medical Center, Lexington, MA 02173, 11 Muzzey Street, United States},
	abstract = {We conducted a study of the risk of idiopathic incident seizures among users of tramadol derived from data present in the General Practice Research Database based in the United Kingdom for 1994-1996. We used a nested case- control study design, comparing risks of idiopathic incident seizures during exposed and unexposed times among patients who had ever taken tramadol using a 90-day follow-up. Among the 10,916 subjects, we identified 17 cases of idiopathic seizures, 11 of which were definite and 6 possible. None of the patients was exposed to tramadol alone in the prior 90 days. Eight patients were exposed to opiates, five to both tramadol and opiates, three to other analgesics, and one to no analgesics. We found no increased risk of idiopathic incident seizures associated with exposure to tramadol alone. Thus seizures seem rarely attributable to the agent.},
	keywords = {analgesic agent; opiate agonist; tramadol; adolescent; adult; aged; article; child; clinical practice; clinical trial; controlled clinical trial; controlled study; drug indication; drug induced disease; drug information; drug safety; drug screening; drug surveillance program; female; human; incidence; major clinical study; male; postmarketing surveillance; prescription; seizure},
	publisher = {Pharmacotherapy Publications Inc.},
	issn = {02770008},
	coden = {PHPYD},
	pmid = {9620111},
	language = {English},
	abbrev_source_title = {Pharmacotherapy},
	type = {Article},
	publication_stage = {Final},
	source = {Scopus},
	note = {Cited by: 72}
}

@ARTICLE{Koro2002243,
	author = {Koro, Carol E. and Fedder, Donald O. and L'Italien, Gilbert J. and Weiss, Sheila S. and Magder, Laurence S. and Kreyenbuhl, Julie and Revicki, Dennis A. and Buchanan, Robert W.},
	title = {Assessment of independent effect of olanzapine and risperidone on risk of diabetes among patients with schizophrenia: Population based nested case-control study},
	year = {2002},
	journal = {British Medical Journal},
	volume = {325},
	number = {7358},
	pages = {243 – 245},
	url = {https://www.scopus.com/inward/record.uri?eid=2-s2.0-0037014941&partnerID=40&md5=4cb3a6dfb2fa15094736a0dccfbf94c9},
	affiliations = {Pharmaceutical Health Services Research Department, School of Pharmacy, University of Maryland, Baltimore, MD 21201, United States; Pharmacy Practice and Science, University of Maryland, Baltimore, MD 21201, United States; Epidemiology and Preventive Medicine, School of Medicine, University of Maryland, Baltimore, MD 21201, United States; VA Capital Network Mental Illness Research, Education, and Clinical Center, University of Maryland, Baltimore, MD 21201, United States; Maryland Psychiatric Research Center, University of Maryland, Baltimore, MD 21201, United States; Decision Sciences Outcomes Research, Bristol-Myers Squibb Pharmaceutical Research Institute, Wallingford, CT 06492, United States; Center for Health Outcomes Research, MEDTAP International, Bethesda, MD 20814, United States},
	abstract = {Objective: To quantify the association between olanzapine and diabetes. Design: Population based nested case-control study. Setting: United Kingdom based General Practice Research Database comprising 3.5 million patients followed between 1987 and 2000. Participants: 19 637 patients who had been diagnosed as having and treated for schizophrenia. 451 incident cases of diabetes were matched with 2696 controls. Main outcome measures: Diagnosis and treatment of diabetes. Results: Patients taking olanzapine had a significandy increased risk of developing diabetes than non-users of antipsychotics (odds ratio 5.8, 95% confidence interval 2.0 to 16.7) and those taking conventional antipsychotics (4.2, 1.5 to 12.2). Patients taking risperidone had a non-significant increased risk of developing diabetes than non-users of antipsychotics (2.2, 0.9 to 5.2) and those taking conventional antipsychotics (1.6, 0.7 to 3.8). Conclusion: Olanzapine is associated with a clinically important and significant increased risk of diabetes.},
	keywords = {Adult; Aged; Antipsychotic Agents; Benzodiazepines; Case-Control Studies; Cohort Studies; Diabetes Mellitus; Female; Follow-Up Studies; Humans; Male; Middle Aged; Odds Ratio; Pirenzepine; Regression Analysis; Risk Factors; Risperidone; Schizophrenia; olanzapine; risperidone; adult; aged; article; case control study; controlled study; diabetes mellitus; disease predisposition; drug safety; female; human; major clinical study; male; priority journal; risk assessment; schizophrenia},
	correspondence_address = {C.E. Koro; Pharmaceut. Hlth. Svcs. Res. Dept., School of Pharmacy, University of Maryland, Baltimore, MD 21201, United States; email: ckoro001@umaryland.edu},
	issn = {09598146},
	coden = {BMJOA},
	pmid = {12153919},
	language = {English},
	abbrev_source_title = {Br. Med. J.},
	type = {Article},
	publication_stage = {Final},
	source = {Scopus},
	note = {Cited by: 422}
}

@ARTICLE{Van Staa2001601,
	author = {Van Staa, T.P. and Abenhaim, L. and Cooper, C. and Zhang, B. and Leufkens, H.G.M.},
	title = {Public health impact of adverse bone effects of oral corticosteroids},
	year = {2001},
	journal = {British Journal of Clinical Pharmacology},
	volume = {51},
	number = {6},
	pages = {601 – 607},
	doi = {10.1046/j.0306-5251.2001.BJCP.1385.x},
	url = {https://www.scopus.com/inward/record.uri?eid=2-s2.0-0034817701&doi=10.1046%2fj.0306-5251.2001.BJCP.1385.x&partnerID=40&md5=0412b7d5f5f20b1e818edce70f1851d5},
	affiliations = {Department of Pharmacoepidemiology and Pharmacotherapy, University of Utrecht, Utrecht, Sorbonnelaan 16, Netherlands; Procter and Gamble Pharmaceuticals, Lovett House, Staines, Lovett Road, United Kingdom; Sir Mortimer B. Davis-Jewish General Hospital, Centre for Clinical Epidemiology and Community Studies, Montreal, Que., Canada; McGill University, Department of Epidemiology and Biostatistics, Montreal, Que., Canada; Medical Research Council Environmental, Epidemiology Unit, Southampton University Hospital, Southampton, United Kingdom; Department of Pharmacoepidemiology and Pharmacotherapy, Utrecht University, 3508 TB Utrecht, PO Box 80082, Netherlands},
	abstract = {Aims: The objective of this study was to estimate the number of fractures attributed to oral corticosteroid use. Methods: Information was obtained from the General Practice Research Database which contains medical records of general practitioners in the UK. The total number of corticosteroid-related fractures during a course of treatment was estimated using the formula for attributable risk among the exposed. Results: A total of 244 235 patients was prescribed an oral corticosteroid. The rate of hip fractures increased exponentially with age in both males and females. The excess number of hip fracture cases among females aged 85 years or older using 7.5 mg prednisolone per day or more was 1.4 cases per 100 patients per year. About 47% of all hip and 72% of all vertebral fractures that occurred can be attributed to oral corticosteroid use. Among 10 000 female users of higher doses, 99.7 nonvertebral, 31.6 hip and 45.8 vertebral fractures can be attributed to use of oral corticosteroids. Conclusions: The targeting of high-risk patients will be important for implementing preventative strategies in a cost-effective manner.},
	author_keywords = {Fractures; Oral corticosteroids; Public health},
	keywords = {Administration, Oral; Adolescent; Adrenal Cortex Hormones; Adult; Age Distribution; Age Factors; Aged; Aged, 80 and over; Anti-Inflammatory Agents; Cohort Studies; Dose-Response Relationship, Drug; Female; Follow-Up Studies; Fractures, Bone; Great Britain; Humans; Male; Middle Aged; Osteoporosis; Public Health; Retrospective Studies; Risk; Risk Factors; Sex Distribution; Steroids; bisphosphonic acid derivative; calcitonin; corticosteroid; prednisolone; vitamin D; adult; aged; article; controlled study; cost effectiveness analysis; drug effect; female; general practitioner; high risk population; hip fracture; hormone substitution; human; major clinical study; male; medical record; priority journal; public health; United Kingdom; vertebra fracture},
	correspondence_address = {H.G.M. Leufkens; Department of Pharmacoepidemiology, Utrecht University, 3508 TB Utrecht, PO Box 80082, Netherlands; email: H.G.M.Leufkens@pharm.uu.nl},
	issn = {03065251},
	coden = {BCPHB},
	pmid = {11422020},
	language = {English},
	abbrev_source_title = {Br. J. Clin. Pharmacol.},
	type = {Article},
	publication_stage = {Final},
	source = {Scopus},
	note = {Cited by: 65}
}

@ARTICLE{Watson20031196,
	author = {Watson, Douglas J. and Rhodes, Thomas and Guess, Harry A.},
	title = {All-cause mortality and vascular events among patients with rheumatoid arthritis, osteoarthritis, or no arthritis in the UK General Practice Research Database},
	year = {2003},
	journal = {Journal of Rheumatology},
	volume = {30},
	number = {6},
	pages = {1196 – 1202},
	url = {https://www.scopus.com/inward/record.uri?eid=2-s2.0-0037643388&partnerID=40&md5=80e2d4c9a17db6d51b4623ede5f4df43},
	affiliations = {Department of Epidemiology, Merck Research Laboratories, Blue Bell, PA 19422, 10 Sentry Parkway (BL1-7), United States},
	abstract = {Objective. To compare all-cause mortality rates and the incidence of major vascular events among patients with rheumatoid arthritis (RA), osteoarthritis (OA) without RA, or no arthritis using the UK General Practice Research Database (GPRD) while adjusting for age and sex. Clinic-based studies have found that patients with RA have higher all-cause and cardiovascular (CV) mortality than those without RA, after adjusting for age and sex. Much smaller elevations in risk have been found in the few community-based studies that have addressed this question. Methods. After excluding patients with a history of myocardial infarction or cerebrovascular events, we followed a retrospective cohort of patients 40 years and older from GPRD practices until the earliest of death, disenrollment, or the occurrence of an incident vascular event. Using Poisson regression we compared age and gender adjusted incidence rates for RA, OA, or no arthritis. Results. Five hundred and ninety-four practices contributed 2.37 million patients (1.11 million men and 1.26 million women) to the analysis. Over a mean duration of followup of almost 5 years, age and gender adjusted all-cause mortality rates were 60 to 70% higher in patients with RA compared to patients with OA and those with no arthritis. For the various vascular endpoints, the age and gender adjusted incidence rates were 30 to 60% higher in patients with RA compared to both patients with OA and those with no arthritis during the study period. The rates in patients with OA and those with no arthritis were essentially the same. Conclusion. Compared to patients with OA and those with no arthritis, patients with RA had a higher age and gender adjusted incidence of all-cause mortality and of major vascular events during almost 5 years of followup.},
	author_keywords = {Cardiovascular; Epidemiology; Incidence; Mortality; Osteoarthritis; Rheumatoid Arthritis},
	keywords = {Adult; Age Distribution; Aged; Arthritis, Rheumatoid; Cardiovascular Diseases; Cohort Studies; Female; Great Britain; Humans; Incidence; Male; Middle Aged; Osteoarthritis; Retrospective Studies; Sex Distribution; adult; age; aged; article; cardiovascular risk; data base; female; follow up; human; incidence; major clinical study; male; mortality; osteoarthritis; Poisson distribution; priority journal; rheumatoid arthritis; sex difference; United Kingdom; vascular disease},
	correspondence_address = {D.J. Watson; Department of Epidemiology, Merck Research Laboratories, Blue Bell, PA 19422, 10 Sentry Parkway (BL1-7), United States; email: Watsond@merck.com},
	issn = {0315162X},
	coden = {JRHUA},
	pmid = {12784389},
	language = {English},
	abbrev_source_title = {J. Rheumatol.},
	type = {Article},
	publication_stage = {Final},
	source = {Scopus},
	note = {Cited by: 264}
}

@ARTICLE{Davey2002723,
	author = {Davey, Gail and Sedgwick, Philip and Maier, Will and Visick, George and Strachan, David P. and Anderson, H. Ross},
	title = {Association between migraine and asthma: Matched case-control study},
	year = {2002},
	journal = {British Journal of General Practice},
	volume = {52},
	number = {482},
	pages = {723 – 727},
	url = {https://www.scopus.com/inward/record.uri?eid=2-s2.0-0036769444&partnerID=40&md5=b82aeadde65b35283947d7c751c96c6a},
	affiliations = {Department of Public Health Sciences, St. George's Hospital, Medical School, Cranmer Terrace, London SW17 0RE, United Kingdom; Resp. and Psychiatric Epidemiology, Worldwide Epidemiology, GlaxoSmithKline, Greenford, Middlesex, United Kingdom; Worldwide Epidemiology, GlaxoSmithKline, Greenford, Middlesex, United Kingdom},
	abstract = {Background: Earlier studies have suggested a link between asthma and severe headache, and also between migraine and wheezing illness. Recent analysis have also shown an increase of asthma among cases with a prior history of migraine but without a history of hay fever, allergic rhinitis or eczema. Aim: To examine whether there is an association between migraine and asthma in the United Kingdom. Design of study: Matched case-control study using the General Practice Research Database (GPRD). Setting: Practices in the United Kingdom providing data on 5 110 619 patients to the GPRD. Method: The subjects were the patients with one or more diagnoses of migraine plus treatment for migraine. Each case was matched by general practice, sex, and age, with one control who had never been given a diagnosis of migraine. Case and control groups were compared for prevalence of asthma, chronic obstructive pulmonary disease, respiratory symptoms treated with inhalers or hay fever. Investigations were carried out to determine whether the association between migraine and asthma was stronger among patients with hay fever or those without hay fever, and whether patients with migraine had an increased prescription of other (non-migraine and non-asthma) medications. Results: Among 64 678 case-control pairs, the relative risk of asthma in patients with migraine was 1.59 (95% CI = 1.54 to 1.65) among definite cases, and 0.75 (95% CI = 0.67 to 0.83) among those whose selection as case included β-blocker prophylaxis. Among definite migraine cases, relative risks of chronic obstructive pulmonary disease, respiratory symptoms, eczema, and hay fever (pollinosis), were all raised (at 1.22, 1.85, 1.55, and 1.67, respectively). The association between migraine and asthma was stronger in patients without a diagnosis of hay fever, than in those with hay fever (relative risk = 1.32 and 1.19, respectively). The relative risk of prescription for a range of non-migraine, non-asthma medications was raised, the exception being anti-diabetic medication. Conclusion: This large case-control study provides evidence for an association between migraine and asthma. Frequent attendance at a general practice surgery may confound this association. However, if the association is real, its elucidation may help the understanding of disease mechanisms shared by migraine and asthma.},
	author_keywords = {Association; Asthma; Hay fever; Migraine},
	keywords = {Asthma; Case-Control Studies; Female; Humans; Male; Migraine Disorders; Rhinitis, Allergic, Seasonal; Risk Factors; anti acne agent; anticonvulsive agent; antidepressant agent; antidiabetic agent; antieczema agent; antifungal agent; antiinfective agent; antivirus agent; beta adrenergic receptor blocking agent; clonidine; dihydroergotamine mesilate; diuretic agent; domperamol; ergotamine tartrate; isometheptene mucate; methysergide; metoprolol; migraleve; migravess; nadolol; naratriptan; paracetamol; pizotifen; propranolol; rizatriptan; spasmolytic agent; sumatriptan; timolol; tolfenamic acid; zolmitriptan; adult; age; article; asthma; case control study; chronic obstructive lung disease; confidence interval; controlled study; data base; disease activity; disease association; eczema; evidence based medicine; female; gender; general practice; hay fever; human; inhaler; major clinical study; male; medical practice; medical research; migraine; prescription; prevalence; prophylaxis; respiratory tract disease; risk assessment; United Kingdom},
	correspondence_address = {D.P. Strachan; Department of Public Health Sciences, St. George's Hospital, Medical School, Cranmer Terrace, London SW17 0RE, United Kingdom; email: d.strachan@sghms.ac.uk},
	issn = {09601643},
	coden = {BJGPE},
	pmid = {12236275},
	language = {English},
	abbrev_source_title = {Br. J. Gen. Pract.},
	type = {Article},
	publication_stage = {Final},
	source = {Scopus},
	note = {Cited by: 106}
}

@ARTICLE{Tamimi201769,
	author = {Tamimi, I. and Madathil, S.A. and Kezouh, A. and Nicolau, B. and Karp, I. and Tamimi, Faleh},
	title = {Effect of acetylcholinesterase inhibitors on post-surgical complications and mortality following a hip fracture: A cohort study},
	year = {2017},
	journal = {Journal of Musculoskeletal Neuronal Interactions},
	volume = {17},
	number = {2},
	pages = {69 – 77},
	url = {https://www.scopus.com/inward/record.uri?eid=2-s2.0-85020311738&partnerID=40&md5=bdc23e80a2b453c0b0f1cf1f7eaa523d},
	affiliations = {Faculty of Dentistry, McGill University, 3640 University Street, Montreal, H3A 2B2, Canada; Division of Oral Health and Society Research, Faculty of Dentistry, McGill University, 2001 McGill College Avenue, Montreal, H3A 1G1, Canada; Center for Clinical Epidemiology, Lady Davis Institute, Department of Epidemiology and Biostatistics, 3755 Cote-Ste-Catherine Road, Montreal, H3T 1E2, Canada; Department of Epidemiology and Biostatistics, Western University, Kersge Building K214, London, N6A 5C1, ON, Canada},
	abstract = {There is increasing evidence suggesting that the use of acetylcholinesterase inhibitors may have beneficial effects on bone. Data on the potential post-surgical effects of these medications on orthopedic interventions are very limited. This study was designed to determine whether the use of acetylcholinesterase inhibitors is associated with a decrease in post-surgical mortality and complications in hip fracture patients with Alzheimer’s disease. To accomplish this objective, a retrospective cohort study was performed using data from the Clinical Practice Research Database, UK. The study included 532 Alzheimer’s disease patients of age 65 years and older, who sustained a hip fracture between 1998 and 2012. During the follow-up period, 34% of the patients died (n=182), 22% sustained a second hip fracture (n=118) and 5% (n=29) required reintervention. The users of acetylcholinesterase inhibitors had a 56% reduction in all-cause mortality (HR= 0.44, 95% CI 0.30-0.63) and a 41% reduction in second hip fracture incidence during a year of post-surgical follow-up (HR= 0.59, 95% CI 0.38-0.94) after adjusting for potential confounders. Our results show that acetylcholinesterase inhibitors may have the potential to reduce all-cause mortality and the risk of suffering a second hip fracture during the first year after surgery. © 2017, International Society of Musculoskeletal and Neuronal Interactions. All rights reserved.},
	author_keywords = {Acetylcholinesterase inhibitors; Alzheimer’s disease; Hip fracture; Mortality; Second fracture},
	keywords = {Aged; Aged, 80 and over; Alzheimer Disease; Cholinesterase Inhibitors; Cohort Studies; Female; Hip Fractures; Humans; Incidence; Male; Postoperative Complications; Retrospective Studies; cholinesterase inhibitor; rivastigmine; cholinesterase inhibitor; aged; Alzheimer disease; Article; cohort analysis; controlled study; drug effect; drug use; female; follow up; hip fracture; human; major clinical study; male; postoperative complication; surgical mortality; hip fracture; incidence; mortality; postoperative complication; retrospective study; very elderly},
	correspondence_address = {F. Tamimi; Faculty of Dentistry, McGill University, Montreal, 3640 University Street, H3A 2B2, Canada; email: Faleh.tamimimarino@mcgill.ca},
	publisher = {International Society of Musculoskeletal and Neuronal Interactions},
	issn = {11087161},
	coden = {JMNIB},
	pmid = {28574413},
	language = {English},
	abbrev_source_title = {J. Musculoskelet. Neuronal Interact.},
	type = {Article},
	publication_stage = {Final},
	source = {Scopus},
	note = {Cited by: 10}
}

@ARTICLE{García Rodríguez1997247,
	author = {García Rodríguez, Luis A. and Wallander, Mari-Ann and Johanson, Saga and Staffan Björck, M.D.},
	title = {Renal disease and acid-suppressing drugs},
	year = {1997},
	journal = {Pharmacoepidemiology and Drug Safety},
	volume = {6},
	number = {4},
	pages = {247 – 251},
	doi = {10.1002/(SICI)1099-1557(199707)6:4<247::AID-PDS296>3.0.CO;2-O},
	url = {https://www.scopus.com/inward/record.uri?eid=2-s2.0-12644310320&doi=10.1002%2f%28SICI%291099-1557%28199707%296%3a4%3c247%3a%3aAID-PDS296%3e3.0.CO%3b2-O&partnerID=40&md5=6727ab93877528e029243ecf7e328199},
	affiliations = {Ctro. Espanol Invest. F., Universidad Complutense de Madrid, Madrid, Spain; Epidemiology, Astro Hässle AB, Mölndal, Sweden; Department of Family Medicine, Uppsala University, Sweden; Department of Nephrology, Sahlgrenska Hospital, Göteborg, Sweden},
	abstract = {No comparative epidemiological data can be found in the literature on the renal safety of acid-suppressing drugs. We followed-up a cohort of close to 180,000 persons during periods of treatment and non-treatment with five anti-ulcer drugs to evaluate the risk of idiopathic acute renal failure and/or nephrotic syndrome. After reviewing medical records, five patients were found to be cases. Two presented with acute renal failure and three had nephrotic syndrome. Three cases occurred during periods of non-exposure to anti-ulcer drugs. Two cases occurred during current use of ranitidine: one of acute renal failure and one of nephrotic syndrome. No case was encountered during treatment with cimetidine, famotidine, nizatidine or omeprazole. The incidence of idiopathic renal disease in the general population was 1 per 100,000 person-years. The relative risk associated with use of acid-suppressing drugs was 1.8 (95% CI, 0.3-10.7) compared to non-use. These results do not suggest a major increased risk for acute renal injury and/or nephrotic syndrome associated with use of anti-ulcer drugs.},
	author_keywords = {Acid-suppressing drugs; Acute renal failure; Automated databases; Cohort study; H<sub>2</sub>-blockers; Nephrotic syndrome; Omeprazole; Population-based study; Renal disease},
	keywords = {antiulcer agent; cimetidine; famotidine; histamine h2 receptor antagonist; nizatidine; omeprazole; ranitidine; acute kidney failure; adult; aged; article; cohort analysis; female; human; kidney disease; kidney injury; major clinical study; male; medical record; nephrotoxicity; oral drug administration; pharmacoepidemiology; priority journal; risk assessment},
	issn = {10538569},
	coden = {PDSAE},
	language = {English},
	abbrev_source_title = {PHARMACOEPIDEMIOL. DRUG SAF.},
	type = {Article},
	publication_stage = {Final},
	source = {Scopus},
	note = {Cited by: 3}
}

@ARTICLE{Meier19981515,
	author = {Meier, Christoph R. and Sturkenboom, Miriam C. J. M. and Cohen, Alan S. and Jick, Hershel},
	title = {Postmenopausal estrogen replacement therapy and the risk of developing systemic lupus erythematosus or discoid lupus},
	year = {1998},
	journal = {Journal of Rheumatology},
	volume = {25},
	number = {8},
	pages = {1515 – 1519},
	url = {https://www.scopus.com/inward/record.uri?eid=2-s2.0-0031881090&partnerID=40&md5=23ed68601c54bec8e8373cb0b1e39f47},
	affiliations = {Boston University Medical Center; Dept. of Epidemiol. and Biostatist., Erasmus University; Dept. of Medicine in Rheumatology; Department of Medicine, Boston University School of Medicine; Boston Collab. Drug Survlnc. Program, Boston University Medical Center, Lexington, MA 02173, 11 Muzzey Street, United States},
	abstract = {Objective. There is evidence that estrogens play a role in the etiology of systemic lupus erythematosus (SLE), but this has not yet been shown for discoid lupus. We examined the association of postmenopausal estrogen use with the development of SLE and discoid lupus. Methods. We did a case- control evaluation, using the UK based General Practice Research Database. We analyzed 41 cases with SLE, 34 cases with discoid lupus, and 295 age, sex and practice matched controls, and estimated relative risk estimates (odds ratios) in relation to estrogen exposure duration as well as total cumulative dose and estrogen type (alone or combined with progestogens). Results. While short term estrogen exposure was not associated with increased risk, the risk of developing SLE (adjusted OR 2.8; 95% CI 0.9-9.0) or discoid lupus (adjusted OR 2.8; 95% CI 1.0-8.3) was significantly increased among current users who were exposed for 2 or more years. The adjusted RR estimate comparing longer term estrogen users and nonusers for all cases (SLE and discoid lupus combined) was 2.8 (95% CI 1.3-5.8; p < 0.01). A difference was found between longterm users of estrogens alone (OR 5.3; 95% CI 1.5-18.6) and those who used estrogens combined with progestogens (OR 2.0; 95% CI 0.8- 5.0), compared to nonusers. Conclusion. Our findings suggest that longer term use of postmenopausal estrogens plays a role in the etiology of both SLE and discoid lupus. There is a suggestion that progestogens may reduce the effect of estrogens on these autoimmune disorders.},
	author_keywords = {Discoid lupus erythematosus; Estrogen replacement therapy; Estrogens; Postmenopause; Progestational hormones; Systemic lupus erythematosus},
	keywords = {Aged; Case-Control Studies; Databases, Factual; Estrogen Replacement Therapy; Female; Humans; Lupus Erythematosus, Discoid; Lupus Erythematosus, Systemic; Middle Aged; Risk Factors; estrogen; gestagen; adult; aged; article; controlled study; discoid lupus erythematosus; disease association; estrogen therapy; female; human; major clinical study; pathogenesis; postmenopause; priority journal; risk assessment; systemic lupus erythematosus},
	correspondence_address = {C.R. Meier; Boston Collabor. Drug Surveil. Prog., Boston University Medical Center, Lexington, MA 02173, 11 Muzzey Street, United States; email: chrmeier@bu.edu},
	issn = {0315162X},
	coden = {JRHUA},
	pmid = {9712093},
	language = {English},
	abbrev_source_title = {J. Rheumatol.},
	type = {Article},
	publication_stage = {Final},
	source = {Scopus},
	note = {Cited by: 88}
}

@ARTICLE{Van Staa19981121,
	author = {Van Staa, Tjeerd P. and Leufkens, Hubert and Abenhaim, Lucien and Cooper, Cyrus},
	title = {Postmarketing surveillance of the safety of cyclic etidronate},
	year = {1998},
	journal = {Pharmacotherapy},
	volume = {18},
	number = {5},
	pages = {1121 – 1128},
	doi = {10.1002/j.1875-9114.1998.tb03943.x},
	url = {https://www.scopus.com/inward/record.uri?eid=2-s2.0-0031711398&doi=10.1002%2fj.1875-9114.1998.tb03943.x&partnerID=40&md5=40bd8b508d11140438a8323e5c7302bf},
	affiliations = {Procter and Gamble Pharmaceuticals, Staines, United Kingdom; Dept. Pharmacoepidemiology P., Utrecht University, Utrecht, Netherlands; Dept. of Epidemiol. and Biostatist., McGill University, Sir Mortimer B. Davis-Jewish Gen. H., Montreal, Que., Canada; Med. Res. Cncl. Environ. E., Southampton University Hospital, Southampton, United Kingdom; Procter and Gamble Pharmaceuticals, Pharmacovigilance Eur. Epidemiol., Lovett House, Staines, TW18 3AZ, Lovett Road, United Kingdom},
	abstract = {To evaluate the safety of cyclic etidronate in routine clinical practice, we obtained information from 550 general practices in the United Kingdom that provide the medical records to the General Practice Research Database. A group of 7977 patients taking cyclic etidronate and two age-, gender-, and practice-matched control groups, one with osteoporosis and one without, were analyzed. For the group taking cyclic etidronate, the average age was 71.6 years and follow-up was 10,328 person-years. Conditions that do not induce osteoporosis generally occurred in these patients at a rate comparable to that in the control groups. The incidence of osteomalacia was low and comparable between patients taking cyclic etidronate and controls with osteoporosis. No medically significant increases in frequency were observed among patients taking cyclic etidronate for a broad group of diseases that may potentially be induced by exposure to the drug. These data support the favorable risk:benefit ratio of cyclic etidronate.},
	keywords = {acetylsalicylic acid; antacid agent; antibiotic agent; benzodiazepine derivative; bisphosphonic acid derivative; bronchodilating agent; cardiovascular agent; corticosteroid; etidronic acid; nonsteroid antiinflammatory agent; aged; article; cancer risk; chronic disease; controlled study; drug efficacy; drug induced disease; drug marketing; drug safety; drug surveillance program; female; human; kidney failure; leukemia; liver disease; major clinical study; male; osteoporosis; pharmacoepidemiology; prevalence; rheumatoid arthritis; risk benefit analysis; treatment outcome},
	publisher = {Pharmacotherapy Publications Inc.},
	issn = {02770008},
	coden = {PHPYD},
	pmid = {9758324},
	language = {English},
	abbrev_source_title = {Pharmacotherapy},
	type = {Article},
	publication_stage = {Final},
	source = {Scopus},
	note = {Cited by: 15}
}

@ARTICLE{Sullivan2005529,
	author = {Sullivan, Caoimhe O. and Omar, Rumana Z. and Ambler, Gareth and Majeed, Azeem},
	title = {Case-mix and variation in specialist referrals in general practice},
	year = {2005},
	journal = {British Journal of General Practice},
	volume = {55},
	number = {516},
	pages = {529 – 533},
	url = {https://www.scopus.com/inward/record.uri?eid=2-s2.0-21344462626&partnerID=40&md5=af9adf5a34565fef7e40dd5383bfedaa},
	affiliations = {R and D Directorate, University College London Hospital NHS Trust, London W1P 9LL, 149 Tottenham Court Road, United Kingdom; Department of Statistical Science, University College London, London, United Kingdom; Department of Primary Care and Social Medicine, Imperial College London, London, United Kingdom},
	abstract = {Background: The potential of a comprehensive measure of patient morbidity to explain variation in referrals to secondary care has not previously been examined in the UK. Aim: To examine the relative role of age, sex and morbidity as defined by the Johns Hopkins ACG Case-Mix System in explaining variations in specialist referrals in general practice. Design of study: Retrospective study of a cohort of patients followed for 1 year. Setting: Two hundred and two general practices, with a total list size of 1 161 892, contributing data to the General Practice Research Database. Method: Each patient was assigned an ACG and morbidity group, based on their diagnoses, age and sex. The variability in referrals explained by these factors was examined using multilevel logistic regression models by splitting it into variation between practices and variation between patients within practices. Results: The annual median (range) percentage of patients referred was 14.8% (range = 2.4-24.4%). The percentage of patients referred increased with age and morbidity. Morbidity explained 30.4% of the total variation in referrals (composed of variability between and within practices). Age and sex only explained 5.3% of the total variation. The variation attributable to practices was approximately 5%, thus most of the variation occurred within practices. Morbidity was also identified as a better predictor of referral compared to age and sex. Conclusions: Morbidity explains almost six times more of the variation in general practice referrals than age and sex, although about two-thirds of the variation remains unexplained. Most of the unexplained variation is due to differences within rather than between practices. The amount of variability in referrals between practices may be less than implied by previous studies based on aggregate information. The implications are that any investigation of specialist referrals from general practice should be interpreted cautiously, even after adjustment for age, sex and morbidity. © British Journal of General Practice.},
	author_keywords = {Case-mix; Morbidity; Referral and consultation},
	keywords = {Adolescent; Adult; Age Factors; Aged; Child; Child, Preschool; Cohort Studies; Diagnosis-Related Groups; Family Practice; Female; Humans; Infant; Infant, Newborn; Male; Middle Aged; Physician's Practice Patterns; Physician's Role; Referral and Consultation; Regression Analysis; Retrospective Studies; Sex Factors; adolescent; adult; age distribution; aged; article; case mix; child; cohort analysis; controlled study; factual database; female; follow up; general practice; human; infant; major clinical study; male; medical specialist; morbidity; multivariate logistic regression analysis; patient referral; prediction; retrospective study; sex difference; United Kingdom},
	correspondence_address = {C.O. Sullivan; Medical Statistics Unit, R and D Diorectorate, University College London Hospitals NHS Trust, London W1P 9LL, 149 Tottenham Court Road, United Kingdom; email: caoimhe.osullivan@uclh.nhs.uk},
	issn = {09601643},
	coden = {BJGPE},
	pmid = {16004738},
	language = {English},
	abbrev_source_title = {Br. J. Gen. Pract.},
	type = {Article},
	publication_stage = {Final},
	source = {Scopus},
	note = {Cited by: 52}
}

@ARTICLE{Smith2003139,
	author = {Smith, S. and Smith, G. and Heatlie, H. and Bashford, J. and Ashcroft, D. and Millson, D.},
	title = {Head lice diagnosed in general practice in the West Midlands between 1993 and 2000: a survey using the General Practice Research Database.},
	year = {2003},
	journal = {Communicable disease and public health / PHLS},
	volume = {6},
	number = {2},
	pages = {139 – 143},
	url = {https://www.scopus.com/inward/record.uri?eid=2-s2.0-0042662772&partnerID=40&md5=0ed3c6d606a5a4c3e2b41334724e56f4},
	affiliations = {CDSC (West Midlands), Lincoln House, Birmingham Heartlands Hospital, Bordesley Green East, Bordesley Green, Birmingham B9 5SS., 2nd Floor, United Kingdom},
	abstract = {The potential of the General Practice Research Database (GPRD) for communicable disease surveillance was explored using head lice as an example. All diagnoses of head lice and prescriptions for parasiticidal agents from 1993 to 2000 in the West Midlands were analysed. Diagnoses reached a peak of 28.2 per 1,000 patient years at risk and total prescriptions reached a peak of 27.1 per 1,000 patient years at risk in 1997. Malathion and permethrin were prescribed most often. The proportion of further parasiticidal prescriptions issued within 30 days of the initial prescription increased to a peak of 11.5% of prescriptions in 1997. The ratio of the same:different further prescriptions changed during the study period, reaching a high of 5:1 in 2000. These trends are mirrored by the Royal College of General Practitioners (RCGP) Weekly Returns Service and Prescribing Analysis and Cost (PACT) data. Use of GPRD provides additional insights into patient data, particularly on prescribing, that would not be available from other sources.},
	keywords = {Adolescent; Adult; Age Distribution; Aged; Animals; Antiparasitic Agents; Child; Child, Preschool; Communicable Disease Control; Data Collection; Databases, Factual; England; Family Practice; Female; Humans; Infant; Infant, Newborn; Lice Infestations; Malathion; Male; Medical Records; Middle Aged; Pediculus; Permethrin; Physician's Practice Patterns; Retrospective Studies; Scalp Dermatoses; Sex Distribution; antiparasitic agent; malathion; permethrin; adolescent; adult; age distribution; aged; animal; article; child; clinical practice; factual database; female; general practice; human; infant; infection control; information processing; male; medical record; methodology; middle aged; newborn; pediculosis; Pediculus; preschool child; retrospective study; sex ratio; skin disease; United Kingdom},
	correspondence_address = {S. Smith; email: sue.smith@hpa.org.uk},
	issn = {14621843},
	pmid = {12889294},
	language = {English},
	abbrev_source_title = {Commun Dis Public Health},
	type = {Article},
	publication_stage = {Final},
	source = {Scopus},
	note = {Cited by: 4}
}

@ARTICLE{Hubbard2000409,
	author = {Hubbard, R. and Venn, A. and Britton, J.},
	title = {Exposure to antidepressants and the risk of cryptogenic fibrosing alveolitis: A case-control study},
	year = {2000},
	journal = {European Respiratory Journal},
	volume = {16},
	number = {3},
	pages = {409 – 413},
	doi = {10.1034/j.1399-3003.2000.016003409.x},
	url = {https://www.scopus.com/inward/record.uri?eid=2-s2.0-0033796309&doi=10.1034%2fj.1399-3003.2000.016003409.x&partnerID=40&md5=3fc1f1034e307194560d4510aa5a0093},
	affiliations = {Division of Respiratory Medicine, Clinical Sciences Building, City Hospital, Nottingham NG5 1PB, Hucknall Road, United Kingdom},
	abstract = {The explanations for the emergence of cryptogenic fibrosing alveolitis as a new clinical entity during the second half of the 20th century are unclear. The authors have previously reported evidence of an increased risk of cryptogenic fibrosing alveolitis in relation to the use of antidepressant drugs. The authors have now tested this hypothesis a priori in an analysis of computerized general practice records for 890 cases of cryptogenic fibrosing alveolitis and 5,884 matched controls drawn from the UK General Practice Research Database. Exposure to antidepressants at the time of diagnosis was increased in cases compared to controls (odds ratio (OR) 1.52, 95% confidence interval (95% CI) 1.24-1.86), and this increase remained if the analysis was restricted to exposures 4 yrs prior to diagnosis (OR 1.50, 95% CI 0.98-2.30). However this increased prescribing was not specific to any particular class of antidepressant or individual drug, and there was no evidence of a dose-response relationship between exposure to amitriptyline (the most commonly prescribed antidepressant) and disease. The presented data do not allow any firm conclusion to be made as to whether there is a causal relationship between antidepressant exposure and cryptogenic fibrosing alveolitis, but it seems unlikely that exposure to tricyclic antidepressants shortly before diagnosis is a strong risk factor for cryptogenic fibrosing alveolitis. (C) ERS Journals Ltd 2000.},
	author_keywords = {Antidepressants; Cryptogenic fibrosing alveolitis; Epidemiology},
	keywords = {Aged; Amitriptyline; Antidepressive Agents; Antidepressive Agents, Tricyclic; Case-Control Studies; Confidence Intervals; Female; Furosemide; Human; Male; Medical Records; Middle Age; Pulmonary Fibrosis; Support, Non-U.S. Gov't; amitriptyline; antidepressant agent; dosulepin; fluoxetine; lofepramine; monoamine oxidase inhibitor; paroxetine; serotonin uptake inhibitor; tricyclic antidepressant agent; adult; aged; article; controlled study; dose response; drug exposure; female; fibrosing alveolitis; human; major clinical study; male; prescription; priority journal; risk factor; United Kingdom},
	issn = {09031936},
	coden = {ERJOE},
	pmid = {11028652},
	language = {English},
	abbrev_source_title = {Eur. Respir. J.},
	type = {Article},
	publication_stage = {Final},
	source = {Scopus},
	note = {Cited by: 12}
}

@ARTICLE{Jick1997446,
	author = {Jick, Hershel and Vasilakis, Catherine and Derby, Laura E.},
	title = {Antihypertensive drugs and fatal myocardial infarction in persons with uncomplicated hypertension},
	year = {1997},
	journal = {Epidemiology},
	volume = {8},
	number = {4},
	pages = {446 – 448},
	doi = {10.1097/00001648-199707000-00017},
	url = {https://www.scopus.com/inward/record.uri?eid=2-s2.0-0030918420&doi=10.1097%2f00001648-199707000-00017&partnerID=40&md5=63f8f67f466f649918f25f44e354e65a},
	affiliations = {Boston Collab. Drug Survlnc. Program, Boston University Medical Center, Lexington, MA, United States; Boston Collab. Drug Survlnc. Program, Lexington, MA 02173, 11 Muzzey Street, United States},
	abstract = {We conducted a case-control study to evaluate the risk of fatal myocardial infarction in otherwise healthy treated hypertensive subjects according to the type of the antihypertensive drug used. The study encompassed 207 cases and 409 controls marched to cases on age, sex, and general practice. Compared with beta-blocker users, the matched relative risk estimates for fatal myocardial infarction, adjusted for recent blood pressure, body mass index, smoking, duration of hypertension, and prior use of other antihypertensive drugs, were, 0.7 [95% confidence interval (CI)= 0.4 1.2] for angiotensin-converting enzyme inhibitor users, 0.9 (95% CI= 0.5- 1.5) for calcium channel blocker users, and 0.7 (95% CI= 0.4-1.2) for diuretic users.},
	author_keywords = {Antihypertensive drugs; Calcium channel blockers; Fatal myocardial infarction},
	keywords = {Adrenergic beta-Antagonists; Aged; Angiotensin-Converting Enzyme Inhibitors; Antihypertensive Agents; Calcium Channel Blockers; Case-Control Studies; Cause of Death; Confidence Intervals; Databases, Factual; Diuretics; Family Practice; Female; Great Britain; Humans; Hypertension; Logistic Models; Male; Myocardial Infarction; Risk; Smoking; antihypertensive agent; beta adrenergic receptor blocking agent; calcium channel blocking agent; dipeptidyl carboxypeptidase inhibitor; adult; aged; article; blood pressure regulation; clinical trial; controlled clinical trial; controlled study; coronary risk; disease association; heart infarction; human; hypertension; major clinical study; mortality; priority journal; risk assessment},
	issn = {10443983},
	coden = {EPIDE},
	pmid = {9209862},
	language = {English},
	abbrev_source_title = {EPIDEMIOLOGY},
	type = {Article},
	publication_stage = {Final},
	source = {Scopus},
	note = {Cited by: 30; All Open Access, Bronze Open Access}
}

@ARTICLE{Hollowell199736,
	author = {Hollowell, J.},
	title = {The General Practice Research Database: quality of morbidity data.},
	year = {1997},
	journal = {Population trends},
	number = {87},
	pages = {36 – 40},
	url = {https://www.scopus.com/inward/record.uri?eid=2-s2.0-0031090414&partnerID=40&md5=fd2f796189d150cdc2975a7fabb90b11},
	abstract = {In 1994, ONS took over the running of the General Practice Research Database-formerly the VAMP Research Database. As the database had not been widely used for general health monitoring purposes, ONS undertook a study to evaluate the representativeness, quality and validity of the data. This article compares GPRD patient consulting rates for four conditions (chicken pox, hay fever, asthma and diabetes) with equivalent data from the 4th National Morbidity Survey in General Practice; and compares GPRD patient treatment rates for asthma with epidemiological survey data. The results suggest that the GPRD is a potentially useful source of national morbidity data.},
	keywords = {Adolescent; Adult; Aged; Aged, 80 and over; Asthma; Chickenpox; Child; Child, Preschool; Databases, Factual; Diabetes Mellitus; England; Family Practice; Female; Humans; Infant; Infant, Newborn; Male; Medical Records Systems, Computerized; Middle Aged; Morbidity; Population Surveillance; Rhinitis, Allergic, Seasonal; Wales; adolescent; adult; aged; article; asthma; chickenpox; child; diabetes mellitus; factual database; female; general practice; hay fever; health survey; human; infant; male; medical record; methodology; middle aged; morbidity; newborn; preschool child; United Kingdom},
	issn = {03074463},
	pmid = {9134574},
	language = {English},
	abbrev_source_title = {Popul Trends},
	type = {Article},
	publication_stage = {Final},
	source = {Scopus},
	note = {Cited by: 211}
}

@ARTICLE{Kelly20113,
	author = {Kelly, Frank and Armstrong, Ben and Atkinson, Richard and Anderson, H Ross and Barratt, Ben and Beevers, Sean and Cook, Derek and Green, Dave and Derwent, Dick and Mudway, Ian and Wilkinson, Paul and HEI Health Review Committee},
	title = {The London low emission zone baseline study.},
	year = {2011},
	journal = {Research report (Health Effects Institute)},
	number = {163},
	pages = {3 – 79},
	url = {https://www.scopus.com/inward/record.uri?eid=2-s2.0-84857472130&partnerID=40&md5=e7b58d567c856bbeae2f86ea370c8cd9},
	affiliations = {School of Biomedical & Health Sciences, King's College London, 150 Stamford Street, London SE1 9NH, UK.},
	abstract = {On February 4, 2008, the world's largest low emission zone (LEZ) was established. At 2644 km2, the zone encompasses most of Greater London. It restricts the entry of the oldest and most polluting diesel vehicles, including heavy-goods vehicles (haulage trucks), buses and coaches, larger vans, and minibuses. It does not apply to cars or motorcycles. The LEZ scheme will introduce increasingly stringent Euro emissions standards over time. The creation of this zone presented a unique opportunity to estimate the effects of a stepwise reduction in vehicle emissions on air quality and health. Before undertaking such an investigation, robust baseline data were gathered on air quality and the oxidative activity and metal content of particulate matter (PM) from air pollution monitors located in Greater London. In addition, methods were developed for using databases of electronic primary-care records in order to evaluate the zone's health effects. Our study began in 2007, using information about the planned restrictions in an agreed-upon LEZ scenario and year-on-year changes in the vehicle fleet in models to predict air pollution concentrations in London for the years 2005, 2008, and 2010. Based on this detailed emissions and air pollution modeling, the areas in London were then identified that were expected to show the greatest changes in air pollution concentrations and population exposures after the implementation of the LEZ. Using these predictions, the best placement of a pollution monitoring network was determined and the feasibility of evaluating the health effects using electronic primary-care records was assessed. To measure baseline pollutant concentrations before the implementation of the LEZ, a comprehensive monitoring network was established close to major roadways and intersections. Output-difference plots from statistical modeling for 2010 indicated seven key areas likely to experience the greatest change in concentrations of nitrogen dioxide (NO2) (at least 3 microg/m3) and of PM with an aerodynamic diameter < or = 10 microm (PM10) (at least 0.75 microg/m3) as a result of the LEZ; these suggested that the clearest signals of change were most likely to be measured near roadsides. The seven key areas were also likely to be of importance in carrying out a study to assess the health outcomes of an air quality intervention like the LEZ. Of the seven key areas, two already had monitoring sites with a full complement of equipment, four had monitoring sites that required upgrades of existing equipment, and one required a completely new installation. With the upgrades and new installations in place, fully ratified (verified) pollutant data (for PM10, PM with an aerodynamic diameter < or = 2.5 microm [PM2.5], nitrogen oxides [NOx], and ozone [O3] at all sites as well as for particle number, black smoke [BS], carbon monoxide [CO], and sulfur dioxide [SO2] at selected sites) were then collected for analysis. In addition, the seven key monitoring sites were supported by other sites in the London Air Quality Network (LAQN). From these, a robust set of baseline air quality data was produced. Data from automatic and manual traffic counters as well as automatic license-plate recognition cameras were used to compile detailed vehicle profiles. This enabled us to establish more precise associations between ambient pollutant concentrations and vehicle emissions. An additional goal of the study was to collect baseline PM data in order to test the hypothesis that changes in traffic densities and vehicle mixes caused by the LEZ would affect the oxidative potential and metal content of ambient PM10 and PM2.5.},
	keywords = {Adolescent; Adult; Aged; Air Pollutants; Air Pollution; Child; Child, Preschool; Cross-Sectional Studies; Environmental Exposure; Environmental Monitoring; Female; Health Status; Humans; Infant; London; Longitudinal Studies; Male; Metals; Middle Aged; Nitrogen Oxides; Particulate Matter; Pilot Projects; Primary Health Care; Small-Area Analysis; Smoking; Socioeconomic Factors; Vehicle Emissions; Young Adult; metal; nitrogen oxide; adolescent; adult; aged; air pollutant; air pollution; article; child; cluster analysis; cross-sectional study; environmental exposure; environmental monitoring; exhaust gas; female; health status; human; infant; longitudinal study; male; methodology; middle aged; particulate matter; pilot study; preschool child; primary health care; smoking; socioeconomics; statistics; United Kingdom},
	correspondence_address = {F. Kelly; email: frank.kelly@kcl.ac.uk},
	issn = {10415505},
	pmid = {22315924},
	language = {English},
	abbrev_source_title = {Res Rep Health Eff Inst},
	type = {Article},
	publication_stage = {Final},
	source = {Scopus},
	note = {Cited by: 38}
}

@ARTICLE{Moser2001438,
	author = {Moser, K.},
	title = {Inequalities in treated heart disease and mental illness in England and Wales, 1994-1998},
	year = {2001},
	journal = {British Journal of General Practice},
	volume = {51},
	number = {467},
	pages = {438 – 444},
	url = {https://www.scopus.com/inward/record.uri?eid=2-s2.0-0034980387&partnerID=40&md5=b8f8645260211e771664aa95bdbad5ca},
	affiliations = {Room B6/10, Office for National Statistics, London SW1V 2QQ, 1 Drummond Gate, United Kingdom},
	abstract = {Background: Current government policy is directed towards reducing inequalities in health. General practice is increasingly the focus for health care provision in the United Kingdom and it is therefore important to understand the relationship between socioeconomic factors and health at the general practice level. A deprivation measure was used for the area in which the practice is located and two key priority areas were focused upon: mental health and heart disease. Aim: To explore the relationship between area deprivation and the prevalence of treated heart disease and mental illness in England and Wales. Design of study: Analysis of data from medical records from practices contributing to the General Practice Research Database. Setting: A total of 211 practices located in England and Wales. Method: The data from the practices were used to examine deprivation differentials in treated disease prevalence rates. Results: There are strong deprivation gradients (highest prevalence in the most deprived category) for treated depression, anxiety, schizophrenia, coronary heart disease and non-insulin-treated diabetes. In general the deprivation differentials are wider in the middle of the age range. Women aged 35 to 64 years in the most deprived areas had rates of treated coronary heart disease two to three times those in the least deprived areas. Men aged 25 to 44 years in the most deprived areas had rates of treated depression 50% higher than those in the least deprived areas. Conclusions: This study has identified wide deprivation differentials in the prevalence of treated mental illness and heart disease. If all of England and Wales experienced the rates of the least deprived fifth of the population then the number of people being treated for depression, anxiety, and coronary heart disease would fall by 10%, 16%, and 11% respectively.},
	author_keywords = {Deprivation; Disease prevalence; Heart disease; Inequalities; Mental illness},
	keywords = {Adolescent; Adult; Aged; Aged, 80 and over; Child; Child, Preschool; England; Female; Health Services Accessibility; Heart Diseases; Humans; Infant; Infant, Newborn; Male; Mental Disorders; Middle Aged; Poverty; Poverty Areas; Prevalence; Residence Characteristics; Wales; adolescent; adult; aged; anxiety neurosis; article; child; controlled study; data base; depression; female; general practice; government; health care policy; heart disease; human; ischemic heart disease; major clinical study; male; medical record; mental disease; newborn; non insulin dependent diabetes mellitus; population research; prevalence; schizophrenia; socioeconomics; United Kingdom},
	correspondence_address = {K. Moser; Room B6/10, Office for National Statistics, London SW1V 2QQ, 1 Drummond Gate, United Kingdom; email: kath.moser@ons.gov.uk},
	issn = {09601643},
	coden = {BJGPE},
	pmid = {11407047},
	language = {English},
	abbrev_source_title = {Br. J. Gen. Pract.},
	type = {Article},
	publication_stage = {Final},
	source = {Scopus},
	note = {Cited by: 10}
}

@ARTICLE{Lockood1996757,
	author = {Lockood, M.J.},
	title = {General Practice Research Database provides detailed anonymised data},
	year = {1996},
	journal = {British Medical Journal},
	volume = {313},
	number = {7059},
	pages = {757},
	url = {https://www.scopus.com/inward/record.uri?eid=2-s2.0-0029746034&partnerID=40&md5=80a6d98c21f3e96570db1365b4f7e530},
	affiliations = {Adelaide Medical Centre, Andover SP10 1HA, United Kingdom},
	keywords = {Confidentiality; England; Family Practice; Humans; Medical Records Systems, Computerized; Wales; data base; general practice; human; information processing; letter; priority journal; privacy; united kingdom},
	issn = {09598146},
	coden = {BMJOA},
	pmid = {8819474},
	language = {English},
	abbrev_source_title = {BR. MED. J.},
	type = {Letter},
	publication_stage = {Final},
	source = {Scopus},
	note = {Cited by: 1}
}

@ARTICLE{Rowlands2003819,
	author = {Rowlands, Sam and Hannaford, Philip},
	title = {The incidence of sterilisation in the UK},
	year = {2003},
	journal = {BJOG: An International Journal of Obstetrics and Gynaecology},
	volume = {110},
	number = {9},
	pages = {819 – 824},
	doi = {10.1111/j.1471-0528.2003.02450.x},
	url = {https://www.scopus.com/inward/record.uri?eid=2-s2.0-0141652014&doi=10.1016%2fs1470-0328%2803%2902950-1&partnerID=40&md5=4337ff55443186a5b8ad9de16fbaf183},
	affiliations = {Repro. and Sexual Health Service, S. E. Hertfordshire Prim. Care Trust, Health Centre, Hitchin, Herts, United Kingdom; Dept. of Gen. Pract./Primary Care, Foresterhill Health Centre, University of Aberdeen, Aberdeen, United Kingdom; Austy Manor, Henley-in-Arden B95 6BX, Stratford Road, United Kingdom},
	abstract = {Objective: To estimate incidence rates for tubal occlusion and vasectomy, and to examine how these vary with age, geographical area and time. Design: Search of patient files for operation codes in the years 1992-1999 and calculation of person time. Population and setting: General Practice Research Database. Methods: Patient files of women aged 20-54 years and men aged 20-64 years were searched for sterilisation operation codes. Annual incidence rates in five year aged bands were calculated for sterilisation operations for both sexes. Figures were examined according to National Health Service Region and population density category of the general practices. The relationship between year of operation and mean age at operation was also examined. Main outcome measures: Incidence rates by year, age group and geographical area. Results: The average annual incidence of sterilisation in the eight year period was 4.75 per 1000 person years at risk for women aged 20-54 and 4.48 per 1000 person years at risk for men aged 20-64. For women, there was a statistically significant 30% decrease in incidence of tubal occlusion over the study period. There was no change in vasectomy rates over time. About one-third of all vasectomies in the UK are estimated to be performed outside hospital and community clinic settings. The rates of sterilisation in both sexes were much lower in Greater London than elsewhere in the UK. Conclusions: The popularity of tubal occlusion appears to be on the decline. Since 1996, the UK has been one of very few countries in which sterilisation incidence in men is greater than that in women.},
	keywords = {adult; age distribution; article; controlled study; female; female sterilization; general practice; geographic distribution; hospital; human; incidence; male; male sterilization; normal human; outpatient department; population density; priority journal; risk assessment; time; United Kingdom; uterine tube ligation; vasectomy},
	publisher = {Elsevier BV},
	issn = {14700328},
	coden = {BIOGF},
	pmid = {14511963},
	language = {English},
	abbrev_source_title = {BJOG Int. J. Obstet. Gynaecol.},
	type = {Article},
	publication_stage = {Final},
	source = {Scopus},
	note = {Cited by: 31}
}

@ARTICLE{García Rodríguez2003240,
	author = {García Rodríguez, Luis Alberto and Hernández-Díaz, Sonia},
	title = {Nonsteroidal antiinflammatory drugs as a trigger of clinical heart failure},
	year = {2003},
	journal = {Epidemiology},
	volume = {14},
	number = {2},
	pages = {240 – 246},
	doi = {10.1097/00001648-200303000-00020},
	url = {https://www.scopus.com/inward/record.uri?eid=2-s2.0-0037946702&doi=10.1097%2f00001648-200303000-00020&partnerID=40&md5=a6b243156ac1b37333882e1450f83b0a},
	affiliations = {CEIFE, Madrid, Spain; Slone Epidemiology Center, Boston Univ. School of Public Health, Boston, MA, United States; CEIFE, 28004 Madrid, Almirante, 28-2, Spain},
	abstract = {Background. Two recent studies estimated that users of non-steroidal antiinflammatory drugs (NSAIDs) have a two-fold increase in risk of hospitalization for congestive heart failure and that this effect is larger among patients with preexisting cardiovascular diseases. Methods. To evaluate the association between NSAID use and the risk of first-diagnosed episode of heart failure, we conducted a case-control study nested in a population-based cohort of individuals 40-84 years of age and registered in the U.K. General Practice Research Database at 1 January 1996. We excluded patients with a diagnosis of heart failure or cancer before that time and followed source members until a first-time recorded diagnosis of heart failure or cancer, or until 31 December 1996 if no disease occurred. The analysis included 857 confirmed cases and 5000 controls frequency-matched to cases by age (interval of 1 year) and sex. Results. The estimated adjusted relative risk of heart failure associated with prescription of NSAIDs was 1.6 (95% confidence interval = 1.2-2.1). The relative risk was greater during the first month of therapy and was independent of treatment indication. The relative risk was 1.9 (1.3-2.8) among patients with prior history of hypertension, diabetes or renal failure and 1.3 (0.9-1.9) among individuals without these conditions. Conclusions. Initiation of NSAID therapy may double the risk of developing heart failure in susceptible individuals. Patients with renal failure, diabetes or hypertension when taking NSAIDs might be at a greater risk of developing heart failure than patients without those conditions. Copyright © 2003 by Lippincott Williams & Wilkins, Inc.},
	author_keywords = {Acetaminophen; Epidemiologic studies; Heart failure; Nonsteroidal antiinflammatory drugs},
	keywords = {Adult; Aged; Aged, 80 and over; Anti-Inflammatory Agents, Non-Steroidal; Female; Great Britain; Heart Failure, Congestive; Humans; Male; Middle Aged; Risk Factors; aceclofenac; acemetacin; azapropazone; cocodamol; codydramol; dextropropoxyphene; diclofenac; etodolac; fenbufen; fenoprofen; flurbiprofen; indometacin; ketoprofen; mefenamic acid; meloxicam; metoclopramide; nabumetone; naproxen; nonsteroid antiinflammatory agent; paracetamol; piroxicam; sulindac; tenoxicam; tiaprofenic acid; nonsteroid antiinflammatory agent; adult; article; case control study; confidence interval; congestive heart failure; diabetes mellitus; disease predisposition; evaluation; female; general practitioner; heart failure; hospitalization; human; hypertension; inflammation; kidney failure; major clinical study; male; osteoarthritis; prescription; priority journal; risk assessment; United Kingdom; aged; chemically induced disorder; congestive heart failure; middle aged; risk factor; United Kingdom},
	correspondence_address = {L.A. García Rodríguez; CEIFE, 28004 Madrid, Almirante, 28-2, Spain; email: lagarcia@ceife.es},
	issn = {10443983},
	coden = {EPIDE},
	pmid = {12606892},
	language = {English},
	abbrev_source_title = {Epidemiology},
	type = {Article},
	publication_stage = {Final},
	source = {Scopus},
	note = {Cited by: 131; All Open Access, Bronze Open Access}
}

@ARTICLE{García Rodríguez1999565,
	author = {García Rodríguez, Luis A. and Ruigómez, Ana},
	title = {Increased risk of irritable bowel syndrome after bacterial gastroenteritis: Cohort study},
	year = {1999},
	journal = {British Medical Journal},
	volume = {318},
	number = {7183},
	pages = {565 – 566},
	url = {https://www.scopus.com/inward/record.uri?eid=2-s2.0-0033608354&partnerID=40&md5=54e90a8d176e2fd9c987b77c4c0d4cba},
	affiliations = {Ctro. Espanol de Invest. F., Madrid 28004, Spain},
	keywords = {Adult; Aged; Bacterial Infections; Cohort Studies; Colonic Diseases, Functional; Female; Follow-Up Studies; Gastroenteritis; Humans; Male; Middle Aged; Risk Factors; adult; aged; article; female; gastroenteritis; human; irritable colon; major clinical study; male; priority journal; questionnaire; risk; salmonellosis},
	correspondence_address = {L.A. Garcia Rodriquez; Ctr. Espan. Invest. Farm. epidemiol., Madrid 28004, Spain; email: lagarcia@ceife.es},
	issn = {09598146},
	coden = {BMJOA},
	pmid = {10037630},
	language = {English},
	abbrev_source_title = {Br. Med. J.},
	type = {Article},
	publication_stage = {Final},
	source = {Scopus},
	note = {Cited by: 336}
}

@ARTICLE{Hajat S1997639,
	author = {Hajat S, S.},
	title = {Thunderstorm-associated asthma: The effect on GP consultations},
	year = {1997},
	journal = {British Journal of General Practice},
	volume = {47},
	number = {423},
	pages = {639 – 641},
	url = {https://www.scopus.com/inward/record.uri?eid=2-s2.0-0030724630&partnerID=40&md5=ea63c65b8129a47dc5914b0da64f8c84},
	affiliations = {Department of Primary Care, Royal Free Hospital, School of Medicine, London NW3 2PF, United Kingdom},
	abstract = {Evidence shows that asthma attacks can be brought on by adverse weather conditions such as those experienced during a thunderstorm; a prime example of such an occasion being a thunderstorm episode on 24 June 1994, which resulted in a well-documented increase in medical attendances made by those suffering with asthma and respiratory disorders. However, most of these studies have concerned admissions to accident and emergency departments. The aim of this paper was to ascertain whether a similar increase in consultations was observed in the primary care setting.},
	author_keywords = {Asthma; Seasonal morbidity},
	keywords = {Adolescent; Adult; Aged; Asthma; Child; Child, Preschool; Family Practice; Humans; Infant; Infant, Newborn; London; Middle Aged; Weather; article; asthma; consultation; general practice; human; respiratory tract disease; weather},
	issn = {09601643},
	coden = {BJGPE},
	pmid = {9474828},
	language = {English},
	abbrev_source_title = {BR. J. GEN. PRACT.},
	type = {Article},
	publication_stage = {Final},
	source = {Scopus},
	note = {Cited by: 22}
}
