# Supplementary material for: Academic impact and research data utilisation of the clinical practice research datalink: scientometric analyses
Source: Eur J Epidemiol. 2026 Jan 24;41(2):245–60. doi: 10.1007/s10654-025-01347-1 (PMC12975798; doi:10.1007/s10654-025-01347-1)
Supplement: Supplementary file 6 — Supplementary file6 (BIB 25378 KB) [file 10654_2025_1347_MOESM6_ESM.bib]

@article{ WOS:000329855600009,
Author = {Ratib, Sonia and Fleming, Kate M. and Crooks, Colin J. and Aithal,
   Guruprasad P. and West, Joe},
Title = {1 and 5 year survival estimates for people with cirrhosis of the liver
   in England, 1998-2009: A large population study},
Journal = {JOURNAL OF HEPATOLOGY},
Year = {2014},
Volume = {60},
Number = {2},
Pages = {282-289},
Month = {FEB},
Abstract = {Background \& Aims: Large, population-based studies that have included
   the full spectrum of cirrhosis estimating survival, taking into account
   time-at-risk are lacking. We aimed to report 1- and 5-year average
   survival rates for people with cirrhosis to be used in a clinical and
   healthcare policy setting.
   Methods: We used the Clinical Practice Research Datalink and linked
   English Hospital Episode Statistics to identify adult cases of cirrhosis
   from January 1998 to December 2009. We estimated 1-and 5-year survival
   according to whether time-at-risk was ambulatory or followed an
   emergency hospital admission related to liver disease, stratified by
   age, sex, and aetiology to be used in a clinical setting. We used a
   multivariate Cox-proportional hazards model with a time-varying
   variable, adjusted for Baveno IV stage of cirrhosis at diagnosis, age,
   aetiology, and sex.
   Results: We identified 5118 incident cases. Average survival
   probabilities at 1- and 5-years were 0.84 (95\% CI 0.83-0.86) and 0.66
   (95\% CI 0.63-0.68) for the ambulatory group and 0.55 (95\% CI
   0.53-0.57) and 0.31 (95\% CI 0.29-0.33) following hospitalisation,
   respectively. A hospital admission at diagnosis or subsequently for
   liver disease substantially impaired prognosis independent of stage of
   cirrhosis (HR = 2.78, 95\% CI 2.53, 3.06).
   Conclusions: Emergency hospitalisation for liver disease heralds a
   downturn in a patient's outlook independent of their stage of cirrhosis.
   Our results provide population-based clinically translatable estimates
   of prognosis for the purposes of healthcare delivery and planning and
   communication to patients. (C) 2013 European Association for the Study
   of the Liver. Published by Elsevier B. V. All rights reserved.},
Publisher = {ELSEVIER},
Address = {RADARWEG 29, 1043 NX AMSTERDAM, NETHERLANDS},
Type = {Article},
Language = {English},
Affiliation = {Ratib, S (Corresponding Author), Univ Nottingham, Div Epidemiol \& Publ Hlth, Nottingham NG5 1PB, England.
   Ratib, Sonia; Fleming, Kate M.; Crooks, Colin J.; West, Joe, Univ Nottingham, Div Epidemiol \& Publ Hlth, Nottingham NG5 1PB, England.
   Aithal, Guruprasad P., Nottingham Univ Hosp NHS Trust, NIHR Biomed Res Unit Gastrointestinal \& Liver Dis, Nottingham, England.
   Aithal, Guruprasad P., Univ Nottingham, Nottingham NG5 1PB, England.},
DOI = {10.1016/j.jhep.2013.09.027},
ISSN = {0168-8278},
EISSN = {1600-0641},
Keywords = {Cirrhosis; Survival; Aetiology; Population-based},
Keywords-Plus = {PROGNOSTIC INDICATORS; HEPATITIS; MORTALITY; DISEASE; DECOMPENSATION;
   DIAGNOSES; ETIOLOGY; VALIDITY; ONSET; RATES},
Research-Areas = {Gastroenterology \& Hepatology},
Web-of-Science-Categories  = {Gastroenterology \& Hepatology},
Author-Email = {sonia.ratib@nottingham.ac.uk},
Affiliations = {University of Nottingham; Nottingham University Hospital NHS Trust;
   University of Nottingham},
ResearcherID-Numbers = {West, Joe/I-6637-2012
   Fleming, Kate/A-6475-2010
   Crooks, Colin/I-1130-2016},
ORCID-Numbers = {West, Joe/0000-0002-1135-9356
   Aithal, Guruprasad/0000-0003-3924-4830
   Fleming, Kate/0000-0002-6572-5016
   Gran, Sonia/0000-0002-2443-5100
   Crooks, Colin/0000-0002-6794-6621},
Funding-Acknowledgement = {University of Nottingham/National University Hospitals NHS
   Trust/National Institute for Health Research Senior Clinical Research
   Fellowship; MRC {[}G0802427] Funding Source: UKRI},
Funding-Text = {University of Nottingham/National University Hospitals NHS
   Trust/National Institute for Health Research Senior Clinical Research
   Fellowship.},
Cited-References = {Alikhan R, 2004, J CLIN PATHOL, V57, P1254, DOI 10.1136/jcp.2003.013581.
   {[}Anonymous], 2010, IMPR DAT QUAL NHS AN.
   CHRISTENSEN E, 1984, HEPATOLOGY, V4, P430, DOI 10.1002/hep.1840040313.
   DAMICO G, 1986, DIGEST DIS SCI, V31, P468, DOI 10.1007/BF01320309.
   Das K, 2010, LIVER INT, V30, P1033, DOI 10.1111/j.1478-3231.2010.02255.x.
   de Franchis R, 2005, J HEPATOL, V43, P167, DOI 10.1016/j.jhep.2005.05.009.
   DEJONGH FE, 1992, GASTROENTEROLOGY, V103, P1630, DOI 10.1016/0016-5085(92)91188-A.
   Fialla AD, 2012, SCAND J GASTROENTERO, V47, P702, DOI 10.3109/00365521.2012.661759.
   Fleming KM, 2010, ALIMENT PHARM THER, V32, P1343, DOI 10.1111/j.1365-2036.2010.04473.x.
   Fleming KM, 2008, J HEPATOL, V49, P732, DOI 10.1016/j.jhep.2008.05.023.
   Fleming KM, 2012, LIVER INT, V32, P79, DOI 10.1111/j.1478-3231.2011.02517.x.
   Herrett E, 2010, BRIT J CLIN PHARMACO, V69, P4, DOI 10.1111/j.1365-2125.2009.03537.x.
   Hui AY, 2002, J CLIN GASTROENTEROL, V34, P569, DOI 10.1097/00004836-200205000-00018.
   Jepsen P, 2008, HEPATOLOGY, V48, P214, DOI 10.1002/hep.22341.
   Jepsen P, 2010, HEPATOLOGY, V51, P1675, DOI 10.1002/hep.23500.
   Kamath PS, 2001, HEPATOLOGY, V33, P464, DOI 10.1053/jhep.2001.22172.
   Khan NF, 2010, BRIT J GEN PRACT, V60, DOI 10.3399/bjgp10X483562.
   Kramer JR, 2008, ALIMENT PHARM THERAP, V27, P274, DOI 10.1111/j.1365-2036.2007.03572.x.
   Leon DA, 2006, LANCET, V367, P52, DOI 10.1016/S0140-6736(06)67924-5.
   Lewis JD, 2005, PHARMACOEPIDEM DR S, V14, P443, DOI 10.1002/pds.1115.
   Roberts SE, 2005, GUT, V54, P1615, DOI 10.1136/gut.2004.058636.
   Trevisani F, 2007, AM J GASTROENTEROL, V102, P1022, DOI 10.1111/j.1572-0241.2007.01100.x.
   Walley T, 1997, LANCET, V350, P1097, DOI 10.1016/S0140-6736(97)04248-7.},
Number-of-Cited-References = {23},
Times-Cited = {106},
Usage-Count-Last-180-days = {0},
Usage-Count-Since-2013 = {9},
Journal-ISO = {J. Hepatol.},
Doc-Delivery-Number = {291UJ},
Web-of-Science-Index = {Science Citation Index Expanded (SCI-EXPANDED)},
Unique-ID = {WOS:000329855600009},
OA = {Green Accepted},
DA = {2025-06-21},
}

@article{ WOS:000478576200013,
Author = {Lawson, Claire A. and Zaccardi, Francesco and Squire, Iain and Ling,
   Suping and Davies, Melanie J. and Lam, Carolyn S. P. and Mamas, Mamas A.
   and Khunti, Kamlesh and Kadam, Umesh T.},
Title = {20-year trends in cause-specific heart failure outcomes by sex,
   socioeconomic status, and place of diagnosis: a population-based study},
Journal = {LANCET PUBLIC HEALTH},
Year = {2019},
Volume = {4},
Number = {8},
Pages = {E406-E420},
Month = {AUG},
Abstract = {Background Heart failure is an important public health issue affecting
   about 1 million people in the UK, but contemporary trends in
   cause-specific outcomes among different population groups are unknown.
   Methods In this retrospective, population-based study, we used the UK
   Clinical Practice Research Datalink and Hospital Episodes Statistics
   databases to identify a cohort of patients who had a diagnosis of
   incident heart failure between Jan 1, 1998, and July 31, 2017. Patients
   were eligible for inclusion if they were aged 30 years or older with a
   first code for heart failure in their primary care or hospital record
   during the study period. We assessed cause-specific admission to
   hospital (ie, hospitalisation) and mortality, by age, sex, socioeconomic
   status, and place of diagnosis (ie, hospital vs community diagnosis). We
   calculated outcome rates separately for the first year (first-year
   rates) and for the second-year onwards (subsequent-year rates). Patients
   were followed up until death or study end. This study is registered with
   Clinical Practice Research Datalink Independent Scientific Advisory
   Committee, protocol number 18\_037R.
   Findings We identified 88 416 individuals with incident heart failure
   over the study period, of whom 43 461 (49\%) were female. The mean age
   was 77.8 years (SD 11.3) and median follow-up was 2.4 years (IQR 0.5 to
   5.7). Age-adjusted first-year rates of hospitalisation increased by 28\%
   for all-cause admissions, from 97.1 (95\% CI 94.3 to 99.9) to 124.2
   (120.9 to 127.5) per 100 person-years; by 28\% for heart
   failure-specific admissions, from 17.2 (16.2 to 18.2) to 22.1 (20.9 to
   23.2) per 100 person-years; and by 42\% for non-cardiovascular
   admissions, from 59.2 (57.2 to 61.2) to 83.9 (81.3 to 86.5) per 100
   person-years. 167 641 (73\%) of 228 113 hospitalisations were for
   non-cardiovascular causes and annual rate increases were higher for
   women (3.9\%, 95\% CI 2.8 to 4.9) than for men (1.4\%, 0.6 to 2.1;
   p<0.0001); and for patients diagnosed with heart failure in hospital
   (2.4\%, 1.4 to 3.3) than those diagnosed in the community (1.2\%, 0.3 to
   2.2). Annual increases in hospitalisation due to heart failure were
   2.6\% (1.9 to 3.4) for women compared with stable rates in men (0.6\%,
   -0.9 to 2.1), and 1.6\% (0.6 to 2.6) for the most deprived group
   compared with stable rates for the most affluent group (1.2\%, -0.3 to
   2.8). A significantly higher risk of all-cause hospitalisation was found
   for the most deprived than for the most affluent (incident rate ratio
   1.34, 95\% CI 1.32 to 1.35) and for the hospital-diagnosed group than
   for the community-diagnosed group (1.76, 1.73 to 1.80). Age-adjusted
   first-year rates of all-cause mortality decreased by 6\% from 24.5 (95\%
   CI 23.4 to 39.2) to 23.0 (22.0 to 24.1) per 100 person-years. Annual
   change in mortality was -1.4\% (95\% CI -2.3 to -0.5) in men but was
   stable for women (0.3\%, -0.5 to 1.1), and -2.7\% (-3.2 to -2.2) for the
   community-diagnosed group compared with -1.1\% (-1.8 to -0.4) in the
   hospital-diagnosed group (p<0.0001). A significantly higher risk of
   all-cause mortality was seen in the most deprived group than in the most
   affluent group (hazard ratio 1.08, 95\% CI 1.05 to 1.11) and in the
   hospital-diagnosed group than in the community-diagnosed group (1.55,
   1.53 to 1.58).
   Interpretation Tailored management strategies and specialist care for
   patients with heart failure are needed to address persisting and
   increasing inequalities for men, the most deprived, and for those who
   are diagnosed with heart failure in hospital, and to address the
   worrying trends in women. Copyright (C) 2019 The Author(s). Published by
   Elsevier Ltd.},
Publisher = {ELSEVIER SCI LTD},
Address = {THE BOULEVARD, LANGFORD LANE, KIDLINGTON, OXFORD OX5 1GB, OXON, ENGLAND},
Type = {Article},
Language = {English},
Affiliation = {Lawson, CA (Corresponding Author), Univ Leicester, Diabet Res Ctr, Leicester LE5 4PW, Leics, England.
   Lawson, Claire A.; Zaccardi, Francesco; Ling, Suping; Davies, Melanie J.; Khunti, Kamlesh; Kadam, Umesh T., Univ Leicester, Diabet Res Ctr, Leicester LE5 4PW, Leics, England.
   Squire, Iain, Univ Leicester, Glenfield Gen Hosp, NIHR Leicester Biomed Res Ctr, Cardiovasc Res Ctr, Leicester, Leics, England.
   Lam, Carolyn S. P., Duke NUS Med Sch, Natl Heart Ctr, Singapore, Singapore.
   Lam, Carolyn S. P., Univ Med Ctr Groningen, Groningen, Netherlands.
   Lam, Carolyn S. P., George Inst Global Hlth, Newton, NSW, Australia.
   Mamas, Mamas A., Keele Univ, Ctr Prognosis Res, Keele Cardiovasc Res Grp, Keele, Staffs, England.},
DOI = {10.1016/S2468-2667(19)30108-2},
ISSN = {2468-2667},
Keywords-Plus = {LONG-TERM TRENDS; MORTALITY-RATES; HOSPITALIZATION; EPIDEMIOLOGY;
   SURVIVAL; CARE; DISEASE; PROFILE; BURDEN; RISK},
Research-Areas = {Public, Environmental \& Occupational Health},
Web-of-Science-Categories  = {Public, Environmental \& Occupational Health},
Author-Email = {cl417@leicester.ac.uk},
Affiliations = {University of Leicester; University Hospitals of Leicester NHS Trust;
   University of Leicester; Glenfield Hospital; National Heart Centre
   Singapore; National University of Singapore; University of Groningen;
   George Institute for Global Health; Keele University},
ResearcherID-Numbers = {/GQB-2573-2022
   Mamas, Mamas/A-2549-2019
   Davies, Melanie/AFA-4210-2022
   Lam, Carolyn SP/ABD-6810-2021
   Lawson, Claire/AAK-1740-2021
   },
ORCID-Numbers = {Davies, Melanie/0000-0002-9987-9371
   Kadam, Umesh/0000-0002-4433-2977
   Zaccardi, Francesco/0000-0002-2636-6487
   Mamas, Mamas/0000-0001-9241-8890
   Khunti, Kamlesh/0000-0003-2343-7099
   Lawson, Claire/0000-0003-0127-5236
   Ling, Suping/0000-0002-7207-5656},
Funding-Acknowledgement = {Leicester-Wellcome Trust Institutional Strategic Support Fund Fellowship
   {[}204801/Z/16/Z]; National Institute of Health Research (NIHR)
   Leicester Biomedical Research Centre; NIHR Collaboration for Leadership
   in Applied Health Research and Care (CLAHRC) East Midlands},
Funding-Text = {This research was funded by Leicester-Wellcome Trust Institutional
   Strategic Support Fund Fellowship (Reference 204801/Z/16/Z) and
   supported by National Institute of Health Research (NIHR) Leicester
   Biomedical Research Centre. FZ is funded with an unrestricted
   educational grant from the NIHR Collaboration for Leadership in Applied
   Health Research and Care (CLAHRC) East Midlands to the University of
   Leicester. The views and opinions expressed herein are those of the
   authors and do not necessarily reflect those of the NIHR or Wellcome
   Trust.},
Cited-References = {Akwo EA, 2017, CIRC-HEART FAIL, V10, DOI 10.1161/CIRCHEARTFAILURE.116.003553.
   {[}Anonymous], 2018, AC HEART FAIL FAIL F.
   {[}Anonymous], 2011, ENGLISH INDICES DEPR.
   Benjamin EJ, 2018, CIRCULATION, V137, pE67, DOI {[}10.1161/CIR.0000000000000485, 10.1161/CIR.0000000000000558, 10.1161/CIR.0000000000000530].
   Bhatia RS, 2006, NEW ENGL J MED, V355, P260, DOI 10.1056/NEJMoa051530.
   Bottle A, 2018, HEART, V104, P600, DOI {[}10.1136/heartjnl-2017-312183, 10.1136/heartjnl-2017-312930].
   Bui AL, 2011, NAT REV CARDIOL, V8, P30, DOI 10.1038/nrcardio.2010.165.
   Chang PP, 2018, CIRCULATION, V138, P12, DOI 10.1161/CIRCULATIONAHA.117.027551.
   Chen J, 2011, JAMA-J AM MED ASSOC, V306, P1669, DOI 10.1001/jama.2011.1474.
   Christiansen MN, 2017, CIRCULATION, V135, P1214, DOI 10.1161/CIRCULATIONAHA.116.025941.
   Cook C, 2014, INT J CARDIOL, V171, P368, DOI 10.1016/j.ijcard.2013.12.028.
   Exarchakou A, 2018, BMJ-BRIT MED J, V360, DOI 10.1136/bmj.k764.
   Gerber Y, 2016, CIRC-HEART FAIL, V9, DOI 10.1161/CIRCHEARTFAILURE.115.002460.
   Gerber Y, 2015, JAMA INTERN MED, V175, P996, DOI 10.1001/jamainternmed.2015.0924.
   Gillam S, 2013, BMJ-BRIT MED J, V346, DOI 10.1136/bmj.f659.
   Hawkins NM, 2012, EUR J HEART FAIL, V14, P138, DOI 10.1093/eurjhf/hfr168.
   Herrett E, 2015, INT J EPIDEMIOL, V44, P827, DOI 10.1093/ije/dyv098.
   Jhund PS, 2009, CIRCULATION, V119, P515, DOI 10.1161/CIRCULATIONAHA.108.812172.
   Koudstaal S, 2017, EUR J HEART FAIL, V19, P1119, DOI 10.1002/ejhf.709.
   Levy D, 2002, NEW ENGL J MED, V347, P1397, DOI 10.1056/NEJMoa020265.
   Mamas MA, 2017, EUR J HEART FAIL, V19, P1095, DOI 10.1002/ejhf.822.
   Maru S, 2005, DIABETES CARE, V28, P20, DOI 10.2337/diacare.28.1.20.
   McAlister FA, 2004, BMJ-BRIT MED J, V328, P1110, DOI 10.1136/bmj.38043.414074.EE.
   National Institute for Cardiovascular Outcomes Research (NICOR), 2018, NAT HEART FAIL AUD 2.
   Ponikowski P, 2016, EUR HEART J, V37, P2129, DOI 10.1093/eurheartj/ehw128.
   Putter H, 2007, STAT MED, V26, P2389, DOI 10.1002/sim.2712.
   Rea F., 2017, Epidemiology Biostatistics and Public Health, V14, pe12616, DOI DOI 10.2427/12616.
   Roger VL, 2004, JAMA-J AM MED ASSOC, V292, P344, DOI 10.1001/jama.292.3.344.
   Rubin DB, MULTIPLE IMPUTATION, DOI DOI 10.1002/9780470316696.
   Schmidt M, 2016, EUR J HEART FAIL, V18, P490, DOI 10.1002/ejhf.486.
   Schocken DD, 2008, CIRCULATION, V117, P2544, DOI 10.1161/CIRCULATIONAHA.107.188965.
   Shah AB, 2013, J PALLIAT MED, V16, P87, DOI 10.1089/jpm.2012.0248.
   Sun LY, 2018, J CARD FAIL, V24, P568, DOI 10.1016/j.cardfail.2018.07.465.
   Taylor CJ, 2019, BMJ-BRIT MED J, V364, DOI 10.1136/bmj.l223.
   Townsend N., 2015, Cardiovascular Disease Statistics.
   Valente MAE, 2014, EUR J HEART FAIL, V16, P86, DOI 10.1093/eurjhf/hft128.
   Witte KK, 2018, HEART, V104, P993, DOI 10.1136/heartjnl-2017-312539.},
Number-of-Cited-References = {37},
Times-Cited = {103},
Usage-Count-Last-180-days = {0},
Usage-Count-Since-2013 = {14},
Journal-ISO = {Lancet Public Health},
Doc-Delivery-Number = {IN3KQ},
Web-of-Science-Index = {Science Citation Index Expanded (SCI-EXPANDED); Social Science Citation Index (SSCI)},
Unique-ID = {WOS:000478576200013},
OA = {Green Published, gold},
DA = {2025-06-21},
}

@article{ WOS:000942175900001,
Author = {Doherty, Niamh and Cardwell, Chris R. and Murchie, Peter and Hill,
   Christopher and Azoulay, Laurent and Hicks, Blanaid},
Title = {5?-Reductase Inhibitors and Risk of Kidney and Bladder Cancers in Men
   with Benign Prostatic Hyperplasia: A Population-Based Cohort Study},
Journal = {CANCER EPIDEMIOLOGY BIOMARKERS \& PREVENTION},
Year = {2023},
Volume = {32},
Number = {3},
Pages = {428-434},
Month = {MAR},
Abstract = {Background: Preclinical evidence suggests that 5a-reductase inhibitors
   (5ARi), commonly used to treat benign prostatic hyper-plasia (BPH), are
   associated with reduced incidence of certain urologic cancers, yet
   epidemiologic studies are conflicting. This study aimed to determine
   whether 5ARi's are associated with a reduced risk of kidney and bladder
   cancers.Methods: We conducted a new-user active-comparator cohort study
   in the United Kingdom Clinical Practice Research Datalink. From a base
   cohort of patients with incident BPH, new users of 5ARi's and a-blockers
   were identified. Patients were followed up until a first ever diagnosis
   of kidney or bladder cancer, death from any cause, end of registration,
   or December 31, 2017. Cox proportional hazards models were used to
   calculate HRs and 95\% confidence intervals (CI) for incident kidney and
   bladder cancer.Results: There were 5,414 and 37,681 new users of 5ARi's
   and a-blockers, respectively. During a mean follow-up of 6.3 years, we
   found no association between the use of 5ARi's and kidney (adjusted HR,
   1.26; 95\% CI, 0.74-2.12; n = 23) or bladder (adjusted HR, 0.89; 95\%
   CI, 0.64-1.23; n = 57) cancer risk compared with a-blockers. Similar
   results were observed across sensitivity analyses.Conclusions: In this
   study, we found no association between the use of 5ARi's and kidney or
   bladder cancer incidence in men with BPH when compared with a-blocker
   use.Impact: The findings of this study indicate that 5ARi's are unlikely
   to reduce kidney or bladder cancer risk.},
Publisher = {AMER ASSOC CANCER RESEARCH},
Address = {615 CHESTNUT ST, 17TH FLOOR, PHILADELPHIA, PA 19106-4404 USA},
Type = {Article},
Language = {English},
Affiliation = {Doherty, N (Corresponding Author), Queens Univ Belfast, Royal Victoria Hosp, Inst Clin Sci, Block B, Belfast BT12 6BA, North Ireland.
   Murchie, Peter, Queens Univ Belfast, Ctr Publ Hlth, Belfast, North Ireland.
   Hill, Christopher, Univ Aberdeen, Sch Med Med Sci \& Nutr, Aberdeen, Scotland.
   Azoulay, Laurent, Belfast City Hosp, Reg Nephrol Unit, Belfast, North Ireland.
   Azoulay, Laurent, Jewish Gen Hosp, Lady Davis Inst, Ctr Clin Epidemiol, Montreal, PQ, Canada.
   Doherty, Niamh, McGill Univ, Dept Epidemiol Biostat Occupat Hlth \& Gerald Bronf, Dept Oncol, Montreal, PQ, Canada.
   Doherty, Niamh, Queens Univ Belfast, Royal Victoria Hosp, Inst Clin Sci, Block B, Belfast BT12 6BA, North Ireland.},
DOI = {10.1158/1055-9965.EPI-22-1109},
ISSN = {1055-9965},
EISSN = {1538-7755},
Keywords-Plus = {ANDROGEN},
Research-Areas = {Oncology; Public, Environmental \& Occupational Health},
Web-of-Science-Categories  = {Oncology; Public, Environmental \& Occupational Health},
Author-Email = {ndoherty99@qub.ac.uk},
Affiliations = {Queens University Belfast; University of Aberdeen; Belfast City
   Hospital; Jewish General Hospital - Montreal; Lady Davis Institute;
   McGill University; Queens University Belfast},
ResearcherID-Numbers = {Azoulay, Laurent/Z-4421-2019
   },
ORCID-Numbers = {Murchie, Peter/0000-0001-9968-5991
   Doherty, Niamh/0000-0002-9638-5552
   Cardwell, Chris/0000-0002-2689-4335},
Funding-Acknowledgement = {Cancer Research UK Population Research Fellowship {[}22185]},
Funding-Text = {Acknowledgments Drs. B. Hicks and C.R. Cardwell received funding from
   Cancer Research UK Population Research Fellowship (grant reference
   22185) .},
Cited-References = {Ayele HT, 2021, WORLD J UROL, V39, P2019, DOI 10.1007/s00345-020-03429-z.
   Boggon R, 2013, PHARMACOEPIDEM DR S, V22, P168, DOI 10.1002/pds.3374.
   Bray F, 2018, CA-CANCER J CLIN, V68, P394, DOI {[}10.3322/caac.21492, 10.3322/caac.21609].
   Chen CC, 2017, ANTICANCER RES, V37, P6893, DOI 10.21873/anticanres.12152.
   Clark RV, 2004, J CLIN ENDOCR METAB, V89, P2179, DOI 10.1210/jc.2003-030330.
   Desai RJ, 2019, BMJ-BRIT MED J, V367, DOI 10.1136/bmj.l5657.
   Ferlay J, 2019, INT J CANCER, V144, P1941, DOI 10.1002/ijc.31937.
   Fine JP, 1999, J AM STAT ASSOC, V94, P496, DOI 10.2307/2670170.
   Hata S, 2017, LIFE SCI, V190, P15, DOI 10.1016/j.lfs.2017.09.029.
   Herrett E, 2015, INT J EPIDEMIOL, V44, P827, DOI 10.1093/ije/dyv098.
   Hu C, 2020, GENOMICS, V112, P1926, DOI 10.1016/j.ygeno.2019.11.005.
   Inoue S, 2018, MOL CANCER THER, V17, P1303, DOI 10.1158/1535-7163.MCT-17-0786.
   Jick SS, 2003, PHARMACOTHERAPY, V23, P686, DOI 10.1592/phco.23.5.686.32205.
   Kabra A, 2018, EUR J CANCER PREV, V27, P449, DOI 10.1097/CEJ.0000000000000345.
   Kawahara T, 2015, ONCOTARGET, V6, P29860, DOI 10.18632/oncotarget.5007.
   Khan NF, 2010, BMC FAM PRACT, V11, DOI 10.1186/1471-2296-11-1.
   Lee KH, 2020, INT J MOL SCI, V21, DOI 10.3390/ijms21176089.
   Lund Jennifer L, 2015, Curr Epidemiol Rep, V2, P221.
   Miyamoto H, 2007, J NATL CANCER I, V99, P558, DOI 10.1093/jnci/djk113.
   Morales EE, 2016, EUR UROL, V69, P407, DOI 10.1016/j.eururo.2015.08.029.
   Nahler G, 2009, DICT PHARM MED, DOI DOI 10.1007/978-3-211-89836-9\_140.
   National Institute for Health and Care Excellence, Lower urinary tract symptoms in men: Management Clinical Guideline.
   Payne RA, 2020, CAN MED ASSOC J, V192, pE107, DOI 10.1503/cmaj.190757.
   Sathianathen NJ, 2018, UROL ONCOL-SEMIN ORI, V36.
   Sendor R, 2022, PHARMACOEPIDEM DR S, V31, P261, DOI 10.1002/pds.5407.
   Sterne Jonathan A C, 2009, BMJ, V338, pb2393, DOI 10.1136/bmj.b2393.
   Suissa S, 2008, AM J EPIDEMIOL, V167, P492, DOI 10.1093/aje/kwm324.
   Wang CS, 2020, BMC CANCER, V20, DOI 10.1186/s12885-020-07373-4.
   Wang ZW, 2020, NAT REV UROL, V17, P339, DOI 10.1038/s41585-020-0314-z.
   Zhu DZ, 2021, J UROLOGY, V206, P15, DOI 10.1097/JU.0000000000001694.
   Zhu YZ, 2019, CANCER LETT, V466, P35, DOI 10.1016/j.canlet.2019.08.017.},
Number-of-Cited-References = {31},
Times-Cited = {3},
Usage-Count-Last-180-days = {1},
Usage-Count-Since-2013 = {3},
Journal-ISO = {Cancer Epidemiol. Biomarkers Prev.},
Doc-Delivery-Number = {9M4AX},
Web-of-Science-Index = {Science Citation Index Expanded (SCI-EXPANDED)},
Unique-ID = {WOS:000942175900001},
OA = {Green Accepted, Bronze, Green Submitted},
DA = {2025-06-21},
}

@article{ WOS:000221167100014,
Author = {Boyle, P and Roehrborn, C and Harkaway, R and Logie, J and de la
   Rosette, J and Emberton, M},
Title = {5-alpha reductase inhibition provides superior benefits to alpha
   blockade by preventing AUR and BPH-related surgery},
Journal = {EUROPEAN UROLOGY},
Year = {2004},
Volume = {45},
Number = {5},
Pages = {620-627},
Month = {MAY},
Abstract = {Objectives: This analysis examines the relative effectiveness of current
   medical therapies for BPH in preventing AUR, AUR-related catheterisation
   and surgery in real-life clinical practice.
   Methods: This is a retrospective analysis of observational data from the
   General Practice Research Database (UK) (GPRD). The cohort contains 4500
   patients experiencing BPH or lower urinary tract symptoms strongly
   suggestive of BPH, aged over 50 years, who were prescribed a 5ARI
   (finasteride) or an alpha-blocker (alfuzosin, doxazosin, indoramin,
   prazosin, tamsulosin, terazosin) as their first BPH treatment between
   1996 and 1999 inclusive. Cox regression and competing risks analyses,
   adjusted for age and year of first treatment, followed patients from the
   start of their first BPH treatment to AUR, catheterisation or surgery,
   or censoring.
   Results: Patients prescribed an alpha-blocker were significantly more
   likely to experience AUR (hazard ratio 2.32, 95\%CI 1.37, 3.94) or
   surgery (hazard ratio 1.78, 95\%CI 1.30, 2.44) than patients prescribed
   a 5ARI These differences were sustained with sensitivity analyses.
   Conclusion: Real-life clinical practice shows that significantly fewer
   BPH patients prescribed a 5ARI experienced serious complications
   associated with the progression of BPH compared with those prescribed an
   alpha-blocker. (C) 2003 Published by Elsevier B.V.},
Publisher = {ELSEVIER},
Address = {RADARWEG 29, 1043 NX AMSTERDAM, NETHERLANDS},
Type = {Article},
Language = {English},
Affiliation = {European Inst Oncol, Div Epidemiol \& Biostat, Via Ripamonti 435, I-20141 Milan, Italy.
   European Inst Oncol, Div Epidemiol \& Biostat, I-20141 Milan, Italy.
   Univ Texas, SW Med Sch, Dallas, TX 75230 USA.
   Albert Einstein Sch Med Ctr, Philadelphia, PA USA.
   Amsterdam Med Ctr, Dept Urol, Amsterdam, Netherlands.
   UCL Hosp, Dept Urol, London, England.},
DOI = {10.1016/j.eururo.2003.09.012},
ISSN = {0302-2838},
EISSN = {1873-7560},
Keywords = {5ARIs; alpha-blockers; acute urinary retention; surgery; general
   practice research database},
Keywords-Plus = {PROSTATE-SPECIFIC ANTIGEN; ACUTE URINARY RETENTION; MEN; FINASTERIDE;
   5-ALPHA-REDUCTASE; HYPERPLASIA; PREDICTOR; PLACEBO; RISK; NEED},
Research-Areas = {Urology \& Nephrology},
Web-of-Science-Categories  = {Urology \& Nephrology},
Author-Email = {director@iarc.fr},
Affiliations = {IRCCS European Institute of Oncology (IEO); University of Texas System;
   University of Texas Dallas; University of Texas Southwestern Medical
   Center; Yeshiva University; University of Amsterdam; Academic Medical
   Center Amsterdam; University College London Hospitals NHS Foundation
   Trust; University of London; University College London},
ResearcherID-Numbers = {Boyle, Peter/A-4380-2014},
ORCID-Numbers = {Boyle, Peter/0000-0001-6251-0610},
Cited-References = {Andersen JT, 1997, UROLOGY, V49, P839, DOI 10.1016/S0090-4295(97)00185-4.
   Boyle P, 1998, Arch Ital Urol Androl, V70, P77.
   Clifford GM, 2000, EUR UROL, V38, P2, DOI 10.1159/000020246.
   De La Rosette JJMCH, 2002, J UROLOGY, V167, P1734, DOI 10.1016/S0022-5347(05)65189-0.
   Emberton M, 2003, UROLOGY, V61, P267, DOI 10.1016/S0090-4295(02)02371-3.
   GORMLEY GJ, 1992, NEW ENGL J MED, V327, P1185, DOI 10.1056/NEJM199210223271701.
   Hollowell J, 1997, Popul Trends, P36.
   Jacobsen SJ, 1997, J UROLOGY, V158, P481, DOI 10.1016/S0022-5347(01)64508-7.
   JICK H, 1991, BRIT MED J, V302, P766, DOI 10.1136/bmj.302.6779.766.
   Kalbfleisch J.D., 2011, The Statistical Analysis of Failure Time Data.
   LEPOR H, 1996, TXB BENIGN PROSTATIC, P279.
   Logie JW, 2001, EUR UROL, V39, P42, DOI 10.1159/000052567.
   LUYAO GL, 1994, UROLOGY, V44, P692, DOI 10.1016/S0090-4295(94)80208-4.
   Marberger MJ, 2000, EUR UROL, V38, P563, DOI 10.1159/000020356.
   MCCONNELL JD, 1992, J CLIN ENDOCR METAB, V74, P505, DOI 10.1210/jc.74.3.505.
   McConnell JD, 2003, NEW ENGL J MED, V349, P2387, DOI 10.1056/NEJMoa030656.
   Pickard R, 1998, BRIT J UROL, V81, P712.
   Roehrborn CG, 2000, EUR UROL, V37, P528, DOI 10.1159/000020189.
   Roehrborn CG, 2000, J UROLOGY, V163, P13, DOI 10.1016/S0022-5347(05)67962-1.
   Roehrborn CG, 1999, UROLOGY, V53, P473, DOI 10.1016/S0090-4295(98)00654-2.
   Roehrborn CG, 2002, UROLOGY, V60, P434, DOI 10.1016/S0090-4295(02)01905-2.
   Van Staa TP., 1994, PHARMACOEPIDEM DR S, V3, P15.},
Number-of-Cited-References = {22},
Times-Cited = {47},
Usage-Count-Last-180-days = {0},
Usage-Count-Since-2013 = {0},
Journal-ISO = {Eur. Urol.},
Doc-Delivery-Number = {817GX},
Web-of-Science-Index = {Science Citation Index Expanded (SCI-EXPANDED)},
Unique-ID = {WOS:000221167100014},
DA = {2025-06-21},
}

@article{ WOS:000232581800016,
Author = {van Staa, TP and Card, T and Logan, RF and Leufkens, HGM},
Title = {5-aminosalicylate use and colorectal cancer risk in inflammatory bowel
   disease: a large epidemiological study},
Journal = {GUT},
Year = {2005},
Volume = {54},
Number = {11},
Pages = {1573-1578},
Month = {NOV},
Abstract = {Background and aims: The objective of this study was to evaluate the
   risk of colorectal cancer (CRC) in patients taking aminosalicylates
   (5-ASA) for inflammatory bowel disease (IBD).
   Methods: The General Practice Research Database (GPRD) which contains
   the primary care records of five million people in the UK was used to
   identify users of mesalazine, balsalazide, olsalazine, or sulfasalazine
   with a history of IBD. In a nested case control analysis, each incident
   CRC case with any use of a 5-ASA in the six months before the CRC
   diagnosis was matched by age, sex, and calendar time to six control
   patients who were also currently using a 5-ASA. Patients were then
   classified according to regularity of use. The analysis was controlled
   for body mass index, IBD duration, history of colorectal polyps, use of
   non-steroidal anti-inflammatory drugs, paracetamol, aspirin,
   immunosuppressants, oral and rectal glucocorticoids, prior
   gastrointestinal hospitalisation, recorded colonoscopy, and number of
   visits to the general practitioner for IBD symptoms in the 6-24 months
   before diagnosis.
   Results: The study population included 18 969 patients, of whom 100 had
   developed CRC during 5-ASA exposure. Most of these cases had a history
   of ulcerative colitis (76 patients). In the case control analysis,
   regular users, defined as having six or more 5-ASA prescriptions in the
   previous 12 months, were found to have a decreased risk of CRC compared
   with irregular users (crude odds ratio (OR) 0.7 (0.44-1.03); adjusted OR
   0.60 (0.38-0.96)). Regular users of sulfasalazine with 6-12
   prescriptions before had an adjusted OR of 0.95 (0.22-4.11); with 13-30
   prior prescriptions this was 0.41 (0.14-1.20) and with >30 prior
   prescriptions this was 0.77 (0.37-1.60). For mesalazine users, these
   values were 1.13 (0.49-2.59), 0.30 (0.11-0.83), and 0.31 (0.11-0.84),
   respectively.
   Conclusion: These results show that regular 5-ASA use is associated with
   some reduction in the risk of CRC developing in ulcerative colitis.},
Publisher = {BMJ PUBLISHING GROUP},
Address = {BRITISH MED ASSOC HOUSE, TAVISTOCK SQUARE, LONDON WC1H 9JR, ENGLAND},
Type = {Article},
Language = {English},
Affiliation = {Univ Nottingham, Sch Med, Sch Community Hlth Sci, Div Epidemiol \& Publ Hlth, Nottingham NG7 2UH, England.
   Univ Nottingham, Sch Med, Sch Community Hlth Sci, Div Epidemiol \& Publ Hlth, Nottingham NG7 2UH, England.
   Univ Utrecht, Dept Pharmacoepidemiol \& Pharmacotherapy, Utrecht, Netherlands.
   Procter \& Gamble Pharmaceut, Egham, Surrey, England.},
DOI = {10.1136/gut.2005.070896},
ISSN = {0017-5749},
EISSN = {1468-3288},
Keywords-Plus = {ULCERATIVE-COLITIS; RANDOMIZED-TRIAL; PREVENTION; ASPIRIN;
   SULFASALAZINE; APOPTOSIS; DYSPLASIA; THERAPY},
Research-Areas = {Gastroenterology \& Hepatology},
Web-of-Science-Categories  = {Gastroenterology \& Hepatology},
Author-Email = {richard.logan@nottingham.ac.uk},
Affiliations = {University of Nottingham; Utrecht University; Procter \& Gamble},
ResearcherID-Numbers = {Card, Timothy/J-8651-2013},
ORCID-Numbers = {van Staa, Tjeerd/0000-0001-9363-742X
   Card, Timothy/0000-0003-2555-2250},
Cited-References = {Baron JA, 2003, NEW ENGL J MED, V348, P891, DOI 10.1056/NEJMoa021735.
   Benamouzig R, 2003, GASTROENTEROLOGY, V125, P328, DOI 10.1016/S0016-5085(03)00887-4.
   Bernstein CN, 2003, AM J GASTROENTEROL, V98, P2784, DOI 10.1016/j.amjgastroenterol.2003.08.022.
   Bernstein CN, 2002, INFLAMM BOWEL DIS, V8, P356, DOI 10.1097/00054725-200209000-00007.
   Bernstein CN, 2001, CANCER-AM CANCER SOC, V91, P854, DOI 10.1002/1097-0142(20010215)91:4<854::AID-CNCR1073>3.0.CO;2-Z.
   {*}BRIT MED ASS ROYA, 2002, BRIT NAT FORM 44.
   Bus PJ, 1999, ALIMENT PHARM THERAP, V13, P1397.
   Eade J, 2002, PROF ENG, V15, P21.
   Eaden J, 2000, ALIMENT PHARM THERAP, V14, P145.
   Eaden JA, 2001, GUT, V48, P526, DOI 10.1136/gut.48.4.526.
   Huls G, 2003, LANCET, V362, P230, DOI 10.1016/S0140-6736(03)13915-3.
   LASHNER BA, 1989, GASTROENTEROLOGY, V97, P255, DOI 10.1016/0016-5085(89)90058-9.
   Lewis JD, 2002, PHARMACOEPIDEM DR S, V11, P211, DOI 10.1002/pds.698.
   Lindberg BU, 2001, DIS COLON RECTUM, V44, P77, DOI 10.1007/BF02234825.
   Moody GA, 1996, EUR J GASTROEN HEPAT, V8, P1179, DOI 10.1097/00042737-199612000-00009.
   PINCZOWSKI D, 1994, GASTROENTEROLOGY, V107, P117, DOI 10.1016/0016-5085(94)90068-X.
   Reinacher-Schick A, 2000, ENDOSCOPY, V32, P245, DOI 10.1055/s-2000-135.
   Rubin GP, 2000, ALIMENT PHARM THER, V14, P1553, DOI 10.1046/j.1365-2036.2000.00886.x.
   Rutter M, 2004, GASTROENTEROLOGY, V126, P451, DOI 10.1053/j.gastro.2003.11.010.
   Ryan BM, 2003, AM J GASTROENTEROL, V98, P1682, DOI 10.1016/S0002-9270(03)00450-7.
   Sandler RS, 2003, NEW ENGL J MED, V348, P883, DOI 10.1056/NEJMoa021633.
   Terdiman JP, 2005, GASTROENTEROLOGY, V128, pA299.
   Van Staa TP, 2003, GASTROENTEROLOGY, V125, P1591, DOI 10.1053/j.gastro.2003.09.027.
   Van Staa TP., 1994, PHARMACOEPIDEM DR S, V3, P15.
   Velayos F, 2005, GASTROENTEROLOGY, V128, pA328.
   Walley T, 1997, LANCET, V350, P1097, DOI 10.1016/S0140-6736(97)04248-7.},
Number-of-Cited-References = {26},
Times-Cited = {229},
Usage-Count-Last-180-days = {1},
Usage-Count-Since-2013 = {23},
Journal-ISO = {Gut},
Doc-Delivery-Number = {974HJ},
Web-of-Science-Index = {Science Citation Index Expanded (SCI-EXPANDED)},
Unique-ID = {WOS:000232581800016},
OA = {Green Submitted, Green Published, Bronze},
DA = {2025-06-21},
}

@article{ WOS:000221888300017,
Author = {Van Staa, TP and Travis, S and Leufkens, HGM and Logan, RF},
Title = {5-aminosalicylic acids and the risk of renal disease: A large British
   epidemiologic study},
Journal = {GASTROENTEROLOGY},
Year = {2004},
Volume = {126},
Number = {7},
Pages = {1733-1739},
Month = {JUN},
Abstract = {Background \& Aims: This study was performed to quantify the risk of
   renal disease in patients using aminosalicylates (5-ASA). Methods: Data
   from the United Kingdom General Practice Research Database were used to
   estimate the incidence of renal disease in adult patients with
   inflammatory bowel disease (IBD) or prescription for 5-ASA and in
   patients without IBD. In a nested case-control analysis, each case of
   renal disease was matched to 5 controls. Results: Among the 19,025 5-ASA
   users with IBD, 1.30 patients developed renal disease (incidence rate of
   0.17 cases per 100 patients per year). The incidence among patients with
   IBD but without 5-ASA use was 0.25 and among patients without IBD was
   0.08. In the case-control analysis, the crude odds ratio (OR) for renal
   disease in current 5-ASA users was 1.60 (95\% confidence interval
   {[}95\% CI]: 1.14-2.26); the adjusted OR was 0.86 (95\% CI: 0.53-1.41).
   For recent users, the crude OR was 4.18 (95\% CI: 2.59-6.76) and
   adjusted OR 2.48 (95\% CI: 1.33-4.61); for past users (last prescription
   more than 12 months before), 1.71 (95\% CI: 1.09-2.70) and 0.99 (95\%
   CI: 0.55-1.76), respectively. Although the numbers were small,
   mesalazine and sulfasalazine users had comparable risks (crude OR for
   current and recent users of OR 2.08 {[}95\% CI: : 1.44-3.01] and 1.84
   {[}95\% CI: 1.20-2.82], respectively). In only a few records was renal
   disease attributed to interstitial nephritis or 5-ASA use. Conclusions:
   Users of 5-ASA have an increased risk of renal disease that may be
   partly attributable to the underlying disease. Although renal disease is
   a recognized adverse effect of 5-ASA, the incidence appears to be low
   and does not appear to be related to either the dose or type of 5-ASA
   used.},
Publisher = {W B SAUNDERS CO-ELSEVIER INC},
Address = {1600 JOHN F KENNEDY BOULEVARD, STE 1800, PHILADELPHIA, PA 19103-2899 USA},
Type = {Article},
Language = {English},
Affiliation = {Univ Nottingham, Queens Med Ctr, Div Epidemiol \& Publ Hlth, Nottingham NG7 2UH, England.
   Univ Nottingham, Queens Med Ctr, Div Epidemiol \& Publ Hlth, Nottingham NG7 2UH, England.
   Univ Nottingham, Sch Med, Div Epidemiol \& Publ Hlth, Nottingham NG7 2UH, England.
   Univ Utrecht, Dept Pharmacoepidemiol \& Pharmacotherapy, Utrecht, Netherlands.
   Procter \& Gamble Pharmaceut, Egham, Surrey, England.
   John Radcliffe Hosp, Oxford OX3 9DU, England.},
DOI = {10.1053/j.gastro.2004.03.016},
ISSN = {0016-5085},
EISSN = {1528-0012},
Keywords-Plus = {INFLAMMATORY-BOWEL-DISEASE; CHRONIC INTERSTITIAL NEPHRITIS; NEPHROTIC
   SYNDROME; ULCERATIVE-COLITIS; MESALAZINE; SULFASALAZINE; 5-ASA; SAFETY},
Research-Areas = {Gastroenterology \& Hepatology},
Web-of-Science-Categories  = {Gastroenterology \& Hepatology},
Author-Email = {Richard.Logan@nottingham.ac.uk},
Affiliations = {University of Nottingham; University of Nottingham; Utrecht University;
   Procter \& Gamble; University of Oxford},
ORCID-Numbers = {van Staa, Tjeerd/0000-0001-9363-742X
   Travis, Simon/0000-0002-2690-4361},
Cited-References = {BARBOUR VM, 1990, BRIT MED J, V301, P818, DOI 10.1136/bmj.301.6755.818-b.
   BILYARD KG, 1990, SCAND J GASTROENT  S, P172.
   {*}BRIT MED ASS ROYA, 2002, BRIT NAT FORM 44 SEP.
   CALDER IC, 1972, BMJ-BRIT MED J, V1, P152, DOI 10.1136/bmj.1.5793.152.
   Calviño J, 1998, CLIN NEPHROL, V49, P265.
   Corrigan G, 2000, ALIMENT PHARM THERAP, V14, P1.
   Dehmer C, 2003, INT J COLORECTAL DIS, V18, P406, DOI 10.1007/s00384-002-0467-7.
   DWARAKANATH AD, 1992, GUT, V33, P1006, DOI 10.1136/gut.33.7.1006.
   Elseviers M M, 1997, Adv Nephrol Necker Hosp, V27, P241.
   Fornaciari G, 1997, J CLIN GASTROENTEROL, V24, P37, DOI 10.1097/00004836-199701000-00008.
   Fraser JS, 2001, ALIMENT PHARM THERAP, V15, P1131, DOI 10.1046/j.1365-2036.2001.01041.x.
   Haas M, 2001, AM J KIDNEY DIS, V38, P205, DOI 10.1053/ajkd.2001.25216.
   Hanauer SB, 1997, GASTROENTEROLOGY, V112, pA991.
   HENNING HV, 1989, DEUT MED WOCHENSCHR, V114, P1091.
   Herrlinger KR, 2001, ALIMENT PHARM THER, V15, P363, DOI 10.1046/j.1365-2036.2001.00940.x.
   Izzedine H, 2002, GASTROENTEROLOGY, V123, P1436, DOI 10.1053/gast.2002.36613.
   Jayaprakash A, 2002, GUT, V50, pA45.
   JICK H, 1991, BRIT MED J, V302, P766, DOI 10.1136/bmj.302.6779.766.
   Kreisel W, 1996, EUR J GASTROEN HEPAT, V8, P461.
   Laboudi A, 2002, NEPHROLOGIE, V23, P343.
   Lewis JD, 2002, PHARMACOEPIDEM DR S, V11, P211, DOI 10.1002/pds.698.
   Manenti L, 1997, NEPHROL DIAL TRANSPL, V12, P2031, DOI 10.1093/oxfordjournals.ndt.a027787.
   Margetts PJ, 2001, J CLIN GASTROENTEROL, V32, P176, DOI 10.1097/00004836-200102000-00019.
   Marteau P, 1996, ALIMENT PHARM THERAP, V10, P949, DOI 10.1046/j.1365-2036.1996.92264000.x.
   MASSON EA, 1992, GUT, V33, P563, DOI 10.1136/gut.33.4.563.
   MEHTA RP, 1990, CAN MED ASSOC J, V143, P1031.
   Musil Dalibor, 2000, Acta Universitatis Palackianae Olomucensis Facultatis Medicae, V144, P51.
   NOVIS BH, 1988, BRIT MED J, V296, P1442, DOI 10.1136/bmj.296.6634.1442.
   Popoola J, 1998, BRIT MED J, V317, P795, DOI 10.1136/bmj.317.7161.795.
   Ransford RAJ, 2002, GUT, V51, P536, DOI 10.1136/gut.51.4.536.
   Rubin GP, 2000, ALIMENT PHARM THER, V14, P1553, DOI 10.1046/j.1365-2036.2000.00886.x.
   RUFBALLAUF W, 1989, INTERNIST, V30, P262.
   Sandborn WJ, 2003, ALIMENT PHARM THER, V17, P29, DOI 10.1046/j.1365-2036.2003.01408.x.
   SHARMA AK, 1993, AM J GASTROENTEROL, V88, P1584.
   Smilde T J, 1994, Ned Tijdschr Geneeskd, V138, P2557.
   THOMAS DM, 1990, NEPHROL DIAL TRANSPL, V5, P628, DOI 10.1093/ndt/5.8.628.
   THULUVATH PJ, 1994, GUT, V35, P1493, DOI 10.1136/gut.35.10.1493.
   Van Staa TP, 2003, GASTROENTEROLOGY, V125, P1591, DOI 10.1053/j.gastro.2003.09.027.
   VONMUHLENDAHL KE, 1989, DEUT MED WOCHENSCHR, V114, P236.
   Walker AM, 1997, AM J GASTROENTEROL, V92, P816.
   Walley T, 1997, LANCET, V350, P1097, DOI 10.1016/S0140-6736(97)04248-7.
   Wiholm BE, 1994, PHARMACOEPIDEM DR S, P139.
   World MJ, 1996, NEPHROL DIAL TRANSPL, V11, P614, DOI 10.1093/oxfordjournals.ndt.a027349.},
Number-of-Cited-References = {43},
Times-Cited = {117},
Usage-Count-Last-180-days = {0},
Usage-Count-Since-2013 = {2},
Journal-ISO = {Gastroenterology},
Doc-Delivery-Number = {827GS},
Web-of-Science-Index = {Science Citation Index Expanded (SCI-EXPANDED)},
Unique-ID = {WOS:000221888300017},
OA = {Green Published},
DA = {2025-06-21},
}

@article{ WOS:001363162300001,
Author = {Senior, Morwenna and Pierce, Matthias and Taxiarchi, Vicky P. and Garg,
   Shruti and Edge, Dawn and Newlove-Delgado, Tamsin and Neufeld, Sharon A.
   S. and Abel, Kathryn M.},
Title = {5-year mental health outcomes for children and adolescents presenting
   with psychiatric symptoms to general practitioners in England: a
   retrospective cohort study},
Journal = {LANCET PSYCHIATRY},
Year = {2024},
Volume = {11},
Number = {4},
Pages = {274-284},
Month = {APR},
Abstract = {Background Little information is available on the clinical trajectories
   of children and adolescents who attend general practice (GP) with
   psychiatric symptoms. We aimed to examine 5-year service use in English
   primary care for children and adolescents with neurodevelopmental or
   mental health symptoms or diagnoses. Methods In this retrospective
   cohort study, we used anonymised primary care health records from the
   Clinical Practice Research Datalink Aurum database (CPRD-Aurum). We
   identified children and adolescents (aged 3-18 years) presenting to
   primary care in England between Jan 1, 2000, and May 9, 2016, with a
   symptom or diagnosis of a mental health, behavioural, or
   neurodevelopmental condition. Participants were excluded if they had
   less than 1 year of follow-up. We followed up participants from their
   index date until either death, transfer out of the practice, or the end
   of data collection on May 5, 2021, and for trajectory analysis we
   limited follow-up to 5 years. We used group-based multi-trajectory
   models to identify clusters with similar trajectories over 5 years of
   follow-up for three primary outcomes: mental health-related GP contacts,
   psychotropic medication prescriptions, and specialist mental health-care
   contact. We did survival analysis to examine the associations between
   trajectory-group membership and hospital admission for self-harm or
   death by suicide, as indicators of severe psychiatric distress. Findings
   We included 369 340 children and adolescents, of whom 180 863 (49 center
   dot 0\%) were girls, 188 438 (51 center dot 0\%) were boys, 39 (<0
   center dot 1\%) were of indeterminate gender, 290 125 (78 center dot
   6\%) were White, 9161 (2 center dot 5\%) were South Asian, 10 418 (2
   center dot 8\%) were Black, 8115 (2 center dot 2\%) were of mixed
   ethnicity, and 8587 (2 center dot 3\%) were other ethnicities, and the
   median age at index presentation was 13 center dot 6 years (IQR 8 center
   dot 4-16 center dot 7). In the best-fitting, seven-group, group-based
   multi-trajectory model, over a 5-year period, the largest group (low
   contact; 207 985 {[}51 center dot 2\%]) had low rates of additional
   service contact or psychotropic prescriptions. The other trajectory
   groups were moderate, non-pharmacological contact (43 836 {[}13 center
   dot 0\%]); declining contact (25 469 {[}8 center dot 7\%]); year-4
   escalating contact (18 277 {[}6 center dot 9\%]); year-5 escalating
   contact (18 139; 5 center dot 2\%); prolonged GP contact (32 147 {[}8
   center dot 6\%]); and prolonged specialist contact (23 487 {[}6 center
   dot 5\%]). NonWhite ethnicity and presentation in earlier study years
   (eg, 2000-2004) were associated with low-contact group membership. The
   prolonged specialist-contact group had the highest risk of hospital
   admission for self-harm (hazard ratio vs low-contact group 2 center dot
   19 {[}95\% CI 2 center dot 03-2 center dot 36]) and suicide (2 center
   dot 67 {[}1 center dot 72-4 center dot 14]). Interpretation Most
   children and adolescents presenting to primary care with psychiatric
   symptoms or diagnoses have low or declining rates of ongoing contact. If
   these trajectories reflect symptomatic improvement, these findings
   provide reassurance for children and adolescents and their caregivers.
   However, these trajectories might reflect an unmet need for some
   children and adolescents.},
Publisher = {ELSEVIER SCI LTD},
Address = {125 London Wall, London, ENGLAND},
Type = {Article},
Language = {English},
Affiliation = {Senior, M (Corresponding Author), Univ Manchester, Fac Biol Med \& Hlth Sci, Ctr Womens Mental Hlth, Manchester M13 9PL, England.
   Senior, Morwenna; Pierce, Matthias; Taxiarchi, Vicky P.; Abel, Kathryn M., Ctr Womens Mental Hlth Univ Manchester, Ctr Womens Mental Hlth, Manchester, England.
   Edge, Dawn, Div Psychol \& Mental Hlth Univ Manchester, Div Psychol \& Mental Hlth, Manchester, England.
   Senior, Morwenna; Taxiarchi, Vicky P.; Abel, Kathryn M., Hlth Sci Univ Manchester, Fac Biol Med, Manchester, England.
   Garg, Shruti, Univ Manchester, Sch Biol Sci, Div Neurosci, Manchester, England.
   Edge, Dawn, Greater Manchester Mental Hlth NHS Trust, Equal Divers \& Inclus Res Unit, Manchester, England.
   Edge, Dawn, NIHR Manchester Biomed Res Ctr, Manchester, England.
   Edge, Dawn, NIHR Greater Manchester Patient Safety Res Collabo, Manchester, England.
   Newlove-Delgado, Tamsin, Univ Exeter, Med Sch, St Lukes Campus, Exeter, England.
   Neufeld, Sharon A. S., Univ Cambridge, Dept Psychiat, Cambridge, England.
   Abel, Kathryn M., Greater Manchester Mental Hlth NHS Fdn Trust, Manchester, England.},
DOI = {10.1016/S2215-0366(24)00038-5},
EarlyAccessDate = {MAR 2024},
ISSN = {2215-0374},
Research-Areas = {Psychiatry},
Web-of-Science-Categories  = {Psychiatry},
Author-Email = {morwenna.senior@postgrad.manchester.ac.uk},
Affiliations = {University of Manchester; University of Exeter; University of Cambridge},
ResearcherID-Numbers = {Pierce, Matthias/D-8561-2011
   Neufeld, Sharon/GWZ-6665-2022
   Senior, Morwenna/LZI-7544-2025
   GARG, SHRUTI/HSF-2918-2023
   },
ORCID-Numbers = {Neufeld, Sharon/0000-0001-5470-3770
   Taxiarchi, Paraskevi/0000-0003-0737-098X
   Garg, Shruti/0000-0002-4472-4583
   Pierce, Matthias/0000-0003-2182-0369
   Senior, Morwenna/0000-0003-3265-997X},
Funding-Acknowledgement = {National Institute for Health and Care Research; Wellcome Trust},
Funding-Text = {National Institute for Health and Care Research and the Wellcome Trust.},
Cited-References = {Ayodeji E, 2021, CHILD ADOL MENT H-UK, V26, P265, DOI 10.1111/camh.12482.
   Brown JSL, 2014, BMC PSYCHIATRY, V14, DOI 10.1186/s12888-014-0275-y.
   Collishaw S, 2015, J CHILD PSYCHOL PSYC, V56, P370, DOI 10.1111/jcpp.12372.
   Coughlan CH, 2022, ARCH DIS CHILD, V107, P32, DOI 10.1136/archdischild-2020-321045.
   Cybulski L, 2021, BMC PSYCHIATRY, V21, DOI 10.1186/s12888-021-03235-w.
   Edbrooke-Childs J, 2016, EUR CHILD ADOLES PSY, V25, P539, DOI 10.1007/s00787-015-0767-4.
   Halvorsrud K, 2018, BMC MED, V16, DOI 10.1186/s12916-018-1201-9.
   Healy C, 2022, JAMA NETW OPEN, V5, DOI 10.1001/jamanetworkopen.2022.9601.
   John A, 2016, BMC MED INFORM DECIS, V16, DOI 10.1186/s12911-016-0274-7.
   Kwong ASF, 2019, JAMA NETW OPEN, V2, DOI 10.1001/jamanetworkopen.2019.6587.
   Mésidor M, 2022, BMC MED RES METHODOL, V22, DOI 10.1186/s12874-022-01622-9.
   Mulraney M, 2021, NEUROSCI BIOBEHAV R, V129, P182, DOI 10.1016/j.neubiorev.2021.07.030.
   Murray AL, 2022, EUR CHILD ADOLES PSY, V31, P145, DOI 10.1007/s00787-020-01679-1.
   Nagin D., 2005, GROUP BASED MODELING, DOI 10.4159/9780674041318.
   Nagin DS, 2018, STAT METHODS MED RES, V27, P2015, DOI 10.1177/0962280216673085.
   Newlove-Delgado T., 2023, Mental health of children and young people in England, 2023-wave 4 follow up to the 2017 survey.
   NHS Digital, 2023, Mental Health Services Monthly Statistics, Performance March, Provisional April 2023.
   Papachristou E, 2020, J AFFECT DISORDERS, V276, P1052, DOI 10.1016/j.jad.2020.07.130.
   Patalay P, 2017, J AM ACAD CHILD PSY, V56, P765, DOI 10.1016/j.jaac.2017.06.009.
   Pender R, 2023, PSYCHOL MED, V53, P814, DOI 10.1017/S0033291721002166.
   Pile V, 2020, CLIN CHILD PSYCHOL P, V25, P119, DOI 10.1177/1359104519858112.
   Radojcic MR, 2023, LANCET PSYCHIAT, V10, P119, DOI 10.1016/S2215-0366(22)00404-7.
   Reardon T, 2017, EUR CHILD ADOLES PSY, V26, P623, DOI 10.1007/s00787-016-0930-6.
   Roach A, 2023, BMJ OPEN, V13, DOI 10.1136/bmjopen-2023-072093.
   Rocks S, 2020, BMJ OPEN, V10, DOI 10.1136/bmjopen-2019-034067.
   Sellers R, 2019, J CHILD PSYCHOL PSYC, V60, P813, DOI 10.1111/jcpp.13029.
   Watson J, 2017, BMJ OPEN, V7, DOI 10.1136/bmjopen-2017-019637.
   Weavers B, 2021, LANCET PSYCHIAT, V8, P1053, DOI 10.1016/S2215-0366(21)00281-9.
   Wickersham A, 2021, BRIT J PSYCHIAT, V218, P151, DOI 10.1192/bjp.2020.160.
   Zwaanswijk M, 2003, EUR CHILD ADOLES PSY, V12, P153, DOI 10.1007/S00787-003-0322-6.},
Number-of-Cited-References = {30},
Times-Cited = {1},
Usage-Count-Last-180-days = {6},
Usage-Count-Since-2013 = {11},
Journal-ISO = {Lancet Psychiatry},
Doc-Delivery-Number = {N3C6R},
Web-of-Science-Index = {Science Citation Index Expanded (SCI-EXPANDED); Social Science Citation Index (SSCI)},
Unique-ID = {WOS:001363162300001},
OA = {hybrid},
DA = {2025-06-21},
}

@article{ WOS:000777497900001,
Author = {Ayele, Henok Tadesse and Douros, Antonios and Filion, Kristian B.},
Title = {5-α reductase inhibitors and the risk of anaemia among men with benign
   prostatic hyperplasia: A population-based cohort study},
Journal = {BRITISH JOURNAL OF CLINICAL PHARMACOLOGY},
Year = {2022},
Volume = {88},
Number = {8},
Pages = {3771-3781},
Month = {AUG},
Abstract = {5-alpha reductase inhibitors (5 alpha RIs) are effective for the
   treatment of benign prostatic hyperplasia (BPH). However, 5 alpha RIs
   could lower levels of haemoglobin, increasing the risk of anaemia. The
   objective of this study was to compare the rate of anaemia between new
   users of 5 alpha RIs and alpha-blockers in the UK.
   Methods: We conducted a matched, active comparator, new-user cohort
   study using the Clinical Practice Research Datalink. The study
   population consisted of men aged >= 40 years with incident BPH who
   initiated 5 alpha RIs between 1998 and 2019 and were matched 1:1 on
   propensity score to new users of alpha-blockers. Anaemia was defined by
   a measured haemoglobin <130 g/L. We used Cox proportional hazards models
   to estimate hazard ratios (HRs) and 95\% confidence intervals (CIs) for
   anaemia.
   Results: Our study cohort included 9429 new users of 5 alpha RIs and
   9429 matched new users of alpha-blockers. Their median durations of
   follow-up were 136 days (interquartile range: 54-336 d) and 77 days
   (interquartile range: 58-236 d), respectively. A total of 2865 5 alpha
   Rls users and 2407 alpha-blocker users developed incident anaemia,
   representing rates of 37.3 (95\% CI: 33.6-41.3) and 42.0 (95\% CI:
   38.1-46.2) per 100 person-years, respectively. The use of 5 alpha RIs
   was not associated with an increased risk of anaemia compared to the use
   of alpha-blockers (HR: 0.95, 95\% CI: 0.90-1.00). Similarly, we did not
   observe an increased risk of mild, moderate, or severe anaemia.
   Conclusion: The use of 5 alpha RIs was not associated with an increased
   risk of anaemia compared to the use of alpha-blockers among men with
   BPH.},
Publisher = {WILEY},
Address = {111 RIVER ST, HOBOKEN 07030-5774, NJ USA},
Type = {Article},
Language = {English},
Affiliation = {Filion, KB (Corresponding Author), McGill Univ, Dept Med, 3755 Cote Ste Catherine,Suite H410-1, Montreal, PQ H3T 1E2, Canada.
   Filion, KB (Corresponding Author), McGill Univ, Dept Epidemiol, 3755 Cote Ste Catherine, Montreal, PQ H3T 1E2, Canada.
   Filion, KB (Corresponding Author), McGill Univ, Dept Biostat, 3755 Cote Ste Catherine, Montreal, PQ H3T 1E2, Canada.
   Filion, KB (Corresponding Author), McGill Univ, Dept Occupat Hlth, 3755 Cote Ste Catherine, Montreal, PQ H3T 1E2, Canada.
   Ayele, Henok Tadesse; Douros, Antonios; Filion, Kristian B., McGill Univ, Dept Epidemiol Biostat Occupat Hlth, Montreal, PQ, Canada.
   Ayele, Henok Tadesse; Douros, Antonios; Filion, Kristian B., Jewish Gen Hosp, Ctr Clin Epidemiol, Lady Davis Inst, Montreal, PQ, Canada.
   Douros, Antonios; Filion, Kristian B., McGill Univ, Dept Med, 3755 Cote Ste Catherine,Suite H410-1, Montreal, PQ H3T 1E2, Canada.
   Douros, Antonios, Charite Univ Med Berlin, Inst Clin Pharmacol \& Toxicol, Berlin, Germany.},
DOI = {10.1111/bcp.15317},
EarlyAccessDate = {APR 2022},
ISSN = {0306-5251},
EISSN = {1365-2125},
Keywords = {5 alpha RIs; anaemia; benign prostatic hyperplasia; haematology;
   alpha-blockers},
Keywords-Plus = {ANDROGEN-DEPRIVATION THERAPY; CLINICAL COMORBIDITY INDEX; PRACTICE
   RESEARCH DATABASE; TESTOSTERONE LEVELS; IRON-DEFICIENCY; FINASTERIDE;
   HEMOGLOBIN; ICD-9-CM; ERYTHROPOIETIN; VALIDITY},
Research-Areas = {Pharmacology \& Pharmacy},
Web-of-Science-Categories  = {Pharmacology \& Pharmacy},
Author-Email = {kristian.filion@mcgill.ca},
Affiliations = {McGill University; Lady Davis Institute; Jewish General Hospital -
   Montreal; McGill University; Berlin Institute of Health; Free University
   of Berlin; Humboldt University of Berlin; Charite Universitatsmedizin
   Berlin},
ResearcherID-Numbers = {Douros, Antonios/C-9751-2017
   Ayele, Henok/AAA-5856-2019
   },
ORCID-Numbers = {Ayele, Henok Tadesse/0000-0002-6117-0578},
Funding-Acknowledgement = {Fonds de recherche du Quebec -Sante; FRQS Postdoctoral Training Award;
   McGill University},
Funding-Text = {Fonds de recherche du Quebec -Sante; FRQS Postdoctoral Training Award;
   McGill University},
Cited-References = {Anand IS, 2008, J AM COLL CARDIOL, V52, P501, DOI 10.1016/j.jacc.2008.04.044.
   {[}Anonymous], 2008, WHO position statement on integrated vector management, P4.
   Austin PC, 2011, MULTIVAR BEHAV RES, V46, P119, DOI 10.1080/00273171.2011.540480.
   Basaria S, 2010, NEW ENGL J MED, V363, P109, DOI 10.1056/NEJMoa1000485.
   Beer TM, 2006, CANCER, V107, P489, DOI 10.1002/cncr.22029.
   Brookhart MA, 2006, AM J EPIDEMIOL, V163, P1149, DOI 10.1093/aje/kwj149.
   Camaschella C, 2015, NEW ENGL J MED, V372, P1832, DOI 10.1056/NEJMra1401038.
   DEYO RA, 1992, J CLIN EPIDEMIOL, V45, P613, DOI 10.1016/0895-4356(92)90133-8.
   Drake L, 1999, J AM ACAD DERMATOL, V41, P550, DOI 10.1016/S0190-9622(99)80051-6.
   Feldman HA, 2002, J CLIN ENDOCR METAB, V87, P589, DOI 10.1210/jc.87.2.589.
   Figueira-Coelho J, 2010, CLIN THER, V32, P1733, DOI 10.1016/j.clinthera.2010.09.004.
   Finn DA, 2006, CNS DRUG REV, V12, P53, DOI 10.1111/j.1527-3458.2006.00053.x.
   Gao WQ, 2004, ENDOCRINOLOGY, V145, P5420, DOI 10.1210/en.2004-0627.
   Grambsch PM, 1995, BIOMETRICS, V51, P1469, DOI 10.2307/2533277.
   Hero M, 2005, J PEDIATR-US, V146, P245, DOI 10.1016/j.jpeds.2004.09.002.
   Herrett E, 2015, INT J EPIDEMIOL, V44, P827, DOI 10.1093/ije/dyv098.
   Herrett E, 2010, BRIT J CLIN PHARMACO, V69, P4, DOI 10.1111/j.1365-2125.2009.03537.x.
   HERSHKO C, 1970, BLOOD-J HEMATOL, V36, P321, DOI 10.1182/blood.V36.3.321.321.
   Hicks BM, 2017, EPIDEMIOLOGY, V28, P712, DOI 10.1097/EDE.0000000000000678.
   Kassebaum NJ, 2016, HEMATOL ONCOL CLIN N, V30, P247, DOI 10.1016/j.hoc.2015.11.002.
   Kim EH, 2018, ASIAN J UROL, V5, P28, DOI 10.1016/j.ajur.2017.11.005.
   Kouriefs C, 2002, BJU INT, V90, P348, DOI 10.1046/j.1464-410X.2002.02851.x.
   Lund Jennifer L, 2015, Curr Epidemiol Rep, V2, P221.
   MacDonald D, 2003, DRUGS, V63, P1947, DOI 10.2165/00003495-200363180-00004.
   McConnell JD, 1998, NEW ENGL J MED, V338, P557, DOI 10.1056/NEJM199802263380901.
   McVary KT, 2011, J UROLOGY, V185, P1793, DOI 10.1016/j.juro.2011.01.074.
   Ornstein DK, 1999, BJU INT, V83, P43, DOI 10.1046/j.1464-410X.1999.00844.x.
   Quan HD, 2002, MED CARE, V40, P675, DOI 10.1097/00005650-200208000-00007.
   Quan HD, 2005, MED CARE, V43, P1130, DOI 10.1097/01.mlr.0000182534.19832.83.
   R Core Team, 2019, R LANG ENV STAT COMP, DOI DOI 10.1093/OXFORDJOURNALS.JHERED.A111573.
   Ray WA, 2003, AM J EPIDEMIOL, V158, P915, DOI 10.1093/aje/kwg231.
   Rivero Jr, 2018, CSH PERSPECT MED, V8, DOI 10.1101/cshperspect.a030494.
   Robinson B, 2003, J AM GERIATR SOC, V51, pS14.
   Roehrborn CG, 2002, UROLOGY, V60, P434, DOI 10.1016/S0090-4295(02)01905-2.
   ROMANO PS, 1993, J CLIN EPIDEMIOL, V46, P1075, DOI 10.1016/0895-4356(93)90103-8.
   Shin YS, 2016, AGING MALE, V19, P209, DOI 10.1080/13685538.2016.1229764.
   Snyder PJ, 2000, J CLIN ENDOCR METAB, V85, P2670, DOI 10.1210/jc.85.8.2670.
   Swerdloff RS, 2000, J CLIN ENDOCR METAB, V85, P4500, DOI 10.1210/jc.85.12.4500.
   Thein M, 2009, MEDICINE, V88, P107, DOI 10.1097/MD.0b013e31819d89d5.
   VERMEULE.A, 1972, J CLIN ENDOCR METAB, V34, P730, DOI 10.1210/jcem-34-4-730.
   Waalen J, 2011, EUR J HAEMATOL, V87, P107, DOI 10.1111/j.1600-0609.2011.01631.x.
   Wang SV, 2016, CLIN PHARMACOL THER, V99, P325, DOI 10.1002/cpt.329.
   WEBER JP, 1991, AM J HEMATOL, V36, P190, DOI 10.1002/ajh.2830360306.
   Williams T, 2012, THER ADV DRUG SAF, V3, P89, DOI 10.1177/2042098611435911.},
Number-of-Cited-References = {44},
Times-Cited = {1},
Usage-Count-Last-180-days = {0},
Usage-Count-Since-2013 = {1},
Journal-ISO = {Br. J. Clin. Pharmacol.},
Doc-Delivery-Number = {2Z2FL},
Web-of-Science-Index = {Science Citation Index Expanded (SCI-EXPANDED)},
Unique-ID = {WOS:000777497900001},
OA = {Green Accepted, Bronze},
DA = {2025-06-21},
}

@article{ WOS:000383669100013,
Author = {Azoulay, Laurent and Eberg, Maria and Benayoun, Serge and Pollak,
   Michael},
Title = {5α-Reductase Inhibitors and the Risk of Cancer-Related Mortality in Men
   With Prostate Cancer},
Journal = {JAMA ONCOLOGY},
Year = {2015},
Volume = {1},
Number = {3},
Pages = {314-320},
Month = {JUN},
Abstract = {IMPORTANCE 5 alpha-Reductase inhibitors (5-ARIs) are widely used in the
   treatment of benign prostatic hyperplasia. However, randomized clinical
   trials have raised concerns that their use may be associated with an
   increased risk of high-grade prostate cancer tumors that would
   ultimately lead to worse prostate cancer outcomes. To date, few
   observational studies have addressed this important safety concern.
   OBJECTIVE To determine whether the use of 5-ARIs before prostate cancer
   diagnosis is associated with an increased risk of cancer-specific and
   all-cause mortality in men with a new diagnosis of prostate cancer in
   the real-world setting.
   DESIGN, SETTING, AND PARTICIPANTS A retrospective cohort study was
   conducted in a cohort of 13 892 men with a new diagnosis of prostate
   cancer between January 1, 1999, and December 31, 2009, who were followed
   up until October 1, 2012. Patients were individually linked across 4
   databases from the United Kingdom: National Cancer Data Repository,
   Clinical Practice Research Datalink, Hospital Episodes Statistics
   database, and Office for National Statistics database.
   MAIN OUTCOMES AND MEASURES Cox proportional hazards models were used to
   estimate hazard ratios (HRs) with 95\% CIs of prostate cancer-specific
   and all-cause mortality associated with prediagnostic use of 5-ARIs. For
   each outcome, 2 models were constructed, one adjusted for predefined
   covariates (conventional model) and another adjusted for
   high-dimensional propensity score (HD-PS) deciles.
   RESULTS During a mean (SD) of 4.5 (3.1) years, 5001 deaths occurred,
   including 2429 from prostate cancer (crude incidence rate of 3.86 per
   100 person-years {[}95\% CI, 3.71-4.02]). In the conventional model, use
   of 5-ARIs before prostate cancer diagnosis was not associated with an
   increased risk of prostate cancer-specific mortality (crude incidence
   rates, 3.76 {[}95\% CI, 3.04-4.59] {[}use] vs 3.87 {[}95\% CI,
   3.71-4.03] {[}nonuse] per 100 person-years; adjusted hazard ratio
   {[}aHR], 0.86 {[}95\% CI, 0.69-1.06]) and all-cause mortality (crude
   incidence rates, 8.42 {[}95\% CI, 7.32-9.64] {[}use] vs 7.93 {[}95\% CI,
   7.71-8.16] {[}nonuse] per 100 person-years; aHR, 0.87; 95\% CI,
   0.75-1.00). Similar results were observed with the HD-PS adjusted model
   (prostate cancer-specific mortality: aHR, 0.90 {[}95\% CI, 0.73-1.13];
   and all-cause mortality: aHR, 0.92 {[}95\% CI, 0.80-1.07]).
   CONCLUSIONS AND RELEVANCE The use of 5-ARIs was not associated with an
   increased risk of prostate cancer-specific and all-cause mortality in
   men with a new diagnosis of prostate cancer. While these results provide
   reassurance, additional studies are needed to replicate these findings.},
Publisher = {AMER MEDICAL ASSOC},
Address = {330 N WABASH AVE, STE 39300, CHICAGO, IL 60611-5885 USA},
Type = {Article},
Language = {English},
Affiliation = {Azoulay, L (Corresponding Author), Jewish Gen Hosp, Ctr Clin Epidemiol, 3755 Cote St Catherine,H-425-1, Montreal, PQ H3T 1E2, Canada.
   Azoulay, Laurent; Eberg, Maria, Jewish Gen Hosp, Lady Davis Inst, Ctr Clin Epidemiol, Montreal, PQ, Canada.
   Azoulay, Laurent; Pollak, Michael, McGill Univ, Dept Oncol, Montreal, PQ, Canada.
   Benayoun, Serge, Univ Montreal, Maisonneuve Rosemont Hosp, Div Urol, Montreal, PQ, Canada.},
DOI = {10.1001/jamaoncol.2015.0387},
ISSN = {2374-2437},
EISSN = {2374-2445},
Keywords-Plus = {PRACTICE RESEARCH DATABASE; PREVENTION TRIAL; RADICAL PROSTATECTOMY;
   HIGH-GRADE; FINASTERIDE; VALIDATION; ASSOCIATION; HYPERPLASIA;
   INFORMATION; SENSITIVITY},
Research-Areas = {Oncology},
Web-of-Science-Categories  = {Oncology},
Author-Email = {laurent.azoulay@mcgill.ca},
Affiliations = {Jewish General Hospital - Montreal; Lady Davis Institute; McGill
   University; Universite de Montreal},
ResearcherID-Numbers = {Pollak, Michael/G-9094-2011
   Azoulay, Laurent/Z-4421-2019
   },
ORCID-Numbers = {Azoulay, Laurent/0000-0001-5162-3556
   Pollak, Michael/0000-0003-3047-0604},
Funding-Acknowledgement = {Canadian Institutes of Health Research},
Funding-Text = {This study was funded by the Canadian Institutes of Health Research.},
Cited-References = {Andriole GL, 2010, NEW ENGL J MED, V362, P1192, DOI 10.1056/NEJMoa0908127.
   Boggon R, 2013, PHARMACOEPIDEM DR S, V22, P168, DOI 10.1002/pds.3374.
   Burnett AL, 2006, J UROLOGY, V175, pS19, DOI 10.1016/S0022-5347(05)00310-1.
   CHARLSON ME, 1987, J CHRON DIS, V40, P373, DOI 10.1016/0021-9681(87)90171-8.
   Cohen YC, 2007, JNCI-J NATL CANCER I, V99, P1366, DOI 10.1093/jnci/djm130.
   Fine JP, 1999, J AM STAT ASSOC, V94, P496, DOI 10.2307/2670170.
   Herrett E, 2010, BRIT J CLIN PHARMACO, V69, P4, DOI 10.1111/j.1365-2125.2009.03537.x.
   Hong SK, 2012, PROSTATE, V72, P1187, DOI 10.1002/pros.22468.
   JICK H, 1991, BRIT MED J, V302, P766, DOI 10.1136/bmj.302.6779.766.
   Jick SS, 2003, PHARMACOTHERAPY, V23, P686, DOI 10.1592/phco.23.5.686.32205.
   Khan NF, 2010, BMC FAM PRACT, V11, DOI 10.1186/1471-2296-11-1.
   Lawrenson R, 1999, J PUBLIC HEALTH MED, V21, P299, DOI 10.1093/pubmed/21.3.299.
   Lawrenson R, 2000, BRIT J CLIN PHARMACO, V49, P591, DOI 10.1046/j.1365-2125.2000.00199.x.
   LeFevre M, 2013, NEW ENGL J MED, V369, P670, DOI 10.1056/NEJMe1307059.
   Lucia MS, 2008, CANCER PREV RES, V1, P167, DOI 10.1158/1940-6207.CAPR-08-0078.
   Murtola TJ, 2013, PROSTATE, V73, P923, DOI 10.1002/pros.22638.
   Office of Population Censuses and Surveys, 1987, CLASS SURG OP PROC.
   Orsted DD, 2011, EUR UROL, V60, P691, DOI 10.1016/j.eururo.2011.06.016.
   Penson DF, 2001, J NATL CANCER I, V93, P1822, DOI 10.1093/jnci/93.23.1822.
   Preston MA, 2014, JAMA INTERN MED, V174, P1301, DOI 10.1001/jamainternmed.2014.1600.
   Robinson D, 2013, BMJ-BRIT MED J, V346, DOI 10.1136/bmj.f3406.
   Rodríguez LAG, 1998, BRIT J CLIN PHARMACO, V45, P419.
   Schisterman EF, 2009, EPIDEMIOLOGY, V20, P488, DOI 10.1097/EDE.0b013e3181a819a1.
   Schneeweiss S, 2009, EPIDEMIOLOGY, V20, P512, DOI 10.1097/EDE.0b013e3181a663cc.
   Thompson IM, 2007, J UROLOGY, V177, P1749, DOI 10.1016/j.juro.2007.01.071.
   Thompson IM, 2006, J NATL CANCER I, V98, P1128, DOI 10.1093/jnci/djj307.
   Thompson IM, 2013, NEW ENGL J MED, V369, P603, DOI 10.1056/NEJMoa1215932.
   Thompson IM, 2003, NEW ENGL J MED, V349, P215, DOI 10.1056/NEJMoa030660.
   2007, HLTH STAT Q, V35, P78.},
Number-of-Cited-References = {29},
Times-Cited = {31},
Usage-Count-Last-180-days = {0},
Usage-Count-Since-2013 = {0},
Journal-ISO = {JAMA Oncol.},
Doc-Delivery-Number = {DW5FQ},
Web-of-Science-Index = {Science Citation Index Expanded (SCI-EXPANDED)},
Unique-ID = {WOS:000383669100013},
DA = {2025-06-21},
}

@article{ WOS:000431670300005,
Author = {Chen, Teng-Chou and Chen, Li-Chia and Knaggs, Roger David},
Title = {A 15-year overview of increasing tramadol utilisation and associated
   mortality and the impact of tramadol classification in the United
   Kingdom},
Journal = {PHARMACOEPIDEMIOLOGY AND DRUG SAFETY},
Year = {2018},
Volume = {27},
Number = {5, SI},
Pages = {487-494},
Month = {MAY},
Abstract = {Purpose: This study aimed to develop hypotheses to explain the
   increasing tramadol utilisation, evaluate the impact of tramadol
   classification, and explore the trend between tramadol utilisation and
   related deaths in the United Kingdom.
   Methods: This cross-sectional study used individual patient data, the
   Clinical Practice Research Datalink from 1993 to 2015, to calculate
   monthly defined daily dose (DDD)/1000 registrants, monthly prevalence
   and incidence of tramadol users, annual supply days, and mean daily dose
   of tramadol. Aggregated-level national statistics and reimbursement data
   from 2004 to 2015 were also used to quantify annual and monthly tramadol
   DDD/1000 inhabitants and rate of tramadol-related deaths in England and
   Wales. Interrupted time-series analysis was used to evaluate the impact
   of tramadol classification in June 2014.
   Results: Prevalence of tramadol users increased from 23 to 97.6/10 000
   registrants from 2000 to 2015. Both annual dose and annual supply days
   of existing tramadol users were higher than new users. Level and trend
   of monthly utilisation (beta(2): -12.9, beta(3): -1.6) and prevalence of
   tramadol users (beta(2): -6.4, beta(3): -0.37) significantly reduced
   after classification. Both annual tramadol utilisation and rate of
   tramadol-related deaths increased before tramadol classification and
   decreased thereafter.
   Conclusions: Increasing tramadol utilisation was influenced by the
   increase in prevalence and incidence of tramadol users, mean daily dose,
   and day of supply. Prevalence of tramadol users, tramadol utilisation,
   and reported deaths declined after tramadol classification. Future
   studies need to evaluate the influencing factors to ensure the safety of
   long-term tramadol use.},
Publisher = {WILEY},
Address = {111 RIVER ST, HOBOKEN 07030-5774, NJ USA},
Type = {Article},
Language = {English},
Affiliation = {Knaggs, RD (Corresponding Author), Univ Nottingham, Sch Pharm, Div Pharm Practice \& Policy, East Dr,Univ Pk, Nottingham NG7 2RD, England.
   Chen, Teng-Chou; Knaggs, Roger David, Univ Nottingham, Sch Pharm, Div Pharm Practice \& Policy, East Dr,Univ Pk, Nottingham NG7 2RD, England.
   Chen, Li-Chia, Univ Manchester, Manchester Acad Hlth Sci Ctr, Fac Biol Med \& Hlth, Div Pharm \& Optometry,Sch Hlth Sci, Manchester, Lancs, England.
   Knaggs, Roger David, Nottingham Univ Hosp Natl Hlth Serv Trust, Pain Management Serv \& Pharm Dept, Queens Med Ctr Campus, Nottingham, England.},
DOI = {10.1002/pds.4320},
ISSN = {1053-8569},
EISSN = {1099-1557},
Keywords = {drug utilisation; interrupted time series analysis;
   pharmacoepidemiology; tramadol classification; tramadol-related
   mortality},
Keywords-Plus = {SICKLE-CELL-DISEASE; QUALITY-OF-LIFE; RISK-FACTORS; OPIOID USE;
   FEMORAL-HEAD; OLDER-ADULTS; PAIN; MANAGEMENT; POPULATION; CHILDREN},
Research-Areas = {Public, Environmental \& Occupational Health; Pharmacology \& Pharmacy},
Web-of-Science-Categories  = {Public, Environmental \& Occupational Health; Pharmacology \& Pharmacy},
Author-Email = {roger.knaggs@nottingham.ac.uk},
Affiliations = {University of Nottingham; University of Manchester; Nottingham
   University Hospital NHS Trust},
ResearcherID-Numbers = {Chen, Li-Chia/C-5950-2009
   },
ORCID-Numbers = {Chen, Teng-Chou/0000-0002-9491-0421
   Knaggs, Roger/0000-0003-1646-8321
   Chen, Li-Chia/0000-0002-6158-6645},
Funding-Acknowledgement = {Vice-Chancellor's Scholarship for Research Excellence, University of
   Nottingham},
Funding-Text = {Vice-Chancellor's Scholarship for Research Excellence, University of
   Nottingham.},
Cited-References = {Ballas SK, 2016, BLOOD, V128, P2367, DOI 10.1182/blood-2016-05-715946.
   Ballas SK, 2012, BLOOD, V120, P3647, DOI 10.1182/blood-2012-04-383430.
   Ballas SK, 2010, AM J HEMATOL, V85, P613, DOI 10.1002/ajh.21750.
   Benjamin LJ, 2000, BLOOD, V95, P1130, DOI 10.1182/blood.V95.4.1130.003k03a\_1130\_1136.
   Campbell G, 2015, PAIN MED, V16, P1745, DOI 10.1111/pme.12773.
   Carroll CP, 2009, AM J HEMATOL, V84, P666, DOI 10.1002/ajh.21515.
   Dampier C, 2002, J PEDIAT HEMATOL ONC, V24, P643, DOI 10.1097/00043426-200211000-00008.
   Dampier C, 2010, PEDIATR BLOOD CANCER, V55, P485, DOI 10.1002/pbc.22497.
   Dawson NL, 2017, PAIN MED.
   Dublin S, 2011, J AM GERIATR SOC, V59, P1899, DOI 10.1111/j.1532-5415.2011.03586.x.
   Gupta T, 2016, AM J THER, V23, pE350, DOI 10.1097/MJT.0000000000000190.
   Han J, 2017, AM J HEMATOL, V92, pE43, DOI 10.1002/ajh.24646.
   Han J, 2016, AM J HEMATOL, V91, P1102, DOI 10.1002/ajh.24498.
   Hassell KL, 2010, AM J PREV MED, V38, pS512, DOI 10.1016/j.amepre.2009.12.022.
   Huber LRB, 2013, CONTRACEPTION, V88, P492, DOI 10.1016/j.contraception.2013.02.007.
   Kato GJ, 2007, BLOOD REV, V21, P37, DOI 10.1016/j.blre.2006.07.001.
   Koch KL, 2015, AM J HEMATOL, V90, P215, DOI 10.1002/ajh.23912.
   Kopecky EA, 2004, CLIN PHARMACOL THER, V75, P140, DOI 10.1016/j.clpt.2003.10.007.
   Lanzkron S, 2010, AM J HEMATOL, V85, P797, DOI 10.1002/ajh.21807.
   Marschall U, 2016, EUR J PAIN, V20, P767, DOI 10.1002/ejp.802.
   Michalik DE, 2016, ACAD PEDIAT.
   MILNER PF, 1991, NEW ENGL J MED, V325, P1476, DOI 10.1056/NEJM199111213252104.
   Modell B, 2008, B WORLD HEALTH ORGAN, V86, P480, DOI 10.2471/BLT.06.036673.
   Mukisi-Mukaza M, 2000, ORTHOPEDICS, V23, P357.
   Mvundura M, 2009, PEDIATR BLOOD CANCER, V53, P642, DOI 10.1002/pbc.22069.
   Paulukonis ST, 2014, PEDIATR BLOOD CANCER, V61, P2271, DOI 10.1002/pbc.25208.
   Platt OS, 2008, NEW ENGL J MED, V358, P1362, DOI 10.1056/NEJMct0708272.
   PLATT OS, 1991, NEW ENGL J MED, V325, P11, DOI 10.1056/NEJM199107043250103.
   PLATT OS, 1994, NEW ENGL J MED, V330, P1639, DOI 10.1056/NEJM199406093302303.
   Porter LS, 1998, INT J BEHAV MED, V5, P185, DOI 10.1207/s15327558ijbm0503\_1.
   Quinn CT, 2010, BLOOD, V115, P3447, DOI 10.1182/blood-2009-07-233700.
   Robinson MR, 2014, J PEDIAT HEMATOL ONC, V36, P51, DOI 10.1097/MPH.0000000000000013.
   Ruan X, 2017, AM J HEMATOL.
   Smith WR, 2008, ANN INTERN MED, V148, P94, DOI 10.7326/0003-4819-148-2-200801150-00004.
   Smith Wally R, 2015, J Opioid Manag, V11, P243, DOI 10.5055/jom.2015.0273.
   Steinberg MH, 1999, NEW ENGL J MED, V340, P1021, DOI 10.1056/NEJM199904013401307.
   Stettler N, 2015, JAMA-J AM MED ASSOC, V313, P1671, DOI 10.1001/jama.2015.3075.
   Tanabe P, 2015, J EMERG NURS, V41, P227, DOI 10.1016/j.jen.2014.07.014.
   van Tuijn CFJ, 2017, AM J HEMATOL, V92, P179, DOI 10.1002/ajh.24612.
   Vozoris NT, 2016, EUR RESPIR J, V48, P683, DOI 10.1183/13993003.01967-2015.
   Wierenga KJJ, 2001, LANCET, V357, P680, DOI 10.1016/S0140-6736(00)04132-5.
   Yoon SL, 2006, J ALTERN COMPLEM MED, V12, P995, DOI 10.1089/acm.2006.12.995.},
Number-of-Cited-References = {42},
Times-Cited = {31},
Usage-Count-Last-180-days = {2},
Usage-Count-Since-2013 = {15},
Journal-ISO = {Pharmacoepidemiol. Drug Saf.},
Doc-Delivery-Number = {GF1CQ},
Web-of-Science-Index = {Science Citation Index Expanded (SCI-EXPANDED)},
Unique-ID = {WOS:000431670300005},
OA = {Green Submitted, Green Accepted},
DA = {2025-06-21},
}

@article{ WOS:000231313300027,
Author = {Smeeth, L and Cook, C and Chakravarthy, U and Hubbard, R and Fletcher,
   AE},
Title = {A case control study of age related macular degeneration and use of
   statins},
Journal = {BRITISH JOURNAL OF OPHTHALMOLOGY},
Year = {2005},
Volume = {89},
Number = {9},
Pages = {1171-1175},
Month = {SEP},
Abstract = {Aims: Age related macular degeneration (AMD) is the leading cause of
   blindness in industrialised countries. Previous studies have suggested
   that statins may have a protective effect against the disease; however,
   existing studies have had limited power to reliably detect or exclude an
   effect and have produced conflicting results. The authors assessed the
   risk of AMD associated with the use of statins.
   Methods: Population based case control study using the United Kingdom
   General Practice Research Database. 18 007 people with diagnosed AMD
   were compared with 86 169 controls matched on age, sex, and general
   practice. The primary outcome was the odds ratio for the association
   between exposure to statins and AMD.
   Results: The crude odds ratio for the association between any recorded
   exposure to statins and AMD was 1.32 (95\% CI 1.17 to 1.48), but this
   reduced to 0.93 (95\% CI 0.81 to 1.07, p=0.33) after adjustment for
   consultation rate, smoking, alcohol intake, body mass index,
   atherosclerotic disease, hyperlipidaemia, heart failure, diabetes
   mellitus, hypertension, use of other cardiovascular drugs, and use of
   fibrates. There was no evidence that the risk varied by dose of statin,
   duration of use, or that the risk varied for individual statins.
   Conclusion: In the short and medium term statin use is not associated
   with a decreased risk of AMD. Whether subgroups of patients with
   specific forms of AMD (particularly choroidal neovascularisation)
   benefit from statin therapy remains a possibility.},
Publisher = {B M J PUBLISHING GROUP},
Address = {BRITISH MED ASSOC HOUSE, TAVISTOCK SQUARE, LONDON WC1H 9JR, ENGLAND},
Type = {Article},
Language = {English},
Affiliation = {Smeeth, L (Corresponding Author), Univ London London Sch Hyg \& Trop Med, Dept Epidemiol \& Populat Hlth, Keppel St, London WC1E 7HT, England.
   Univ London London Sch Hyg \& Trop Med, Dept Epidemiol \& Populat Hlth, London WC1E 7HT, England.
   Queens Univ Belfast, Inst Clin Sci, Royal Hosp, Ctr Vis Sci, Belfast, Antrim, North Ireland.
   Univ Nottingham, City Hosp Nottingham, Div Resp Med, Nottingham NG7 2RD, England.},
DOI = {10.1136/bjo.2004.064477},
ISSN = {0007-1161},
Keywords-Plus = {PRACTICE RESEARCH DATABASE; CHOLESTEROL-LOWERING MEDICATIONS; VISUAL
   IMPAIRMENT; RISK-FACTORS; MACULOPATHY},
Research-Areas = {Ophthalmology},
Web-of-Science-Categories  = {Ophthalmology},
Author-Email = {liam.smeeth@lshtm.ac.uk},
Affiliations = {University of London; London School of Hygiene \& Tropical Medicine;
   Queens University Belfast; University of Nottingham; Nottingham
   University Hospital NHS Trust; Nottingham City Hospital},
ResearcherID-Numbers = {Woodward, Mark/D-8492-2015
   Chakravarthy, Usha/JZZ-6127-2024
   Smeeth, Liam/X-5862-2018},
ORCID-Numbers = {Chakravarthy, Usha/0000-0002-2606-3734
   Smeeth, Liam/0000-0002-9168-6022},
Funding-Acknowledgement = {Medical Research Council {[}G108/492] Funding Source: Medline; Wellcome
   Trust Funding Source: Medline; MRC {[}G108/492] Funding Source: UKRI},
Cited-References = {{[}Anonymous], KEY HLTH STAT GEN PR.
   Chopdar A, 2003, BRIT MED J, V326, P485, DOI 10.1136/bmj.326.7387.485.
   Congdon NG, 2003, JAMA-J AM MED ASSOC, V290, P2057, DOI 10.1001/jama.290.15.2057.
   Delcourt C, 2001, Ophthalmic Epidemiol, V8, P237, DOI 10.1076/opep.8.4.237.1613.
   Hall NF, 2001, BRIT MED J, V323, P375, DOI 10.1136/bmj.323.7309.375.
   JICK H, 1991, BRIT MED J, V302, P766, DOI 10.1136/bmj.302.6779.766.
   Jick SS, 2003, PHARMACOTHERAPY, V23, P686, DOI 10.1592/phco.23.5.686.32205.
   Kassoff A, 2001, ARCH OPHTHALMOL-CHIC, V119, P1417, DOI 10.1001/archopht.119.10.1417.
   Kaye JA, 2000, BRIT J CANCER, V83, P1556, DOI 10.1054/bjoc.2000.1493.
   KLEIN R, 1993, AM J EPIDEMIOL, V137, P190, DOI 10.1093/oxfordjournals.aje.a116659.
   Klein R, 2003, ARCH OPHTHALMOL-CHIC, V121, P1151, DOI 10.1001/archopht.121.8.1151.
   McCarty CA, 2001, ARCH OPHTHALMOL-CHIC, V119, P1455.
   McCarty CA, 2001, MED J AUSTRALIA, V175, P340, DOI 10.5694/j.1326-5377.2001.tb143604.x.
   McGwin G, 2005, OPHTHALMOLOGY, V112, P488, DOI 10.1016/j.ophtha.2004.10.027.
   McGwin G, 2003, BRIT J OPHTHALMOL, V87, P1121, DOI 10.1136/bjo.87.9.1121.
   Meier CR, 1998, LANCET, V351, P1467, DOI 10.1016/S0140-6736(97)11084-4.
   NAZARETH I, 1993, BMJ-BRIT MED J, V307, P32, DOI 10.1136/bmj.307.6895.32.
   Snow K K, 1999, Ophthalmic Epidemiol, V6, P125, DOI 10.1076/opep.6.2.125.1558.
   Tomany SC, 2004, OPHTHALMOLOGY, V111, P1280, DOI 10.1016/j.ophtha.2003.11.010.
   van Leeuwen R, 2003, BRIT MED J, V326, P255, DOI 10.1136/bmj.326.7383.255.
   van Leeuwen R, 2001, BRIT MED J, V323, P1308, DOI 10.1136/bmj.323.7324.1308a.
   Walley T, 1997, LANCET, V350, P1097, DOI 10.1016/S0140-6736(97)04248-7.
   Wilson HL, 2004, AM J OPHTHALMOL, V137, P615, DOI 10.1016/j.ajo.2003.10.025.},
Number-of-Cited-References = {23},
Times-Cited = {53},
Usage-Count-Last-180-days = {0},
Usage-Count-Since-2013 = {3},
Journal-ISO = {Br. J. Ophthalmol.},
Doc-Delivery-Number = {956PW},
Web-of-Science-Index = {Science Citation Index Expanded (SCI-EXPANDED)},
Unique-ID = {WOS:000231313300027},
OA = {Green Published, Green Submitted, Bronze},
DA = {2025-06-21},
}

@article{ WOS:000246912600021,
Author = {Douglas, Ian J. and Cook, Claire and Chakravarthy, Usha and Hubbard,
   Richard and Fletcher, Astrid E. and Smeeth, Liam},
Title = {A case-control study of drug risk factors for age-related macular
   degeneration},
Journal = {OPHTHALMOLOGY},
Year = {2007},
Volume = {114},
Number = {6},
Pages = {1164-1169},
Month = {JUN},
Abstract = {Objective: To investigate the association between age-related macular
   degeneration (AMD) and exposure to antacids, antithyroids, thyroid
   hormones, and thiazide diuretics.
   Design: Matched case-control study.
   Participants: Population-based participants were selected from the
   United Kingdom General Practice Research Database. A total of 18 007
   people with diagnosed AMD were compared with 86 169 controls matched for
   age, gender, and general practice.
   Methods: Conditional logistic regression was used to determine the
   association between exposure to each drug group of interest and a
   diagnosis of AMD, adjusting for relevant confounding variables.
   Main Outcome Measures: The primary outcome was the odds ratio for the
   association between exposure to antacids, antithyroids, thyroid
   hormones, or thiazide diuretics and AMD. Secondary analyses were
   conducted to assess the effect of recent exposure to the drugs of
   interest, the total number of prescriptions received, and restricting
   the data set to participants with more than 2 years of observation time.
   Results: The crude odds ratios for association between any record of
   drug exposure and AMD were as follows: 1.34 (95\% confidence interval
   {[}CI], 1.29-1.39) for antacids; 1.15 (95\% CI, 0.92-1.44) for
   antithyroids; 1.34 (95\% CI, 1.29-1.39) for thyroid hormones; and 1.13
   (95\% CI, 1.08-1.17) for thiazide diuretics. After adjusting for
   consultation rate, observation time, diabetes, heart failure,
   hyperlipidemia, cardiovascular drug use, atherosclerosis, hypertension,
   aspirin use, hormone replacement therapy use, body mass index, alcohol
   consumption, and smoking, the odds ratios reduced to: 1.06 (95\% CI,
   1.02-1.10) for antacids, 0.98 (95\% CI, 0.78-1.24) for antithyroids,
   0.99 (95\% CI, 0.92-1.06) for thyroid hormones, and 0.98 (95\% CI,
   0.94-1.02) for thiazides. Secondary analyses were consistent with these
   findings for all 4 drug categories.
   Conclusions: No association was detected between short- and medium-term
   use of antithyroids, thyroid hormones, and thiazide diuretics and the
   risk of AMD. Short- and medium-term use of antacids seems to be
   associated with a small increase in the risk of this disease. However,
   this increased risk is likely the result of residual confounding by
   smoking or uncontrolled confounding resulting from socioeconomic status.
   No conclusions could be drawn regarding longer-term use of each drug
   category.},
Publisher = {ELSEVIER SCIENCE INC},
Address = {360 PARK AVE SOUTH, NEW YORK, NY 10010-1710 USA},
Type = {Article},
Language = {English},
Affiliation = {Douglas, IJ (Corresponding Author), Univ London London Sch Hyg \& Trop Med, Dept Epidemiol \& Populat Hlth, Keppel St, London WC1E 7HT, England.
   Univ London London Sch Hyg \& Trop Med, Dept Epidemiol \& Populat Hlth, London WC1E 7HT, England.
   Queens Univ Belfast, Ctr Vis Sci, Inst Clin Sci, Royal Hosp Belfast, Belfast, Antrim, North Ireland.
   Univ Nottingham, Div Resp Med, City Hosp, Nottingham NG7 2RD, England.},
DOI = {10.1016/j.ophtha.2006.09.018},
ISSN = {0161-6420},
Keywords-Plus = {PRACTICE RESEARCH DATABASE; BEAVER DAM EYE; VISUAL IMPAIRMENT; 5-YEAR
   INCIDENCE; MACULOPATHY; SMOKING; DISEASE},
Research-Areas = {Ophthalmology},
Web-of-Science-Categories  = {Ophthalmology},
Affiliations = {University of London; London School of Hygiene \& Tropical Medicine;
   Queens University Belfast; Nottingham University Hospital NHS Trust;
   Nottingham City Hospital; University of Nottingham},
ResearcherID-Numbers = {Chakravarthy, Usha/JZZ-6127-2024
   Woodward, Mark/D-8492-2015
   Smeeth, Liam/X-5862-2018
   },
ORCID-Numbers = {Smeeth, Liam/0000-0002-9168-6022
   Chakravarthy, Usha/0000-0002-2606-3734},
Funding-Acknowledgement = {MRC {[}G108/492] Funding Source: UKRI; Medical Research Council
   {[}G108/492, G108/492(60712)] Funding Source: Medline; Wellcome Trust
   Funding Source: Medline},
Cited-References = {Anand R, 2000, OPHTHALMOLOGY, V107, P2224.
   {[}Anonymous], MAGN CAUS VIS IMP.
   Cho E, 2001, AM J CLIN NUTR, V73, P209.
   Cho EY, 2000, ARCH OPHTHALMOL-CHIC, V118, P681, DOI 10.1001/archopht.118.5.681.
   Chopdar A, 2003, BRIT MED J, V326, P485, DOI 10.1136/bmj.326.7387.485.
   Congdon NG, 2003, JAMA-J AM MED ASSOC, V290, P2057, DOI 10.1001/jama.290.15.2057.
   de Jong PTVM, 2001, EYE, V15, P396, DOI 10.1038/eye.2001.143.
   Delcourt C, 1998, ARCH OPHTHALMOL-CHIC, V116, P1031, DOI 10.1001/archopht.116.8.1031.
   EVAN J, 1998, EPIDEMIOLOGY EYE DIS, P325.
   Fine SL, 2000, NEW ENGL J MED, V342, P483, DOI 10.1056/NEJM200002173420707.
   GOLDBERG J, 1988, AM J EPIDEMIOL, V128, P700, DOI 10.1093/oxfordjournals.aje.a115023.
   Hollowell J, 1997, Popul Trends, P36.
   HYMAN LG, 1983, AM J EPIDEMIOL, V118, P213, DOI 10.1093/oxfordjournals.aje.a113629.
   JICK H, 1991, BRIT MED J, V302, P766, DOI 10.1136/bmj.302.6779.766.
   KAHRILAS PJ, 1990, GUT, V31, P4, DOI 10.1136/gut.31.1.4.
   Kassoff A, 2001, ARCH OPHTHALMOL-CHIC, V119, P1417, DOI 10.1001/archopht.119.10.1417.
   KLEIN R, 1993, AM J EPIDEMIOL, V137, P190, DOI 10.1093/oxfordjournals.aje.a116659.
   Klein R, 1997, OPHTHALMOLOGY, V104, P1804, DOI 10.1016/S0161-6420(97)30023-2.
   Lawson DH, 1998, QJM-MON J ASSOC PHYS, V91, P445, DOI 10.1093/qjmed/91.6.445.
   Marmot M., 2005, Social determinants of health, V1, P6, DOI DOI 10.1093/ACPROF:OSO/9780198565895.003.02.
   McCarty CA, 2001, ARCH OPHTHALMOL-CHIC, V119, P1455.
   Mitchell P, 2002, OPHTHALMOLOGY, V109, P1092, DOI 10.1016/S0161-6420(02)01055-2.
   NAZARETH I, 1993, BMJ-BRIT MED J, V307, P32, DOI 10.1136/bmj.307.6895.32.
   {*}OFF NAT STAT, 2006, SERIES MB6, V2.
   Rodríguez LAG, 1998, BRIT J CLIN PHARMACO, V45, P419.
   Smeeth L, 2005, BRIT J OPHTHALMOL, V89, P1171, DOI 10.1136/bjo.2004.064477.
   Smith W, 1996, AM J OPHTHALMOL, V122, P743, DOI 10.1016/S0002-9394(14)70503-3.
   SPERDUTO RD, 1986, ARCH OPHTHALMOL-CHIC, V104, P216.
   van Leeuwen R, 2003, EUR J EPIDEMIOL, V18, P845, DOI 10.1023/A:1025643303914.
   VINGERLING JR, 1995, AM J EPIDEMIOL, V142, P404, DOI 10.1093/oxfordjournals.aje.a117648.
   YANNUZZI LA, 1992, ARCH OPHTHALMOL-CHIC, V110, P1701.
   1995, SERIES MB5, V3.},
Number-of-Cited-References = {32},
Times-Cited = {29},
Usage-Count-Last-180-days = {0},
Usage-Count-Since-2013 = {2},
Journal-ISO = {Ophthalmology},
Doc-Delivery-Number = {174AC},
Web-of-Science-Index = {Science Citation Index Expanded (SCI-EXPANDED)},
Unique-ID = {WOS:000246912600021},
DA = {2025-06-21},
}

@article{ WOS:000179726700002,
Author = {Smeeth, L and Hall, AJ and Fombonne, E and Rodrigues, LC and Huang, XN
   and Smith, PG},
Title = {A case-control study of autism and mumps-measles-rubella vaccination
   using the general practice research database: design and methodology},
Journal = {BMC PUBLIC HEALTH},
Year = {2001},
Volume = {1},
Abstract = {Background: An association between mumps-measles-rubella (MMR)
   vaccination and the onset of symptoms typical of autism has recently
   been suggested. This has led to considerable concern about the safety of
   the vaccine.
   Methods: A matched case-control study using data derived form the United
   Kingdom General Practice Research Database. Children with a possible
   diagnosis of autism will be identified from their electronic health
   records. All diagnoses will be validated by a detailed review of
   hospital letters and by using information derived from a parental
   questionnaire. Ten controls per case will be selected from the database.
   Conditional logistic regression will be used to assess the association
   between MMR vaccination and autism. In addition case series analyses
   will be undertaken to estimate the relative incidence of onset of autism
   in defined time intervals after vaccination. The study is funded by the
   United Kingdom Medical Research Council.
   Discussion: Electronic health databases offer tremendous opportunities
   for evaluating the adverse effects of vaccines. However there is much
   scope for bias and confounding. The rigorous validation of all diagnoses
   and the collection of additional information by parental questionnaire
   in this study are essential to minimise the possibility of misleading
   results.},
Publisher = {BMC},
Address = {CAMPUS, 4 CRINAN ST, LONDON N1 9XW, ENGLAND},
Type = {Article},
Language = {English},
Affiliation = {Univ London London Sch Hyg \& Trop Med, Dept Epidemiol \& Populat Hlth, Keppel St, London WC1E 7HT, England.
   Univ London London Sch Hyg \& Trop Med, Dept Epidemiol \& Populat Hlth, London WC1E 7HT, England.
   Univ London London Sch Hyg \& Trop Med, Dept Infect \& Trop Dis, London WC1E 7HT, England.
   Inst Psychiat, Univ London Kings Coll, Dept Child \& Adolescent Psychiat, MRC,Child Psychiat Unit, London SE5 8AF, England.},
DOI = {10.1186/1471-2458-1-2},
Article-Number = {2},
ISSN = {1471-2458},
Keywords-Plus = {DIPHTHERIA-TETANUS-PERTUSSIS; ADVERSE EVENTS; DEVELOPMENTAL DISORDERS;
   EPIDEMIOLOGIC EVIDENCE; MMR VACCINATION; CASE SERIES; CHILDREN;
   QUESTIONNAIRE; SURVEILLANCE; IMMUNIZATION},
Research-Areas = {Public, Environmental \& Occupational Health},
Web-of-Science-Categories  = {Public, Environmental \& Occupational Health},
Author-Email = {liam.smeeth@lshtm.ac.uk
   andy.hall@lshtm.ac.uk
   e.fombonne@iop.kcl.ack.uk
   laura.rodrigues@lshtm.ac.uk
   xiangning.huang@lshtm.ac.uk
   peter.smith@lshtm.ac.uk},
Affiliations = {University of London; London School of Hygiene \& Tropical Medicine;
   University of London; London School of Hygiene \& Tropical Medicine;
   University of London; King's College London},
ResearcherID-Numbers = {Huang, Xiaonan/AAP-6905-2020
   RODRIGUES, LAURA/AAO-4130-2021
   smith, peter/ABH-9627-2020
   Fombonne, Eric/M-4893-2018
   Smeeth, Liam/X-5862-2018
   },
ORCID-Numbers = {Fombonne, Eric/0000-0002-8605-3538
   Rodrigues, Laura Cunha/0000-0001-9008-660X
   Smeeth, Liam/0000-0002-9168-6022
   Smith, Peter/0000-0003-0080-7560},
Cited-References = {{[}Anonymous], PERS INF MED RES.
   Begg N., 1998, BMJ-BRIT MED J, V316, P561, DOI {[}10.1136/bmj.316.7130.561, DOI 10.1136/BMJ.316.7130.561].
   Berument SK, 1999, BRIT J PSYCHIAT, V175, P444, DOI 10.1192/bjp.175.5.444.
   BURTON D, 2000, COMMUNICATION.
   Chen RT, 1998, LANCET, V351, P611, DOI 10.1016/S0140-6736(05)78423-3.
   {*}COMM SAF MED, 1999, REP WORK PART MMR VA.
   De Giacomo A, 1998, EUR CHILD ADOLES PSY, V7, P131, DOI 10.1007/s007870050058.
   Ellenberg SS, 1997, PUBLIC HEALTH REP, V112, P10.
   Farrington CP, 1996, AM J EPIDEMIOL, V143, P1165.
   FARRINGTON CP, 1995, BIOMETRICS, V51, P228, DOI 10.2307/2533328.
   FARRINGTON P, 1995, LANCET, V345, P567, DOI 10.1016/S0140-6736(95)90471-9.
   Fombonne E, 1999, PSYCHOL MED, V29, P769, DOI 10.1017/S0033291799008508.
   {*}GEN MED COUNC, 2000, CONF.
   GILLBERG C, 1998, AUTISM.
   Hollowell J, 1997, Popul Trends, P36.
   Howlin P., 1997, AUTISM, V1, P135, DOI {[}10.1177/1362361397012003, DOI 10.1177/1362361397012003].
   JICK H, 1991, BRIT MED J, V302, P766, DOI 10.1136/bmj.302.6779.766.
   Jick H., 1992, PHARMACOEPIDEM DR S, V1, P347, DOI DOI 10.1002/PDS.2630010607.
   Lawrenson R, 2000, BRIT J CLIN PHARMACO, V49, P591, DOI 10.1046/j.1365-2125.2000.00199.x.
   Lawson DH, 1998, QJM-MON J ASSOC PHYS, V91, P445, DOI 10.1093/qjmed/91.6.445.
   Loff B, 1998, LANCET, V352, P1368, DOI 10.1016/S0140-6736(05)60771-4.
   NAZARETH I, 1993, BMJ-BRIT MED J, V307, P32, DOI 10.1136/bmj.307.6895.32.
   Nicoll A, 1998, BMJ-BRIT MED J, V316, P715, DOI 10.1136/bmj.316.7133.715.
   {*}OFF NAT STAT, 1998, KEY HLTH STAT GE MB6.
   Pareek M, 2000, BRIT J GEN PRACT, V50, P969.
   Patja A, 2000, PEDIATR INFECT DIS J, V19, P1127, DOI 10.1097/00006454-200012000-00002.
   Peckham C., 1989, The Peckham Report. National Immunisation Study: Factors Affecting Immunisation in Childhood.
   Peltola H, 1998, LANCET, V351, P1327, DOI 10.1016/S0140-6736(98)24018-9.
   Petrovic M, 2001, BRIT MED J, V322, P82, DOI 10.1136/bmj.322.7278.82.
   Rodriguez LAG, 1997, PHARMACOTHERAPY, V17, P721.
   Roger JH, 2000, LANCET, V356, P160, DOI 10.1016/S0140-6736(05)73169-X.
   ROGERS SJ, 1990, J AM ACAD CHILD PSY, V29, P863, DOI 10.1097/00004583-199011000-00004.
   Taylor B, 1999, LANCET, V353, P2026, DOI 10.1016/S0140-6736(99)01239-8.
   Thomas DR, 1998, LANCET, V351, P1927, DOI 10.1016/S0140-6736(98)24026-8.
   Tookey PA, 1999, BRIT MED J, V318, P769, DOI 10.1136/bmj.318.7186.769.
   Van Staa TP., 1994, PHARMACOEPIDEM DR S, V3, P15.
   VOLKMAR FR, 1994, AM J PSYCHIAT, V151, P1361.
   Wakefield AJ, 1998, LANCET, V351, P637, DOI 10.1016/S0140-6736(97)11096-0.
   Wakefield AJ, 1999, LANCET, V354, P949, DOI 10.1016/S0140-6736(05)75696-8.
   Wakefield AJ, 2000, AM J GASTROENTEROL, V95, P2285.
   Wakefield Andrew J., 2000, Adverse Drug Reactions and Toxicological Reviews, V19, P265.
   Walley T, 1997, LANCET, V350, P1097, DOI 10.1016/S0140-6736(97)04248-7.
   WENTZ KR, 1991, PEDIATRICS, V87, P287.
   World Health Organization, 1992, ICD10 CLASSIFICATION.},
Number-of-Cited-References = {44},
Times-Cited = {26},
Usage-Count-Last-180-days = {0},
Usage-Count-Since-2013 = {20},
Journal-ISO = {BMC Public Health},
Doc-Delivery-Number = {623WW},
Web-of-Science-Index = {Science Citation Index Expanded (SCI-EXPANDED); Social Science Citation Index (SSCI)},
Unique-ID = {WOS:000179726700002},
OA = {gold, Green Published},
DA = {2025-06-21},
}

@article{ WOS:000482885300014,
Author = {Tanke, Marit A. C. and Feyman, Yevgeniy and Bernal-Delgado, Enrique and
   Deeny, Sarah R. and Imanaka, Yuichi and Jeurissen, Patrick and Lange,
   Laura and Pimperl, Alexander and Sasaki, Noriko and Schull, Michael and
   Wammes, Joost J. G. and Wodchis, Walter P. and Meyer, Gregg S.},
Title = {A challenge to all. A primer on inter-country differences of high-need,
   high-cost patients},
Journal = {PLOS ONE},
Year = {2019},
Volume = {14},
Number = {6},
Month = {JUN 19},
Abstract = {Background
   Across countries, a small group of patients accounts for the majority of
   health care spending. These patients are more likely than other patients
   to experience problems with quality and safety in their care, suggesting
   that efforts targeting efficiency and quality among this population
   might have significant payoffs for health systems. Better understanding
   of similarities and differences in patient characteristics and health
   care use in different countries may ultimately inform further efforts to
   improve care for HNHC patients in these health systems.
   Methods
   We conducted a cross-sectional descriptive study using one year of
   patient-level data on high-cost patients in seven high-income OECD
   member countries. Countries were selected based on availability of
   detailed information (large enough samples of claims, administrative,
   and survey data of high-cost patients). We studied concentration of
   spending among high-cost patients, characteristics of high-cost
   patients, and per capita spending on high-cost patients.
   Findings
   Cost-concentration of the top 5\% of patients varied across countries,
   from 41\% in Japan to 60\% in Canada, driven primarily by variation in
   the top 1\% of spenders. In general, high-cost patients were more likely
   to be female (57.7\% on average), had a significant number of
   multi-morbidities (up to on average 10 major diagnostic categories (ICD
   chapters), and had a lower socioeconomic status. Characteristics of
   high-cost patients varied as well: median age ranged from 62 in the
   Netherlands to 75 in Germany and the difference in socioeconomic status
   is particularly stark in the US. Lastly, utilization, particularly for
   inpatient care, varied with an average number of inpatient days ranging
   from 6.6 nights (US) to 97.7 nights in Japan.
   Interpretation
   In this descriptive study, there is substantial variation in the cost
   concentration, characteristics, and per capita spending on high-cost
   patient populations across high-income countries. Differences in the way
   that health systems are structured likely explains some of this
   variation, which suggests the potential of cross-system learning
   opportunities. Our findings highlight the need for further studies
   including comparable performance metrics and institutional analysis.},
Publisher = {PUBLIC LIBRARY SCIENCE},
Address = {1160 BATTERY STREET, STE 100, SAN FRANCISCO, CA 94111 USA},
Type = {Article},
Language = {English},
Affiliation = {Tanke, MAC (Corresponding Author), Harvard TH Chan Sch Publ Hlth, Boston, MA 02115 USA.
   Tanke, MAC (Corresponding Author), Radboudumc, Nijmegen, Netherlands.
   Tanke, Marit A. C.; Feyman, Yevgeniy, Harvard TH Chan Sch Publ Hlth, Boston, MA 02115 USA.
   Tanke, Marit A. C.; Jeurissen, Patrick; Wammes, Joost J. G., Radboudumc, Nijmegen, Netherlands.
   Feyman, Yevgeniy, Boston Univ, Sch Publ Hlth, Boston, MA USA.
   Bernal-Delgado, Enrique, Inst Hlth Sci Aragon, Zaragoza, Aragon, Spain.
   Deeny, Sarah R., Hlth Fdn, London, England.
   Imanaka, Yuichi; Sasaki, Noriko, Kyoto Univ, Grad Sch Med, Kyoto, Japan.
   Lange, Laura; Pimperl, Alexander, OptiMedis AG, Hamburg, Germany.
   Schull, Michael, Sunnybrook Res Inst, Toronto, ON, Canada.
   Wodchis, Walter P., Univ Toronto, Toronto, ON, Canada.
   Wodchis, Walter P., Trillium Hlth Partners, Inst Better Hlth, Mississauga, ON, Canada.
   Meyer, Gregg S., Partners Healthcare Syst, Boston, MA USA.
   Meyer, Gregg S., Harvard Med Sch, Boston, MA 02115 USA.},
DOI = {10.1371/journal.pone.0217353},
Article-Number = {e0217353},
ISSN = {1932-6203},
Keywords-Plus = {CARE; USERS},
Research-Areas = {Science \& Technology - Other Topics},
Web-of-Science-Categories  = {Multidisciplinary Sciences},
Author-Email = {marit.tanke@radboudumc.nl},
Affiliations = {Harvard University; Harvard T.H. Chan School of Public Health; Radboud
   University Nijmegen; Boston University; Kyoto University; University of
   Toronto; Sunnybrook Health Science Center; Sunnybrook Research
   Institute; University of Toronto; University of Toronto; Trillium Health
   Partners; Partners Healthcare System; Harvard University; Harvard
   Medical School},
ResearcherID-Numbers = {Sasaki, Noriko/GYU-0438-2022
   Jeurissen, Patrick/G-2840-2016
   Wammes, Joost/P-6253-2015
   Tanke, Marit/E-1821-2016
   Schull, Michael/A-7955-2013
   Feyman, Yevgeniy/AAX-1606-2020
   Imanaka, Yuichi/GYR-2098-2022},
ORCID-Numbers = {wodchis, walter/0000-0003-2494-7031
   bernal, enrique/0009-0001-1753-9104
   Feyman, Yevgeniy/0000-0001-7372-7671
   Bernal-Delgado, Enrique/0000-0002-0961-3298
   Imanaka, Yuichi/0000-0003-4613-2159},
Funding-Acknowledgement = {The Commonwealth Fund (New York, USA); Institute for Clinical Evaluative
   Sciences (ICES) - Ontario Ministry of Health and Long-Term Care
   (MOHLTC); Institute for Health Carlos III competitive grant
   {[}RD16/0001/0007]},
Funding-Text = {This study was partially supported by The Commonwealth Fund (New York,
   USA), and for by the Institute for Clinical Evaluative Sciences (ICES)
   which is funded by the Ontario Ministry of Health and Long-Term Care
   (MOHLTC), for Spain by an Institute for Health Carlos III competitive
   grant (\#RD16/0001/0007, in the context of REDISSEC). The funders had no
   role in study design, data collection and analysis, decision to publish,
   or preparation of the manuscript. Additional disclaimer The Commonwealth
   Fund: The funding agencies did not participate in the design or conduct
   of the study; in the collection, analysis, or interpretation of the
   data; in the preparation, review, or approval of the manuscript; or in
   the decision to submit the manuscript for publication. The views
   presented here are those of the authors and should not be attributed to
   The Commonwealth Fund or its directors, officers, or staff. Additional
   disclaimer ICES: The opinions, results and conclusions are those of the
   authors and are independent from the funding source. No endorsement by
   ICES or the Ontario MOHLTC is intended or should be inferred. Parts of
   this material are based on data and/or information compiled and provided
   by CIHI. However, the analyses, conclusions, opinions and statements
   expressed in the material are those of the author (s), and not
   necessarily those of CIHI.},
Cited-References = {Aleckxih L, 2010, INDIVIDUALS LIVING C.
   ALEXANDRE LM, 1990, MED CARE, V28, P112, DOI 10.1097/00005650-199002000-00002.
   Blumenthal D, 2016, CARING HIGH NEED HIG.
   Blumenthal D, 2016, JAMA-J AM MED ASSOC, V316, P1657, DOI 10.1001/jama.2016.12388.
   Calver J, 2006, MED J AUSTRALIA, V184, P393, DOI 10.5694/j.1326-5377.2006.tb00289.x.
   Coughlin TA, 2009, INQUIRY-J HEALTH CAR, V46, P405, DOI 10.5034/inquiryjrnl\_46.4.405.
   Dieleman JL, 2017, JAMA-J AM MED ASSOC, V318, P949.
   Druss BG, HLTH AFF, V20, P233.
   French E, 2016, FISC STUD, V37, P327, DOI 10.1111/j.1475-5890.2016.12127.
   Hansen J, 2015, HEALTH AFFAIR, V34, P1531, DOI 10.1377/hlthaff.2015.0582.
   Hsu J, 2017, HEALTH AFFAIR, V36, P640, DOI 10.1377/hlthaff.2016.1107.
   McWilliams JM, 2016, NEW ENGL J MED, V375, P2218, DOI 10.1056/NEJMp1610821.
   Melnick GA, 2016, HEALTH AFFAIR, V35, P28, DOI 10.1377/hlthaff.2015.0253.
   Nyweide DJ, 2013, JAMA INTERN MED, V173, P1879, DOI 10.1001/jamainternmed.2013.10059.
   OECD Eurostat WHO, 2011, SYST HLTH ACC.
   Organization for Economic Cooperation and Development, 2017, PURCH POW PART PPP.
   Papanicolas I, 2017, JAMA-J AM MED ASSOC, V148, P956.
   Papanicolas I, 2018, JAMA-J AM MED ASSOC, V319, P1024, DOI 10.1001/jama.2018.1150.
   Riley GF, 2007, HEALTH AFFAIR, V26, P808, DOI 10.1377/hlthaff.26.3.808.
   Schoen C, 2011, HEALTH AFFAIR, V30, P2437, DOI 10.1377/hlthaff.2011.0923.
   Schreyogg J, 2005, Eur J Health Econ, VSuppl, P2.
   Wammes JJG, 2017, BMJ OPEN, V7, DOI 10.1136/bmjopen-2017-017775.
   Wodchis WP, 2016, CAN MED ASSOC J, V188, P182, DOI 10.1503/cmaj.150064.},
Number-of-Cited-References = {23},
Times-Cited = {21},
Usage-Count-Last-180-days = {0},
Usage-Count-Since-2013 = {2},
Journal-ISO = {PLoS One},
Doc-Delivery-Number = {IT5EM},
Web-of-Science-Index = {Science Citation Index Expanded (SCI-EXPANDED); Social Science Citation Index (SSCI)},
Unique-ID = {WOS:000482885300014},
OA = {Green Published, gold, Green Submitted},
DA = {2025-06-21},
}

@article{ WOS:000525868000010,
Author = {Kuan, Valerie and Denaxas, Spiros and Gonzalez-Izquierdo, Arturo and
   Direk, Kenan and Bhatti, Osman and Husain, Shanaz and Sutaria, Shailen
   and Hingorani, Melanie and Nitsch, Dorothea and Parisinos, Constantinos
   A. and Lumbers, R. Thomas and Mathur, Rohini and Sofat, Reecha and
   Casas, Juan P. and Wong, Ian C. K. and Hemingway, Harry and Hingorani,
   Aroon D.},
Title = {A chronological map of 308 physical and mental health conditions from 4
   million individuals in the English National Health Service},
Journal = {LANCET DIGITAL HEALTH},
Year = {2019},
Volume = {1},
Number = {2},
Pages = {E63-E77},
Month = {JUN},
Abstract = {Background To effectively prevent, detect, and treat health conditions
   that affect people during their lifecourse, health-care professionals
   and researchers need to know which sections of the population are
   susceptible to which health conditions and at which ages. Hence, we
   aimed to map the course of human health by identifying the 50 most
   common health conditions in each decade of life and estimating the
   median age at first diagnosis.
   Methods We developed phenotyping algorithms and codelists for physical
   and mental health conditions that involve intensive use of health-care
   resources. Individuals older than 1 year were included in the study if
   their primary-care and hospital-admission records met research standards
   set by the Clinical Practice Research Datalink and they had been
   registered in a general practice in England contributing up-to-standard
   data for at least 1 year during the study period. We used linked records
   of individuals from the CALIBER platform to calculate the
   sex-standardised cumulative incidence for these conditions by 10-year
   age groups between April 1, 2010, and March 31, 2015. We also derived
   the median age at diagnosis and prevalence estimates stratified by age,
   sex, and ethnicity (black, white, south Asian) over the study period
   from the primary-care and secondary-care records of patients.
   Findings We developed case definitions for 308 disease phenotypes. We
   used records of 2 784 138 patients for the calculation of cumulative
   incidence and of 3 872 451 patients for the calculation of period
   prevalence and median age at diagnosis of these conditions. Conditions
   that first gained prominence at key stages of life were: atopic
   conditions and infections that led to hospital admission in children
   (<10 years); acne and menstrual disorders in the teenage years (10-19
   years); mental health conditions, obesity, and migraine in individuals
   aged 20-29 years; soft-tissue disorders and gastro-oesophageal reflux
   disease in individuals aged 30-39 years; dyslipidaemia, hypertension,
   and erectile dysfunction in individuals aged 40-59 years; cancer,
   osteoarthritis, benign prostatic hyperplasia, cataract, diverticular
   disease, type 2 diabetes, and deafness in individuals aged 60-79 years;
   and atrial fibrillation, dementia, acute and chronic kidney disease,
   heart failure, ischaemic heart disease, anaemia, and osteoporosis in
   individuals aged 80 years or older. Black or south-Asian individuals
   were diagnosed earlier than white individuals for 258 (84\%) of the 308
   conditions. Bone fractures and atopic conditions were recorded earlier
   in male individuals, whereas female individuals were diagnosed at
   younger ages with nutritional anaemias, tubulointerstitial nephritis,
   and urinary disorders.
   Interpretation We have produced the first chronological map of human
   health with cumulative-incidence and period-prevalence estimates for
   multiple morbidities in parallel from birth to advanced age. This can
   guide clinicians, policy makers, and researchers on how to formulate
   differential diagnoses, allocate resources, and target research
   priorities on the basis of the knowledge of who gets which diseases
   when. We have published our phenotyping algorithms on the CALIBER
   open-access Portal which will facilitate future research by providing a
   curated list of reusable case definitions. Copyright (C) 2019 The
   Author(s). Published by Elsevier Ltd.},
Publisher = {ELSEVIER},
Address = {RADARWEG 29, 1043 NX AMSTERDAM, NETHERLANDS},
Type = {Article},
Language = {English},
Affiliation = {Kuan, V (Corresponding Author), UCL, Inst Cardiovasc Sci, London WC1N 1AX, England.
   Kuan, V (Corresponding Author), UCL, Hlth Data Res UK London, London WC1N 1AX, England.
   Kuan, Valerie; Hingorani, Melanie, UCL, Inst Cardiovasc Sci, London WC1N 1AX, England.
   Kuan, Valerie; Denaxas, Spiros; Gonzalez-Izquierdo, Arturo; Direk, Kenan; Lumbers, R. Thomas; Sofat, Reecha; Hemingway, Harry; Hingorani, Aroon D., UCL, Hlth Data Res UK London, London WC1N 1AX, England.
   Denaxas, Spiros; Gonzalez-Izquierdo, Arturo; Direk, Kenan; Parisinos, Constantinos A.; Lumbers, R. Thomas; Sofat, Reecha; Casas, Juan P.; Hemingway, Harry, UCL, Inst Hlth Informat, London, England.
   Wong, Ian C. K., UCL, Sch Pharm, London, England.
   Denaxas, Spiros, Alan Turing Inst, London, England.
   Bhatti, Osman, Chrisp St Hlth Ctr, London, England.
   Bhatti, Osman, Tower Hamlets Clin Commissioning Grp, London, England.
   Husain, Shanaz, Stratford Village Surg, London, England.
   Sutaria, Shailen, Queen Mary Univ London, Clin Effectiveness Grp, London, England.
   Hingorani, Melanie, Moorfields Eye Hosp, London, England.
   Nitsch, Dorothea; Mathur, Rohini, London Sch Hyg \& Trop Med, Dept Noncommunicable Dis Epidemiol, London, England.
   Lumbers, R. Thomas, St Bartholomews Hosp, Barts Heart Ctr, London, England.
   Casas, Juan P., VA Boston Healthcare Syst, Massachusetts Vet Epidemiol Res \& Informat Ctr, Boston, MA USA.
   Wong, Ian C. K., Univ Hong Kong, Dept Pharmacol \& Pharm, Ctr Safe Medicat Practice \& Res, Pok Fu Lam, Hong Kong, Peoples R China.
   Hemingway, Harry, Natl Inst Hlth Res, London, England.
   Hemingway, Harry; Hingorani, Aroon D., UCL, British Heart Fdn Res Accelerator, London, England.},
DOI = {10.1016/S2589-7500(19)30012-3},
EISSN = {2589-7500},
Keywords-Plus = {PATHOPHYSIOLOGY; DISEASES; PROFILE; ASTHMA; ONSET; CARE},
Research-Areas = {Medical Informatics; General \& Internal Medicine},
Web-of-Science-Categories  = {Medical Informatics; Medicine, General \& Internal},
Author-Email = {v.kuan@ucl.ac.uk},
Affiliations = {University of London; University College London; University of London;
   University College London; University of London; University College
   London; University of London; University College London; University of
   London School of Pharmacy; Alan Turing Institute; University of London;
   Queen Mary University London; University of London; University College
   London; Moorfields Eye Hospital NHS Foundation Trust; University of
   London; London School of Hygiene \& Tropical Medicine; University of
   London; Queen Mary University London; Harvard University; Harvard
   University Medical Affiliates; US Department of Veterans Affairs;
   Veterans Health Administration (VHA); VA Boston Healthcare System;
   University of Hong Kong; University of London; University College London},
ResearcherID-Numbers = {Lumbers, Tom/JRX-2205-2023
   wong, ian/A-8075-2010
   Sterling, Juan/KHY-6315-2024
   Hingorani, Aroon/LSL-2162-2024
   Hemingway, Harry/C-1219-2009
   Sutaria, Shailen/L-9013-2018
   Mathur, Rohini/C-7788-2013
   },
ORCID-Numbers = {Denaxas, Spiros/0000-0001-9612-7791
   Nitsch, Dorothea/0000-0001-5767-248X
   Gonzalez-Izquierdo, Arturo/0000-0002-0984-5830
   Hemingway, Harry/0000-0003-2279-0624
   Wong, Ian Chi Kei/0000-0001-8242-0014
   Direk, Kenan/0000-0001-9440-1638
   Sofat, Reecha/0000-0002-0242-6115
   Sutaria, Shailen/0000-0002-9455-3751
   Mathur, Rohini/0000-0002-3817-8790
   Hingorani, Aroon/0000-0001-8365-0081},
Funding-Acknowledgement = {Wellcome Trust; National Institute for Health Research; Medical Research
   Council; Arthritis Research UK; British Heart Foundation, Cancer
   Research UK; Chief Scientist Office of the Scottish Government Health
   and Social Care Directorates; Department of Health and Social Care
   (England); Health and Social Care Research and Development Division
   (Welsh Government); Public Health Agency (Northern Ireland); Economic
   and Social Research Council; Engineering and Physical Sciences Research
   Council; National Institute for Social Care and Health Research; The
   Alan Turing Institute; ESRC {[}ES/L007517/1] Funding Source: UKRI; MRC
   {[}MR/S003754/1] Funding Source: UKRI},
Funding-Text = {Wellcome Trust, National Institute for Health Research, Medical Research
   Council, Arthritis Research UK, British Heart Foundation, Cancer
   Research UK, Chief Scientist Office of the Scottish Government Health
   and Social Care Directorates, Department of Health and Social Care
   (England), Health and Social Care Research and Development Division
   (Welsh Government), Public Health Agency (Northern Ireland), Economic
   and Social Research Council, Engineering and Physical Sciences Research
   Council, National Institute for Social Care and Health Research, and The
   Alan Turing Institute.},
Cited-References = {{[}Anonymous], 2013, Revision of the European Standard Population Report of Eurostat's task Force.
   {[}Anonymous], 2017, GLOBAL HLTH DATA EXC.
   Barnett K, 2012, LANCET, V380, P37, DOI 10.1016/S0140-6736(12)60240-2.
   Benson T, 2002, BRIT MED J, V325, P1086, DOI 10.1136/bmj.325.7372.1086.
   Bottery S., 2018, Home care in England, Views from commissioners and providers.
   Chen ZM, 2005, INT J EPIDEMIOL, V34, P1243, DOI 10.1093/ije/dyi174.
   de Nijs SB, 2013, EUR RESPIR REV, V22, P44, DOI 10.1183/09059180.00007112.
   Denny JC, 2013, NAT BIOTECHNOL, V31, P1102, DOI 10.1038/nbt.2749.
   Eckert Danny J, 2008, Proc Am Thorac Soc, V5, P144, DOI 10.1513/pats.200707-114MG.
   Herbert A, 2017, INT J EPIDEMIOL, V46, P1093, DOI 10.1093/ije/dyx015.
   Herrett E, 2015, INT J EPIDEMIOL, V44, P827, DOI 10.1093/ije/dyv098.
   Herrett E, 2010, BRIT J CLIN PHARMACO, V69, P4, DOI 10.1111/j.1365-2125.2009.03537.x.
   Howlader N., 2013, SEER Cancer Statistics Review, 1975-2010, DOI DOI 10.1186/1471-2288-14-135.
   Information Governance Alliance, 2015, HLTH SOC CAR SAF QUA.
   Katz Eliot S, 2008, Proc Am Thorac Soc, V5, P253, DOI 10.1513/pats.200707-111MG.
   Liang HY, 2019, NAT MED, V25, P433, DOI 10.1038/s41591-018-0335-9.
   Mathur R, 2014, J PUBLIC HEALTH-UK, V36, P684, DOI 10.1093/pubmed/fdt116.
   McCarty CA, 2011, BMC MED GENOMICS, V4, DOI 10.1186/1755-8794-4-13.
   NHS Digital, 2018, QUAL OUTC FRAM ENH S.
   NHS England, 2014, Five Year Forward View.
   Public Health England, 2019, SEX TRANSM INF CHLAM.
   Rapsomaniki E, 2014, LANCET, V383, P1899, DOI 10.1016/S0140-6736(14)60685-1.
   Rastegar-Mojarad M, 2015, NAT BIOTECHNOL, V33, DOI 10.1038/nbt.3183.
   Robson J, 2016, BMJ OPEN, V6, DOI 10.1136/bmjopen-2015-008840.
   Roth GA, 2018, LANCET, V392, P1736, DOI 10.1016/S0140-6736(18)32203-7.
   SEDGWICK P, 2013, BMJ-BRIT MED J, V347, DOI DOI 10.1136/BMJ.F5265.
   Sudlow C, 2015, PLOS MED, V12, DOI 10.1371/journal.pmed.1001779.
   Tan DJ, 2015, EXPERT REV RESP MED, V9, P109, DOI 10.1586/17476348.2015.1000311.
   The Academy of Medical Sciences, 2018, Multimorbidity: a priority for global health research.
   Tran J, 2018, PLOS MED, V15, DOI 10.1371/journal.pmed.1002513.
   UK Clinical Research Collaboration, 2015, UK HLTH RES AN 2014.
   Wilson GJ, 2017, BMC NEPHROL, V18, DOI 10.1186/s12882-017-0747-7.
   Ye R, 2017, SCI REP-UK, V7, DOI 10.1038/s41598-017-17363-5.},
Number-of-Cited-References = {33},
Times-Cited = {189},
Usage-Count-Last-180-days = {1},
Usage-Count-Since-2013 = {19},
Journal-ISO = {Lancet Digit. Health},
Doc-Delivery-Number = {LD2MS},
Web-of-Science-Index = {Science Citation Index Expanded (SCI-EXPANDED)},
Unique-ID = {WOS:000525868000010},
OA = {Green Published, gold},
DA = {2025-06-21},
}

@article{ WOS:000328640400003,
Author = {Chollet, Julien and Saragoussi, Delphine and Clay, Emilie and Francois,
   Clement},
Title = {A Clinical Research Practice Datalink Analysis of Antidepressant
   Treatment Patterns and Health Care Costs in Generalized Anxiety Disorder},
Journal = {VALUE IN HEALTH},
Year = {2013},
Volume = {16},
Number = {8},
Pages = {1133-1139},
Month = {DEC},
Abstract = {Objective: To describe real-life prescription patterns, health care
   resource use, and costs in adults with generalized anxiety disorder
   (GAD) initiating antidepressant (AD) treatment in the United Kingdom.
   Methods: A retrospective longitudinal cohort study using data from
   Clinical Research Practice Data link was conducted. Adults with incident
   prescription of an AD (index date) between January 1, 2006, and June 30,
   2010, and with a diagnosis of GAD within the 2 months preceding or
   following the index date were included. Patients with a diagnosis of
   schizophrenia or bipolar disorder were excluded. Results: A total of
   29,131 patients with GAD were included in the analysis. Their mean age
   was 48.5 +/- 15.5 years, and two thirds were women. GAD-licensed ADs
   (i.e., escitalopram, paroxetine, venlafaxine XR, and duloxetine)
   represented only 12.5\% of the index All prescriptions. At least one
   anxiolytic was prescribed for 23.5\% of the patients. Only 33.2\% of the
   patients continued index AD treatment over the study period.
   Discontinuation occurred for 46.0\% of the patients, after a mean of 3.7
   months of treatment The health care costs were 338.4 per patient in the
   6 months before the index date and 984.6 in the 9 months after the index
   date. Psychiatric hospitalization (relative risk = 4.18; 95\% Cl
   3.53-4.96; P < 0.001) and duloxetine as index treatment (relative risk =
   1.85; 95\% Cl 1.30-2.63; P < 0.001) were the main determinants of
   increased costs for these patients. Conclusions: The significant rate of
   AD discontinuation and associated treatment duration indicate unmet
   needs among patients with GAD. As described in American studies,
   substantial health care costs were also observed in this study.},
Publisher = {ELSEVIER SCIENCE INC},
Address = {STE 800, 230 PARK AVE, NEW YORK, NY 10169 USA},
Type = {Article},
Language = {English},
Affiliation = {Chollet, J (Corresponding Author), Lundbeck SAS, 37-45 Quai President Roosevelt, F-92445 Issy Les Moulineaux, France.
   Chollet, Julien; Saragoussi, Delphine; Francois, Clement, Lundbeck SAS, Global Outcome Res, F-92445 Issy Les Moulineaux, France.
   Clay, Emilie, Creativ Ceut, Paris, France.},
DOI = {10.1016/j.jval.2013.09.001},
ISSN = {1098-3015},
EISSN = {1524-4733},
Keywords = {antidepressant; generalized anxiety disorder; General Research Practice
   Database; health care costs; health care resource use},
Keywords-Plus = {PRACTICE RESEARCH DATABASE; DSM-IV DISORDERS; PREVALENCE; COMORBIDITY;
   VALIDATION; BURDEN},
Research-Areas = {Business \& Economics; Health Care Sciences \& Services},
Web-of-Science-Categories  = {Economics; Health Care Sciences \& Services; Health Policy \& Services},
Author-Email = {jcho@lundbeck.com},
Affiliations = {Lundbeck Corporation; Lundbeck Corporation - France},
ResearcherID-Numbers = {François, Clément/AAR-3163-2021
   },
ORCID-Numbers = {Francois, Clement/0000-0003-2278-3352},
Funding-Acknowledgement = {Lundbeck SAS, France},
Funding-Text = {The study was funded by Lundbeck SAS, France.},
Cited-References = {Alonso J, 2004, ACTA PSYCHIAT SCAND, V109, P21.
   Andlin-Sobcki P, 2005, EUR J NEUROL, V12, P39, DOI 10.1111/j.1468-1331.2005.01196.x.
   Berger A, 2011, BMC PSYCHIATRY, V11, DOI 10.1186/1471-244X-11-193.
   BNF Joint Committee, 2010, BRIT NAT FORM.
   CHARLSON ME, 1987, J CHRON DIS, V40, P373, DOI 10.1016/0021-9681(87)90171-8.
   Curtis L., 2009, UN COSTS HLTH SOC CA.
   Francois Clement, 2010, J Med Econ, V13, P99, DOI 10.3111/13696991003591321.
   Hess LM, 2006, ANN PHARMACOTHER, V40, P1280, DOI 10.1345/aph.1H018.
   Hoffman DL, 2008, DEPRESS ANXIETY, V25, P72, DOI 10.1002/da.20257.
   JICK H, 1991, BRIT MED J, V302, P766, DOI 10.1136/bmj.302.6779.766.
   Jick SS, 2003, PHARMACOTHERAPY, V23, P686, DOI 10.1592/phco.23.5.686.32205.
   Kessler RC, 2005, ARCH GEN PSYCHIAT, V62, P593, DOI 10.1001/archpsyc.62.6.593.
   Kessler RC, 2010, CURR TOP BEHAV NEURO, V2, P21, DOI 10.1007/7854\_2009\_9.
   Khan NF, 2010, BMC FAM PRACT, V11, DOI 10.1186/1471-2296-11-1.
   McManus S., 2009, Adult psychiatric morbidity in England, 2007: Results of a household survey.
   Munk-Jorgensen P, 2006, PSYCHIAT SERV, V57, P1738, DOI 10.1176/appi.ps.57.12.1738.
   National Institute for Health and Care Excellence, 2011, GEN ANX DIS PAN DIS.
   Nutt DJ, 2002, INT J NEUROPSYCHOPH, V5, P315, DOI 10.1017/S1461145702003048.
   Rodríguez LAG, 1998, BRIT J CLIN PHARMACO, V45, P419.
   Somers JM, 2006, CAN J PSYCHIAT, V51, P100, DOI 10.1177/070674370605100206.
   SOUETRE E, 1994, J PSYCHOSOM RES, V38, P151.
   The Information Centre for Health and Social Care, 2010, HOSP EP STAT 2009 20.
   Tyrer P, 2006, LANCET, V368, P2156, DOI 10.1016/S0140-6736(06)69865-6.
   {*}WHO COLL CTR DRUG, DEF DAIL DOS.
   Wittchen HU, 2002, DEPRESS ANXIETY, V16, P162, DOI 10.1002/da.10065.
   Wood L, 2004, DRUG SAFETY, V27, P871, DOI 10.2165/00002018-200427120-00004.},
Number-of-Cited-References = {26},
Times-Cited = {9},
Usage-Count-Last-180-days = {0},
Usage-Count-Since-2013 = {13},
Journal-ISO = {Value Health},
Doc-Delivery-Number = {274XV},
Web-of-Science-Index = {Science Citation Index Expanded (SCI-EXPANDED); Social Science Citation Index (SSCI)},
Unique-ID = {WOS:000328640400003},
OA = {Bronze},
DA = {2025-06-21},
}

@article{ WOS:000662318800001,
Author = {Rebordosa, Cristina and Plana, Estel and Rubino, Annalisa and Aguado,
   Jaume and Lei, Alejhandra and Daoud, Sami and Saigi-Morgui, Nuria and
   Perez-Gutthann, Susana and Rivero-Ferrer, Elena},
Title = {A Cohort Study to Evaluate the Risk of Hospitalisation for Congestive
   Heart Failure Associated with the Use of Aclidinium and Other Chronic
   Obstructive Pulmonary Disease Medications in the UK Clinical Practice
   Research Datalink},
Journal = {INTERNATIONAL JOURNAL OF CHRONIC OBSTRUCTIVE PULMONARY DISEASE},
Year = {2021},
Volume = {16},
Pages = {1461-1475},
Abstract = {Background: The long-acting anticholinergic (LAMA) aclidinium was
   approved in Europe in 2012 to relieve symptoms in adults with chronic
   obstructive pulmonary disease (COPD). A Post-Authorisation Safety Study
   (PASS) was initiated to assess potential cardiovascular safety concerns
   for aclidinium.
   Objective: To estimate the adjusted incidence rate ratio (IRR) for
   hospitalisation for heart failure in patients with COPD who were new
   users of aclidinium, tiotropium, other LAMA, long-acting
   beta-agonists/inhaled corticosteroids (LABA/ICS), and LAMA/LABA were
   compared with initiators of LABA.
   Methods: This population-based cohort study included patients with COPD
   aged >= 40 years initiating COPD medications in the Clinical Practice
   Research Datalink (CPRD) GOLD in the United Kingdom from 2012 to 2017.
   Medications were identified via general practice prescriptions. The
   first-ever hospitalisations for heart failure were identified in the
   Hospital Episode Statistics, and general practitioner records from the
   CPRD. Poisson regression models were used to estimate the IRR for
   hospitalisation for heart failure in users of COPD medications versus
   LABA, adjusting for clinically relevant covariates.
   Results: The study included 4350 new users of aclidinium, 23,405 of
   tiotropium, 6977 of other LAMAs, 3122 of LAMA/LABA, 26,093 of LABA/ICS,
   and 5678 of LABA. Mean age was 69-70 years across medication groups.
   Aclidinium users had the highest proportion of severe COPD, and LABA
   users had the lowest (35\% vs 19\%, respectively). Crude incidence rates
   per 1000 person-years for the first-ever hospitalisation for heart
   failure ranged from 6.9 in LABA to 9.5 in aclidinium. Using LABA as
   reference, adjusted1RRs (95\% confidence interval) for first-ever
   hospitalisation for heart failure were 0.90 (0.53-1.53) for aclidinium,
   1.02 (0.69-1.51) for tiotropium, 0.86 (0.50-1.47) for other LAMAs, 1.09
   (0.41-2.92) for LAMA/LABA, and 1.01 (0.69, 1.48) for LABA/ICS.
   Conclusion: The study did not find increased risks of hospitalisations
   for heart failure in new users of aclidinium, tiotropium, other LAMAs,
   LAMA/LABA, and LABA/ICS compared with LABA.},
Publisher = {DOVE MEDICAL PRESS LTD},
Address = {PO BOX 300-008, ALBANY, AUCKLAND 0752, NEW ZEALAND},
Type = {Article},
Language = {English},
Affiliation = {Rebordosa, C (Corresponding Author), RTI Hlth Solut, Av Diagonal 605,9-1, Barcelona 08028, Spain.
   Rebordosa, Cristina; Plana, Estel; Aguado, Jaume; Saigi-Morgui, Nuria; Perez-Gutthann, Susana; Rivero-Ferrer, Elena, RTI Hlth Solut, Av Diagonal 605,9-1, Barcelona 08028, Spain.
   Rubino, Annalisa, AstraZeneca, Epidemiol Resp \& Immunol, Cambridge, England.
   Lei, Alejhandra, AstraZeneca, Patient Safety Biopharma, Barcelona, Spain.
   Daoud, Sami, AstraZeneca, Late Stage Dev Res \& Innovat, BioPharmaceut Res \& Dev, Gaithersburg, MD USA.},
DOI = {10.2147/COPD.S301624},
ISSN = {1178-2005},
Keywords = {aclidinium; LAMA; heart failure; United Kingdom},
Keywords-Plus = {DATA RESOURCE; MORTALITY; BRONCHODILATORS; EXACERBATIONS; VALIDATION;
   TIOTROPIUM; VALIDITY; EVENTS},
Research-Areas = {Respiratory System},
Web-of-Science-Categories  = {Respiratory System},
Author-Email = {crebordosa@rti.org},
Affiliations = {Research Triangle Institute; AstraZeneca; AstraZeneca; AstraZeneca},
ResearcherID-Numbers = {Rivero, Elena/ABC-3314-2021
   },
ORCID-Numbers = {Saigi, Nuria/0000-0003-2503-1818
   Perez-Gutthann, Susana/0000-0001-5798-3691
   Plana, Estel/0000-0001-8675-7503
   RIVERO FERRER, MARIA ELENA/0000-0001-5093-2445
   Rebordosa, Cristina/0000-0002-8064-5997},
Funding-Acknowledgement = {RTI Health Solutions (RTI-HS); AstraZeneca},
Funding-Text = {This study was performed under a research contract between RTI Health
   Solutions (RTI-HS) and AstraZeneca and was funded by AstraZeneca. The
   contracts provide the research team independent publication rights. The
   spon-sors had no role in the data collection or analysis; however, in
   line with the Guideline on Good Pharmacovigilance Practices: Module
   VIII: Postauthorisation Safety Studies of the European Medicines Agency,
   the sponsors had the opportunity to view the results and interpretations
   included in the manuscript and provide comments before submission of the
   manuscript for publication.},
Cited-References = {Andreas S, 2020, ERJ OPEN RES, V6, DOI 10.1183/23120541.00634-2020.
   {[}Anonymous], 2021, Global strategy for the diagnosis, management, and prevention of chronic obstructive pulmonary disease.
   Au DH, 2004, AM HEART J, V148, P915, DOI 10.1016/j.ahj.2004.03.048.
   Au DH, 2003, CHEST, V123, P1964, DOI 10.1378/chest.123.6.1964.
   de Luise C, 2007, EUR J EPIDEMIOL, V22, P267, DOI 10.1007/s10654-007-9106-5.
   Donaldson GC, 2010, CHEST, V137, P1091, DOI 10.1378/chest.09-2029.
   EMA, 2012, SUMM OP IN AUTH EKL.
   Hawkins NM, 2010, EUR J HEART FAIL, V12, P557, DOI 10.1093/eurjhf/hfq040.
   Herrett E, 2015, INT J EPIDEMIOL, V44, P827, DOI 10.1093/ije/dyv098.
   Herrett E, 2010, BRIT J CLIN PHARMACO, V69, P4, DOI 10.1111/j.1365-2125.2009.03537.x.
   Jara M, 2007, DRUG SAFETY, V30, P1151, DOI 10.2165/00002018-200730120-00007.
   Jara M, 2012, BMJ OPEN, V2, DOI 10.1136/bmjopen-2012-000841.
   JICK H, 1991, BRIT MED J, V302, P766, DOI 10.1136/bmj.302.6779.766.
   Jick SS, 2003, PHARMACOTHERAPY, V23, P686, DOI 10.1592/phco.23.5.686.32205.
   Kunisaki KM, 2018, AM J RESP CRIT CARE, V198, P51, DOI 10.1164/rccm.201711-2239OC.
   Lipson DA, 2020, AM J RESP CRIT CARE, V201, P1508, DOI 10.1164/rccm.201911-2207OC.
   Macie Christine, 2008, Int J Chron Obstruct Pulmon Dis, V3, P163.
   Martinez FJ, 2021, AM J RESP CRIT CARE, V203, P553, DOI 10.1164/rccm.202006-2618OC.
   Ogale SS, 2010, CHEST, V137, P13, DOI 10.1378/chest.08-2367.
   Rebordosa C, 2019, RESP MED, V152, P37, DOI 10.1016/j.rmed.2019.04.018.
   Rebordosa C, 2019, PHARMACOEPIDEM DR S, V28, P126, DOI 10.1002/pds.4448.
   Saczynski JS, 2012, PHARMACOEPIDEM DR S, V21, P129, DOI 10.1002/pds.2313.
   Saigi-Morgui N, 2019, PHARMACOEPIDEM DR S, V28, P165.
   Suissa S, 2017, EUR RESPIR J, V49, DOI 10.1183/13993003.02245-2016.
   Verhamme KMC, 2012, PULM PHARMACOL THER, V25, P19, DOI 10.1016/j.pupt.2011.10.004.
   Vestbo J, 2018, EUR RESPIR J, V52, DOI 10.1183/13993003.01230-2018.},
Number-of-Cited-References = {26},
Times-Cited = {2},
Usage-Count-Last-180-days = {0},
Usage-Count-Since-2013 = {2},
Journal-ISO = {Int. J. Chronic Obstr. Pulm. Dis.},
Doc-Delivery-Number = {ST2ZU},
Web-of-Science-Index = {Science Citation Index Expanded (SCI-EXPANDED)},
Unique-ID = {WOS:000662318800001},
OA = {gold, Green Published},
DA = {2025-06-21},
}

@article{ WOS:000424223400016,
Author = {Li, Lin and Neogi, Tuhina and Jick, Susan},
Title = {A cohort study of comorbidity in patients with granulomatosis with
   polyangiitis},
Journal = {RHEUMATOLOGY},
Year = {2018},
Volume = {57},
Number = {2},
Pages = {291-299},
Month = {FEB},
Abstract = {Objectives. To evaluate the associations between granulomatosis with
   polyangiitis (GPA) and a wide range of comorbidities in patients with
   GPA compared with population-based non-vasculitis patients.
   Methods. Using the UK-based Clinical Practice Research Datalink we
   identified 570 incident patients with GPA in 1990-2014, and for each
   case, we selected up to 10 random non-vasculitis patients matched for
   age, sex, practice and years of history before the date of first GPA
   diagnosis. We compared the distribution of 13 pre-existing comorbidities
   and estimated the risk of each incident comorbidity after the cohort
   entry between GPA and non-vasculitis patients.
   Results. Patients with GPA were more likely to have a history of
   hypothyroidism at their initial diagnosis compared with non-vasculitis
   patients. Patients with GPA had increased risk of incident venous
   thromboembolism any time during follow-up compared with non-vasculitis
   patients, particularly during the first 3 years of follow-up: hazard
   ratio (HR) of 5.24 (95\% CI: 2.83, 9.71). Risks were also increased for
   hypertension (HR = 2.45, 95\% CI: 1.84, 3.26), type 2 diabetes (HR =
   2.13, 95\% CI: 1.36, 3.32), dyslipidaemia (HR = 1.98, 95\% CI: 1.29,
   3.04) and depression (HR = 1.77, 95\% CI: 1.10, 2.86) among GPA patients
   during the first 3 years of follow-up, but not after 3 years
   post-diagnosis.
   Conclusion. Patients with GPA had a higher prevalence of hypothyroidism
   before the initial diagnosis, a strong risk of developing venous
   thromboembolism during follow-up and increased risks of hypertension,
   dyslipidaemia, type 2 diabetes and depression in the first few years
   after diagnosis, compared with nonvasculitis population.},
Publisher = {OXFORD UNIV PRESS},
Address = {GREAT CLARENDON ST, OXFORD OX2 6DP, ENGLAND},
Type = {Article},
Language = {English},
Affiliation = {Li, L (Corresponding Author), Univ Massachusetts, Sch Med, Dept Quantitat Hlth Sci, 368 Plantat St,AS7-2063, Worcester, MA 01605 USA.
   Li, Lin; Jick, Susan, Boston Univ, Sch Publ Hlth, Boston Collaborat Drug Surveillance Program, Lexington, MA USA.
   Neogi, Tuhina, Boston Univ, Sch Med, Clin Epidemiol Res \& Training Unit, Boston, MA 02118 USA.},
DOI = {10.1093/rheumatology/kex379},
ISSN = {1462-0324},
EISSN = {1462-0332},
Keywords = {granulomatosis with polyangiitis; vasculitis; comorbidity; Clinical
   Practice Research Datalink; cohort},
Keywords-Plus = {WEGENERS-GRANULOMATOSIS; ACCELERATED ATHEROSCLEROSIS; CYCLOPHOSPHAMIDE
   THERAPY; THROMBOEMBOLIC EVENTS; RISK; VASCULITIS; MALIGNANCIES;
   PREVALENCE; THROMBOSIS; FREQUENCY},
Research-Areas = {Rheumatology},
Web-of-Science-Categories  = {Rheumatology},
Author-Email = {lin.li@umassmed.edu},
Affiliations = {Boston University; Boston University},
ResearcherID-Numbers = {Neogi, Tuhina/AAM-1110-2020
   },
ORCID-Numbers = {Jick, Susan/0000-0002-2215-1067
   Neogi, Tuhina/0000-0002-9515-1711},
Funding-Acknowledgement = {Vasculitis Foundation},
Funding-Text = {This study was supported in part by the Vasculitis Foundation.},
Cited-References = {Allenbach Y, 2009, ANN RHEUM DIS, V68, P564, DOI 10.1136/ard.2008.099051.
   Aviña-Zubieta JA, 2016, ARTHRITIS RHEUMATOL, V68, P2752, DOI 10.1002/art.39762.
   de Leeuw K, 2005, ANN RHEUM DIS, V64, P753, DOI 10.1136/ard.2004.029033.
   de Leeuw K, 2010, CLIN EXP RHEUMATOL, V28, pS18.
   Englund M, 2016, J RHEUMATOL, V43, P1553, DOI 10.3899/jrheum.151151.
   FAUCI AS, 1983, ANN INTERN MED, V98, P76, DOI 10.7326/0003-4819-98-1-76.
   Faurschou M, 2008, J RHEUMATOL, V35, P100.
   Faurschou M, 2017, J RHEUMATOL, V44, DOI 10.3899/jrheum.160797.
   Faurschou M, 2015, RHEUMATOLOGY, V54, P1345, DOI 10.1093/rheumatology/keu372.
   Faurschou M, 2014, ARTHRIT CARE RES, V66, P1910, DOI 10.1002/acr.22423.
   Faurschou M, 2009, ARTHRITIS RHEUM-US, V60, P1187, DOI 10.1002/art.24386.
   Faurschou M, 2009, RHEUMATOLOGY, V48, P421, DOI 10.1093/rheumatology/kep009.
   GRAY RJ, 1988, ANN STAT, V16, P1141, DOI 10.1214/aos/1176350951.
   Hajj-Ali RA, 2011, ARTHRIT CARE RES, V63, P827, DOI 10.1002/acr.20442.
   He J, 2001, ARCH INTERN MED, V161, P996, DOI 10.1001/archinte.161.7.996.
   Hergesell O, 1996, THROMB HAEMOSTASIS, V75, P892.
   Hilhorst M, 2013, J RHEUMATOL, V40, P2042, DOI 10.3899/jrheum.130200.
   HOFFMAN GS, 1992, ANN INTERN MED, V116, P488, DOI 10.7326/0003-4819-116-6-488.
   JICK H, 1991, BRIT MED J, V302, P766, DOI 10.1136/bmj.302.6779.766.
   Khan NF, 2010, BRIT J GEN PRACT, V60, DOI 10.3399/bjgp10X483562.
   Lionaki S, 2007, NEPHROL DIAL TRANSPL, V22, P3508, DOI 10.1093/ndt/gfm493.
   Merkel PA, 2005, ANN INTERN MED, V142, P620, DOI 10.7326/0003-4819-142-8-200505030-00011.
   Nienhuis HLA, 2007, J RHEUMATOL, V34, P1875.
   Robson J, 2015, RHEUMATOLOGY, V54, P471, DOI 10.1093/rheumatology/keu366.
   Robson J, 2015, ANN RHEUM DIS, V74, P177, DOI 10.1136/annrheumdis-2013-203927.
   Roman MJ, 2003, NEW ENGL J MED, V349, P2399, DOI 10.1056/NEJMoa035471.
   Scrucca L, 2007, BONE MARROW TRANSPL, V40, P381, DOI 10.1038/sj.bmt.1705727.
   Seo P, 2004, AM J MED, V117, P39, DOI 10.1016/j.amjmed.2004.02.030.
   Stassen PM, 2008, RHEUMATOLOGY, V47, P530, DOI 10.1093/rheumatology/ken035.
   Stone JH, 2010, NEW ENGL J MED, V363, P221, DOI 10.1056/NEJMoa0909905.
   Suppiah R, 2011, ARTHRIT CARE RES, V63, P588, DOI 10.1002/acr.20433.
   Tarzi RM, 2014, THER CLIN RISK MANAG, V10, P279, DOI 10.2147/TCRM.S41598.
   Telles RW, 2008, LUPUS, V17, P105, DOI 10.1177/0961203307085312.
   Watts RA, 2009, ARTHRIT CARE RES, V61, P1412, DOI 10.1002/art.24544.
   Weidner S, 2006, ARTHRIT RHEUM-ARTHR, V55, P146, DOI 10.1002/art.21704.},
Number-of-Cited-References = {35},
Times-Cited = {16},
Usage-Count-Last-180-days = {0},
Usage-Count-Since-2013 = {2},
Journal-ISO = {RHEUMATOLOGY},
Doc-Delivery-Number = {FV0CL},
Web-of-Science-Index = {Science Citation Index Expanded (SCI-EXPANDED)},
Unique-ID = {WOS:000424223400016},
OA = {Bronze},
DA = {2025-06-21},
}

@article{ WOS:000427425500001,
Author = {Castellsague, Jordi and Kuiper, Josephina G. and Pottegard, Anton and
   Berglind, Ingegard Anveden and Dedman, Daniel and Gutierrez, Lia and
   Calingaert, Brian and van Herk-Sukel, Myrthe P. P. and Hallas, Jesper
   and Sundstrom, Anders and Gallagher, Arlene M. and Kaye, James A. and
   Pardo, Carolina and Rothman, Kenneth J. and Perez-Gutthann, Susana},
Title = {A cohort study on the risk of lymphoma and skin cancer in users of
   topical tacrolimus, pimecrolimus, and corticosteroids (Joint European
   Longitudinal Lymphoma and Skin Cancer Evaluation - JOELLE study)},
Journal = {CLINICAL EPIDEMIOLOGY},
Year = {2018},
Volume = {10},
Pages = {299-310},
Abstract = {Background: There is a concern that topical tacrolimus and pimecrolimus,
   indicated for second-line treatment of atopic dermatitis, may increase
   the risk of lymphoma and skin cancer, particularly in children.
   Objective: The aim of this study was to compare incidence rates (IRs) of
   lymphoma and skin cancer between new users of topical tacrolimus or
   pimecrolimus and users of moderate- to high-potency topical
   corticosteroids (TCSs) and untreated subjects.
   Methods: This is a multicenter cohort study with frequency matching by
   strata of propensity scores in population databases in the Netherlands,
   Denmark, Sweden, and the UK. IR ratios (IRRs) were estimated using
   Mantel-Haenszel methods for stratified analysis.
   Results: We included 19,948 children and 66,127 adults initiating
   tacrolimus, 23,840 children and 37,417 adults initiating pimecrolimus,
   584,121 users of TCSs, and 257,074 untreated subjects. IRs of lymphoma
   per 100,000 person-years were 10.4 events in children and 41.0 events in
   adults using tacrolimus and 3.0 events in children and 27.0 events in
   adults using pimecrolimus. The IRR (95\% confidence interval {[}CI]) for
   lymphoma, tacrolimus versus TCSs, was 3.74 (1.00-14.06) in children and
   1.27 (0.94-1.71) in adults. By lymphoma type, the highest IRR was 3.17
   (0.58-17.23) for Hodgkin lymphoma in children and 1.76 (95\% CI,
   0.81-3.79) for cutaneous T-cell lymphoma (CTCL) in adults. For
   pimecrolimus versus TCSs, the highest IRR was 1.31 (95\% CI, 0.33-5.14)
   for CTCL in adults. Compared with untreated subjects, adults using TCSs
   had a higher incidence of CTCL (IRR, 10.66; 95\% CI, 2.60-43.75).
   Smaller associations were found between tacrolimus and pimecrolimus use
   and the risk of malignant melanoma or nonmelanoma skin cancer.
   Conclusion: Use of topical tacrolimus and pimecrolimus was associated
   with an increased risk of lymphoma. The low IRs imply that even if the
   increased risk is causal, it represents a small excess risk for
   individual patients. Residual confounding by severity of atopic
   dermatitis, increased monitoring of severe patients, and reverse
   causation could have affected the results.},
Publisher = {DOVE MEDICAL PRESS LTD},
Address = {PO BOX 300-008, ALBANY, AUCKLAND 0752, NEW ZEALAND},
Type = {Article},
Language = {English},
Affiliation = {Castellsague, J (Corresponding Author), RTI Hlth Solut, Dept Epidemiol, Ave Diagonal 605,9-1, Barcelona 08028, Spain.
   Castellsague, Jordi; Gutierrez, Lia; Perez-Gutthann, Susana, RTI Hlth Solut, Dept Epidemiol, Ave Diagonal 605,9-1, Barcelona 08028, Spain.
   Kuiper, Josephina G.; van Herk-Sukel, Myrthe P. P., PHARMO Inst Drug Outcomes Res, Dept Res, Utrecht, Netherlands.
   Pottegard, Anton; Hallas, Jesper, Univ Southern Denmark, Dept Publ Hlth, Clin Pharmacol \& Pharm, Odense, Denmark.
   Berglind, Ingegard Anveden; Sundstrom, Anders, Karolinska Inst, Dept Med, Unit Clin Epidemiol, Ctr Pharmacoepidemiol, Stockholm, Sweden.
   Dedman, Daniel; Gallagher, Arlene M., Med \& Healthcare Prod Regulatory Agcy, Clin Practice Res Datalink, London, England.
   Calingaert, Brian, RTI Hlth Solut, Dept Epidemiol, Res Triangle Pk, NC USA.
   Kaye, James A.; Rothman, Kenneth J., RTI Hlth Solut, Dept Epidemiol, Waltham, MA USA.
   Pardo, Carolina, Astellas Pharma Europe BV, Pharmacovigilance Dept, Leiden, Netherlands.},
DOI = {10.2147/CLEP.S146442},
ISSN = {1179-1349},
Keywords = {topical calcineurin inhibitors; cutaneous T-cell lymphoma; malignant
   melanoma skin cancer; database study},
Keywords-Plus = {TRANSPLANT RECIPIENTS; ATOPIC-DERMATITIS; CALCINEURIN INHIBITORS;
   ORGAN-TRANSPLANTATION; IMMUNOSUPPRESSION; ASSOCIATION; POPULATION;
   MALIGNANCY; DISORDERS; REGISTRY},
Research-Areas = {Public, Environmental \& Occupational Health},
Web-of-Science-Categories  = {Public, Environmental \& Occupational Health},
Author-Email = {nriera@rti.org},
Affiliations = {Research Triangle Institute; University of Southern Denmark; Karolinska
   Institutet; The Medicines \& Healthcare Products Regulatory Agency;
   Research Triangle Institute; Research Triangle Institute; Astellas
   Pharmaceuticals},
ResearcherID-Numbers = {DEDMAN, DANIEL/AAC-9156-2020
   },
ORCID-Numbers = {Pottegard, Anton/0000-0001-9314-5679
   Hallas, Jesper/0000-0002-8097-8708
   Gutierrez, Lia/0000-0001-6280-1119
   Kaye, James A./0000-0002-9357-4227
   Calingaert, Brian/0000-0001-8177-6326
   Perez-Gutthann, Susana/0000-0001-5798-3691},
Funding-Acknowledgement = {Astellas Pharma; LEO Pharma},
Funding-Text = {The authors would like to thank the general practitioners contributing
   information to the Clinical Practice Research Datalink (CPRD) in the UK
   and the health care providers contributing information to the PHARMO
   Database Network. The research team chose the acronym JOELLE to honor Dr
   Joelle Erkens, pharmacoepidemiologist at Astellas and formerly at PHARMO
   Institute, who was lost to the research team in June 2011 upon her
   untimely death. Note: data in the study were aggregated. Individual
   patient-level data from each database remained in the home institutions
   because of data protection rules. The study was funded by Astellas
   Pharma. In June 2016, LEO Pharma became the marketing authorization
   holder of Protopic (R) and provided partial funding. The contracts
   provide the research team independent publication rights. The sponsors
   had no role in the data collection or analysis and were not involved in
   the interpretation of results; however, in line with the Guideline on
   Good Pharmacovigilance Practices (GVP): Module VIII - Post-authorisation
   Safety Studies of the European Medicines Agency, the sponsors had the
   opportunity to view the results and interpretations included in the
   article and provide comments prior to submission of the article for
   publication. Preliminary, partial results of this study were presented
   at the 32nd International Conference on Pharmacoepidemiology \&
   Therapeutic Risk Management, Dublin, August 25-28, 2016, and were
   published in Pharmacoepidemiology and Drug Safety, Volume 25, Issue
   Supplement S3. The article complies with the STROBE statement for the
   reporting of epidemiological studies
   (https://www.strobe-statement.org/index.php?id=strobe-home).},
Cited-References = {{[}Anonymous], 2002, CANC BASE.
   {[}Anonymous], 2017, GUID ATC CLASS DDD A.
   {[}Anonymous], VAL DAN CANC REG SEL.
   Arana A, 2010, BRIT J DERMATOL, V163, P1036, DOI 10.1111/j.1365-2133.2010.09887.x.
   Arellano FM, 2009, J ALLERGY CLIN IMMUN, V123, P1111, DOI 10.1016/j.jaci.2009.02.028.
   Astellas Pharma Ltd, 2015, PROGR 0 5 MG HARD CA.
   Barlow L, 2009, ACTA ONCOL, V48, P27, DOI 10.1080/02841860802247664.
   Casparie M, 2007, CELL ONCOL, V29, P19.
   Collett D, 2010, AM J TRANSPLANT, V10, P1889, DOI 10.1111/j.1600-6143.2010.03181.x.
   Ellis D, 1999, TRANSPLANTATION, V68, P997, DOI 10.1097/00007890-199910150-00017.
   Engels EA, 2011, JAMA-J AM MED ASSOC, V306, P1891, DOI 10.1001/jama.2011.1592.
   European Medicines Agency, 2006, PROT EPAR SCI CONCL.
   European Network of Centres for Pharmacoepidemiology and Pharmacovigilance, 2016, EUR UN EL REG POST A.
   Euvrard S, 2003, NEW ENGL J MED, V348, P1681, DOI 10.1056/NEJMra022137.
   Gjerstorff ML, 2011, SCAND J PUBLIC HEALT, V39, P42, DOI 10.1177/1403494810393562.
   Glynn RJ, 2006, BASIC CLIN PHARMACOL, V98, P253, DOI 10.1111/j.1742-7843.2006.pto\_293.x.
   Hui RL, 2009, ANN PHARMACOTHER, V43, P1956, DOI 10.1345/aph.1M278.
   Jonas S, 1997, CANCER, V80, P1141, DOI 10.1002/(SICI)1097-0142(19970915)80:6<1141::AID-CNCR18>3.0.CO;2-8.
   Kalthoff FS, 2007, INT ARCH ALLERGY IMM, V142, P255, DOI 10.1159/000097028.
   Kuiper JG, 2016, PHARMACOEPIDEM DR S, V25, P632.
   Lash T.L., 2009, Applying Quantitative Bias Analysis to Epidemiologic Data.
   Legendre L, 2015, J AM ACAD DERMATOL, V72, P992, DOI 10.1016/j.jaad.2015.02.1116.
   LEO Pharma A/S, 2016, PROT 0 03 OINTM SUMM.
   Margolis DJ, 2007, DERMATOLOGY, V214, P289, DOI 10.1159/000100879.
   Margolis DJ, 2015, JAMA DERMATOL, V151, P594, DOI 10.1001/jamadermatol.2014.4305.
   Moloney FJ, 2006, BRIT J DERMATOL, V154, P498, DOI 10.1111/j.1365-2133.2005.07021.x.
   Opelz G, 2004, AM J TRANSPLANT, V4, P222, DOI 10.1046/j.1600-6143.2003.00325.x.
   Otley CC, 2000, LIVER TRANSPLANT, V6, P253, DOI 10.1053/lv.2000.6352.
   Schneeweiss S, 2009, DERMATOLOGY, V219, P7, DOI 10.1159/000209289.
   Shapiro R, 1999, TRANSPLANTATION, V68, P1851, DOI 10.1097/00007890-199912270-00006.
   Tennis P, 2011, BRIT J DERMATOL, V165, P465, DOI 10.1111/j.1365-2133.2011.10363.x.
   US Food and Drug Administration, 2005, INF HEALTHC PROF PIM.
   US Food and Drug Administration, 2005, INF HEALTHC PROF TAC.},
Number-of-Cited-References = {33},
Times-Cited = {83},
Usage-Count-Last-180-days = {0},
Usage-Count-Since-2013 = {7},
Journal-ISO = {Clin. Epidemiol.},
Doc-Delivery-Number = {FZ2QM},
Web-of-Science-Index = {Science Citation Index Expanded (SCI-EXPANDED)},
Unique-ID = {WOS:000427425500001},
OA = {Green Published, gold},
DA = {2025-06-21},
}

@article{ WOS:000222002700001,
Author = {Mangtani, P and Cumberland, P and Hodgson, CR and Roberts, JA and Cutts,
   FT and Hall, AJ},
Title = {A cohort study of the effectiveness of influenza vaccine in older
   people, performed using the United Kingdom General Practice Research
   Database},
Journal = {JOURNAL OF INFECTIOUS DISEASES},
Year = {2004},
Volume = {190},
Number = {1},
Pages = {1-10},
Month = {JUL 1},
Abstract = {Background. The effectiveness of influenza vaccination against
   hospitalization and death can only ethically be assessed in
   observational studies. A concern is that individuals who are vaccinated
   are healthier than individuals who are not vaccinated, potentially
   biasing estimates of effectiveness upward.
   Methods. We conducted a historical cohort study of individuals >64 years
   of age, for whom there were data available in the General Practice
   Research Database for 1989 to 1999 in England and Wales. Rates of
   admissions for acute respiratory diseases and rates of death due to
   respiratory disease were compared over 692,819 person-years in vaccine
   recipients and 1,534,280 person-years in vaccine nonrecipients.
   Results. The pooled effectiveness of vaccine against hospitalizations
   for acute respiratory disease was 21\% (95\% confidence interval {[}CI],
   17\%-26\%). The rate reduction attributable to vaccination was 4.15
   hospitalizations/100,000 person-weeks in the influenza season. Among
   vaccine recipients, no important reduction in the number of admissions
   to the hospital was seen outside influenza seasons. The pooled
   effectiveness of vaccine against deaths due to respiratory disease was
   12\% ( 95\% CI, 8\%-16\%). A greater proportionate reduction was seen
   among people without medical disorders, but absolute rate reduction was
   higher in individuals with medical disorders, compared with individuals
   without such disorders (6.14 deaths due to respiratory disease/100,000
   person-weeks vs. 3.12 deaths due to respiratory disease/100,000
   person-weeks). Clear protection against death due to all causes was not
   seen.
   Conclusions. Influenza vaccination reduces the number of
   hospitalizations and deaths due to respiratory disease, after correction
   for confounding in individuals >64 years of age who had a high risk or a
   low risk for influenza. For elderly people, untargeted influenza
   vaccination is of confirmed benefit against serious outcomes.},
Publisher = {UNIV CHICAGO PRESS},
Address = {1427 E 60TH ST, CHICAGO, IL 60637-2954 USA},
Type = {Article},
Language = {English},
Affiliation = {Mangtani, P (Corresponding Author), Univ London London Sch Hyg \& Trop Med, Keppel St, London WC1E 7HT, England.
   Univ London London Sch Hyg \& Trop Med, London WC1E 7HT, England.
   Off Natl Stat, London, England.
   MRC Labs, Banjul, Gambia.},
DOI = {10.1086/421274},
ISSN = {0022-1899},
Keywords-Plus = {ELDERLY PERSONS; EPIDEMICS; EFFICACY; ACCURACY; DISEASE; SMOKING; DEATHS},
Research-Areas = {Immunology; Infectious Diseases; Microbiology},
Web-of-Science-Categories  = {Immunology; Infectious Diseases; Microbiology},
Author-Email = {punam.mangtani@lshtm.ac.uk},
Affiliations = {University of London; London School of Hygiene \& Tropical Medicine; MRC
   Laboratory Molecular Biology},
ORCID-Numbers = {Mangtani, Punam/0000-0001-7074-2999},
Cited-References = {{[}Anonymous], KEY HLTH STAT GEN PR.
   Ashley J., 1991, Population Trends, P16.
   BARKER WH, 1982, ARCH INTERN MED, V142, P85, DOI 10.1001/archinte.142.1.85.
   Christenson B, 2001, LANCET, V357, P1008, DOI 10.1016/S0140-6736(00)04237-9.
   Christenson B, 2002, EPIDEMIOL INFECT, V129, P515, DOI 10.1017/S095026880200780X.
   CURWEN M, 1990, BRIT MED J, V300, P896.
   Dedman D J, 1998, Commun Dis Public Health, V1, P244.
   Fleming D M, 2000, Commun Dis Public Health, V3, P32.
   Fleming DM, 1995, EPIDEMIOL INFECT, V115, P581, DOI 10.1017/S095026880005874X.
   Fleming DM, 1999, EUR J EPIDEMIOL, V15, P467, DOI 10.1023/A:1007525402861.
   GLEZEN WP, 1987, AM REV RESPIR DIS, V136, P550, DOI 10.1164/ajrccm/136.3.550.
   GOVAERT TME, 1994, JAMA-J AM MED ASSOC, V272, P1661, DOI 10.1001/jama.272.21.1661.
   GROSS PA, 1995, ANN INTERN MED, V123, P518, DOI 10.7326/0003-4819-123-7-199510010-00008.
   Iorio AM, 1999, GERONTOLOGY, V45, P31, DOI 10.1159/000022052.
   Irish C., 1998, Health Trends, V30, P51.
   JICK H, 1991, BRIT MED J, V302, P766, DOI 10.1136/bmj.302.6779.766.
   Lawson DH, 1998, QJM-MON J ASSOC PHYS, V91, P445, DOI 10.1093/qjmed/91.6.445.
   Mant J, 2000, J PUBLIC HEALTH MED, V22, P198, DOI 10.1093/pubmed/22.2.198.
   MULLOOLY JP, 1994, ANN INTERN MED, V121, P947, DOI 10.7326/0003-4819-121-12-199412150-00008.
   NAZARETH I, 1993, BMJ-BRIT MED J, V307, P32, DOI 10.1136/bmj.307.6895.32.
   Nichol KL, 2003, NEW ENGL J MED, V348, P1322, DOI 10.1056/NEJMoa025028.
   Nicholson KG, 1999, EPIDEMIOL INFECT, V123, P103, DOI 10.1017/S095026889900271X.
   {*}OFF NAT STAT, 1997, MORT STAT GEN ENGL W.
   {*}OFF NAT STAT, 2000, KEY HLTH STAT GEN PR.
   Ohmit SE, 1995, INT J EPIDEMIOL, V24, P1240, DOI 10.1093/ije/24.6.1240.
   SALISBURY DM, 1996, IMMUNISATION INFECT.
   {*}STAT CORP, 2001, INT STAT 7.
   Van Staa TP., 1994, PHARMACOEPIDEM DR S, V3, P15.
   Voordouw BCG, 2003, ARCH INTERN MED, V163, P1089, DOI 10.1001/archinte.163.9.1089.
   Whiting P, 1999, Commun Dis Public Health, V2, P273.
   Zambon MC, 2001, LANCET, V358, P1410, DOI 10.1016/S0140-6736(01)06528-X.
   2002, BRIT NATL FORMULARY, pCH2.
   2002, BMJ, V324, P66.},
Number-of-Cited-References = {33},
Times-Cited = {123},
Usage-Count-Last-180-days = {0},
Usage-Count-Since-2013 = {4},
Journal-ISO = {J. Infect. Dis.},
Doc-Delivery-Number = {828VV},
Web-of-Science-Index = {Science Citation Index Expanded (SCI-EXPANDED)},
Unique-ID = {WOS:000222002700001},
OA = {Bronze},
DA = {2025-06-21},
}

@article{ WOS:A1996VB50700011,
Author = {Rodriguez, LAG and Mannino, S and Wallander, MA and Lindblom, B},
Title = {A cohort study of the ocular safety of anti-ulcer drugs},
Journal = {BRITISH JOURNAL OF CLINICAL PHARMACOLOGY},
Year = {1996},
Volume = {42},
Number = {2},
Pages = {213-216},
Month = {AUG},
Abstract = {1 Recently, some cases have been reported where intravenous use of
   omeprazole was followed by loss of vision. We followed up a cohort of
   close to 140 000 persons during periods of treatment and non-treatment
   with five antiulcer drugs.
   2 The relative risk of vascular disorders of the eye during use of
   omeprazole compared with non-use was 1.8 (95\% CI 0.5-6.0). Use of other
   anti-ulcer drugs was associated with a similar risk of vascular
   disorders. The relative risk associated with current use of any
   anti-ulcer drug was 1.9 (95\% CI 1.1-3.4). We did not find a single case
   of optic inflammatory disorder during treatment with any of the five
   anti-ulcer drugs.
   3 These results do not suggest a major increased risk for vascular or
   inflammatory disorders of the eye associated with use of omeprazole or
   other anti-ulcer drugs.},
Publisher = {BLACKWELL SCIENCE LTD},
Address = {OSNEY MEAD, OXFORD, OXON, ENGLAND OX2 0EL},
Type = {Article},
Language = {English},
Affiliation = {Rodriguez, LAG (Corresponding Author), UNIV COMPLUTENSE MADRID,CTR ESPANOL INVEST FARMACOEPIDEMIOL,PABELLONU GOBIERNO,ISAAC PERAL S-N,E-28040 MADRID,SPAIN.
   UNIV G DANNUNZIO,CHAIR HYG,DEPT HUMAN PATHOL \& SOCIAL MED,CHIETI,ITALY.
   ASTRA HASSLE AB,DRUG SAFETY \& EPIDEMIOL,MOLNDAL,SWEDEN.
   UPPSALA UNIV,DEPT FAMILY MED,UPPSALA,SWEDEN.
   SAHLGRENS UNIV HOSP,DEPT OPHTHALMOL,GOTHENBURG,SWEDEN.},
DOI = {10.1046/j.1365-2125.1996.40211.x},
ISSN = {0306-5251},
Keywords = {omeprazole; anti-ulcer drugs; ocular safety},
Keywords-Plus = {OMEPRAZOLE},
Research-Areas = {Pharmacology \& Pharmacy},
Web-of-Science-Categories  = {Pharmacology \& Pharmacy},
Affiliations = {G d'Annunzio University of Chieti-Pescara; Uppsala University;
   Sahlgrenska University Hospital},
ResearcherID-Numbers = {rodriguez, luis/B-1980-2010},
Cited-References = {Bogliolo A, 1993, Clin Ter, V142, P41.
   COLINJONES D, 1994, LANCET, V343, P1369, DOI 10.1016/S0140-6736(94)92509-7.
   CREUTZFELDT WC, 1994, LANCET, V343, P1098, DOI 10.1016/S0140-6736(94)90207-0.
   DArcy P.F., 1986, Iatrogenic Diseases.
   FRAUNFELDER FT, 1989, DRUG INDUCED OCULAR.
   JICK H, 1991, BRIT MED J, V302, P766, DOI 10.1136/bmj.302.6779.766.
   RODRIGUEZ LAG, 1994, LANCET, V343, P769, DOI 10.1016/S0140-6736(94)91843-0.
   RODRIGUEZ LAG, 1995, LANCET, V345, P1059, DOI 10.1016/S0140-6736(95)90805-6.
   RODRIGUEZ M, 1995, NEUROLOGY, V45, P244, DOI 10.1212/WNL.45.2.244.
   SCHONHOFER PS, 1994, LANCET, V343, P665, DOI 10.1016/S0140-6736(94)92654-9.
   SCHONHOFER PS, 1994, LANCET, V343, P1370.
   1993, ARZNEI TELEGRAMM, V11, P122.
   1993, ARZNEI TELEGRAMM, V7, P74.},
Number-of-Cited-References = {13},
Times-Cited = {13},
Usage-Count-Last-180-days = {0},
Usage-Count-Since-2013 = {0},
Journal-ISO = {Br. J. Clin. Pharmacol.},
Doc-Delivery-Number = {VB507},
Web-of-Science-Index = {Science Citation Index Expanded (SCI-EXPANDED)},
Unique-ID = {WOS:A1996VB50700011},
OA = {Green Published},
DA = {2025-06-21},
}

@article{ WOS:000419104900012,
Author = {Busby, John and Murray, Liam and Mills, Ken and Zhang, Shu-Dong and
   Liberante, Fabio and Cardwell, Chris R.},
Title = {A combined connectivity mapping and pharmacoepidemiology approach to
   identify existing medications with breast cancer causing or preventing
   properties},
Journal = {PHARMACOEPIDEMIOLOGY AND DRUG SAFETY},
Year = {2018},
Volume = {27},
Number = {1},
Pages = {78-86},
Month = {JAN},
Abstract = {PurposeWe applied a novel combined connectivity mapping and
   pharmacoepidemiological approach to identify medications that alter
   breast cancer risk.
   MethodsThe connectivity mapping process identified 6 potentially
   cancer-causing (meloxicam, azithromycin, rizatriptan, citalopram,
   rosiglitazone, and verapamil) and 4 potentially cancer-preventing
   (bendroflumethiazide, sertraline, fluvastatin, and budesonide)
   medications that were suitable for pharmacoepidemiological
   investigation. Within the UK Clinical Practice Research Datalink, we
   matched 45,147 breast cancer cases to 45,147 controls based on age,
   year, and general practice. Medication use was determined from
   electronic prescribing records. We used conditional logistic regression
   to calculate odds ratios (ORs) for the association between medication
   use and cancer risk after adjustment for comorbidities, lifestyle
   factors, deprivation, and other medication use.
   ResultsBendroflumethiazide was associated with increased breast cancer
   risk (OR: 1.11; 95\% CI: 1.06, 1.15); however the connectivity mapping
   exercise predicted that this medication would reduce risk. There were no
   statistically significant associations for any of the other candidate
   medications, with ever use ORs ranging from 0.93 (95\% CI: 0.78, 1.11)
   for azithromycin to 1.16 (95\% CI: 0.99, 1.37) for verapamil.
   ConclusionsIn this instance, our combined connectivity mapping and
   pharmacoepidemiological approach did not identify any additional
   medications that were substantially associated with breast cancer risk.
   This could be due to limitations in the connectivity mapping, such as
   implausible dosage requirements, or the pharmacoepidemiology, such as
   residual confounding.},
Publisher = {WILEY},
Address = {111 RIVER ST, HOBOKEN 07030-5774, NJ USA},
Type = {Article},
Language = {English},
Affiliation = {Busby, J (Corresponding Author), Queens Univ Belfast, Royal Victoria Hosp, Inst Clin Sci, Ctr Publ Hlth, Grosvenor Rd, Belfast BT12 6BJ, Antrim, North Ireland.
   Busby, John; Murray, Liam; Cardwell, Chris R., Queens Univ Belfast, Ctr Publ Hlth, Belfast, Antrim, North Ireland.
   Mills, Ken; Zhang, Shu-Dong; Liberante, Fabio, Queens Univ Belfast, Ctr Canc Res \& Cell Biol, Belfast, Antrim, North Ireland.
   Zhang, Shu-Dong, Univ Ulster, Northern Ireland Ctr Stratified Med, Biomed Sci Res Inst, Coleraine, Londonderry, North Ireland.},
DOI = {10.1002/pds.4345},
ISSN = {1053-8569},
EISSN = {1099-1557},
Keywords = {breast cancer; connectivity mapping; drug discovery;
   pharmacoepidemiology},
Keywords-Plus = {HORMONE REPLACEMENT THERAPY; PRACTICE RESEARCH DATABASE; RISK-FACTORS;
   DATA RESOURCE; VALIDATION; WOMEN; MAP},
Research-Areas = {Public, Environmental \& Occupational Health; Pharmacology \& Pharmacy},
Web-of-Science-Categories  = {Public, Environmental \& Occupational Health; Pharmacology \& Pharmacy},
Author-Email = {john.busby@qub.ac.uk},
Affiliations = {Queens University Belfast; Queens University Belfast; Ulster University},
ResearcherID-Numbers = {Liberante, Fabio/AAV-2500-2020
   Mills, Ken/A-8556-2012
   Zhang, Shu-Dong/G-1269-2010
   },
ORCID-Numbers = {Liberante, Fabio/0000-0002-0192-5385
   Mills, Ken/0000-0002-6362-4481
   Zhang, Shu-Dong/0000-0002-7721-0167
   Cardwell, Chris/0000-0002-2689-4335
   Busby, John/0000-0003-4831-7464},
Funding-Acknowledgement = {Cancer Research UK {[}C37316/A18225]; BBSRC {[}BB/I009051/1] Funding
   Source: UKRI},
Funding-Text = {Cancer Research UK, Grant/Award Number: C37316/A18225},
Cited-References = {ANDERSSON OK, 1991, J INTERN MED, V229, P89.
   {[}Anonymous], AN THER CHEM CLASS S.
   {[}Anonymous], 2016, CANC SURV ENGL PAT D.
   {[}Anonymous], 2012, Estimated Cancer Incidence, Mortality and Prevalence Worldwide in 2012.
   {[}Anonymous], EFFECTS CANC TREATME.
   Arana A, 2011, EPIDEMIOLOGY, V22, P876, DOI {[}10.1097/EDE.0b013e31823198fc, 10.1097/EDE.0b013e3182093a0f].
   Ashburn TT, 2004, NAT REV DRUG DISCOV, V3, P673, DOI 10.1038/nrd1468.
   Avorn J, 2007, NEW ENGL J MED, V357, P2219, DOI 10.1056/NEJMp0706892.
   Beral Valerie, 2003, Lancet, V362, P419.
   Blair CK, 2016, J CANCER SURVIV, V10, P103, DOI 10.1007/s11764-015-0456-9.
   Boggon R, 2013, PHARMACOEPIDEM DR S, V22, P168, DOI 10.1002/pds.3374.
   Burn J, 2011, LANCET, V378, P2081, DOI 10.1016/S0140-6736(11)61049-0.
   CARSON DA, 1993, LANCET, V341, P1251, DOI 10.1016/0140-6736(93)91154-E.
   CHARLSON ME, 1987, J CHRON DIS, V40, P373, DOI 10.1016/0021-9681(87)90171-8.
   Colditz GA, 2004, JNCI-J NATL CANCER I, V96, P218, DOI 10.1093/jnci/djh025.
   Eom CS, 2012, BREAST CANCER RES TR, V136, P635, DOI 10.1007/s10549-012-2307-y.
   Gierisch JM, 2013, CANCER EPIDEM BIOMAR, V22, P1931, DOI 10.1158/1055-9965.EPI-13-0298.
   Herrett E, 2015, INT J EPIDEMIOL, V44, P827, DOI 10.1093/ije/dyv098.
   Herrett E, 2010, BRIT J CLIN PHARMACO, V69, P4, DOI 10.1111/j.1365-2125.2009.03537.x.
   HIROSE K, 1995, JPN J CANCER RES, V86, P146, DOI 10.1111/j.1349-7006.1995.tb03032.x.
   Holmes MD, 2012, BREAST CANCER RES, V14, P1.
   Islami F, 2015, ANN ONCOL, V26, P2398, DOI 10.1093/annonc/mdv379.
   JICK H, 1991, BRIT MED J, V302, P766, DOI 10.1136/bmj.302.6779.766.
   Khan NF, 2010, BMC FAM PRACT, V11, DOI 10.1186/1471-2296-11-1.
   Khuder SA, 2001, BRIT J CANCER, V84, P1188, DOI 10.1054/bjoc.2000.1709.
   Klein D, 2011, BREAST CANCER RES TR, V129, P125, DOI 10.1007/s10549-011-1408-3.
   Lamb J, 2007, NAT REV CANCER, V7, P54, DOI 10.1038/nrc2044.
   Lamb J, 2006, SCIENCE, V313, P1929, DOI 10.1126/science.1132939.
   Largent JA, 2010, CANCER CAUSE CONTROL, V21, P1615, DOI 10.1007/s10552-010-9590-x.
   Li CI, 2013, JAMA INTERN MED, V173, P1629, DOI 10.1001/jamainternmed.2013.9071.
   Li CI, 2003, CANCER, V98, P1504, DOI 10.1002/cncr.11663.
   Li W, 2014, PLOS ONE, V9, DOI 10.1371/journal.pone.0105801.
   Luengo-Fernandez R, 2013, LANCET ONCOL, V14, P1165, DOI 10.1016/S1470-2045(13)70442-X.
   Malcomson B, 2016, P NATL ACAD SCI USA, V113, pE3725, DOI 10.1073/pnas.1520289113.
   Martin RM, 2010, J PUBLIC HEALTH-UK, V32, P555, DOI 10.1093/pubmed/fdq021.
   Mishra G, 2007, MENOPAUSE, V14, P717, DOI 10.1097/gme.0b013e31802f3156.
   Monami M, 2014, ACTA DIABETOL, V51, P91, DOI 10.1007/s00592-013-0504-8.
   Muti P, 2000, CANCER CAUSE CONTROL, V11, P721, DOI 10.1023/A:1008966623901.
   Nelson HD, 2002, JAMA-J AM MED ASSOC, V288, P872, DOI 10.1001/jama.288.7.872.
   Network NCI, 2016, NAT CANC DAT REP.
   Office for National Statistics, 2016, CANC REG STAT 2014.
   Pahor M, 1996, AM J HYPERTENS, V9, P695, DOI 10.1016/0895-7061(96)00186-0.
   Pokoradi AJ, 2011, AM J OBSTET GYNECOL, V205, DOI 10.1016/j.ajog.2011.02.059.
   Rothman KJ, 2008, Mordern Epidemiology.
   Schisterman EF, 2009, EPIDEMIOLOGY, V20, P488, DOI 10.1097/EDE.0b013e3181a819a1.
   Sergentanis TN, 2010, PHARMACOEPIDEM DR S, V19, P1101, DOI 10.1002/pds.1986.
   Sirota M, 2011, SCI TRANSL MED, V3, DOI 10.1126/scitranslmed.3001318.
   Tamim H, 2007, PHARMACOEPIDEM DR S, V16, P250, DOI 10.1002/pds.1360.
   Thillaiyampalam G, BMC BIOINFO IN PRESS.
   Vainshtein J, 2008, J NATL MED ASSOC, V100, P833, DOI 10.1016/S0027-9684(15)31378-X.
   Wen Q, 2017, ONCOTARGET, V8, P3206, DOI 10.18632/oncotarget.13884.
   White IR, 2011, STAT MED, V30, P377, DOI 10.1002/sim.4067.
   Wu QJ, 2015, ONCOTARGET, V6, P42988, DOI 10.18632/oncotarget.5557.},
Number-of-Cited-References = {53},
Times-Cited = {10},
Usage-Count-Last-180-days = {1},
Usage-Count-Since-2013 = {9},
Journal-ISO = {Pharmacoepidemiol. Drug Saf.},
Doc-Delivery-Number = {FR5KH},
Web-of-Science-Index = {Science Citation Index Expanded (SCI-EXPANDED)},
Unique-ID = {WOS:000419104900012},
OA = {Green Accepted},
DA = {2025-06-21},
}

@article{ WOS:001302415500001,
Author = {Schultze, Anna and Martin, Ivonne and Messina, Davide and Bots, Sophie
   and Belitser, Svetlana and Carreras-Martine, Juan Jose and
   Correcher-Martinez, Elisa and Urchueguia-Fornes, Arantxa and
   Martin-Perez, Mar and Garcia-Poza, Patricia and Villalobos, Felipe and
   Palleja-Millan, Meritxell and Bissacco, Carlo Alberto and Segundo, Elena
   and Souverein, Patrick and Riefolo, Fabio and Duran, Carlos E. and Gini,
   Rosa and Sturkenboom, Miriam and Klungel, Olaf and Douglas, Ian},
Title = {A comparison of four self-controlled study designs in an analysis of
   COVID-19 vaccines and myocarditis using five European databases},
Journal = {VACCINE},
Year = {2024},
Volume = {42},
Number = {12},
Pages = {3039-3048},
Month = {APR 30},
Abstract = {Introduction: The aim of this study was to assess the possible extent of
   bias due to violation of a core assumption (event-dependent exposures)
   when using self-controlled designs to analyse the association between
   COVID-19 vaccines and myocarditis. Methods: We used data from five
   European databases (Spain: BIFAP, FISABIO VID, and SIDIAP; Italy:
   ARSTuscany; England: CPRD Aurum) converted to the ConcePTION Common Data
   Model. Individuals who experienced both myocarditis and were vaccinated
   against COVID-19 between 1 September 2020 and the end of data
   availability in each country were included. We compared a
   self-controlled risk interval study (SCRI) using a pre- vaccination
   control window, an SCRI using a post-vaccination control window, a
   standard SCCS and an extension of the SCCS designed to handle violations
   of the assumption of event-dependent exposures. Results: We included
   1,757 cases of myocarditis. For analyses of the first dose of the Pfizer
   vaccine, to which all databases contributed information, we found
   results consistent with a null effect in both of the SCRI and extended
   SCCS, but some indication of a harmful effect in a standard SCCS. For
   the second dose, we found evidence of a harmful association for all
   study designs, with relatively similar effect sizes (SCRI pre = 1.99,
   1.40 - 2.82; SCRI post 2.13, 95 \%CI - 1.43, 3.18; standard SCCS 1.79,
   95 \%CI 1.31 - 2.44, extended SCCS 1.52, 95 \%CI = 1.08 - 2.15).
   Adjustment for calendar time did not change these conclusions. Findings
   using all designs were also consistent with a harmful effect following a
   second dose of the Moderna vaccine. Conclusions: In the context of the
   known association between COVID-19 vaccines and myocarditis, we have
   demonstrated that two forms of SCRI and two forms of SCCS led to largely
   comparable results, possibly because of limited violation of the
   assumption of event-dependent exposures.},
Publisher = {ELSEVIER SCI LTD},
Address = {125 London Wall, London, ENGLAND},
Type = {Article},
Language = {English},
Affiliation = {Schultze, A (Corresponding Author), London Sch Hyg \& Trop Med, Dept Noncommunicable Dis Epidemiol, London, England.
   Schultze, Anna; Douglas, Ian, London Sch Hyg \& Trop Med, Dept Noncommunicable Dis Epidemiol, London, England.
   Martin, Ivonne; Duran, Carlos E.; Sturkenboom, Miriam, Univ Med Ctr Utrecht, Dept Data Sci \& Biostat, Utrecht, Netherlands.
   Messina, Davide; Gini, Rosa, Agenzia Reg Sanita ARS Florence, Toscana, Italy.
   Bots, Sophie; Belitser, Svetlana; Souverein, Patrick; Klungel, Olaf, Univ Utrecht, Utrecht Inst Pharmaceut Sci, Div Pharmacoepidemiol \& Clin Pharmacol, Utrecht, Netherlands.
   Carreras-Martine, Juan Jose; Correcher-Martinez, Elisa; Urchueguia-Fornes, Arantxa, Fdn Promot Hlth \& Biomed Res Valencian Reg FISABIO, Vaccine Res Dept, Valencia, Spain.
   Correcher-Martinez, Elisa; Urchueguia-Fornes, Arantxa, Inst Salud Carlos III, CIBER Epidemiol \& Salud Publ, Madrid, Spain.
   Martin-Perez, Mar; Garcia-Poza, Patricia, Spanish Agcy Med \& Med Devices AEMPS, Madrid, Spain.
   Villalobos, Felipe; Palleja-Millan, Meritxell; Bissacco, Carlo Alberto; Segundo, Elena, Fundacio Inst Univ Recerca Atencio Primaria Salut, Barcelona, Spain.
   Riefolo, Fabio, Barcelona Hlth Hub, Teamit Inst, Partnerships, Barcelona, Spain.},
DOI = {10.1016/j.vaccine.2024.03.043},
EarlyAccessDate = {APR 2024},
ISSN = {0264-410X},
EISSN = {1873-2518},
Keywords = {(MeSH): Vaccines; Pharmacoepidemiology; Self-controlled Case Series;
   Self-controlled Risk Interval; Myocarditis; Electronic Health Records;
   Meta-analysis},
Keywords-Plus = {SAFETY},
Research-Areas = {Immunology; Research \& Experimental Medicine},
Web-of-Science-Categories  = {Immunology; Medicine, Research \& Experimental},
Author-Email = {anna.schultze@lshtm.ac.uk},
Affiliations = {University of London; London School of Hygiene \& Tropical Medicine;
   Utrecht University; Utrecht University Medical Center; Utrecht
   University; Instituto de Salud Carlos III; CIBER - Centro de
   Investigacion Biomedica en Red; CIBERESP},
ResearcherID-Numbers = {Pallejà, Meritxell/AAB-2144-2021
   Martín-Pérez, Mar/D-3193-2019
   Martin, Ivonne/MXK-0637-2025
   Riefolo, Fabio/AAA-6079-2021
   Gini, Rosa/HKN-4067-2023
   Villalobos, Felipe/X-5457-2019
   Bots, Sophie Heleen/LRB-5516-2024
   Urchueguia, Arantxa/ABB-1946-2021
   },
ORCID-Numbers = {Martin, Ivonne/0000-0003-0362-4479
   Duran, Carlos E./0000-0003-1853-3641
   Bissacco, Carlo Alberto/0000-0001-6629-2198
   Souverein, Patrick/0000-0002-7452-0477
   Correcher-Martinez, Elisa/0009-0005-0069-5652
   Villalobos, Felipe/0000-0002-6907-8354
   Urchueguia, Arantxa/0000-0003-4689-9077
   Bots, Sophie Heleen/0000-0002-4483-5582},
Cited-References = {Baker MA, 2015, AM J EPIDEMIOL, V181, P608, DOI 10.1093/aje/kwu322.
   Bots SH, 2022, FRONT PHARMACOL, V13, DOI 10.3389/fphar.2022.1038043.
   Farrington CP, 2009, BIOSTATISTICS, V10, P3, DOI 10.1093/biostatistics/kxn013.
   Farrington W., 2018, SELF CONTROLLED CASE.
   Hallas J, 2014, J INTERN MED, V275, P581, DOI 10.1111/joim.12186.
   Hua W, 2013, PHARMACOEPIDEM DR S, V22, P819, DOI 10.1002/pds.3451.
   Kuhnert R, 2011, STAT MED, V30, P666, DOI 10.1002/sim.4120.
   Li LL, 2015, PHARMACOEPIDEM DR S, V24, P1304, DOI 10.1002/pds.3885.
   Munafò MR, 2018, NATURE, V553, P399, DOI 10.1038/d41586-018-01023-3.
   OpenCodelists, Chronic heart disease codes.
   Schuemie MJ, 2022, FRONT PHARMACOL, V13, DOI 10.3389/fphar.2022.893484.
   Sturkenboom M, 2021, ACCESS-Background rate of adverse events-definition -Myocarditis and/or pericarditis.
   Thurin NH, 2022, CLIN PHARMACOL THER, V111, P321, DOI 10.1002/cpt.2476.
   Voss EA., 2023, EClinicalMedicine, V1, P58.
   Weldeselassie YG, 2011, EPIDEMIOL INFECT, V139, P1805, DOI 10.1017/S0950268811001531.
   Whitaker HJ, 2006, STAT MED, V25, P1768, DOI 10.1002/sim.2302.
   Whitaker HJ, 2018, STAT MED, V37, P643, DOI 10.1002/sim.7536.},
Number-of-Cited-References = {17},
Times-Cited = {3},
Usage-Count-Last-180-days = {0},
Usage-Count-Since-2013 = {1},
Journal-ISO = {Vaccine},
Doc-Delivery-Number = {E3Z3M},
Web-of-Science-Index = {Science Citation Index Expanded (SCI-EXPANDED)},
Unique-ID = {WOS:001302415500001},
OA = {Green Submitted, Green Published, Green Accepted, hybrid},
DA = {2025-06-21},
}

@article{ WOS:000417248300006,
Author = {Sheppard, Therese and Tamblyn, Robyn and Abrahamowicz, Michal and Lunt,
   Mark and Sperrin, Matthew and Dixon, William G.},
Title = {A comparison of methods for estimating the temporal change in a
   continuous variable: Example of HbA1c in patients with diabetes},
Journal = {PHARMACOEPIDEMIOLOGY AND DRUG SAFETY},
Year = {2017},
Volume = {26},
Number = {12},
Pages = {1474-1482},
Month = {DEC},
Abstract = {PurposeTo compare the more complex technique, functional principal
   component analysis (FPCA), to simpler methods of estimating values of
   sparse and irregularly spaced continuous variables at given time points
   in longitudinal data using a diabetic patient cohort from UK primary
   care.
   MethodsThe setting for this study is the Clinical Practice Research
   Datalink (CPRD), a UK general practice research database. For 16,034
   diabetic patients identified in CPRD, with at least 2 measures in a
   30-month period, HbA1c was estimated after temporarily omitting (i) the
   final and (ii) middle known values using linear interpolation, simple
   linear regression, arithmetic mean, random effects, and FPCA.
   Performance of each method was assessed using mean prediction error. The
   influence on predictive accuracy of (1) more homogeneous populations and
   (2) number and range of known HbA1c values was explored.
   ResultsWhen estimating the last observation, the predictive accuracy of
   FPCA was highest with over half of predicted values within 0.4units,
   equivalent to laboratory measurement error. Predictive accuracy improved
   when estimating the middle observation with almost 60\% predicted values
   within 0.4units for FPCA. These results were marginally better than that
   achieved by simpler approaches, such as last-occurrence-carried-forward
   linear interpolation. This pattern persisted with more homogeneous
   populations as well as when variability in HbA1c measures coupled with
   frequency of data points were considered.
   ConclusionsWhen estimating change from baseline to prespecified time
   points in electronic medical records data, a marginal benefit to using
   the more complex modelling approach of FPCA exists over more traditional
   methods.},
Publisher = {WILEY},
Address = {111 RIVER ST, HOBOKEN 07030-5774, NJ USA},
Type = {Article},
Language = {English},
Affiliation = {Dixon, WG (Corresponding Author), Univ Manchester, Manchester Acad Hlth Sci Ctr, Sch Biol Sci,Fac Biol Med \& Hlth, Div Musculoskeletal \& Dermatol Sci,Arthrit Res UK, Room 2-900,Stopford Bldg,Oxford Rd, Manchester M13 9PT, Lancs, England.
   Sheppard, Therese; Lunt, Mark; Dixon, William G., Univ Manchester, Manchester Acad Hlth Sci Ctr, Sch Biol Sci,Fac Biol Med \& Hlth, Div Musculoskeletal \& Dermatol Sci,Arthrit Res UK, Room 2-900,Stopford Bldg,Oxford Rd, Manchester M13 9PT, Lancs, England.
   Tamblyn, Robyn; Abrahamowicz, Michal, McGill Univ, Dept Epidemiol Biostat \& Occupat Hlth, Montreal, PQ, Canada.
   Tamblyn, Robyn, McGill Univ, Dept Med, Montreal, PQ, Canada.
   Tamblyn, Robyn, McGill Univ, Clin \& Hlth Informat Res Grp, Montreal, PQ, Canada.
   Sperrin, Matthew, Univ Manchester, Manchester Acad Hlth Sci Ctr, Sch Hlth Sci,Fac Biol Med \& Hlth, Ctr Hlth Informat,Div Informat Imaging \& Data Sci, Manchester, Lancs, England.
   Sperrin, Matthew; Dixon, William G., Univ Manchester, Manchester Acad Hlth Sci Ctr, Farr Inst, Hlth E Res Ctr, Manchester, Lancs, England.},
DOI = {10.1002/pds.4273},
ISSN = {1053-8569},
EISSN = {1099-1557},
Keywords = {continuous variable; functional principal component analysis; linear
   interpolation; mean prediction error; pharmacoepidemiology; predictive
   accuracy; sparse longitudinal data},
Keywords-Plus = {PRIMARY-CARE; DATABASE},
Research-Areas = {Public, Environmental \& Occupational Health; Pharmacology \& Pharmacy},
Web-of-Science-Categories  = {Public, Environmental \& Occupational Health; Pharmacology \& Pharmacy},
Author-Email = {will.dixon@manchester.ac.uk},
Affiliations = {University of Manchester; McGill University; McGill University; McGill
   University; University of Manchester; University of Manchester},
ResearcherID-Numbers = {Lunt, Mark/A-7132-2014
   Dixon, William/L-8408-2019
   },
ORCID-Numbers = {Dixon, William/0000-0001-5881-4857
   Sheppard, Therese/0000-0002-1550-6528
   Sperrin, Matthew/0000-0002-5351-9960},
Funding-Acknowledgement = {Canadian Institutes of Health Research (CIHR) operating grant
   {[}201009MOP]; Medical Research Council (MRC) Clinician Scientist
   Fellowship {[}G0902272]; MRC {[}MR/K006665/1]; MRC {[}MC\_PC\_13042,
   G0902272, MR/K006665/1] Funding Source: UKRI},
Funding-Text = {This study was supported by the Canadian Institutes of Health Research
   (CIHR) operating grant no. 201009MOP, the Medical Research Council (MRC)
   Clinician Scientist Fellowship grant no. G0902272, and MRC grant no.
   MR/K006665/1.},
Cited-References = {{[}Anonymous], 2011, Strategy for UK Life Sciences.
   Diggle P., 2013, ANAL LONGITUDINAL DA, VSecond.
   Genolini C, 2011, COMPUT METH PROG BIO, V104, pE112, DOI 10.1016/j.cmpb.2011.05.008.
   Herrett E, 2015, INT J EPIDEMIOL, V44, P827, DOI 10.1093/ije/dyv098.
   Kontopantelis E, 2013, BMJ QUAL SAF, V22, P53, DOI 10.1136/bmjqs-2012-001033.
   Madigan D, 2013, AM J EPIDEMIOL, V178, P645, DOI 10.1093/aje/kwt010.
   Nichols GA, 2006, DIABETES CARE, V29, P504, DOI 10.2337/diacare.29.03.06.dc05-1937.
   Peng J, 2009, J COMPUT GRAPH STAT, V18, P995, DOI 10.1198/jcgs.2009.08011.
   PHILLIPOU G, 1993, CLIN CHEM, V39, P2305.
   Ramsay J., 2005, FUNCTIONAL DATA ANAL, V2 ed..
   Rathmann W, 2012, PRIM CARE DIABETES, V6, P47, DOI 10.1016/j.pcd.2011.10.001.
   Selby JV, 2013, SCI TRANSL MED, V5, DOI 10.1126/scitranslmed.3006298.
   Sharplin P, 2009, CARDIOVASC DIABETOL, V8, DOI 10.1186/1475-2840-8-3.
   Stratton IM, 2000, BMJ-BRIT MED J, V321, P405, DOI 10.1136/bmj.321.7258.405.
   Toh S, 2013, EPIDEMIOLOGY, V24, P349, DOI {[}10.1097/EDE.0b013e31828ac65e, 10.1097/EDE.0b013e3182a71390].
   Welch CA, 2014, STAT MED, V33, P3725, DOI 10.1002/sim.6184.
   Wood L, 2004, DRUG SAFETY, V27, P871, DOI 10.2165/00002018-200427120-00004.},
Number-of-Cited-References = {17},
Times-Cited = {3},
Usage-Count-Last-180-days = {0},
Usage-Count-Since-2013 = {5},
Journal-ISO = {Pharmacoepidemiol. Drug Saf.},
Doc-Delivery-Number = {FO9WG},
Web-of-Science-Index = {Science Citation Index Expanded (SCI-EXPANDED)},
Unique-ID = {WOS:000417248300006},
OA = {Green Published, hybrid},
DA = {2025-06-21},
}

@article{ WOS:000363479900086,
Author = {Crooks, C. J. and West, J. and Card, T. R.},
Title = {A comparison of the recording of comorbidity in primary and secondary
   care by using the Charlson Index to predict short-term and long-term
   survival in a routine linked data cohort},
Journal = {BMJ OPEN},
Year = {2015},
Volume = {5},
Number = {6},
Abstract = {Objective: Hospital admission records provide snapshots of clinical
   histories for a subset of the population admitted to hospital. In
   contrast, primary care records provide continuous clinical histories for
   complete populations, but might lack detail about inpatient stays.
   Therefore, combining primary and secondary care records should improve
   the ability of comorbidity scores to predict survival in
   population-based studies, and provide better adjustment for case-mix
   differences when assessing mortality outcomes.
   Design: Cohort study.
   Setting: English primary and secondary care 1 January 2005 to 1 January
   2010.
   Participants: All patients 20 years and older registered to a primary
   care practice contributing to the linked Clinical Practice Research
   Datalink from England.
   Outcome: The performance of the Charlson index with mortality was
   compared when derived from either primary or secondary care data or
   both. This was assessed in relation to short-term and long-term
   survival, age, consultation rate, and specific acute and chronic
   diseases.
   Results: 657 264 people were followed up from 1 January 2005. Although
   primary care recorded more comorbidity than secondary care, the
   resulting C statistics for the Charlson index remained similar: 0.86 and
   0.87, respectively. Higher consultation rates and restricted age bands
   reduced the performance of the Charlson index, but the index's excellent
   performance persisted over longer follow-up; the C statistic was 0.87
   over 1 year, and 0.85 over all 5 years of follow-up. The Charlson index
   derived from secondary care comorbidity had a greater effect than
   primary care comorbidity in reducing the association of upper
   gastrointestinal bleeding with mortality. However, they had a similar
   effect in reducing the association of diabetes with mortality.
   Conclusions: These findings support the use of the Charlson index from
   linked data and show that secondary care comorbidity coding performed at
   least as well as that derived from primary care in predicting survival.},
Publisher = {BMJ PUBLISHING GROUP},
Address = {BRITISH MED ASSOC HOUSE, TAVISTOCK SQUARE, LONDON WC1H 9JR, ENGLAND},
Type = {Article},
Language = {English},
Affiliation = {Crooks, CJ (Corresponding Author), Univ Nottingham, Div Epidemiol \& Publ Hlth, City Hosp Nottingham, Nottingham NG7 2RD, Notts, England.
   Crooks, C. J.; West, J.; Card, T. R., Univ Nottingham, Div Epidemiol \& Publ Hlth, City Hosp Nottingham, Nottingham NG7 2RD, Notts, England.},
DOI = {10.1136/bmjopen-2015-007974},
Article-Number = {e007974},
ISSN = {2044-6055},
Keywords-Plus = {HOSPITAL EPISODE STATISTICS; ADMINISTRATIVE DATA; RISK ADJUSTMENT;
   HEART-FAILURE; CO-MORBIDITY; VALIDATION; TIME; INFORMATION; PERFORMANCE;
   DIAGNOSIS},
Research-Areas = {General \& Internal Medicine},
Web-of-Science-Categories  = {Medicine, General \& Internal},
Author-Email = {colincrooks@doctors.org.uk},
Affiliations = {Nottingham University Hospital NHS Trust; Nottingham City Hospital;
   University of Nottingham},
ResearcherID-Numbers = {Card, Timothy/J-8651-2013
   Crooks, Colin/I-1130-2016
   West, Joe/I-6637-2012},
ORCID-Numbers = {Card, Timothy/0000-0003-2555-2250
   Crooks, Colin/0000-0002-6794-6621
   West, Joe/0000-0002-1135-9356},
Funding-Acknowledgement = {MRC Centenary Award {[}G0802427]; MRC {[}G0802427] Funding Source: UKRI},
Funding-Text = {This study was part of work supported by an MRC Centenary Award (grant
   number G0802427).},
Cited-References = {{[}Anonymous], BMJ.
   {[}Anonymous], NAT DIAB AUD MORT AN.
   {[}Anonymous], BR J GEN PRACT.
   {[}Anonymous], FAM PRACT.
   {[}Anonymous], THESIS U NOTTINGHAM.
   {[}Anonymous], 2007, ENGLISH INDICES DEPR.
   {[}Anonymous], AC UPP GASTR BLEED M.
   Audit Commission, 2010, IMPR DAT QUAL NHS AN.
   Bottle A, 2014, EUR J HEART FAIL, V16, P846, DOI 10.1002/ejhf.129.
   CHARLSON ME, 1987, J CHRON DIS, V40, P373, DOI 10.1016/0021-9681(87)90171-8.
   Crooks CJ, 2013, PLOS MED, V10, DOI 10.1371/journal.pmed.1001437.
   Crooks CJ, 2013, GASTROENTEROLOGY, V144, P1384, DOI 10.1053/j.gastro.2013.02.040.
   Crooks CJ, 2012, BMC HEALTH SERV RES, V12, DOI 10.1186/1472-6963-12-392.
   Harrell FE, 1996, STAT MED, V15, P361, DOI 10.1002/(SICI)1097-0258(19960229)15:4<361::AID-SIM168>3.0.CO;2-4.
   Harvey J. N., 2002, Journal of Epidemiology and Community Health, V56, P18, DOI 10.1136/jech.56.1.18.
   Herrett E, 2013, BMJ-BRIT MED J, V346, DOI 10.1136/bmj.f2350.
   Herrett E, 2010, BRIT J CLIN PHARMACO, V69, P4, DOI 10.1111/j.1365-2125.2009.03537.x.
   JICK H, 1991, BRIT MED J, V302, P766, DOI 10.1136/bmj.302.6779.766.
   Khan NF, 2010, BMC FAM PRACT, V11, DOI 10.1186/1471-2296-11-1.
   Lee DS, 2005, MED CARE, V43, P182, DOI 10.1097/00005650-200502000-00012.
   Lewis JD, 2005, PHARMACOEPIDEM DR S, V14, P443, DOI 10.1002/pds.1115.
   Li PX, 2010, BMC HEALTH SERV RES, V10, DOI 10.1186/1472-6963-10-245.
   Morgan CL, 2000, DIABETIC MED, V17, P141, DOI 10.1046/j.1464-5491.2000.00221.x.
   Needham DM, 2005, J CRIT CARE, V20, P12, DOI 10.1016/j.jcrc.2004.09.007.
   Newson R, 2006, J STAT SOFTW, V15.
   Nuttall M, 2006, J CLIN EPIDEMIOL, V59, P265, DOI 10.1016/j.jclinepi.2005.07.015.
   Quan HD, 2005, MED CARE, V43, P1130, DOI 10.1097/01.mlr.0000182534.19832.83.
   Quan HD, 2011, AM J EPIDEMIOL, V173, P676, DOI 10.1093/aje/kwq433.
   Ratib S, 2014, AM J GASTROENTEROL, V109, P190, DOI 10.1038/ajg.2013.405.
   Rockall TA, 1996, GUT, V38, P316, DOI 10.1136/gut.38.3.316.
   Schneeweiss S, 2000, INT J EPIDEMIOL, V29, P891, DOI 10.1093/ije/29.5.891.
   Seshasai SRK, 2011, NEW ENGL J MED, V364, P829, DOI 10.1056/NEJMoa1008862.
   Walker AJ, 2012, THROMB RES, V129, pS155, DOI 10.1016/S0049-3848(12)70036-1.
   Westaby S, 2007, BRIT MED J, V335, P759, DOI 10.1136/bmj.39318.644549.AE.
   Williams JG, 2002, CLIN MED, V2, P34, DOI 10.7861/clinmedicine.2-1-34.
   Zekry D, 2010, REJUV RES, V13, P675, DOI 10.1089/rej.2010.1037.
   Zhang JX, 1999, MED CARE, V37, P1128, DOI 10.1097/00005650-199911000-00005.},
Number-of-Cited-References = {37},
Times-Cited = {76},
Usage-Count-Last-180-days = {0},
Usage-Count-Since-2013 = {10},
Journal-ISO = {BMJ Open},
Doc-Delivery-Number = {CU4EO},
Web-of-Science-Index = {Science Citation Index Expanded (SCI-EXPANDED)},
Unique-ID = {WOS:000363479900086},
OA = {Green Published, gold},
DA = {2025-06-21},
}

@article{ WOS:000332447200007,
Author = {Hassan, Lamiece and Senior, Jane and Frisher, Martin and Edge, Dawn and
   Shaw, Jenny},
Title = {A comparison of psychotropic medication prescribing patterns in East of
   England prisons and the general population},
Journal = {JOURNAL OF PSYCHOPHARMACOLOGY},
Year = {2014},
Volume = {28},
Number = {4},
Pages = {357-362},
Month = {APR},
Abstract = {While the prevalence of mental illness is higher in prisons than in the
   community, less is known about comparative rates of psychotropic
   medicine prescribing. This is the first study in a decade to determine
   the prevalence and patterns of psychotropic medication prescribing in
   prisons. It is also the first study to comprehensively adjust for age
   when making comparisons with the general population. Four East of
   England prisons, housing a total of 2222 men and 341 women were
   recruited to the study. On census days, clinical records were used to
   identify and collect data on all prisoners with current, valid
   prescriptions for hypnotic, anxiolytic, antipsychotic, antimanic,
   antidepressant and/or stimulant medication, as listed in chapters 4.1 to
   4.4 of the British National Formulary. Data on 280,168 patients were
   obtained for comparison purposes from the Clinical Practice Research
   Datalink. After adjusting for age, rates of psychotropic prescribing in
   prison were 5.5 and 5.9 times higher than in community-based men and
   women, respectively. We also found marked differences in the individual
   psychotropic drugs prescribed in prison and community settings. Further
   work is necessary to determine whether psychotropic prescribing patterns
   in prison reflect an appropriate balance between managing mental
   illness, physical health risks and medication misuse.},
Publisher = {SAGE PUBLICATIONS LTD},
Address = {1 OLIVERS YARD, 55 CITY ROAD, LONDON EC1Y 1SP, ENGLAND},
Type = {Article},
Language = {English},
Affiliation = {Hassan, L (Corresponding Author), Univ Manchester, Inst Brain Behav \& Mental Hlth, 2nd Floor,Jean McFarlane Bldg,Oxford Rd, Manchester M13 9PL, Lancs, England.
   Hassan, Lamiece; Senior, Jane; Edge, Dawn; Shaw, Jenny, Univ Manchester, Inst Brain Behav \& Mental Hlth, Manchester M13 9PL, Lancs, England.
   Frisher, Martin, Keele Univ, Sch Pharm \& Med Management, Keele ST5 5BG, Staffs, England.},
DOI = {10.1177/0269881114523863},
ISSN = {0269-8811},
EISSN = {1461-7285},
Keywords = {Prison; medication; psychopharmacology; offenders; psychiatry; Clinical
   Practice Research Datalink},
Keywords-Plus = {PRESCRIPTION; INMATES; TRENDS},
Research-Areas = {Neurosciences \& Neurology; Pharmacology \& Pharmacy; Psychiatry},
Web-of-Science-Categories  = {Clinical Neurology; Neurosciences; Pharmacology \& Pharmacy; Psychiatry},
Author-Email = {lamiece.hassan@manchester.ac.uk},
Affiliations = {University of Manchester; Keele University},
ResearcherID-Numbers = {Hassan, Lamiece/V-9845-2017},
ORCID-Numbers = {shaw, jennifer/0000-0003-2569-7687
   Hassan, Lamiece/0000-0002-5888-422X},
Funding-Acknowledgement = {Medical Research Council {[}10\_048R]},
Funding-Text = {This study is based in part on data from the Full Feature Clinical
   Practice Research Datalink obtained under licence from the UK Medicines
   and Healthcare Products Regulatory Agency. However, the interpretation
   and conclusions contained in this study are those of the author/s alone.
   Access to the CPRD database was funded through the Medical Research
   Council's licence agreement with MHRA {[}Ref: 10\_048R].},
Cited-References = {{[}Anonymous], PHARM SERV PRIS.
   {[}Anonymous], 2011, SAF PRESCR PRIS GUID.
   {[}Anonymous], CLIN MAN DRUG DEP AD.
   {[}Anonymous], DEPR TREATM MAN DEPR.
   {[}Anonymous], 2021, The Onset of depression in young adults based on income group and the effect of the economic crisis in Lebanon.
   Baillargeon J, 2001, J AFFECT DISORDERS, V63, P225, DOI 10.1016/S0165-0327(00)00188-9.
   Baillargeon J, 2001, J AM ACAD PSYCHIATRY, V29, P48.
   BNF (British National Formulary), 2010, 60 BNF BMJ GROUP ROY.
   Bowen Robert A, 2009, Int J Ment Health Syst, V3, P24, DOI 10.1186/1752-4458-3-24.
   Bradley K., 2009, The Bradley Report.
   Elger BS, 2007, MED SCI LAW, V47, P191, DOI 10.1258/rsmmsl.47.3.191.
   Elger BS, 2002, SOZ PRAVENTIV MED, V47, P39, DOI 10.1007/BF01318404.
   Fazel S, 2005, LANCET, V366, P1301, DOI 10.1016/S0140-6736(05)67325-4.
   Fazel S, 2002, LANCET, V359, P545, DOI 10.1016/S0140-6736(02)07740-1.
   Harcouet L., 2010, ANNALES PHARMACEUTIQUES FRANCAISES, V68, P286, DOI 10.1016/j.pharma.2010.05.003.
   Hassan L, 2013, GEN HOSP PSYCHIAT, V35, P433, DOI 10.1016/j.genhosppsych.2013.01.012.
   Hassan L, 2011, PSYCHIATR BULL, V35, P244, DOI 10.1192/pb.bp.110.031757.
   HM Inspectorate of Prisons, 2007, MENT HLTH PRIS THEM.
   Joukamaa M, 2006, BRIT J PSYCHIAT, V188, P122, DOI 10.1192/bjp.188.2.122.
   Kjelsberg E, 2005, EUR J EPIDEMIOL, V20, P587, DOI 10.1007/s10654-005-8156-9.
   Kjelsberg E, 2005, INT J PRISON HEALTH, V1, P75, DOI 10.1080/17449200500156871.
   Middleton N, 2001, J PUBLIC HEALTH MED, V23, P262, DOI 10.1093/pubmed/23.4.262.
   Miller Del D, 2004, Prim Care Companion J Clin Psychiatry, V6, P3.
   Mojtabai R, 2010, ARCH GEN PSYCHIAT, V67, P26, DOI 10.1001/archgenpsychiatry.2009.175.
   Moore M, 2009, BMJ-BRIT MED J, V339, DOI 10.1136/bmj.b3999.
   Newcomer JW, 2007, J CLIN PSYCHIAT, V68, P8.
   Newcomer JW, 2005, CNS DRUGS, V19, P1.
   {*}OFF NAT STAT, 2000, KEY HLTH STAT GEN PR.
   Plugge E, 2008, BRIT J GEN PRACT, V58, pe1.
   Singleton N., 1998, PSYCHIAT MORBIDITY P.
   Steadman HJ, 2009, PSYCHIAT SERV, V60, P761, DOI 10.1176/ps.2009.60.6.761.},
Number-of-Cited-References = {31},
Times-Cited = {19},
Usage-Count-Last-180-days = {0},
Usage-Count-Since-2013 = {6},
Journal-ISO = {J. Psychopharmacol.},
Doc-Delivery-Number = {AC3UR},
Web-of-Science-Index = {Science Citation Index Expanded (SCI-EXPANDED); Social Science Citation Index (SSCI)},
Unique-ID = {WOS:000332447200007},
DA = {2025-06-21},
}

@article{ WOS:000286055500007,
Author = {van Staa, T. P. and Setakis, E. and di Tanna, G. L. and Lane, D. A. and
   Lip, G. Y. H.},
Title = {A comparison of risk stratification schemes for stroke in 79 884 atrial
   fibrillation patients in general practice},
Journal = {JOURNAL OF THROMBOSIS AND HAEMOSTASIS},
Year = {2011},
Volume = {9},
Number = {1},
Pages = {39-48},
Month = {JAN},
Abstract = {Background: Anticoagulation management of patients with atrial
   fibrillation (AF) should be tailored individually on the basis of
   ischemic stroke risk. The objective of this study was to compare the
   predictive ability of 15 published stratification schemes for stroke
   risk in actual clinical practice in the UK. Methods: AF patients aged >=
   18 years in the General Practice Research Database, which contains
   computerized medical records, were included. The c-statistic was
   estimated to determine the predictive ability for stroke for each
   scheme. Outcomes included stroke, hospitalizations for stroke, and death
   resulting from stroke (as recorded on death certificates). Results: The
   study cohort included 79 844 AF patients followed for an average of 4
   years (average of 2.4 years up to the start of warfarin therapy). All
   risk schemes had modest discriminatory ability in AF patients, with
   c-statistics for predicting events ranging from 0.55 to 0.69 for strokes
   recorded by the general practitioner or in hospital, from 0.56 to 0.69
   for stroke hospitalizations, and from 0.56 to 0.78 for death resulting
   from stroke as reported on death certificates. The proportion of
   patients assigned to individual risk categories varied widely across the
   schemes, with the proportion categorized as moderate risk ranging from
   12.7\% (CHA(2)DS(2)-VASc) to 61.5\% (modified CHADS(2)). Low-risk
   subjects were truly low risk (with annual stroke events < 0.5\%) with
   the modified CHADS(2), National Institute for Health and Clinical
   Excellence and CHA(2)DS(2)-VASc schemes. Conclusion: Current published
   risk schemes have modest predictive value for stroke. A new scheme
   (CHA(2)DS(2)-VASc) may discriminate those at truly low risk and minimize
   classification of subjects as intermediate/moderate risk. This approach
   would simplify our approach to stroke risk stratification and improve
   decision-making for thromboprophylaxis in patients with AF.},
Publisher = {WILEY},
Address = {111 RIVER ST, HOBOKEN 07030-5774, NJ USA},
Type = {Article},
Language = {English},
Affiliation = {Lip, GYH (Corresponding Author), Univ Birmingham, City Hosp, Ctr Cardiovasc Sci, Birmingham, W Midlands, England.
   Lane, D. A.; Lip, G. Y. H., Univ Birmingham, City Hosp, Ctr Cardiovasc Sci, Birmingham, W Midlands, England.
   van Staa, T. P., Univ Utrecht, Utrecht Inst Pharmaceut Sci, Utrecht, Netherlands.
   van Staa, T. P.; Setakis, E.; di Tanna, G. L., Med \& Healthcare Prod Regulatory Agcy, Gen Practice Res Database, London, England.},
DOI = {10.1111/j.1538-7836.2010.04085.x},
ISSN = {1538-7933},
EISSN = {1538-7836},
Keywords = {atrial fibrillation; risk stratification schemes; stroke},
Keywords-Plus = {ANTITHROMBOTIC THERAPY; PREDICTING STROKE; ARTERY-DISEASE;
   HEART-FAILURE; THROMBOEMBOLISM; PREVENTION; WARFARIN; ASPIRIN;
   HYPERTENSION; DEATH},
Research-Areas = {Hematology; Cardiovascular System \& Cardiology},
Web-of-Science-Categories  = {Hematology; Peripheral Vascular Disease},
Author-Email = {g.y.h.lip@bham.ac.uk},
Affiliations = {University of Birmingham; Utrecht University; The Medicines \&
   Healthcare Products Regulatory Agency},
ResearcherID-Numbers = {Lane, Deirdre/AAX-1866-2020
   Di Tanna, Gian/AAF-2352-2019
   Lip, Gregory/AEO-0575-2022
   },
ORCID-Numbers = {Lane, Deirdre/0000-0002-5604-9378
   van Staa, Tjeerd/0000-0001-9363-742X
   Di Tanna, Gian Luca/0000-0002-5470-3567},
Funding-Acknowledgement = {MHRA; Medical Research Council; GlaxoSmithKline; Novo Nordisk; Top
   Institute Pharma; Dutch Medicines Evaluation Board; Dutch Ministry of
   Health},
Funding-Text = {The GPRD is owned by the UK Department of Health, and operates within
   the Medicines and Healthcare Products Regulatory Agency (MHRA). The GPRD
   is funded by the MHRA, the Medical Research Council, various
   universities, contract research organizations, and pharmaceutical
   companies. The department of Pharmacoepidemiology \& Pharmacotherapy,
   Utrecht Institute for Pharmaceutical Sciences, has received unrestricted
   funding for pharmacoepidemiological research from GlaxoSmithKline, Novo
   Nordisk, the private-public-funded Top Institute Pharma
   (http://www.tipharma.nl; includes co-funding from universities,
   government, and industry), the Dutch Medicines Evaluation Board, and the
   Dutch Ministry of Health.},
Cited-References = {Albers GW, 2001, CHEST, V119, p194S, DOI 10.1378/chest.119.1\_suppl.194S.
   {[}Anonymous], 2001, CIRCULATION, V104, P2118.
   {[}Anonymous], ATR FIBR NAT CLIN GU.
   Baruch L, 2007, STROKE, V38, P2459, DOI 10.1161/STROKEAHA.106.477133.
   Camm AJ, 2010, EUROPACE, V12, P1360, DOI {[}10.1093/europace/euq350, 10.1093/eurheartj/ehq278].
   Connolly SJ, 2009, NEW ENGL J MED, V361, P1139, DOI 10.1056/NEJMoa0905561.
   Conway DSG, 2004, AM J CARDIOL, V93, P1422, DOI 10.1016/j.amjcard.2004.02.047.
   Du X, 2009, EUR HEART J, V30, P1128, DOI 10.1093/eurheartj/ehp055.
   Efron B, 1993, INTRO BOOTSTRAP.
   Ezekowitz M, 1998, ARCH INTERN MED, V158, P1316.
   Fang MC, 2008, J AM COLL CARDIOL, V51, P810, DOI 10.1016/j.jacc.2007.09.065.
   Gage BF, 2001, JAMA-J AM MED ASSOC, V285, P2864, DOI 10.1001/jama.285.22.2864.
   Gallagher AM, 2008, J THROMB HAEMOST, V6, P1500, DOI 10.1111/j.1538-7836.2008.03059.x.
   Gorin L, 2010, THROMB HAEMOSTASIS, V103, P833, DOI 10.1160/TH09-10-0746.
   Hart RG, 2008, STROKE, V39, P1901, DOI 10.1161/STROKEAHA.107.501825.
   Hart RG, 2007, NEUROLOGY, V69, P546.
   Hesterberg T, 2005, BOOTSTRAP METHODS PE.
   Hughes M, 2008, THROMB HAEMOSTASIS, V99, P295, DOI 10.1160/TH07-08-0508.
   Lane DA, 2009, THROMB HAEMOSTASIS, V101, P802, DOI 10.1160/TH09-02-0106.
   LAUPACIS A, 1994, ARCH INTERN MED, V154, P1449.
   Lee BH, 2010, J CARDIOVASC ELECTR, V21, P501, DOI 10.1111/j.1540-8167.2009.01661.x.
   Lip GYH, 2008, STROKE, V39, P1406, DOI 10.1161/STROKEAHA.107.506832.
   Lip GYH, 2007, CHEST, V132, P8, DOI 10.1378/chest.07-0500.
   Lip GYH, 2007, EUR HEART J, V28, P752, DOI 10.1093/eurheartj/ehl504.
   Lip GYH, 2010, AM J MED, V123, P484, DOI 10.1016/j.amjmed.2009.12.013.
   Lip GYH, 2010, CHEST, V137, P263, DOI 10.1378/chest.09-1584.
   Parkinson J, PHARMACOVIGILANCE.
   Poli D, 2009, THROMB HAEMOSTASIS, V101, P367, DOI 10.1160/TH08-09-0592.
   Qin GS, 2008, STAT METHODS MED RES, V17, P207, DOI 10.1177/0962280207087173.
   Rietbrock S, 2008, AM HEART J, V156, P57, DOI 10.1016/j.ahj.2008.03.010.
   Rietbrock S, 2009, THROMB HAEMOSTASIS, V101, P527, DOI 10.1160/TH08-08-0499.
   Ruigómez A, 2002, J CLIN EPIDEMIOL, V55, P358, DOI 10.1016/S0895-4356(01)00478-4.
   Sato H, 2006, STROKE, V37, P447, DOI 10.1161/01.STR.0000198839.61112.ee.
   Schmitt J, 2009, EUR HEART J, V30, P1038, DOI 10.1093/eurheartj/ehn579.
   Singer DE, 2008, CHEST, V133, p546S, DOI 10.1378/chest.08-0678.
   Singer DE, 2004, CHEST, V126, p429S, DOI 10.1378/chest.126.3\_suppl.429S.
   Stroke Prevention in Atrial Fibrillation Investigators, 1995, J Stroke Cerebrovasc Dis, V5, P147, DOI 10.1016/S1052-3057(10)80166-1.
   Subramaniam V, 2009, FUND CLIN PHARMACOL, V23, P705, DOI 10.1111/j.1472-8206.2009.00776.x.
   van Walraven C, 2003, ARCH INTERN MED, V163, P936, DOI 10.1001/archinte.163.8.936.
   van Walraven C, 2009, STROKE, V40, P1410, DOI 10.1161/STROKEAHA.108.526988.
   VANLATUM JC, 1995, STROKE, V26, P801, DOI 10.1161/01.STR.26.5.801.
   Wang TJ, 2003, JAMA-J AM MED ASSOC, V290, P1049, DOI 10.1001/jama.290.8.1049.
   Zabalgoitia M, 1998, ANN INTERN MED, V128, P639, DOI 10.7326/0003-4819-128-8-199804150-00005.},
Number-of-Cited-References = {43},
Times-Cited = {226},
Usage-Count-Last-180-days = {0},
Usage-Count-Since-2013 = {3},
Journal-ISO = {J. Thromb. Haemost.},
Doc-Delivery-Number = {704LW},
Web-of-Science-Index = {Science Citation Index Expanded (SCI-EXPANDED)},
Unique-ID = {WOS:000286055500007},
OA = {Bronze},
DA = {2025-06-21},
}

@article{ WOS:000273060600009,
Author = {van Staa, Tjeerd-Pieter and Leufkens, Hubert G. and Zhang, Bill and
   Smeeth, Liam},
Title = {A Comparison of Cost Effectiveness Using Data from Randomized Trials or
   Actual Clinical Practice: Selective Cox-2 Inhibitors as an Example},
Journal = {PLOS MEDICINE},
Year = {2009},
Volume = {6},
Number = {12},
Month = {DEC},
Abstract = {Background: Data on absolute risks of outcomes and patterns of drug use
   in cost-effectiveness analyses are often based on randomised clinical
   trials (RCTs). The objective of this study was to evaluate the external
   validity of published cost-effectiveness studies by comparing the data
   used in these studies (typically based on RCTs) to observational data
   from actual clinical practice. Selective Cox-2 inhibitors (coxibs) were
   used as an example.
   Methods and Findings: The UK General Practice Research Database (GPRD)
   was used to estimate the exposure characteristics and individual
   probabilities of upper gastrointestinal (GI) events during current
   exposure to nonsteroidal anti-inflammatory drugs (NSAIDs) or coxibs. A
   basic cost-effectiveness model was developed evaluating two alternative
   strategies: prescription of a conventional NSAID or coxib. Outcomes
   included upper GI events as recorded in GPRD and hospitalisation for
   upper GI events recorded in the national registry of hospitalisations
   (Hospital Episode Statistics) linked to GPRD. Prescription costs were
   based on the prescribed number of tables as recorded in GPRD and the
   2006 cost data from the British National Formulary. The study population
   included over 1 million patients prescribed conventional NSAIDs or
   coxibs. Only a minority of patients used the drugs long-term and daily
   (34.5\% of conventional NSAIDs and 44.2\% of coxibs), whereas coxib RCTs
   required daily use for at least 6-9 months. The mean cost of preventing
   one upper GI event as recorded in GPRD was US\$104k (ranging from
   US\$64k with long-term daily use to US\$182k with intermittent use) and
   US\$298k for hospitalizations. The mean costs (for GPRD events) over
   calendar time were US\$58k during 1990-1993 and US\$174k during
   2002-2005. Using RCT data rather than GPRD data for event probabilities,
   the mean cost was US\$16k with the VIGOR RCT and US\$20k with the CLASS
   RCT.
   Conclusions: The published cost-effectiveness analyses of coxibs lacked
   external validity, did not represent patients in actual clinical
   practice, and should not have been used to inform prescribing policies.
   External validity should be an explicit requirement for
   cost-effectiveness analyses.},
Publisher = {PUBLIC LIBRARY SCIENCE},
Address = {1160 BATTERY STREET, STE 100, SAN FRANCISCO, CA 94111 USA},
Type = {Article},
Language = {English},
Affiliation = {van Staa, TP (Corresponding Author), Gen Practice Res Database, London, England.
   van Staa, Tjeerd-Pieter; Zhang, Bill, Gen Practice Res Database, London, England.
   van Staa, Tjeerd-Pieter; Leufkens, Hubert G., Univ Utrecht, Utrecht Inst Pharmaceut Sci, Utrecht, Netherlands.
   Smeeth, Liam, London Sch Hyg \& Trop Med, London WC1, England.},
DOI = {10.1371/journal.pmed.1000194},
Article-Number = {e1000194},
ISSN = {1549-1277},
EISSN = {1549-1676},
Keywords-Plus = {NONSTEROIDAL ANTIINFLAMMATORY DRUGS; INDUCED GASTROINTESTINAL TOXICITY;
   HEALTH ECONOMIC-IMPACT; RHEUMATOID-ARTHRITIS; NONSELECTIVE NSAIDS;
   NATIONAL-INSTITUTE; 5 STRATEGIES; ACCES MODEL; OSTEOARTHRITIS; CELECOXIB},
Research-Areas = {General \& Internal Medicine},
Web-of-Science-Categories  = {Medicine, General \& Internal},
Author-Email = {Tjeerd.vanstaa@GPRD.com},
Affiliations = {Utrecht University; University of London; London School of Hygiene \&
   Tropical Medicine},
ResearcherID-Numbers = {Woodward, Mark/D-8492-2015
   Smeeth, Liam/X-5862-2018
   },
ORCID-Numbers = {Smeeth, Liam/0000-0002-9168-6022
   van Staa, Tjeerd/0000-0001-9363-742X},
Funding-Acknowledgement = {Wellcome Trust},
Funding-Text = {The authors received no specific funding for the paper. LS is funded by
   a Wellcome Trust Senior Research Fellowship in Clinical Science.},
Cited-References = {Al MJ, 2008, VALUE HEALTH, V11, P589, DOI 10.1111/j.1524-4733.2007.00303.x.
   {[}Anonymous], 2002, Methods for the economic evaluation of health care programmes.
   Bae SC, 2003, RHEUMATOLOGY, V42, P46, DOI 10.1093/rheumatology/keg029.
   Baltussen R, 1996, HEALTH POLICY, V37, P163, DOI 10.1016/S0168-8510(96)90023-8.
   Bombardier C, 2000, NEW ENGL J MED, V343, P1520, DOI 10.1056/NEJM200011233432103.
   Bresalier RS, 2005, NEW ENGL J MED, V352, P1092, DOI 10.1056/NEJMoa050493.
   Brown TJ, 2006, HEALTH TECHNOL ASSES, V10, P1.
   Burke TA, 2001, PHARMACOECONOMICS, V19, P33, DOI 10.2165/00019053-200119001-00003.
   Chancellor JVM, 2001, PHARMACOECONOMICS, V19, P59, DOI 10.2165/00019053-200119001-00005.
   Chen YF, 2008, HEALTH TECHNOL ASSES, V12, P1, DOI 10.3310/hta12110.
   Choi HK, 2004, AM J MED, V116, P621, DOI 10.1016/j.amjmed.2003.09.050.
   Claxton K, 2002, LANCET, V360, P711, DOI 10.1016/S0140-6736(02)09832-X.
   de Abajo FJ, 1999, BRIT MED J, V319, P1106, DOI 10.1136/bmj.319.7217.1106.
   Drummond MF, 1996, BRIT MED J, V313, P275, DOI 10.1136/bmj.313.7052.275.
   El-Serag HB, 2002, ARCH INTERN MED, V162, P2105, DOI 10.1001/archinte.162.18.2105.
   Elliott RA, 2006, RHEUMATOLOGY, V45, P606, DOI 10.1093/rheumatology/kei241.
   Farkouh ME, 2004, LANCET, V364, P675, DOI 10.1016/S0140-6736(04)16894-3.
   Fendrick AM, 2002, ARTHRIT RHEUM-ARTHR, V47, P36, DOI 10.1002/art1.10159.
   Gilbody S, 2007, J CLIN EPIDEMIOL, V60, P781, DOI 10.1016/j.jclinepi.2006.10.014.
   Glick H A, 2001, Expert Rev Pharmacoecon Outcomes Res, V1, P25, DOI 10.1586/14737167.1.1.25.
   Godwin Marshall, 2003, BMC Med Res Methodol, V3, P28, DOI 10.1186/1471-2288-3-28.
   Goldstein JL, 2000, AM J GASTROENTEROL, V95, P1681.
   Haglund U, 2000, RHEUMATOLOGY, V39, P51, DOI 10.1093/rheumatology/39.suppl\_2.51.
   Hooper L, 2004, BRIT MED J, V329, P948, DOI 10.1136/bmj.38232.680567.EB.
   Kamath CC, 2003, VALUE HEALTH, V6, P144, DOI 10.1046/j.1524-4733.2003.00215.x.
   Kirschner N, 2008, ANN INTERN MED, V148, P956, DOI 10.7326/0003-4819-148-12-200806170-00222.
   Kristiansen Ivar Sonbo, 2002, Expert Rev Pharmacoecon Outcomes Res, V2, P229, DOI 10.1586/14737167.2.3.229.
   Laine L, 2007, LANCET, V369, P465, DOI 10.1016/S0140-6736(07)60234-7.
   Langman MJ, 1999, JAMA-J AM MED ASSOC, V282, P1929, DOI 10.1001/jama.282.20.1929.
   Latimer N, 2009, BMJ-BRIT MED J, V339, DOI 10.1136/bmj.b2538.
   Lee KKC, 2003, ALIMENT PHARM THER, V18, P217, DOI 10.1046/j.1365-2036.2003.01680.x.
   Lisse JR, 2003, ANN INTERN MED, V139, P539, DOI 10.7326/0003-4819-139-7-200310070-00005.
   Loyd M, 2007, BMC GASTROENTEROL, V7, DOI 10.1186/1471-230X-7-25.
   Maetzel A, 2003, ARTHRIT RHEUM-ARTHR, V49, P283, DOI 10.1002/art.11121.
   Maetzel A, 2001, 23 CAN COORD OFF HLT.
   Mamdani M, 2004, BRIT MED J, V328, P1415, DOI 10.1136/bmj.38068.716262.F7.
   Marshall JK, 2001, PHARMACOECONOMICS, V19, P1039, DOI 10.2165/00019053-200119100-00005.
   Moore A, 2004, PHARMACOECONOMICS, V22, P643, DOI 10.2165/00019053-200422100-00003.
   Moore GD, 2001, J HIGH ENERGY PHYS.
   Motheral BR, 1999, FORMULARY, V34, P855.
   {*}NAT I CLIN EXC, 2000, CLIN EFF COST EFF CE.
   {*}NAT I CLIN EXC, 2001, GUID US CYCL COX 2 S.
   National Institute for Clinical Excellence, 2001, GUID MAN SPONS.
   Pellissier JM, 2001, CLIN THER, V23, P1061, DOI 10.1016/S0149-2918(01)80092-8.
   Persaud N, 2006, J EVAL CLIN PRACT, V12, P450, DOI 10.1111/j.1365-2753.2006.00730.x.
   Pettitt D, 2000, RHEUMATOLOGY, V39, P33, DOI 10.1093/rheumatology/39.suppl\_2.33.
   RAFTER N, 2003, TECHNOLOGY ASSESSMEN.
   Ramey DR, 2005, CURR MED RES OPIN, V21, P715, DOI 10.1185/030079905X43686.
   Rawlins MD, 2004, BRIT MED J, V329, P224, DOI 10.1136/bmj.329.7459.224.
   Schaefer M, 2005, CURR MED RES OPIN, V21, P47, DOI 10.1185/030079904X17974.
   Sculpher MJ, 2004, HEALTH TECHNOL ASSES, V8, P1.
   Setakis E, 2008, ARTHRIT RHEUM-ARTHR, V59, P1105, DOI 10.1002/art.23925.
   SILVERSTEIN FE, 1995, ANN INTERN MED, V123, P241, DOI 10.7326/0003-4819-123-4-199508150-00001.
   Silverstein FE, 2000, JAMA-J AM MED ASSOC, V284, P1247, DOI 10.1001/jama.284.10.1247.
   Singh G, 2006, AM J MED, V119, P255, DOI 10.1016/j.amjmed.2005.09.054.
   Spiegel BMR, 2005, ARTHRIT RHEUM-ARTHR, V53, P185, DOI 10.1002/art.21065.
   Spiegel BMR, 2004, GASTROENTEROLOGY, V127, P403, DOI 10.1053/j.gastro.2004.04.020.
   Spiegel BMR, 2003, ANN INTERN MED, V138, P795, DOI 10.7326/0003-4819-138-10-200305200-00007.
   Svarvar P, 2000, RHEUMATOLOGY, V39, P43, DOI 10.1093/rheumatology/39.suppl\_2.43.
   van Staa TP, 2008, J INTERN MED, V264, P481, DOI 10.1111/j.1365-2796.2008.01991.x.
   van Staa TP, 2007, VALUE HEALTH, V10, P348, DOI 10.1111/j.1524-4733.2007.00188.x.
   Walley T, 1997, LANCET, V350, P1097, DOI 10.1016/S0140-6736(97)04248-7.
   Watson DJ, 2004, CURR MED RES OPIN, V20, P1539, DOI 10.1185/030079904X3078.
   You JHS, 2002, ALIMENT PHARM THER, V16, P2089, DOI 10.1046/j.1365-2036.2002.01376.x.
   Yun HR, 2005, RHEUMATOL INT, V25, P9, DOI 10.1007/s00296-003-0392-2.
   Zabinski RA, 2001, PHARMACOECONOMICS, V19, P49, DOI 10.2165/00019053-200119001-00004.},
Number-of-Cited-References = {66},
Times-Cited = {42},
Usage-Count-Last-180-days = {0},
Usage-Count-Since-2013 = {7},
Journal-ISO = {PLos Med.},
Doc-Delivery-Number = {536RD},
Web-of-Science-Index = {Science Citation Index Expanded (SCI-EXPANDED)},
Unique-ID = {WOS:000273060600009},
OA = {Green Accepted, Green Published, Green Submitted, gold},
DA = {2025-06-21},
}

@article{ WOS:000089716600019,
Author = {Frischer, M and Norwood, J and Heatlie, H and Millson, D and Lowdell, J
   and Hickman, M and Chapman, S and Bashford, J},
Title = {A comparison of trends in problematic drug misuse from two reporting
   systems},
Journal = {JOURNAL OF PUBLIC HEALTH MEDICINE},
Year = {2000},
Volume = {22},
Number = {3},
Pages = {362-367},
Month = {SEP},
Abstract = {Background Regional Drug Misuse Databases (RDMDs) are considered the
   main source of intelligence on problem drug takers in England.
   Originally intended to provide trend data on visible drug use, a recent
   strategic review concluded that their purpose should be to monitor
   treatment targets for the Government's latest 10 year strategy to tackle
   drug misuse. The aim of this analysis was to explore whether the General
   Practice Research Database (GPRD) could supplement RDMDs.
   Methods A retrospective analysis was carried out using the GPRD and the
   RDMD in the West Midlands from 1993 to 1997.
   Results Extrapolation of GPRD data indicates 6574 drug misusing or
   dependent diagnosed patients in primary care in 1997 compared with 3643
   clients reported by all agencies including general practitioners (GPs)
   to the RDMD, From 1993 to 1997, the RDMD notification rate fluctuated
   whereas the GPRD rate has increased steadily since 1995. Half of all
   drug misusing or dependent patients recorded on the GPRD had psychiatric
   co-morbidity and 10 per cent had been referred to hospital for a drug
   overdose.
   Conclusions As the GPRD has been unaffected by the demise of statutory
   notification of drug dependence in 1997, interpretation of trends may be
   more reliable than on the RDMD, There is also considerable potential for
   analysis of prescribing patterns, co-morbidity and drug-related
   hospitalization. As the Department of Health's Strategic Review of RDMDs
   recommends GPs as `core reporters' for providing data to the national
   system, there is a need for a strategy to ensure valid and comprehensive
   reporting from GPs.},
Publisher = {OXFORD UNIV PRESS},
Address = {GREAT CLARENDON ST, OXFORD OX2 6DP, ENGLAND},
Type = {Article},
Language = {English},
Affiliation = {Frischer, M (Corresponding Author), Univ Keele, Dept Med Management, Keele ST5 5BG, Staffs, England.
   Univ Keele, Dept Med Management, Keele ST5 5BG, Staffs, England.
   Birmingham Hlth Author, Reg Drug Misuse Database, Birmingham B16 9RG, W Midlands, England.},
DOI = {10.1093/pubmed/22.3.362},
ISSN = {0957-4832},
Keywords = {substance abuse; surveillance; general practitioners},
Keywords-Plus = {GENERAL-PRACTICE; DATABASE; UK; SURVEILLANCE; VALIDATION},
Research-Areas = {Public, Environmental \& Occupational Health},
Web-of-Science-Categories  = {Public, Environmental \& Occupational Health},
Affiliations = {Keele University},
ResearcherID-Numbers = {Hickman, Matthew/Y-2400-2019
   },
ORCID-Numbers = {Millson, David/0000-0002-7235-8314
   Hickman, Matthew/0000-0001-9864-459X},
Cited-References = {{[}Anonymous], DRUG MISUSE BRITAIN.
   {*}DEP HLTH, 1998, DRUG MIS STAT 6 MONT.
   DONMALL M, 1999, STRATEGIC DEV REGION.
   Farrell M, 1998, BMJ-BRIT MED J, V316, P1399, DOI 10.1136/bmj.316.7142.1399.
   Hickman M, 1999, J PUBLIC HEALTH MED, V21, P271, DOI 10.1093/pubmed/21.3.271.
   Hickman M, 1997, BMJ-BRIT MED J, V315, P581.
   JICK H, 1991, BRIT MED J, V302, P766, DOI 10.1136/bmj.302.6779.766.
   Martin E, 1998, BRIT J GEN PRACT, V48, P1679.
   {*}OFF NAT STAT, 1998, KEY STAT GEN PRACT 1.
   {*}OFF NAT STAT, 1996, GEN PRACT RES DAT IN.
   {*}PRES COUNC, 1998, TACKL DRUGS BUILD BE.
   RAMSEY M, 1997, DRUG MISUSE DECLARED.
   Rodríguez LAG, 1998, BRIT J CLIN PHARMACO, V45, P419.
   Tregoning D, 1998, BMJ-BRIT MED J, V316, P151.},
Number-of-Cited-References = {14},
Times-Cited = {7},
Usage-Count-Last-180-days = {0},
Usage-Count-Since-2013 = {1},
Journal-ISO = {J. Public Health Med.},
Doc-Delivery-Number = {361HA},
Web-of-Science-Index = {Science Citation Index Expanded (SCI-EXPANDED); Social Science Citation Index (SSCI)},
Unique-ID = {WOS:000089716600019},
OA = {Bronze},
DA = {2025-06-21},
}

@article{ WOS:000087342200009,
Author = {Farmer, RDT and Lawrenson, RA and Todd, JC and Williams, TJ and MacRae,
   KD and Tyrer, F and Leydon, GM},
Title = {A comparison of the risks of venous thromboembolic disease in
   association with different combined oral contraceptives},
Journal = {BRITISH JOURNAL OF CLINICAL PHARMACOLOGY},
Year = {2000},
Volume = {49},
Number = {6},
Pages = {580-590},
Month = {JUN},
Abstract = {Aims In October 1995 in response to the results of three studies, the
   Committee on the Safety of Medicines advised doctors and pharmacists
   that oral contraceptives containing desogestrel (DSG) and gestodene
   (GST) were associated with around a two-fold increase in the risk of
   thromboembolism compared with those containing other progestogens. The
   objective of this study was to estimate the risk of idiopathic venous
   thromboembolic disease (VTE) in users of combined oral contraceptives
   (COCs), to compare the risk between formulations and to examine the
   effect of using age banding as opposed to matching by exact year of
   birth.
   Methods A nested case control study was conducted using the General
   Practice Research Database. Women with a VTE event recorded between 1992
   and 1997, who were treated with an anticoagulant, from consideration of
   their prescription records were likely to have been using a COC
   prescription on the day of the event and also had no exclusion factors,
   were deemed cases. For comparison with the previous studies, two nested
   case control studies were undertaken. Study 1 used controls matched by
   practice and year of birth. Study 2 used controls matched by practice
   and within 5 years age bands.
   Results We found an incidence of idiopathic VTE amongst users of
   combined oral contraceptives of 3.8 per 10 000 exposed women years.
   Incidence rates increased markedly after 35 years of age. The nested
   case-control study using controls matched by year of birth showed no
   significant difference in risk between the major COC formulations. With
   levonorgestrel (LNG) 150 mu g and ethinyloestradiol (EE) 30 mu g as the
   reference, the adjusted ORs for GST 75 mu g and EE 30 mu g was 1.3 (95\%
   CI 0.8, 2.1), for DSG 150 mu g and EE 30 mu g it was 1.0 (95\% CI 0.7,
   1.7) and for DSG 150 mu g and EE 20 mu g it was 0.8 (95\% CI 0.4, 1.6).
   Using less rigorous matching criteria, matching controls to cases within
   5 years age bands, the ORs increased. When a mixed group of COCs,
   characterized by having LNG as the progestogen component was used as the
   reference category, there was an elevation in the ORs for the newer
   products. We found a significant association between idiopathic VTE and
   current smoking (OR 2.0 (1.4, 2.7)), BMI over 35 (OR 3.8 (1.8, 8.0)) and
   asthma (OR 1.9 (1.3, 2.9)). The OR for women who had proxy evidence of
   general ill health (indicated by the number of prescriptions issued) was
   2.2 (1.7, 3.7).
   Conclusions The results of this study indicate that a number of the
   characteristics of the women taking COCs affect the risk of VTE. There
   is no evidence to support the hypothesis that there is any difference in
   risk between COC formulations containing under 50 mu g
   ethinyloestradiol.},
Publisher = {BLACKWELL SCIENCE LTD},
Address = {P O BOX 88, OSNEY MEAD, OXFORD OX2 0NE, OXON, ENGLAND},
Type = {Article},
Language = {English},
Affiliation = {Farmer, RDT (Corresponding Author), European Inst Hlth \& Med Sci, Stirling House,Stirling Rd,Surrey Res Pk, Surrey GU2 7DJ, England.
   Univ Surrey, European Inst Hlth \& Med Sci, Guildford GU2 5RF, Surrey, England.
   London Sch Hyg \& Trop Med, Dept Epidemiol \& Populat Hlth, Canc \& Publ Hlth Unit, London WC1, England.},
DOI = {10.1046/j.1365-2125.2000.00198.x},
ISSN = {0306-5251},
Keywords = {database studies; oral contraceptives; pill scare; risk factors; venous
   thromboembolism},
Keywords-Plus = {NONFATAL VASCULAR-DISEASE; ESTROGEN; WOMEN},
Research-Areas = {Pharmacology \& Pharmacy},
Web-of-Science-Categories  = {Pharmacology \& Pharmacy},
Affiliations = {University of Surrey; University of London; London School of Hygiene \&
   Tropical Medicine},
ResearcherID-Numbers = {Leydon, Geraldine/C-4968-2011
   },
ORCID-Numbers = {Leydon, Geraldine Marie/0000-0001-5986-3300},
Cited-References = {{*}COMM SAF MED, 1995, COMB CONTR THROMB.
   FARLEY TMM, 1995, LANCET, V346, P1582.
   Farmer RDT, 1997, LANCET, V349, P83, DOI 10.1016/S0140-6736(96)07496-X.
   GERSTMAN BB, 1991, AM J EPIDEMIOL, V133, P32, DOI 10.1093/oxfordjournals.aje.a115799.
   GERSTMAN BB, 1990, INT J EPIDEMIOL, V19, P931, DOI 10.1093/ije/19.4.931.
   GUILLEBAUD J, 1995, BRIT MED J, V311, P1111, DOI 10.1136/bmj.311.7013.1111.
   HELMRICH SP, 1987, OBSTET GYNECOL, V69, P91.
   JICK H, 1991, BRIT MED J, V302, P766, DOI 10.1136/bmj.302.6779.766.
   JICK H, 1995, LANCET, V346, P1589, DOI 10.1016/S0140-6736(95)91928-7.
   JICK H, 1997, LANCET, V349, P742.
   Lewis MA, 1996, CONTRACEPTION, V54, P5, DOI 10.1016/0010-7824(96)00112-6.
   PETITTI DB, 1978, AM J EPIDEMIOL, V108, P480, DOI 10.1093/oxfordjournals.aje.a112646.
   PORTER JB, 1985, OBSTET GYNECOL, V66, P1.
   PORTER JB, 1982, OBSTET GYNECOL, V59, P299.
   Spitzer WO, 1996, BRIT MED J, V312, P83.
   Van Staa TP., 1994, PHARMACOEPIDEM DR S, V3, P15.
   VESSEY M, 1986, BRIT MED J, V292, P526, DOI 10.1136/bmj.292.6519.526.
   WEISS N, 1995, LANCET, V346, P1570, DOI 10.1016/S0140-6736(95)91921-X.
   1995, NATURE, V377, P663.},
Number-of-Cited-References = {19},
Times-Cited = {92},
Usage-Count-Last-180-days = {0},
Usage-Count-Since-2013 = {15},
Journal-ISO = {Br. J. Clin. Pharmacol.},
Doc-Delivery-Number = {319LJ},
Web-of-Science-Index = {Science Citation Index Expanded (SCI-EXPANDED)},
Unique-ID = {WOS:000087342200009},
OA = {Green Published},
DA = {2025-06-21},
}

@article{ WOS:000225250600007,
Author = {Murray, ML and de Vries, CS and Wong, ICK},
Title = {A drug utilisation study of antidepressants in children and adolescents
   using the General Practice Research Database},
Journal = {ARCHIVES OF DISEASE IN CHILDHOOD},
Year = {2004},
Volume = {89},
Number = {12},
Pages = {1098-1102},
Month = {DEC},
Abstract = {Aims: To characterise prescribing patterns of antidepressants (ATDs) to
   children and adolescents aged less than or equal to18 years in the UK.
   Methods: Subjects issued at least one ATD prescription between 1 January
   1992 and 31 December 2001 were identified from the UK General Practice
   Research Database. Prescribing patterns, annual prevalence, morbidity
   patterns, and time to discontinuation of ATD use were identified.
   Results: A total of 24 976 subjects received 93 091 prescriptions; 51
   868 (55.7\%), 38 429 (41.3\%), and 2708 (2.9\%) prescriptions were for
   tricyclic antidepressants (TCAs), selective serotonin reuptake
   inhibitors (SSRIs), and other ATDs respectively. ATD prevalence
   increased 1.7-fold from 1992 to 2001. TCA prevalence decreased by 30\%
   from 3.6 to 2.5 per 1,000; SSRI prevalence increased 10 times from 0.5
   to 4.6 per 1,000. In new ATD users aged less than or equal to10 years,
   the most common diagnosis associated with TCA use was nocturnal enuresis
   (75.1\%); in those aged greater than or equal to15 years, it was
   depression (45.8\%). Depression was also associated with SSRI use
   (69.0\%). For new users with depression, the median treatment durations
   for TCAs and SSRIs were 30 and 58 days respectively. TCA users were more
   likely to terminate treatment than SSRI users (TCAs v fluoxetine: 1.40,
   95\% CI 1.32 to 1.47; non-fluoxetine SSRIs v fluoxetine: 1.01, 95\% CI
   0.96 to 1.07).
   Conclusions: SSRIs have gained popularity for the treatment of
   depression compared with TCAs. TCAs are still used despite their lack of
   efficacy in prepubertal depression and their moderate effect in
   adolescents. However, greater than or equal to50\% of subjects
   discontinue treatment after two months, with TCA users stopping earlier
   than SSRI users.},
Publisher = {B M J PUBLISHING GROUP},
Address = {BRITISH MED ASSOC HOUSE, TAVISTOCK SQUARE, LONDON WC1H 9JR, ENGLAND},
Type = {Article},
Language = {English},
Affiliation = {Murray, ML (Corresponding Author), Univ London, Sch Pharm, Ctr Paediat Pharm Res, 29-39 Brunswick Sq, London WC1N 1AX, England.
   Univ London, Sch Pharm, Ctr Paediat Pharm Res, London WC1N 1AX, England.
   Univ Surrey, Postgrad Med Sch, Guildford GU2 7DJ, Surrey, England.
   UCL, Inst Child Hlth, London, England.},
DOI = {10.1136/adc.2004.064956},
ISSN = {0003-9888},
Keywords-Plus = {MAJOR DEPRESSIVE DISORDER; CONTROLLED-TRIAL; EFFICACY; PLACEBO;
   FLUOXETINE; SERTRALINE; TRENDS},
Research-Areas = {Pediatrics},
Web-of-Science-Categories  = {Pediatrics},
Author-Email = {macey.murray@ulsop.ac.uk},
Affiliations = {University of London; University College London; University of London
   School of Pharmacy; University of Surrey; University of London;
   University College London},
ResearcherID-Numbers = {wong, ian/A-8075-2010
   },
ORCID-Numbers = {Murray, Macey/0000-0001-6418-0854
   Wong, Ian Chi Kei/0000-0001-8242-0014},
Cited-References = {{*}BRIT MED ASS ROYA, 2003, BRIT NAT FORM SEPT 2, P186.
   {*}COMM SAF MED, SEL SER REUPT INH OV.
   Emslie GJ, 2002, J AM ACAD CHILD PSY, V41, P1205, DOI 10.1097/00004583-200210000-00010.
   HAZELL P, 2004, COCHRANE LIB.
   Hollowell J, 1997, Popul Trends, P36.
   Jick H, 2004, JAMA-J AM MED ASSOC, V292, P338, DOI 10.1001/jama.292.3.338.
   Jureidini JN, 2004, BMJ-BRIT MED J, V328, P879, DOI 10.1136/bmj.328.7444.879.
   Keller MB, 2001, J AM ACAD CHILD PSY, V40, P762, DOI 10.1097/00004583-200107000-00010.
   Linden M, 2000, J CLIN PSYCHOPHARM, V20, P523, DOI 10.1097/00004714-200010000-00005.
   March JS, 1998, JAMA-J AM MED ASSOC, V280, P1752, DOI 10.1001/jama.280.20.1752.
   Moffatt MEK, 1997, J DEV BEHAV PEDIATR, V18, P49, DOI 10.1097/00004703-199702000-00010.
   Murray ML, 2004, BMJ-BRIT MED J, V328, P524, DOI 10.1136/bmj.328.7438.524-b.
   Rushton JL, 2001, ARCH PEDIAT ADOL MED, V155, P560, DOI 10.1001/archpedi.155.5.560.
   Schirm E, 2001, PEDIATRICS, V108, DOI 10.1542/peds.108.2.e25.
   STARK P, 1985, J CLIN PSYCHIAT, V46, P53.
   Wagner KD, 2004, AM J PSYCHIAT, V161, P1079, DOI 10.1176/appi.ajp.161.6.1079.
   Wagner KD, 2003, JAMA-J AM MED ASSOC, V290, P1033, DOI 10.1001/jama.290.8.1033.
   Walkup JT, 2001, NEW ENGL J MED, V344, P1279, DOI 10.1056/NEJM200104263441703.
   Walley T, 1997, LANCET, V350, P1097, DOI 10.1016/S0140-6736(97)04248-7.
   Whittington CJ, 2004, LANCET, V363, P1341, DOI 10.1016/S0140-6736(04)16043-1.
   Wilens TE, 1996, J AM ACAD CHILD PSY, V35, P1491, DOI 10.1097/00004583-199611000-00018.
   WONG ICK, IN PRESS ARCH DIS CH.
   Zito JM, 2000, JAMA-J AM MED ASSOC, V283, P1025, DOI 10.1001/jama.283.8.1025.
   Zito JM, 2002, PEDIATRICS, V109, P721, DOI 10.1542/peds.109.5.721.},
Number-of-Cited-References = {24},
Times-Cited = {91},
Usage-Count-Last-180-days = {0},
Usage-Count-Since-2013 = {7},
Journal-ISO = {Arch. Dis. Child.},
Doc-Delivery-Number = {873AI},
Web-of-Science-Index = {Science Citation Index Expanded (SCI-EXPANDED)},
Unique-ID = {WOS:000225250600007},
OA = {Green Published, Green Submitted, Bronze},
DA = {2025-06-21},
}

@article{ WOS:000478621400007,
Author = {Hedenmalm, Karin and Blake, Kevin and Donegan, Katherine and Macia,
   Miguel-Angel and Gil, Miguel and Williams, Julie and Montero, Dolores
   and Candore, Gianmario and Morales, Daniel and Kurz, Xavier and Arlett,
   Peter},
Title = {A European multicentre drug utilisation study of the impact of
   regulatory measures on prescribing of codeine for pain in children},
Journal = {PHARMACOEPIDEMIOLOGY AND DRUG SAFETY},
Year = {2019},
Volume = {28},
Number = {8},
Pages = {1086-1096},
Month = {AUG},
Abstract = {Purpose In June 2013, following recommendations from the World Health
   Organization (WHO) and Food and Drug Administration (FDA), the European
   Medicines Agency agreed updates to the codeine product information
   regarding use for pain in children younger than 12 years and children
   undergoing tonsillectomy or adenoidectomy (TA) for obstructive sleep
   apnoea. This study was conducted to (a) assess effectiveness of these
   measures on codeine prescribing in the ``real-world{''} setting and (b)
   test feasibility of a study using a common protocol by regulators with
   access to databases. Methods The study was performed using BIFAP
   (Spain), CPRD (UK), and IMS (R) Disease Analyzer (France and Germany)
   databases. Prescribers included general practitioners (GPs) (France and
   UK), GPs and paediatricians together (Spain), and GPs, paediatricians,
   and ear, nose, and throat (ENT) specialists separately (Germany).
   Between January 2010 and June 2015, prevalence of codeine prescribing
   was obtained every 6 months, and a time series analysis (joinpoint) was
   performed. Codeine prescribing within +/- 30 days of TA was also
   identified. Furthermore, doses, durations, and prior prescribing of
   other analgesics were investigated. Results Over the 5-year period,
   codeine prescribing decreased in children younger than 12 years (by 84\%
   in France and Spain, 44\% in GP practices in Germany, and 33\% in the
   United Kingdom). The temporal pattern was compatible with the regulatory
   intervention in France and the United Kingdom, whereas a decrease
   throughout the study period was seen in Germany and Spain. Decreased
   prescribing associated with TA was suggested in ENT practices in
   Germany. Conclusions Codeine prescribing for children decreased in line
   with introduced regulatory measures. Multidatabase studies assessing
   impact of measures by EU regulators are feasible.},
Publisher = {WILEY},
Address = {111 RIVER ST, HOBOKEN 07030-5774, NJ USA},
Type = {Article},
Language = {English},
Affiliation = {Hedenmalm, K (Corresponding Author), European Med Agcy, Business Data \& Analyt Dept, 30 Churchill Pl, London E14 5EU, England.
   Hedenmalm, K (Corresponding Author), Karolinska Inst, Dept Lab Med, Stockholm, Sweden.
   Hedenmalm, Karin; Candore, Gianmario, European Med Agcy, Business Data \& Analyt Dept, 30 Churchill Pl, London E14 5EU, England.
   Blake, Kevin, European Med Agcy, Specialised Sci Disciplines Dept, London, England.
   Donegan, Katherine, Med \& Healthcare Prod Regulatory Agcy, Vigilance \& Risk Management Med, London, England.
   Macia, Miguel-Angel; Gil, Miguel; Montero, Dolores, Spanish Agcy Med \& Med Devices, Div Pharmacoepidemiol \& Pharmacovigilance, Madrid, Spain.
   Williams, Julie, Med \& Healthcare Prod Regulatory Agcy, Pharmacovigilance \& Risk Management Planning, London, England.
   Montero, Dolores, Agencia Espanola Medicamentos \& Prod Sanitarios, Spanish Med \& Med Devices Agcy, Madrid, Spain.
   Morales, Daniel; Kurz, Xavier; Arlett, Peter, European Med Agcy, Pharmacovigilance \& Epidemiol Dept, London, England.},
DOI = {10.1002/pds.4836},
ISSN = {1053-8569},
EISSN = {1099-1557},
Keywords = {children; codeine; drug utilization; pharmacoepidemiology; risk
   minimization measures},
Keywords-Plus = {TONSILLECTOMY; MANAGEMENT; GUIDELINES; SURGERY; RISK},
Research-Areas = {Public, Environmental \& Occupational Health; Pharmacology \& Pharmacy},
Web-of-Science-Categories  = {Public, Environmental \& Occupational Health; Pharmacology \& Pharmacy},
Author-Email = {karin.hedenmalm@ema.europa.eu},
Affiliations = {The Medicines \& Healthcare Products Regulatory Agency; The Medicines \&
   Healthcare Products Regulatory Agency},
ORCID-Numbers = {Macia-Martinez, Miguel-Angel/0000-0002-1471-4376
   Donegan, Katherine/0000-0002-3488-9130
   Hedenmalm, Karin/0000-0002-9544-9163},
Cited-References = {Alm F, 2017, INT J PEDIATR OTORHI, V101, P123, DOI 10.1016/j.ijporl.2017.07.040.
   Anderson BJ, 2013, ARCH DIS CHILD, V98, P986, DOI 10.1136/archdischild-2013-304974.
   {[}Anonymous], 2017, FDA DRUG SAF COMM FD.
   {[}Anonymous], UN REP 18 EXP COM SE.
   {[}Anonymous], EMA6974842012.
   {[}Anonymous], 2012, CAN PHARM J.
   {[}Anonymous], EMEAH311342 COMM PRA.
   {[}Anonymous], COM EV RISQ MAT PHAR.
   {[}Anonymous], CONNEXION 0713.
   {[}Anonymous], GUID ADM COD ALT OP.
   {[}Anonymous], DRUG SAF COMM SAF RE.
   {[}Anonymous], 2017, Joinpoint Regression Program. Version 5.3.0-Statistical Methodology and Applications Branch.
   {[}Anonymous], COD AN RESTR US CHIL.
   {[}Anonymous], MEDPROD CONT CONT CO.
   {[}Anonymous], COD CONT PAIN REL CH.
   {[}Anonymous], INFORM IQVIA IMS HLT.
   {[}Anonymous], EMA3502592013.
   {[}Anonymous], COD RESTR COM AN PED.
   {[}Anonymous], 2013, RESTR US COD PAIN RE.
   {[}Anonymous], pharmacological treatment with sglt-2 inhibitor molecules in the light of current guidelines for.
   {[}Anonymous], MED BAS TETR ALM RAN.
   {[}Anonymous], NAT RIKTL FARM BEH S.
   {[}Anonymous], 2015, EMA5084872014, P1.
   {[}Anonymous], MED CONT DICL HYDR C.
   {[}Anonymous], MEDICAL GENETICS SUM.
   {[}Anonymous], COD US CERT CHILDR T.
   {[}Anonymous], COD GEN POL PAED DEA.
   Arlett P, 2014, NAT REV DRUG DISCOV, V13, P395, DOI 10.1038/nrd3713-c1.
   Becher H, 2009, INT J CLIN PHARM TH, V47, P617.
   Bedson J, 2013, EUR J PAIN, V17, P434, DOI 10.1002/j.1532-2149.2012.00189.x.
   Benini F, 2014, ITAL J PEDIATR, V40, DOI 10.1186/1824-7288-40-16.
   Chidambaran V, 2017, CURR OPIN ANESTHESIO, V30, P349, DOI 10.1097/ACO.0000000000000455.
   Chua KP, 2017, PEDIATRICS, V140, DOI 10.1542/peds.2017-1765.
   Constant I, 2014, EUR ANN OTORHINOLARY, V131, P233, DOI 10.1016/j.anorl.2014.06.001.
   Fay MP, 2006, BIOMETRICS, V62, P847, DOI 10.1111/j.1541-0420.2006.00528.x.
   Fleming Marc L, 2014, J Pain Palliat Care Pharmacother, V28, P251, DOI 10.3109/15360288.2014.938888.
   Fredheim OMS, 2017, TIDSSKR NORSKE LAEGE, V137, P881, DOI 10.4045/tidsskr.16.0717.
   Friedrichsdorf Stefan J, 2013, J Opioid Manag, V9, P151, DOI 10.5055/jom.2013.0156.
   Goedecke T, 2018, BRIT J CLIN PHARMACO, V84, P419, DOI 10.1111/bcp.13469.
   Goldman JL, 2018, LARYNGOSCOPE, V128, P264, DOI 10.1002/lary.26719.
   He Ting, 2018, J Pediatr Pharmacol Ther, V23, P293, DOI 10.5863/1551-6776-23.4.293.
   Herrett E, 2015, INT J EPIDEMIOL, V44, P827, DOI 10.1093/ije/dyv098.
   Ingelman-Sundberg M, 2005, PHARMACOGENOMICS J, V5, P6, DOI 10.1038/sj.tpj.6500285.
   Kim HJ, 2000, STAT MED, V19, P335, DOI 10.1002/(SICI)1097-0258(20000215)19:3<335::AID-SIM336>3.3.CO;2-Q.
   Magos TA, 2014, CLIN OTOLARYNGOL, V39, P69, DOI 10.1111/coa.12216.
   Palanisamy A, 2014, ANAESTHESIA, V69, P655, DOI 10.1111/anae.12716.
   Racoosin JA, 2013, NEW ENGL J MED, V368, P2155, DOI 10.1056/NEJMp1302454.
   Salvador Rosa A, 2002, Aten Primaria, V30, P655.
   Tan KW, 2014, ANAESTHESIA, V69, P1179, DOI 10.1111/anae.12836.
   Tremlett MR, 2013, PEDIATR ANESTH, V23, P677, DOI 10.1111/pan.12190.
   Wong Cecile, 2012, Can Pharm J (Ott), V145, P222, DOI 10.3821/145.5.cpj222.
   Woolf AD, 2014, PEDIATRICS, V133, pE1354, DOI 10.1542/peds.2013-4057.
   Yellon RF, 2014, LARYNGOSCOPE, V124, P1737, DOI 10.1002/lary.24599.},
Number-of-Cited-References = {53},
Times-Cited = {16},
Usage-Count-Last-180-days = {0},
Usage-Count-Since-2013 = {3},
Journal-ISO = {Pharmacoepidemiol. Drug Saf.},
Doc-Delivery-Number = {IN4BY},
Web-of-Science-Index = {Science Citation Index Expanded (SCI-EXPANDED)},
Unique-ID = {WOS:000478621400007},
OA = {Green Published, hybrid},
DA = {2025-06-21},
}

@article{ WOS:001197490100001,
Author = {Hatam, Sara and Scully, Sean Timothy and Cook, Sarah and Evans, Hywel
   and Hume, Alastair and Kallis, Constantinos and Farr, Ian and Orton,
   Chris and Sheikh, Aziz and Quint, Jennifer K.},
Title = {A Harmonised Approach to Curating Research-Ready Datasets for Asthma,
   Chronic Obstructive Pulmonary Disease (COPD) and Interstitial Lung
   Disease (ILD) in England, Wales and Scotland Using Clinical Practice
   Research Datalink (CPRD), Secure Anonymised Information Linkage (SAIL)
   Databank and DataLoch},
Journal = {CLINICAL EPIDEMIOLOGY},
Year = {2024},
Volume = {16},
Abstract = {Background: Electronic healthcare records (EHRs) are an important
   resource for health research that can be used to improve patient
   outcomes in chronic respiratory diseases. However, consistent approaches
   in the analysis of these datasets are needed for coherent messaging, and
   when undertaking comparative studies across different populations.
   Methods and Results: We developed a harmonised curation approach to
   generate comparable patient cohorts for asthma, chronic obstructive
   pulmonary disease (COPD) and interstitial lung disease (ILD) using
   datasets from within Clinical Practice Research Datalink (CPRD; for
   England), Secure Anonymised Information Linkage (SAIL; for Wales) and
   DataLoch (for Scotland) by defining commonly derived variables
   consistently between the datasets. By working in parallel on the
   curation methodology used for CPRD, SAIL and DataLoch for asthma, COPD
   and ILD, we were able to highlight key differences in coding and
   recording between the databases and identify solutions to enable valid
   comparisons. Conclusion: Codelists and metadata generated have been made
   available to help re-create the asthma, COPD and ILD cohorts in CPRD,
   SAIL and DataLoch for different time periods, and provide a starting
   point for the curation of respiratory datasets in other EHR databases,
   expediting further comparable respiratory research.},
Publisher = {DOVE MEDICAL PRESS LTD},
Address = {PO BOX 300-008, ALBANY, AUCKLAND 0752, NEW ZEALAND},
Type = {Article},
Language = {English},
Affiliation = {Quint, JK (Corresponding Author), Imperial Coll London, Sch Publ Hlth, London, England.
   Hatam, Sara; Sheikh, Aziz, Univ Edinburgh, Usher Inst, Edinburgh, Scotland.
   Scully, Sean Timothy; Evans, Hywel; Farr, Ian; Orton, Chris, Swansea Univ, Med Sch, Populat Data Sci, Swansea, Wales.
   Cook, Sarah; Kallis, Constantinos; Quint, Jennifer K., Imperial Coll London, Sch Publ Hlth, London, England.
   Hume, Alastair, Univ Edinburgh, EPCC, Edinburgh, Scotland.},
DOI = {10.2147/CLEP.S437937},
ISSN = {1179-1349},
Keywords = {COPD; asthma; ILD; HER; harmonisation; data curation},
Keywords-Plus = {SOCIOECONOMIC-STATUS; PRIMARY-CARE; FIBROSIS},
Research-Areas = {Public, Environmental \& Occupational Health},
Web-of-Science-Categories  = {Public, Environmental \& Occupational Health},
Author-Email = {j.quint@imperial.ac.uk},
Affiliations = {University of Edinburgh; Swansea University; Imperial College London;
   University of Edinburgh},
ResearcherID-Numbers = {Cook, Sarah/KUF-0159-2024
   quint, jennifer/ABE-3384-2020
   Sheikh, Aziz/D-2818-2009
   Evans, Hywel/JAO-0282-2023
   },
ORCID-Numbers = {Kallis, Constantinos/0000-0003-0866-5421
   Cook, Sarah/0000-0003-1250-2967},
Funding-Acknowledgement = {BREATHE-The Health Data Research Hub for Respiratory Health
   {[}MC\_PC\_19004]; UK Research and Innovation Industrial Strategy
   Challenge Fund; Medical Research Council; NIHR Imperial Biomedical
   Research Centre (BRC)},
Funding-Text = {This work is supported by BREATHE-The Health Data Research Hub for
   Respiratory Health (MC\_PC\_19004) . BREATHE is funded through the UK
   Research and Innovation Industrial Strategy Challenge Fund with
   additional support from the Medical Research Council and delivered
   through Health Data Research UK. Infrastructure support for this
   research was provided by the NIHR Imperial Biomedical Research Centre
   (BRC) .},
Cited-References = {All Party Parliamentary Group on Respiratory Health, 2014, Report on inquiry into respiratory deaths.
   Bhaskaran K, 2013, BMJ OPEN, V3, DOI 10.1136/bmjopen-2013-003389.
   British Lung Foundation, 2023, Asthma Statistics.
   Chief Medical Officer, 2004, Annual Report.
   Clinical Practice Research Datalink, 2022, CPRD Aurum February 2022.
   Cottin V, 2022, FRONT MED-LAUSANNE, V9, DOI 10.3389/fmed.2022.799912.
   DataLoch, About the Data.
   Devereux G, 2006, BRIT MED J, V332, P1142, DOI 10.1136/bmj.332.7550.1142.
   European Medicines Agency, SCI MED HLTH.
   Ford DV, 2009, BMC HEALTH SERV RES, V9, DOI 10.1186/1472-6963-9-157.
   Gayle A, 2022, BJGP OPEN, V6, DOI 10.3399/BJGPO.2022.0060.
   Gershon AS, 2012, COPD, V9, P216, DOI 10.3109/15412555.2011.648030.
   GSS Harmonisation Team, 2011, Ethnicity harmonised standard.
   Halpin David M G, 2006, Proc Am Thorac Soc, V3, P619, DOI 10.1513/pats.200603-093SS.
   Hancox RJ, 2004, THORAX, V59, P376, DOI 10.1136/thx.2003.010363.
   Herrett E, 2015, INT J EPIDEMIOL, V44, P827, DOI 10.1093/ije/dyv098.
   Hutchinson J, 2015, EUR RESPIR J, V46, P795, DOI 10.1183/09031936.00185114.
   Jones K H, 2019, Int J Popul Data Sci, V4, P1134, DOI 10.23889/ijpds.v4i2.1134.
   Kaul B, 2021, FRONT MED-LAUSANNE, V8, DOI 10.3389/fmed.2021.751181.
   Kawano-Dourado L, 2021, EUR RESPIR REV, V30, DOI 10.1183/16000617.0105-2021.
   Lewis JD, 2005, PHARMACOEPIDEM DR S, V14, P443, DOI 10.1002/pds.1115.
   Lyons RA, 2009, BMC MED INFORM DECIS, V9, DOI 10.1186/1472-6947-9-3.
   Mathur R, 2014, J PUBLIC HEALTH-UK, V36, P684, DOI 10.1093/pubmed/fdt116.
   Momtazmanesh S, 2023, ECLINICALMEDICINE, V59, DOI 10.1016/j.eclinm.2023.101936.
   Morgan A, 2023, BMC PULM MED, V23, DOI 10.1186/s12890-023-02550-0.
   NHS Digital, 2021, About the Quality and Outcomes Framework (QOF).
   NHS Digital, Read Codes.
   Nissen F, 2017, BMJ OPEN, V7, DOI 10.1136/bmjopen-2017-017474.
   QUANJER PH, 1993, EUR RESPIR J, V6, P5, DOI 10.1183/09041950.005s1693.
   Quint JK, 2014, BMJ OPEN, V4, DOI 10.1136/bmjopen-2014-005540.
   Sahni S, 2017, ADV RESPIR MED, V85, P97, DOI 10.5603/ARM.2017.0016.
   Salciccioli JD, 2022, ERJ OPEN RES, V8, DOI 10.1183/23120541.00058-2022.
   Schyllert C, 2020, ERJ OPEN RES, V6, DOI 10.1183/23120541.00258-2019.
   Stone PW, 2023, INT J CHRONIC OBSTR, V18, P1565, DOI 10.2147/COPD.S411739.
   Strongman H, 2018, ADV THER, V35, P724, DOI 10.1007/s12325-018-0693-1.
   Whittaker H, 2023, Investigating the impact of using definitions of exacerbations of COPD of varying validity on study findings in routinely collected electronic healthcare records.
   Whittaker HR, 2021, PRAGMAT OBS RES, V12, P119, DOI 10.2147/POR.S319965.},
Number-of-Cited-References = {37},
Times-Cited = {4},
Usage-Count-Last-180-days = {0},
Usage-Count-Since-2013 = {2},
Journal-ISO = {Clin. Epidemiol.},
Doc-Delivery-Number = {MZ6G4},
Web-of-Science-Index = {Science Citation Index Expanded (SCI-EXPANDED)},
Unique-ID = {WOS:001197490100001},
OA = {Green Published, gold},
DA = {2025-06-21},
}

@article{ WOS:001106650400001,
Author = {Tse, Gary and Emmanuel, Benjamin and Ariti, Cono and Bafadhel, Mona and
   Papi, Alberto and Carter, Victoria and Zhou, Jiandong and Skinner, Derek
   and Xu, Xiao and Muellerova, Hana and Price, David},
Title = {A Long-Term Study of Adverse Outcomes Associated With Oral
   Corticosteroid Use in COPD},
Journal = {INTERNATIONAL JOURNAL OF CHRONIC OBSTRUCTIVE PULMONARY DISEASE},
Year = {2023},
Volume = {18},
Pages = {2565-2580},
Abstract = {Background: Oral corticosteroids (OCS) are often prescribed for chronic
   obstructive pulmonary disease (COPD) exacerbations.Methods: This
   observational, individually matched historical cohort study used
   electronic medical records (1987-2019) from the UK Clinical Practice
   Research Datalink linked to English Hospital Episode Statistics (HES) to
   evaluate adverse outcomes in patients with COPD who used OCS (OCS
   cohort) and those not exposed to OCS (non-OCS cohort). Risk of 17
   adverse outcomes was estimated using proportional hazard
   regression.Results: Of 323,722 patients, 106,775 (33.0\%) had
   COPD-related OCS prescriptions. Of the 106,775 patients in the overall
   cohort, 58,955 had HES linkage and were eligible for inclusion in the
   OCS cohort. The individual matching process identified 53,299 pairs of
   patients to form the OCS and non-OCS cohorts. Median follow-up
   post-index was 6.9 years (OCS cohort) and 5.4 years (non-OCS cohort).
   Adjusted risk of multiple adverse outcomes was higher for the OCS cohort
   versus the non-OCS cohort, including osteoporosis with/without fractures
   (adjusted hazard ratio {[}aHR] 1.80; 95\% confidence interval {[}CI]
   1.70-1.92), type 2 diabetes mellitus (aHR 1.44; 95\% CI 1.37-1.51),
   cardiovascular/cerebro-vascular disease (aHR 1.26; 95\% CI 1.21-1.30),
   and all-cause mortality (aHR 1.04; 95\% CI 1.02-1.07). In the OCS
   cohort, risk of most adverse outcomes increased with increasing
   categorized cumulative OCS dose. For example, risk of
   cardiovascular/cerebrovascular disease was 34\% higher in the 1.0-<2.5 g
   group versus the <0.5 g group (HR 1.34; 95\% CI 1.26-1.42). Conclusion:
   Any OCS use was associated with higher risk of adverse outcomes in
   patients with COPD, with risk generally increasing with greater
   cumulative OCS dose.},
Publisher = {DOVE MEDICAL PRESS LTD},
Address = {PO BOX 300-008, ALBANY, AUCKLAND 0752, NEW ZEALAND},
Type = {Article},
Language = {English},
Affiliation = {Price, D (Corresponding Author), Observat \& Pragmat Res Inst, 22 Sin Ming Lane 06-76, Midview City 573969, Singapore.
   Tse, Gary; Ariti, Cono; Carter, Victoria; Zhou, Jiandong; Skinner, Derek; Price, David, Observat \& Pragmat Res Inst, Singapore, Singapore.
   Tse, Gary, Hong Kong Metropolitan Univ, Sch Nursing \& Hlth Studies, Hong Kong, Peoples R China.
   Emmanuel, Benjamin; Xu, Xiao, AstraZeneca, Gaithersburg, MD USA.
   Bafadhel, Mona, Kings Coll London, Fac Life Sci \& Med, Sch Immunol \& Microbial Sci, Dept Immunobiol, London, England.
   Papi, Alberto, Univ Ferrara, Dept Translat Med, Resp Med, I-44121 Ferrara, Italy.
   Muellerova, Hana, AstraZeneca, Cambridge, England.
   Price, David, Univ Aberdeen, Ctr Acad Primary Care, Div Appl Hlth Sci, Aberdeen, Scotland.
   Price, David, Observat \& Pragmat Res Inst, 22 Sin Ming Lane 06-76, Midview City 573969, Singapore.},
DOI = {10.2147/COPD.S433326},
ISSN = {1178-2005},
Keywords = {chronic obstructive pulmonary disease; cohort study; COPD;
   corticosteroids; observational; primary care},
Keywords-Plus = {OBSTRUCTIVE PULMONARY-DISEASE; FRACTURE RISK; EXACERBATIONS;
   GLUCOCORTICOIDS; PREDNISONE; MORTALITY; ASTHMA; CARE},
Research-Areas = {Respiratory System},
Web-of-Science-Categories  = {Respiratory System},
Author-Email = {dprice@opri.sg},
Affiliations = {Hong Kong Metropolitan University; AstraZeneca; University of London;
   King's College London; University of Ferrara; AstraZeneca; University of
   Aberdeen},
ResearcherID-Numbers = {Bafadhel, Mona/ABB-1170-2021
   Zhou, Jiandong/JXL-8570-2024
   Papi, alberto/AAC-1888-2019
   Tse, Gary/P-1171-2015
   },
ORCID-Numbers = {Mullerova, Hana/0000-0002-0949-0101
   Bafadhel, Mona/0000-0002-9993-2478
   Tse, Gary/0000-0001-5510-1253
   PAPI, ALBERTO/0000-0002-6924-4500},
Funding-Acknowledgement = {AstraZeneca},
Funding-Text = {This study was sponsored by AstraZeneca. All authors, including those
   employed by the funder of the study, were involved in the interpretation
   of data, and writing or revising the report, had final responsibility
   for the decision to submit for publication, and take responsibility for
   the integrity of the data and the accuracy of the data analysis.},
Cited-References = {Aaron SD, 2003, NEW ENGL J MED, V348, P2618, DOI 10.1056/NEJMoa023161.
   Abroug F, 2014, EUR RESPIR J, V43, P717, DOI 10.1183/09031936.00002913.
   Alía I, 2011, ARCH INTERN MED, V171, P1939, DOI 10.1001/archinternmed.2011.530.
   André S, 2019, PULMONOLOGY, V25, P168, DOI 10.1016/j.pulmoe.2018.09.006.
   Asthma and Lung UK, 2022, Managing COPD flare-ups.
   Austin PC, 2009, STAT MED, V28, P3083, DOI 10.1002/sim.3697.
   Bazell C, 2022, INT J CHRONIC OBSTR, V17, P2635, DOI 10.2147/COPD.S373590.
   Coughlan T, 2014, CLIN MED, V14, P187, DOI 10.7861/clinmedicine.14-2-187.
   Crowley K, 2011, NEUROPSYCHOL REV, V21, P41, DOI 10.1007/s11065-010-9154-6.
   Delmestri A, 2020, INT J MED INFORM, V136, DOI 10.1016/j.ijmedinf.2019.104038.
   DeTora LM, 2022, ANN INTERN MED, V175, P1298, DOI 10.7326/M22-1460.
   Global Initiative for Chronic Obstructive Lung Disease, 2023, GOLD Report. Global strategy for prevention, diagnosis and management of COPD.
   Heatley H, 2022, THORAX, DOI 10.1136/thorax-2022-219642.
   Herrett E, 2015, INT J EPIDEMIOL, V44, P827, DOI 10.1093/ije/dyv098.
   Hurst JR, 2022, RESP RES, V23, DOI 10.1186/s12931-022-02123-5.
   Ji Zichen, 2022, Open Respir Arch, V4, P100191, DOI 10.1016/j.opresp.2022.100191.
   Kerkhof M, 2020, ERJ OPEN RES, V6, DOI 10.1183/23120541.00188-2020.
   Kerkhof M, 2015, INT J CHRONIC OBSTR, V10, P2439, DOI 10.2147/COPD.S94259.
   Lipson DA, 2018, NEW ENGL J MED, V378, P1671, DOI 10.1056/NEJMoa1713901.
   Maltais F, 2002, AM J RESP CRIT CARE, V165, P698, DOI 10.1164/ajrccm.165.5.2109093.
   Martinez FJ, 2021, AM J RESP CRIT CARE, V203, P553, DOI 10.1164/rccm.202006-2618OC.
   Medicines and Healthcare products Regulatory Agency and the National Institute for Health Research, 2023, Clinical Practice Research Datalink.
   Morgan AD, 2018, THER ADV RESPIR DIS, V12, DOI 10.1177/1753465817750524.
   National Institute for Health and Care Excellence, 2018, NICE guideline No.115.
   National Institute for Health and Care Excellence, 2021, HEART.
   Niewoehner DE, 1999, NEW ENGL J MED, V340, P1941, DOI 10.1056/NEJM199906243402502.
   Padmanabhan S, 2019, EUR J EPIDEMIOL, V34, P91, DOI 10.1007/s10654-018-0442-4.
   Price D, 2020, AM J RESP CRIT CARE, V201.
   Price DB, 2018, J ASTHMA ALLERGY, V11, P193, DOI 10.2147/JAA.S176026.
   Rabe KF, 2020, NEW ENGL J MED, V383, P35, DOI 10.1056/NEJMoa1916046.
   Raherison C, 2009, EUR RESPIR REV, V18, P213, DOI 10.1183/09059180.00003609.
   Robinson F, 2020, PRIMARY CARE RESP UP, P41.
   Rodgers JL, 2019, J CARDIOVASC DEV DIS, V6, DOI 10.3390/jcdd6020019.
   Roland M, 2004, NEW ENGL J MED, V351, P1448, DOI 10.1056/NEJMhpr041294.
   Schols AMWJ, 2001, EUR RESPIR J, V17, P337, DOI 10.1183/09031936.01.17303370.
   Sivapalan P, 2019, BMJ OPEN RESPIR RES, V6, DOI 10.1136/bmjresp-2019-000407.
   Souverein PC, 2004, HEART, V90, P859, DOI 10.1136/hrt.2003.020180.
   Sullivan PW, 2018, J ALLERGY CLIN IMMUN, V141, P110, DOI 10.1016/j.jaci.2017.04.009.
   van der Maarel-Wierink CD, 2011, J AM MED DIR ASSOC, V12, P344, DOI 10.1016/j.jamda.2010.12.099.
   van Staa TP, 2000, RHEUMATOLOGY, V39, P1383, DOI 10.1093/rheumatology/39.12.1383.
   Voorham J, 2021, THORAX, V76, pA21, DOI 10.1136/thorax-2020-BTSabstracts.35.
   Voorham J, 2019, ALLERGY, V74, P273, DOI 10.1111/all.13556.
   Waljee AK, 2017, BMJ-BRIT MED J, V357, DOI 10.1136/bmj.j1415.
   Walters JAE, 2014, COCHRANE DB SYST REV, DOI 10.1002/14651858.CD001288.pub4.
   Wedzicha JA, 2017, EUR RESPIR J, V49, DOI 10.1183/13993003.00791-2016.
   Wedzicha JA, 2015, ANN AM THORAC SOC, V12, pS157, DOI 10.1513/AnnalsATS.201507-427AW.},
Number-of-Cited-References = {46},
Times-Cited = {14},
Usage-Count-Last-180-days = {0},
Usage-Count-Since-2013 = {1},
Journal-ISO = {Int. J. Chronic Obstr. Pulm. Dis.},
Doc-Delivery-Number = {Y6WS5},
Web-of-Science-Index = {Science Citation Index Expanded (SCI-EXPANDED)},
Unique-ID = {WOS:001106650400001},
OA = {Green Published, gold},
DA = {2025-06-21},
}

@article{ WOS:000945977800017,
Author = {Yang, Fei and Meng, Tong and Torben-Nielsen, Ben and Magnus, Carsten and
   Liu, Chuang and Dejean, Emilie},
Title = {A machine learning approach to support triaging of primary versus
   secondary headache patients using complete blood count},
Journal = {PLOS ONE},
Year = {2023},
Volume = {18},
Number = {3},
Month = {MAR 6},
Abstract = {Headaches account for up to 4.5\% of emergency department visits, where
   they present a significant diagnostic challenge. While primary headaches
   are benign, secondary headaches can be life-threatening. It is essential
   to rapidly differentiate between primary and secondary headaches as the
   latter require immediate diagnostic work-up. Current assessment relies
   on subjective measures; time constraints can result in overuse of
   diagnostic neuroimaging, prolonging diagnosis, and adding to economic
   burden. There is therefore an unmet need for a time- and cost-efficient,
   quantitative triaging tool to guide further diagnostic testing. Routine
   blood tests may provide important diagnostic and prognostic biomarkers
   indicating underlying headache causes. In this retrospective study
   (approved by the UK Medicines and Healthcare products Regulatory Agency
   Independent Scientific Advisory Committee for Clinical Practice Research
   Datalink (CPRD) research {[}20\_000173]), UK CPRD real-world data from
   patients (n = 121,241) presenting with headache from 1993-2021 were used
   to generate a predictive model based on a machine learning (ML) approach
   for primary versus secondary headaches. A ML-based predictive model was
   constructed using two different methods (logistic regression and random
   forest) and the following predictors were evaluated: ten standard
   measurements of complete blood count (CBC) test, 19 ratios of the ten
   CBC test parameters, and patient demographic and clinical
   characteristics. The model's predictive performance was assessed using a
   set of cross-validated model performance metrics. The final predictive
   model showed modest predictive accuracy using the random forest method
   (balanced accuracy: 0.7405). The sensitivity, specificity, false
   negative rate (incorrect prediction of secondary headache as primary
   headache), and false positive rate (incorrect prediction of primary
   headache as secondary headache) were 58\%, 90\%, 10\%, and 42\%,
   respectively. The ML-based prediction model developed could provide a
   useful time- and cost-effective quantitative clinical tool to facilitate
   the triaging of patients presenting to the clinic with headache.},
Publisher = {PUBLIC LIBRARY SCIENCE},
Address = {1160 BATTERY STREET, STE 100, SAN FRANCISCO, CA 94111 USA},
Type = {Article},
Language = {English},
Affiliation = {Yang, F (Corresponding Author), F Hoffmann La Roche \& Cie AG, Roche Informat Solut, Basel, Switzerland.
   Yang, Fei; Torben-Nielsen, Ben; Magnus, Carsten, F Hoffmann La Roche \& Cie AG, Roche Informat Solut, Basel, Switzerland.
   Meng, Tong, Roche Mol Syst, Santa Clara, CA USA.
   Liu, Chuang, F Hoffmann La Roche \& Cie AG, Prod Dev Data \& Stat Sci, Real World Data Enabling Platform, Basel, Switzerland.
   Dejean, Emilie, Roche Diagnost Int Ltd, Rotkreuz, Switzerland.},
DOI = {10.1371/journal.pone.0282237},
Article-Number = {e0282237},
ISSN = {1932-6203},
Keywords-Plus = {DIAGNOSTIC-VALUE; LEUKOCYTOSIS; MANAGEMENT; RATIO},
Research-Areas = {Science \& Technology - Other Topics},
Web-of-Science-Categories  = {Multidisciplinary Sciences},
Author-Email = {terry.yangfei@gmail.com},
Affiliations = {Roche Holding; Roche Holding; Roche Holding USA; Roche Holding; Roche
   Holding},
Funding-Acknowledgement = {Roche Diagnostics International Ltd (Rotkreuz, Switzerland)},
Funding-Text = {The study and third-party medical writing assistance was funded by Roche
   Diagnostics International Ltd (Rotkreuz, Switzerland). The funder (Roche
   Diagnostics International Ltd) through its employees at the time of the
   study (FY, TM, BT-N, CM, CL, and ED) had an active role in the design
   and conduct of the study; management, analysis, and interpretation of
   the data; preparation and review of the manuscript; and decision to
   submit the manuscript for publication.},
Cited-References = {Ahmed F, 2012, BRIT J PAIN, V6, P124, DOI 10.1177/2049463712459691.
   {[}Anonymous], 2022, The R Project for Statistical Computing..
   British Association for the Study of Headaches (BASH), HEAD CTR.
   Bsner S, 2014, BRIT J GEN PRACT, V64, pE532, DOI 10.3399/bjgp14X681325.
   Buitinck L., 2013, EUROPEAN C MACHINE L.
   Callaghan BC, 2014, JAMA INTERN MED, V174, P819, DOI 10.1001/jamainternmed.2014.173.
   Cerbo Rosanna, 2005, J Headache Pain, V6, P287, DOI 10.1007/s10194-005-0210-1.
   Doretti A, 2019, J HEADACHE PAIN, V20, DOI 10.1186/s10194-019-1053-5.
   Edlow JA, 2008, ANN EMERG MED, V52, P407, DOI 10.1016/j.annemergmed.2008.07.001.
   Eryigit U, 2017, AM J EMERG MED, V35, P1276, DOI 10.1016/j.ajem.2017.03.063.
   Evans RW, 1996, NEUROL CLIN, V14, P1, DOI 10.1016/S0733-8619(05)70240-1.
   Friedman BW, 2011, CURR PAIN HEADACHE R, V15, P302, DOI 10.1007/s11916-011-0189-z.
   Guyon I, 2002, MACH LEARN, V46, P389, DOI 10.1023/A:1012487302797.
   Herrett E, 2015, INT J EPIDEMIOL, V44, P827, DOI 10.1093/ije/dyv098.
   Holle D, 2013, THER ADV NEUROL DISO, V6, P369, DOI 10.1177/1756285613489765.
   Hunter JD, 2007, COMPUT SCI ENG, V9, P90, DOI 10.1109/MCSE.2007.55.
   Kamisli O, 2013, CLIN APPL THROMB-HEM, V19, P29, DOI 10.1177/1076029612453196.
   Karabulut KU, 2016, ANN MED SURG, V10, P52, DOI 10.1016/j.amsu.2016.07.023.
   Kilic TY, 2017, TURK J EMERG MED, V17, P128, DOI 10.1016/j.tjem.2017.07.003.
   Knox J, 2012, Acute Med, V11, P144.
   Ma I, 2019, DATA BRIEF, V23, DOI 10.1016/j.dib.2019.103748.
   Marcolini E, 2019, WEST J EMERG MED, V20, P203, DOI 10.5811/westjem.2019.1.37352.
   McGirt MJ, 2003, J NEUROSURG, V98, P1222, DOI 10.3171/jns.2003.98.6.1222.
   Medicines Healthcare products Regulatory Agency, 2022, NATL I HLTH CARE RES.
   Medicines Healthcare products Regulatory Agency, 2021, NATL I HLTH CARE RES.
   Moeller JJ, 2008, CAN J NEUROL SCI, V35, P335, DOI 10.1017/S0317167100008921.
   Munoz-Ceron J, 2019, PLOS ONE, V14, DOI 10.1371/journal.pone.0208728.
   Muthukrishnan R, 2016, 2016 IEEE INTERNATIONAL CONFERENCE ON ADVANCES IN COMPUTER APPLICATIONS (ICACA), P18, DOI 10.1109/ICACA.2016.7887916.
   Olesen J, 2018, CEPHALALGIA, V38, P1, DOI 10.1177/0333102417738202.
   PARKINSON D, 1984, SURG NEUROL, V21, P132, DOI 10.1016/0090-3019(84)90330-6.
   Pedregosa F, 2011, J MACH LEARN RES, V12, P2825.
   Ridsdale L, 2008, BRIT J GEN PRACT, V58, P478, DOI 10.3399/bjgp08X319440.
   The Comprehensive R Archive Network, 2022, SCAL ROB EST HIGH BR.
   Wolf A, 2019, INT J EPIDEMIOL, V48, P1740, DOI 10.1093/ije/dyz034.},
Number-of-Cited-References = {34},
Times-Cited = {5},
Usage-Count-Last-180-days = {0},
Usage-Count-Since-2013 = {6},
Journal-ISO = {PLoS One},
Doc-Delivery-Number = {9R9OS},
Web-of-Science-Index = {Science Citation Index Expanded (SCI-EXPANDED)},
Unique-ID = {WOS:000945977800017},
OA = {gold, Green Published},
DA = {2025-06-21},
}

@article{ WOS:001135791200001,
Author = {Chaudhry, Umar A. R. and Carey, Iain M. and Critchley, Julia A. and
   DeWilde, Stephen and Limb, Elizabeth S. and Bowen, Liza and Panahloo,
   Arshia and Cook, Derek G. and Whincup, Peter H. and Harris, Tess},
Title = {A matched cohort study evaluating the risks of infections in people with
   type 1 diabetes and their associations with glycated haemoglobin},
Journal = {DIABETES RESEARCH AND CLINICAL PRACTICE},
Year = {2024},
Volume = {207},
Month = {JAN},
Abstract = {Aims: People with type 1 diabetes (T1D) have raised infection rates
   compared to those without, but how these risks vary by age, sex and
   ethnicity, or by glycated haemoglobin (HbA1c), remain uncertain.Methods:
   33,829 patients with T1D in Clinical Practice Research Datalink on
   01/01/2015 were age-sex-ethnicity matched to two non-diabetes patients.
   Infections were collated from primary care and linked hospitalisation
   records during 2015-2019, and incidence rate ratios (IRRs) were
   estimated versus non-diabetes. For 26,096 people with T1D, with >= 3
   HbA1c measurements in 2012-2014, mean and coefficient of variation were
   estimated, and compared across percentiles.Results: People with T1D had
   increased risk for infections presenting in primary care (IRR = 1.81,
   95\%CI 1.77-1.85) and hospitalisations (IRR = 3.37, 3.21-3.53) compared
   to non-diabetes, slightly attenuated after further adjustment. Younger
   ages and non-White ethnicities had greater relative risks, potentially
   explained by higher HbA1c mean and variability amongst people with T1D
   within these sub-groups. Both mean HbA1c and greater variability were
   strongly associated with infection risks, but the greatest associations
   were at the highest mean levels (hospitalisations IRR = 4.09, 3.64-4.59)
   for >97 versus <= 53 mmol/mol.Conclusions: Infections are a significant
   health burden in T1D. Improved glycaemic control may reduce infection
   risks, while prompter infection treatments may reduce hospital
   admissions.},
Publisher = {ELSEVIER IRELAND LTD},
Address = {ELSEVIER HOUSE, BROOKVALE PLAZA, EAST PARK SHANNON, CO, CLARE, 00000,
   IRELAND},
Type = {Article},
Language = {English},
Affiliation = {Chaudhry, UAR (Corresponding Author), St Georges Univ London, Populat Hlth Res Inst, London SW17 0RE, England.
   Chaudhry, Umar A. R.; Carey, Iain M.; Critchley, Julia A.; DeWilde, Stephen; Limb, Elizabeth S.; Bowen, Liza; Cook, Derek G.; Whincup, Peter H.; Harris, Tess, St Georges Univ London, Populat Hlth Res Inst, London SW17 0RE, England.
   Panahloo, Arshia, St Georges Univ Hosp NHS Fdn Trust, Blackshaw Rd, London SW17 0QT, England.},
DOI = {10.1016/j.diabres.2023.111023},
EarlyAccessDate = {DEC 2023},
Article-Number = {111023},
ISSN = {0168-8227},
EISSN = {1872-8227},
Keywords = {Type 1 diabetes; Glycated haemoglobin (HbA1c); Infections; Ethnicity;
   Variability},
Keywords-Plus = {GLYCEMIC CONTROL; COMMON INFECTIONS; MORTALITY; POPULATION;
   HOSPITALIZATION; INDIVIDUALS},
Research-Areas = {Endocrinology \& Metabolism},
Web-of-Science-Categories  = {Endocrinology \& Metabolism},
Author-Email = {uchaudhr@sgul.ac.uk},
Affiliations = {City St Georges, University of London; St Georges University London},
ResearcherID-Numbers = {Bowen, Liza/AAA-5502-2019
   Carey, Iain/MVY-8097-2025
   , Iain/O-6973-2014
   },
ORCID-Numbers = {Bowen, Liza/0000-0001-8318-8421
   , Iain/0000-0003-1099-8460
   Limb, Elizabeth/0000-0003-0830-7376
   Harris, Tess/0000-0002-8671-1553},
Funding-Acknowledgement = {National Institute for Health and Care Research (NIHR) - Research for
   Patient Benefit Programme {[}NIHR202213]; NIHR Applied Research
   Collaboration South London (NIHR ARC South London) at King's College
   Hospital NHS Foundation Trust; National Institutes of Health Research
   (NIHR) {[}NIHR202213] Funding Source: National Institutes of Health
   Research (NIHR)},
Funding-Text = {This study is funded by the National Institute for Health and Care
   Research (NIHR) - Research for Patient Benefit Programme (NIHR202213)
   and supported by the NIHR Applied Research Collaboration South London
   (NIHR ARC South London) at King's College Hospital NHS Foundation Trust.
   The views expressed are those of the authors and not necessarily those
   of the NIHR or the Department of Health and Social Care.},
Cited-References = {Adamo K, 2021, INT J COLORECTAL DIS, V36, P999, DOI 10.1007/s00384-020-03818-1.
   {[}Anonymous], 2023, Diabetes - type 1.
   {[}Anonymous], 2016, Indicators for the NICE menu for the QOF. Indicator: NM141.
   {[}Anonymous], 2022, Quality and Outcomes Framework.
   {[}Anonymous], 2020, English indices of deprivation.
   Ansari AS, 2017, PRIM CARE DIABETES, V11, P421, DOI 10.1016/j.pcd.2017.05.009.
   Balintescu A, 2023, DIABETES OBES METAB, V25, P1942, DOI 10.1111/dom.15060.
   Bergenstal RM, 2017, ANN INTERN MED, V167, P95, DOI 10.7326/M16-2596.
   Carey IM, 2023, DIABETES CARE, V46, P1209, DOI 10.2337/dc22-2394.
   Carey IM, 2021, PLOS ONE, V16, DOI 10.1371/journal.pone.0260381.
   Carey IM, 2018, DIABETES CARE, V41, P513, DOI 10.2337/dc17-2131.
   Critchley JA, 2019, DIABETES CARE, V42, P2237, DOI 10.2337/dc19-0848.
   Critchley JA, 2018, DIABETES CARE, V41, P2127, DOI 10.2337/dc18-0287.
   Donnelly JP, 2017, CLIN INFECT DIS, V64, P435, DOI 10.1093/cid/ciw738.
   Gregory GA, 2022, LANCET DIABETES ENDO, V10, P741, DOI 10.1016/S2213-8587(22)00218-2.
   Herbert A, 2017, INT J EPIDEMIOL, V46, P1093, DOI 10.1093/ije/dyx015.
   Holt RIG, 2021, DIABETES CARE, V44, P2589, DOI 10.2337/dci21-0043.
   Jeyam A, 2021, DIABETOLOGIA, V64, P1320, DOI 10.1007/s00125-021-05413-7.
   Khanolkar AR, 2016, DIABETIC MED, V33, P1508, DOI 10.1111/dme.13079.
   Khunti K, 2015, DIABETES CARE, V38, P316, DOI 10.2337/dc14-0920.
   Kim EJ, 2019, DIABETES METAB J, V43, P804, DOI 10.4093/dmj.2019.0071.
   Kornum JB, 2008, DIABETES CARE, V31, P1541, DOI 10.2337/dc08-0138.
   Lenherr SM, 2016, J UROLOGY, V196, P1129, DOI 10.1016/j.juro.2016.04.071.
   Lind M, 2015, NEW ENGL J MED, V372, P880, DOI 10.1056/NEJMc1415677.
   Liu JL, 2017, SCI REP-UK, V7, DOI 10.1038/s41598-017-02733-w.
   Magliano DJ, 2015, DIABETES CARE, V38, P1274, DOI 10.2337/dc14-2820.
   Mahadevan P, 2022, J EPIDEMIOL COMMUN H, V76, P880, DOI 10.1136/jech-2022-219200.
   McKnight JA, 2015, DIABETIC MED, V32, P1036, DOI 10.1111/dme.12676.
   McPherson D, 2013, BMJ OPEN, V3, DOI 10.1136/bmjopen-2013-002586.
   Miller KM, 2020, DIABETES TECHNOL THE, V22, P645, DOI 10.1089/dia.2019.0393.
   Mor A, 2017, AM J EPIDEMIOL, V186, P227, DOI 10.1093/aje/kwx049.
   Mor A, 2016, CLIN INFECT DIS, V63, P501, DOI 10.1093/cid/ciw345.
   Muller LMAJ, 2005, CLIN INFECT DIS, V41, P281, DOI 10.1086/431587.
   Padmanabhan S, 2019, EUR J EPIDEMIOL, V34, P91, DOI 10.1007/s10654-018-0442-4.
   Pearson-Stuttard J, 2016, LANCET DIABETES ENDO, V4, P148, DOI 10.1016/S2213-8587(15)00379-4.
   Peleg AY, 2007, DIABETES-METAB RES, V23, P3, DOI 10.1002/dmrr.682.
   Quattrin T, 2023, LANCET, V401, P2149, DOI 10.1016/S0140-6736(23)00223-4.
   RAYFIELD EJ, 1982, AM J MED, V72, P439, DOI 10.1016/0002-9343(82)90511-3.
   Ruiz PLD, 2022, DIABETOLOGIA, V65, P964, DOI 10.1007/s00125-022-05659-9.
   Sharma M, 2016, CLIN EPIDEMIOL, V8, P373, DOI 10.2147/CLEP.S113415.
   Simonsen JR, 2015, BMJ OPEN DIAB RES CA, V3, DOI 10.1136/bmjdrc-2014-000067.
   Skriver MV, 2015, BMJ OPEN DIAB RES CA, V3, DOI 10.1136/bmjdrc-2014-000060.
   Tate AR, 2017, BMJ OPEN, V7, DOI 10.1136/bmjopen-2016-012905.
   Thomsen RW, 2011, J INFECTION, V63, P8, DOI 10.1016/j.jinf.2011.05.013.
   Whicher CA, 2020, DIABETIC MED, V37, P242, DOI 10.1111/dme.14225.
   Wolf A, 2019, INT J EPIDEMIOL, V48, P1740, DOI 10.1093/ije/dyz034.},
Number-of-Cited-References = {46},
Times-Cited = {4},
Usage-Count-Last-180-days = {0},
Usage-Count-Since-2013 = {2},
Journal-ISO = {Diabetes Res. Clin. Pract.},
Doc-Delivery-Number = {DZ0H9},
Web-of-Science-Index = {Science Citation Index Expanded (SCI-EXPANDED)},
Unique-ID = {WOS:001135791200001},
OA = {Green Accepted, hybrid},
DA = {2025-06-21},
}

@article{ WOS:000381585400010,
Author = {Afonso, A. and Schmiedl, S. and Becker, C. and Tcherny-Lessenot, S. and
   Primatesta, P. and Plana, E. and Souverein, P. and Wang, Y. and
   Korevaar, J. C. and Hasford, J. and Reynolds, R. and de Groot, M. C. H.
   and Schlienger, R. and Klungel, O. and Rottenkolber, M.},
Title = {A methodological comparison of two European primary care databases and
   replication in a US claims database: inhaled long-acting beta-2-agonists
   and the risk of acute myocardial infarction},
Journal = {EUROPEAN JOURNAL OF CLINICAL PHARMACOLOGY},
Year = {2016},
Volume = {72},
Number = {9},
Pages = {1105-1116},
Month = {SEP},
Abstract = {Results from observational studies on inhaled long-acting
   beta-2-agonists (LABA) and acute myocardial infarction (AMI) risk are
   conflicting, presumably due to variation in methodology. We aimed to
   evaluate the impact of applying a common study protocol on consistency
   of results in three databases.
   In the primary analysis, we included patients from two GP databases
   (Dutch-Mondriaan, UK-CPRD GOLD) with a diagnosis of asthma and/or COPD
   and at least one inhaled LABA or a ``non-LABA inhaled bronchodilator
   medication{''} (short-acting beta-2-agonist or short-/long-acting
   muscarinic antagonist) prescription between 2002 and 2009. A claims
   database (USA-Clinformatics) was used for replication. LABA use was
   divided into current, recent (first 91 days following the end of a
   treatment episode), and past use (after more than 91 days following the
   end of a treatment episode). Adjusted hazard ratios (AMI-aHR) and 95 \%
   confidence intervals (95 \% CI) were estimated using time-dependent
   multivariable Cox regression models stratified by recorded diagnoses
   (asthma, COPD, or both asthma and COPD).
   For asthma or COPD patients, no statistically significant AMI-aHRs (age-
   and sex-adjusted) were found in the primary analysis. For patients with
   both diagnoses, a decreased AMI-aHR was found for current vs. recent
   LABA use in the CPRD GOLD (0.78; 95 \% CI 0.68-0.90) and in Mondriaan
   (0.55; 95 \% CI 0.28-1.08), too. The replication study yielded similar
   results. Adjusting for concomitant medication use and comorbidities, in
   addition to age and sex, had little impact on the results.
   By using a common protocol, we observed similar results in the primary
   analysis performed in two GP databases and in the replication study in a
   claims database. Regarding differences between databases, a common
   protocol facilitates interpreting results due to minimized
   methodological variations. However, results of multinational comparative
   observational studies might be affected by bias not fully addressed by a
   common protocol.},
Publisher = {SPRINGER HEIDELBERG},
Address = {TIERGARTENSTRASSE 17, D-69121 HEIDELBERG, GERMANY},
Type = {Article},
Language = {English},
Affiliation = {Rottenkolber, M (Corresponding Author), Univ Munich, Inst Med Informat Sci Biometry \& Epidemiol, Marchioninistr 15, D-81377 Munich, Germany.
   Afonso, A.; Souverein, P.; de Groot, M. C. H.; Klungel, O., Univ Utrecht, Utrecht Inst Pharmaceut Sci, Div Pharmacoepidemiol \& Clin Pharmacol, Univ Weg 99, NL-3584 CA Utrecht, Netherlands.
   Schmiedl, S., Univ Witten Herdecke, Sch Med, Fac Hlth, Dept Clin Pharmacol, Alfred Herrhausen Str 50, D-58448 Witten, Germany.
   Schmiedl, S., HELIOS Clin Wuppertal, Philipp Klee Inst Clin Pharmacol, Heusnerstr 40, D-42283 Wuppertal, Germany.
   Becker, C., Univ Basel, Div Clin Pharm \& Epidemiol, Dept Pharmaceut Sci, Basel Pharmacoepidemiol Unit, Hebelstr 2 Markgraflerhof, CH-4031 Basel, Switzerland.
   Tcherny-Lessenot, S.; Wang, Y., Sanofi, Global Pharmacovigilance \& Epidemiol, Ave Pierre Brossolette, F-91380 Chilly Mazarin, France.
   Primatesta, P.; Schlienger, R., Novartis Pharma AG, Global Epidemiol, CH-4002 Basel, Switzerland.
   Plana, E., Novartis Pharma AG, Apartado 708, Barcelona 08080, Spain.
   Korevaar, J. C., NIVEL, Netherlands Inst Hlth Serv Res, Postbus 1568, NL-3500 BN Utrecht, Netherlands.
   Hasford, J.; Rottenkolber, M., Univ Munich, Inst Med Informat Sci Biometry \& Epidemiol, Marchioninistr 15, D-81377 Munich, Germany.
   Reynolds, R., Pfizer, Epidemiol, 235 E 42nd St, New York, NY 10017 USA.},
DOI = {10.1007/s00228-016-2071-8},
ISSN = {0031-6970},
EISSN = {1432-1041},
Keywords = {Secondary data analysis; Methodological comparison; Long-acting
   beta-2-agonists; Acute myocardial infarction},
Keywords-Plus = {OBSTRUCTIVE PULMONARY-DISEASE; OVERLAP SYNDROME; BETA-AGONISTS; ASTHMA;
   COPD; PREVALENCE; VALIDATION; DIAGNOSIS; COMMITTEE; VALIDITY},
Research-Areas = {Pharmacology \& Pharmacy},
Web-of-Science-Categories  = {Pharmacology \& Pharmacy},
Author-Email = {marietta.rottenkolber@med.uni-muenchen.de},
Affiliations = {Utrecht University; Witten Herdecke University; University of Basel;
   Sanofi-Aventis; Sanofi France; Novartis; Netherlands Institute for
   Health Services Research; University of Munich; Pfizer; Pfizer USA},
ResearcherID-Numbers = {de Groot, Mark/A-9891-2012
   },
ORCID-Numbers = {Schmiedl, Sven/0000-0003-4844-0112
   Plana, Estel/0000-0001-8675-7503
   Reynolds, Robert, Robert F, Rob/0009-0009-1165-5612
   Souverein, Patrick/0000-0002-7452-0477
   Tcherny-Lessenot, Stephanie/0000-0002-0312-9008},
Funding-Acknowledgement = {Innovative Medicine Initiative Joint Undertaking (IMI JU) {[}115004];
   European Union's Seventh Framework Programme {[}FP7/2007-2013]; EFPIA
   (European Federation of Pharmaceutical Industries and Association);
   Department of Pharmacoepidemiology; Utrecht University},
Funding-Text = {The PROTECT project has received support from the Innovative Medicine
   Initiative Joint Undertaking (IMI JU; www.imi.europa.eu) under Grant
   Agreement no. 115004, resources of which are composed of financial
   contribution from the European Union's Seventh Framework Programme
   (FP7/2007-2013) and EFPIA (European Federation of Pharmaceutical
   Industries and Association) companies' in-kind contribution. In the
   context of the IMI JU, the Department of Pharmacoepidemiology, Utrecht
   University, also received a direct financial contribution from Pfizer.
   The views expressed in this article are those of the authors only and
   not of their respective institution or company.},
Cited-References = {Abbing-Karahagopian V, 2014, CURR CLIN PHARMACOL, V9, P130, DOI 10.2174/1574884708666131111211802.
   Afonso ASM, 2011, RESP MED, V105, P1872, DOI 10.1016/j.rmed.2011.06.012.
   Alpert JS, 2000, J AM COLL CARDIOL, V36, P959, DOI 10.1016/S0735-1097(00)00804-4.
   {[}Anonymous], 2014, GLOBAL STRATEGY DIAG.
   {[}Anonymous], 2014, GLOB STRAT ASTHM MAN.
   {[}Anonymous], LANDELIJK INFOMATIEN.
   {[}Anonymous], AN THER CHEM ATC CLA.
   Au DH, 2002, CHEST, V121, P846, DOI 10.1378/chest.121.3.846.
   Au DH, 2000, AM J RESP CRIT CARE, V161, P827, DOI 10.1164/ajrccm.161.3.9904006.
   Bianchi M, 2010, EUR J CLIN PHARMACOL, V66, P929, DOI 10.1007/s00228-010-0845-y.
   Buist AS, 2007, LANCET, V370, P741, DOI 10.1016/S0140-6736(07)61377-4.
   Cazzola M, 2010, RESPIRATION, V80, P112, DOI 10.1159/000281880.
   de Vries F, 2008, BRIT J CLIN PHARMACO, V65, P580, DOI 10.1111/j.1365-2125.2007.03077.x.
   FEINSTEIN AR, 1978, CANCER RES, V38, P4001.
   Gibson PG, 2009, THORAX, V64, P728, DOI 10.1136/thx.2008.108027.
   Groenwold RHH, 2016, ANN EPIDEMIOL, V26, P85, DOI 10.1016/j.annepidem.2015.10.007.
   Hammad TA, 2008, PHARMACOEPIDEM DR S, V17, P1197, DOI 10.1002/pds.1672.
   Hardin M, 2011, RESP RES, V12, DOI 10.1186/1465-9921-12-127.
   Herrett E, 2010, BRIT J CLIN PHARMACO, V69, P4, DOI 10.1111/j.1365-2125.2009.03537.x.
   Jagana R, 2015, CURR OPIN PULM MED, V21, P121, DOI 10.1097/MCP.0000000000000133.
   Jick SS, 2003, PHARMACOTHERAPY, V23, P686, DOI 10.1592/phco.23.5.686.32205.
   Kontos MC, 2003, AM HEART J, V146, P446, DOI 10.1016/S0002-8703(03)00245-X.
   Lacasse Yves, 2005, Can Respir J, V12, P251.
   Lawrenson R, 1999, J PUBLIC HEALTH MED, V21, P299, DOI 10.1093/pubmed/21.3.299.
   Macaulay D, 2013, RESP MED, V107, P1568, DOI 10.1016/j.rmed.2013.05.012.
   Martin RM, 1998, THORAX, V53, P558, DOI 10.1136/thx.53.7.558.
   Masoli M, 2004, ALLERGY, V59, P469, DOI 10.1111/j.1398-9995.2004.00526.x.
   McCormick N, 2014, PLOS ONE, V9, DOI 10.1371/journal.pone.0092286.
   Molis WE, 2008, ALLERGY, V63, P1529, DOI 10.1111/j.1398-9995.2008.01749.x.
   Papaiwannou A, 2014, J THORAC DIS, V6, pS146, DOI 10.3978/j.issn.2072-1439.2014.03.04.
   Requena G, 2016, PHARMACOEPIDEM DR S, V25, P66, DOI 10.1002/pds.3816.
   Rothman KJ, 2008, Mordern Epidemiology.
   Rottenkolber M, 2015, PLOS ONE, V10, DOI 10.1371/journal.pone.0117628.
   Salpeter SR, 2004, CHEST, V125, P2309, DOI 10.1378/chest.125.6.2309.
   Schnell K, 2012, BMC PULM MED, V12, DOI 10.1186/1471-2466-12-26.
   Soriano JB, 2000, THORAX, V55, P789, DOI 10.1136/thorax.55.9.789.
   Statistics NCfH, 2002, CLASS DIS INJ.
   Stergachis A, 2006, EXAMPLES AUTOMATED D.
   Suissa S, 2003, THORAX, V58, P43, DOI 10.1136/thorax.58.1.43.
   The Classification Committee of WONCA, 1998, ICPC 2 INT CLASS PRI.
   Tinkelman DG, 2006, J ASTHMA, V43, P75, DOI 10.1080/02770900500448738.
   Twiggs JE, 2002, J CLIN EPIDEMIOL, V55, P938, DOI 10.1016/S0895-4356(02)00428-6.
   Van Staa TP., 1994, PHARMACOEPIDEM DR S, V3, P15.
   Warnier MJ, 2013, PLOS ONE, V8, DOI 10.1371/journal.pone.0065638.
   Williams T, 2012, THER ADV DRUG SAF, V3, P89, DOI 10.1177/2042098611435911.
   Zhang B, 2009, J HYPERTENS, V27, P1485, DOI 10.1097/HJH.0b013e32832af68d.},
Number-of-Cited-References = {46},
Times-Cited = {6},
Usage-Count-Last-180-days = {0},
Usage-Count-Since-2013 = {5},
Journal-ISO = {Eur. J. Clin. Pharmacol.},
Doc-Delivery-Number = {DT6HN},
Web-of-Science-Index = {Science Citation Index Expanded (SCI-EXPANDED)},
Unique-ID = {WOS:000381585400010},
DA = {2025-06-21},
}

@article{ WOS:000258273000039,
Author = {Omar, Rumana Z. and O'Sullivan, Caoimhe and Petersen, Irene and Islam,
   Amir and Majeed, Azeem},
Title = {A model based on age, sex, and morbidity to explain variation in UK
   general practice prescribing: cohort study},
Journal = {BRITISH MEDICAL JOURNAL},
Year = {2008},
Volume = {337},
Number = {7663},
Month = {JUL 26},
Abstract = {Objective To examine whether patient level morbidity based measure of
   clinical case mix explains variations in prescribing in general
   practice.
   Design Retrospective study of a cohort of patients followed for one
   year.
   Setting UK General Practice Research Database.
   Participants 129 general practices, with a total list size of 1032 072.
   Main outcome measures Each patient was assigned a morbidity group on the
   bases of diagnoses, age, and sex using the Johns Hopkins adjusted
   clinical group case mix system. Multilevel regression models were used
   to explain variability in prescribing, with age, sex, and morbidity as
   predictors.
   Results The median number of prescriptions issued annually to a patient
   is 2 (90\% range 0 to 18). The number of prescriptions issued to a
   patient increases with age and morbidity. Age and sex explained only
   10\% of the total variation in prescribing compared with 80\% after
   including morbidity. When variation in prescribing was split between
   practices and within practices, most of the variation was at the
   practice level. Morbidity explained both variations well.
   Conclusions Inclusion of a diagnosis based patient morbidity measure in
   prescribing models can explain a large amount of variability, both
   between practices and within practices. The use of patient based case
   mix systems may prove useful in allocation of budgets and therefore
   should be investigated further when examining prescribing patterns in
   general practices in the UK, particularly for specific therapeutic
   areas.},
Publisher = {B M J PUBLISHING GROUP},
Address = {BRITISH MED ASSOC HOUSE, TAVISTOCK SQUARE, LONDON WC1H 9JR, ENGLAND},
Type = {Article},
Language = {English},
Affiliation = {Omar, RZ (Corresponding Author), UCL, Dept Stat Sci, Mortimer St, London WC1E 6BT, England.
   Omar, Rumana Z.; O'Sullivan, Caoimhe, UCL, Dept Stat Sci, London WC1E 6BT, England.
   Omar, Rumana Z.; O'Sullivan, Caoimhe, UCL Hosp, London W1P 9LL, England.
   Omar, Rumana Z.; O'Sullivan, Caoimhe, UCL, Biomed Res Unit, Univ Coll London Hosp NHS Trust, London W1P 9LL, England.
   Petersen, Irene; Islam, Amir, UCL, Dept Primary Care \& Populat Sci, London W1P 9LL, England.
   Majeed, Azeem, Univ London Imperial Coll Sci Technol \& Med, Dept Primary Care \& Social Med, London, England.},
DOI = {10.1136/bmj.a238},
Article-Number = {a238},
ISSN = {0959-535X},
Keywords-Plus = {CROSS-SECTIONAL ANALYSIS; PATIENTS EXPECTATIONS; DOCTORS PERCEPTIONS;
   UNITED-KINGDOM; CARE GROUPS; QUESTIONNAIRE; BEHAVIOR; STATES},
Research-Areas = {General \& Internal Medicine},
Web-of-Science-Categories  = {Medicine, General \& Internal},
Author-Email = {rumana@stats.ucl.ac.uk},
Affiliations = {University of London; University College London; University of London;
   University College London; University College London Hospitals NHS
   Foundation Trust; University College London Hospitals NHS Foundation
   Trust; University of London; University College London; University of
   London; University College London; Imperial College London},
ResearcherID-Numbers = {Petersen, Irene/I-2751-2012
   Elsayed, Omar/O-7012-2018
   Majeed, Azeem/KHC-7311-2024
   Petersen, Irene/C-5702-2009
   },
ORCID-Numbers = {O Sullivan, Caoimhe/0009-0004-3688-6138
   Majeed, Azeem/0000-0002-2357-9858
   Petersen, Irene/0000-0002-0037-7524
   Omar, Rumana/0000-0003-1483-1932},
Funding-Acknowledgement = {MRC {[}G0601726] Funding Source: UKRI; Medical Research Council
   {[}G0601726] Funding Source: Medline; Department of Health Funding
   Source: Medline},
Cited-References = {{[}Anonymous], 2005, STAT STAT SOFTW REL.
   {[}Anonymous], 2006, Technical report.
   {[}Anonymous], 2007, GEN PRACTICE RES DAT.
   {[}Anonymous], PRESCR COSTS PRIM CA.
   Ashworth M, 2007, J PUBLIC HEALTH-UK, V29, P40, DOI 10.1093/pubmed/fdl068.
   Bindman AB, 2007, BMJ-BRIT MED J, V334, P1261, DOI 10.1136/bmj.39203.658970.55.
   Britten N, 1997, BRIT MED J, V315, P1506, DOI 10.1136/bmj.315.7121.1506.
   Carthy P, 2000, FAM PRACT, V17, P36, DOI 10.1093/fampra/17.1.36.
   Cockburn J, 1997, BRIT MED J, V315, P520, DOI 10.1136/bmj.315.7107.520.
   Favato G, 2007, PLOS ONE, V2, DOI 10.1371/journal.pone.0000592.
   Forrest CB, 2003, ARCH PEDIAT ADOL MED, V157, P279, DOI 10.1001/archpedi.157.3.279.
   Goldstein H., 2011, MULTILEVEL STAT MODE.
   HANLEY JA, 1982, RADIOLOGY, V143, P29, DOI 10.1148/radiology.143.1.7063747.
   Hollowell J, 1997, Popul Trends, P36.
   {*}J HOPK U, 2008, ACG CAS MIX SYST.
   JICK H, 1991, BRIT MED J, V302, P766, DOI 10.1136/bmj.302.6779.766.
   Lawson DH, 1998, QJM-MON J ASSOC PHYS, V91, P445, DOI 10.1093/qjmed/91.6.445.
   Machin David., 2005, DESIGN STUDIES MED R.
   Majeed A, 1999, BRIT MED J, V318, P772, DOI 10.1136/bmj.318.7186.772.
   MAJEED A, 1996, BRIT MED J, V13, P1274.
   OSULLIVAN C, 2005, BR J GEN PRACT, V55, P529.
   OSULLIVAN C, 2004, FAM PRACT, V21, P355.
   Rasbash J., 2000, A users guide to MLwiN version 2.
   Snijders T. A. B., 1999, MULTILEVEL ANAL INTR.
   STARFIELD B, 1991, HEALTH SERV RES, V26, P53.
   Watkins C, 2003, QUAL SAF HEALTH CARE, V12, P29, DOI 10.1136/qhc.12.1.29.
   WEBB S, 1994, BRIT J GEN PRACT, V44, P165.
   WEINER JP, 1991, MED CARE, V29, P452, DOI 10.1097/00005650-199105000-00006.
   Weisberg S., 2014, Applied linear regression, V4th ed..},
Number-of-Cited-References = {29},
Times-Cited = {19},
Usage-Count-Last-180-days = {0},
Usage-Count-Since-2013 = {5},
Journal-ISO = {Br. Med. J.},
Doc-Delivery-Number = {335EG},
Web-of-Science-Index = {Science Citation Index Expanded (SCI-EXPANDED)},
Unique-ID = {WOS:000258273000039},
OA = {Green Published, hybrid, Green Submitted},
DA = {2025-06-21},
}

@article{ WOS:000372585100007,
Author = {Filion, Kristian B. and Azoulay, Laurent and Platt, Robert W. and Dahl,
   Matthew and Dormuth, Colin R. and Clemens, Kristin K. and Hu, Nianping
   and Paterson, J. Michael and Targownik, Laura and Turin, Tanvir C. and
   Udell, Jacob A. and Ernst, Pierre and CNODES Investigators},
Title = {A Multicenter Observational Study of Incretin-based Drugs and Heart
   Failure},
Journal = {NEW ENGLAND JOURNAL OF MEDICINE},
Year = {2016},
Volume = {374},
Number = {12},
Pages = {1145-1154},
Month = {MAR 24},
Abstract = {BACKGROUND
   There is concern that antidiabetic incretin-based drugs, including
   dipeptidyl peptidase 4 (DPP-4) inhibitors and glucagon-like peptide 1
   (GLP-1) analogues, can increase the risk of heart failure. Ongoing
   clinical trials may not have large enough samples to effectively address
   this issue.
   METHODS
   We applied a common protocol in the analysis of multiple cohorts of
   patients with diabetes. We used health care data from four Canadian
   provinces, the United States, and the United Kingdom. With the use of a
   nested case-control analysis, we matched each patient who was
   hospitalized for heart failure with up to 20 controls from the same
   cohort; matching was based on sex, age, cohort-entry date, duration of
   treated diabetes, and follow-up time. Cohort-specific hazard ratios for
   hospitalization due to heart failure among patients receiving
   incretin-based drugs, as compared with those receiving oral
   antidiabetic-drug combinations, were estimated by means of conditional
   logistic regression and pooled across cohorts with the use of
   random-effects models.
   RESULTS
   The cohorts included a total of 1,499,650 patients, with 29,741
   hospitalized for heart failure (incidence rate, 9.2 events per 1000
   persons per year). The rate of hospitalization for heart failure did not
   increase with the use of incretin-based drugs as compared with oral
   antidiabetic-drug combinations among patients with a history of heart
   failure (hazard ratio, 0.86; 95\% confidence interval {[}CI], 0.62 to
   1.19) or among those without a history of heart failure (hazard ratio,
   0.82; 95\% CI, 0.67 to 1.00). The results were similar for DPP-4
   inhibitors and GLP-1 analogues.
   CONCLUSIONS
   In this analysis of data from large cohorts of patients with diabetes,
   incretin-based drugs were not associated with an increased risk of
   hospitalization for heart failure, as compared with commonly used
   combinations of oral antidiabetic drugs.},
Publisher = {MASSACHUSETTS MEDICAL SOC},
Address = {WALTHAM WOODS CENTER, 860 WINTER ST,, WALTHAM, MA 02451-1413 USA},
Type = {Article},
Language = {English},
Affiliation = {Filion, KB (Corresponding Author), Jewish Gen Hosp, Lady Davis Res Inst, Ctr Clin Epidemiol, 3755 Cote Ste Catherine,Suite H4-16-1, Montreal, PQ H3T 1E2, Canada.
   Filion, Kristian B.; Azoulay, Laurent; Ernst, Pierre, Jewish Gen Hosp, Lady Davis Res Inst, Ctr Clin Epidemiol, 3755 Cote Ste Catherine,Suite H4-16-1, Montreal, PQ H3T 1E2, Canada.
   Filion, Kristian B.; Ernst, Pierre, McGill Univ, Dept Med, Montreal, PQ, Canada.
   Azoulay, Laurent, McGill Univ, Dept Oncol, Montreal, PQ, Canada.
   Platt, Robert W., McGill Univ, Dept Pediat, Montreal, PQ H3A 2T5, Canada.
   Platt, Robert W., McGill Univ, Dept Epidemiol Biostat \& Occupat, Montreal, PQ, Canada.
   Platt, Robert W., McGill Univ, Ctr Hlth, Res Inst, Montreal, PQ, Canada.
   Dahl, Matthew; Targownik, Laura, Univ Manitoba, Dept Community Hlth Sci, Manitoba Ctr Hlth Policy, Winnipeg, MB R3T 2N2, Canada.
   Targownik, Laura, Univ Manitoba, Div Internal Med, Gastroenterol Sect, Winnipeg, MB, Canada.
   Dormuth, Colin R., Univ British Columbia, Dept Anesthesiol Pharmacol \& Therapeut, Vancouver, BC V5Z 1M9, Canada.
   Clemens, Kristin K., Univ Western Ontario, Dept Med, London, ON, Canada.
   Hu, Nianping, Hlth Qual Council, Saskatoon, SK, Canada.
   Paterson, J. Michael; Udell, Jacob A., Univ Toronto, Inst Clin Evaluat Sci, Toronto, ON, Canada.
   Paterson, J. Michael, Univ Toronto, Inst Hlth Policy Management \& Evaluat, Toronto, ON, Canada.
   Udell, Jacob A., Univ Hlth Network, Peter Munk Cardiac Ctr, Div Cardiovasc, Womens Coll Hosp, Toronto, ON, Canada.
   Udell, Jacob A., Univ Toronto, Toronto, ON, Canada.
   Paterson, J. Michael, McMaster Univ, Dept Family Med, Hamilton, ON L8S 4L8, Canada.
   Turin, Tanvir C., Univ Calgary, Dept Family Med, Calgary, AB, Canada.},
DOI = {10.1056/NEJMoa1506115},
ISSN = {0028-4793},
EISSN = {1533-4406},
Keywords-Plus = {CARDIOVASCULAR OUTCOMES; DIABETES-MELLITUS; SITAGLIPTIN; RISK;
   METAANALYSIS; EVENTS},
Research-Areas = {General \& Internal Medicine},
Web-of-Science-Categories  = {Medicine, General \& Internal},
Author-Email = {kristian.filion@mcgill.ca},
Affiliations = {Jewish General Hospital - Montreal; McGill University; McGill
   University; McGill University; McGill University; McGill University;
   University of Manitoba; University of Manitoba; University of British
   Columbia; Western University (University of Western Ontario); University
   of Toronto; Institute for Clinical Evaluative Sciences (ICES);
   University of Toronto; University of Toronto; Peter Munk Cardiac Centre;
   Womens College Hospital; University Health Network Toronto; University
   of Toronto; McMaster University; University of Calgary},
ResearcherID-Numbers = {Azoulay, Laurent/Z-4421-2019
   Platt, Robert/G-5847-2012
   Clemens, Kristin/K-8898-2016
   Targownik, Laura/ABD-2427-2021
   Turin, Tanvir/L-7617-2016},
ORCID-Numbers = {Filion, Kristian/0000-0001-6055-0088
   Targownik, Laura/0000-0002-4366-9076
   Azoulay, Laurent/0000-0001-5162-3556
   Udell, Jacob/0000-0001-7402-9584
   Turin, Tanvir/0000-0002-7499-5050},
Funding-Acknowledgement = {Canadian Institutes of Health Research {[}DSE-111845]; Canadian
   Institutes of Health Research New Investigator Award; Chercheur-National
   Award of Fonds de Recherche du Quebec - Sante (Quebec Foundation for
   Health Research)},
Funding-Text = {Supported by a grant from the Canadian Institutes of Health Research
   (DSE-111845) and by a Canadian Institutes of Health Research New
   Investigator Award (to Dr. Filion) and a Chercheur-National Award of
   Fonds de Recherche du Quebec - Sante (Quebec Foundation for Health
   Research; to Dr. Platt).},
Cited-References = {{[}Anonymous], MIN SYST EV HLTH OUT.
   Chen DY, 2015, INT J CARDIOL, V181, P200, DOI 10.1016/j.ijcard.2014.12.029.
   DERSIMONIAN R, 1986, CONTROL CLIN TRIALS, V7, P177, DOI 10.1016/0197-2456(86)90046-2.
   Essebag Vidal, 2005, BMC Med Res Methodol, V5, P5, DOI 10.1186/1471-2288-5-5.
   Green JB, 2015, NEW ENGL J MED, V373, P232, DOI 10.1056/NEJMoa1501352.
   Green JB, 2013, AM HEART J, V166, P983, DOI 10.1016/j.ahj.2013.09.003.
   Higgins JPT, 2002, STAT MED, V21, P1539, DOI 10.1002/sim.1186.
   Inzucchi SE, 2012, DIABETES CARE, V35, P1364, DOI 10.2337/dc12-0413.
   Roumie CL, 2012, ANN INTERN MED, V157, P601, DOI 10.7326/0003-4819-157-9-201211060-00003.
   Saczynski JS, 2012, PHARMACOEPIDEM DR S, V21, P129, DOI 10.1002/pds.2313.
   Schneeweiss S, 2009, EPIDEMIOLOGY, V20, P512, DOI 10.1097/EDE.0b013e3181a663cc.
   Scirica BM, 2014, CIRCULATION, V130, P1579, DOI 10.1161/CIRCULATIONAHA.114.010389.
   Suissa S, 2005, PHARMACOEPIDEMIOLOGY, 4TH EDITION, P811.
   Suissa Samy, 2012, Open Med, V6, pe134.
   Udell JA, 2015, LANCET DIABETES ENDO, V3, P356, DOI 10.1016/S2213-8587(15)00044-3.
   Velez M, 2015, J CARD FAIL, V21, P2, DOI 10.1016/j.cardfail.2014.10.012.
   Wang KL, 2014, INT J CARDIOL, V177, P86, DOI 10.1016/j.ijcard.2014.09.038.
   Weir DL, 2014, JACC-HEART FAIL, V2, P573, DOI 10.1016/j.jchf.2014.04.005.
   White WB, 2013, NEW ENGL J MED, V369, P1327, DOI 10.1056/NEJMoa1305889.
   Yu OHY, 2015, DIABETES CARE, V38, P277, DOI 10.2337/dc14-1459.
   Zannad F, 2015, LANCET, V385, P2067, DOI 10.1016/S0140-6736(14)62225-X.},
Number-of-Cited-References = {21},
Times-Cited = {179},
Usage-Count-Last-180-days = {2},
Usage-Count-Since-2013 = {41},
Journal-ISO = {N. Engl. J. Med.},
Doc-Delivery-Number = {DH2AA},
Web-of-Science-Index = {Science Citation Index Expanded (SCI-EXPANDED)},
Unique-ID = {WOS:000372585100007},
OA = {Bronze},
DA = {2025-06-21},
}

@article{ WOS:000415922900009,
Author = {Perry, Daniel C. and Metcalfe, David and Costa, Matthew L. and Van Staa,
   Tjeerd},
Title = {A nationwide cohort study of slipped capital femoral epiphysis},
Journal = {ARCHIVES OF DISEASE IN CHILDHOOD},
Year = {2017},
Volume = {102},
Number = {12},
Pages = {1132-1136},
Month = {DEC},
Abstract = {Objectives To describe the epidemiology of slipped capital femoral
   epiphysis (SCFE), to examine associations with childhood obesity and
   socioeconomic deprivation, and to explore factors associated with
   diagnostic delays.
   Design Historic cohort study using linked primary and secondary care
   data from the Clinical Practice Research Datalink and Hospital Episode
   Statistics.
   Setting All contacts with healthcare services, including emergency
   presentations, outpatient appointments, inpatient admissions and primary
   care visits, within the UK National Health Service.
   Patients All individuals <16 years old with a diagnosis of SCFE and
   whose electronic medical record was held by one of 650 primary care
   practices in the UK between 1990 and 2013.
   Main outcome measures Annual incidence, missed opportunities for
   diagnosis and diagnostic delay.
   Results Over the 23-year period the incidence remained constant at 4.8
   (95\% CI 4.4 to 5.2) cases per 100,000 0-16-year-olds. There was a
   strong association with socioeconomic deprivation. Predisease obesity
   was also strongly associated with SCFE; mean predisease z-score of body
   mass index was 1.43 (95\% CI 1.20 to 1.68) compared with the UK
   reference mean. Diagnostic delays were common, with most children
   (75.4\%) having multiple primary care contacts with relevant
   symptomatology, and those who presented with knee pain having
   significantly longer diagnostic delay (median 161 (IQR 27-278) days)
   than those with hip pain (20 (5-126)) or gait abnormalities (21 (7-72)).
   Conclusions SCFE has a strong association with both area-level
   socioeconomic deprivation and predisease obesity. The majority of
   patients with SCFE are initially misdiagnosed and those presenting with
   knee pain are particularly at risk.},
Publisher = {BMJ PUBLISHING GROUP},
Address = {BRITISH MED ASSOC HOUSE, TAVISTOCK SQUARE, LONDON WC1H 9JR, ENGLAND},
Type = {Article},
Language = {English},
Affiliation = {Perry, DC (Corresponding Author), Univ Liverpool, Inst Translat Med, Liverpool L12 2AP, Merseyside, England.
   Perry, Daniel C., Univ Liverpool, Inst Translat Med, Liverpool L12 2AP, Merseyside, England.
   Metcalfe, David; Costa, Matthew L., Univ Oxford, NDORMS, Oxford, England.
   Van Staa, Tjeerd, Univ Manchester, Hlth eRes Ctr, Manchester, Lancs, England.},
DOI = {10.1136/archdischild-2016-312328},
ISSN = {0003-9888},
EISSN = {1468-2044},
Keywords-Plus = {BODY-MASS INDEX},
Research-Areas = {Pediatrics},
Web-of-Science-Categories  = {Pediatrics},
Author-Email = {danperry@liverpool.ac.uk},
Affiliations = {University of Liverpool; University of Oxford; University of Manchester},
ResearcherID-Numbers = {Cooper, Matthew/J-4420-2014
   Metcalfe, David/D-9699-2012
   },
ORCID-Numbers = {van Staa, Tjeerd/0000-0001-9363-742X
   Costa, Matthew/0000-0003-3644-1388
   Metcalfe, David/0000-0003-1008-3105
   Perry, Daniel/0000-0001-8420-8252},
Funding-Acknowledgement = {Academy of Medical Sciences; Wellcome Trust; Medical Research Council;
   British Heart Foundation; Arthritis Research UK; Royal College of
   Physicians and Diabetes UK; National Institute for Health Research; MRC
   {[}MC\_PC\_13042, MR/K006665/1] Funding Source: UKRI},
Funding-Text = {This work was supported by the Academy of Medical Sciences Starter
   Grants for Clinical Lecturers (cofunded awards from the Academy,
   Wellcome Trust, Medical Research Council, British Heart Foundation,
   Arthritis Research UK, the Royal College of Physicians and Diabetes UK).
   DCP is funded by a National Institute for Health Research as an NIHR
   Clinician Scientist.},
Cited-References = {{[}Anonymous], 2008, The English Indices of Deprivation 2007.
   Atrey A, 2010, J CHILD ORTHOP, V4, P471, DOI 10.1007/s11832-010-0276-4.
   Benchimol EI, 2015, PLOS MED, V12, DOI 10.1371/journal.pmed.1001885.
   Benson EC, 2008, J PEDIATR ORTHOPED, V28, P529, DOI 10.1097/BPO.0b013e31817e240d.
   British Orthopaedic Foundation, 2015, RES AG.
   Clarke NMP, 2009, BMJ-BRIT MED J, V339, DOI 10.1136/bmj.b4457.
   Green Daniel W, 2005, HSS J, V1, P103, DOI 10.1007/s11420-005-0118-y.
   Herrett E, 2015, INT J EPIDEMIOL, V44, P827, DOI 10.1093/ije/dyv098.
   Hosseinzadeh P, 2015, J PEDIAT ORTHOP.
   Information Services Division Scotland, 2015, SCH YEAR 2013 14 PRI.
   Katz DA, 2006, PEDIATR ANN, V35, P102, DOI 10.3928/0090-4481-20060201-10.
   Khan NF, 2010, BRIT J GEN PRACT, V60, DOI 10.3399/bjgp10X483562.
   Kocher MS, 2004, PEDIATRICS, V113, pE322, DOI 10.1542/peds.113.4.e322.
   Loder RT, 1996, CLIN ORTHOP RELAT R, P8.
   Maffulli N, 2002, J PEDIATR ORTHOP B, V11, P29.
   Manoff EM, 2005, J PEDIATR ORTHOPED, V25, P744, DOI 10.1097/01.bpo.0000184651.34475.8e.
   Murray AW, 2008, J BONE JOINT SURG BR, V90B, P92, DOI 10.1302/0301-620X.90B1.19502.
   Nguyen AR, 2011, J BONE JOINT SURG BR, V93B, P1416, DOI 10.1302/0301-620X.93B10.26852.
   Pan H., 2012, LMSgrowth, a Microsoft Excel add-in to access growth references based on the LMS method.
   Pihl M, 2014, DAN MED J, V61.
   Porter M, 2012, NATL JOINT REGISTRY.
   Poussa M, 2003, J PEDIATR ORTHOP B, V12, P369, DOI 10.1097/00009957-200311000-00003.
   Rahme D, 2006, J PEDIATR ORTHOP B, V15, P93, DOI 10.1097/01.bpb.0000188251.24771.c9.
   Reeves D, 2014, BMJ OPEN, V4, DOI 10.1136/bmjopen-2014-004952.
   Ryley A, 2013, CHILDRENS BMI OVERWE.
   Witbreuk MM, 2013, J CHILD ORTHOP, V7, P99, DOI 10.1007/s11832-012-0479-y.},
Number-of-Cited-References = {26},
Times-Cited = {47},
Usage-Count-Last-180-days = {0},
Usage-Count-Since-2013 = {1},
Journal-ISO = {Arch. Dis. Child.},
Doc-Delivery-Number = {FN3TN},
Web-of-Science-Index = {Science Citation Index Expanded (SCI-EXPANDED)},
Unique-ID = {WOS:000415922900009},
OA = {Green Published, hybrid, Green Submitted},
DA = {2025-06-21},
}

@article{ WOS:000308809700001,
Author = {Azoulay, Laurent and Dell'Aniello, Sophie and Simon, Teresa A. and
   Langleben, David and Renoux, Christel and Suissa, Samy},
Title = {A net clinical benefit analysis of warfarin and aspirin on stroke in
   patients with atrial fibrillation: a nested case-control study},
Journal = {BMC CARDIOVASCULAR DISORDERS},
Year = {2012},
Volume = {12},
Month = {JUN 26},
Abstract = {Background: As the management of patients treated with anticoagulants
   and antiplatelet drugs entails balancing coagulation levels, we
   evaluated the net clinical benefit of warfarin and aspirin on stroke in
   a large cohort of patients with atrial fibrillation (AF).
   Methods: A population-based cohort study of all patients at least 18
   years of age with a first-ever diagnosis of chronic AF during the period
   1993-2008 was conducted within the United Kingdom General Practice
   Research Database. A nested case-control analysis was conducted to
   estimate the risk of ischemic stroke and intracranial hemorrhage
   associated with the use of warfarin and aspirin. Cases were matched up
   to 10 controls on age, sex, and date of cohort entry. The adjusted net
   clinical benefit of warfarin and aspirin (expressed as the number of
   strokes prevented per 100 persons per year) was calculated by
   subtracting the ischemic stroke rate (prevented by therapy) from the
   intracranial hemorrhage (ICH) rate (increased by therapy).
   Results: The cohort included 70,766 patients newly-diagnosed with
   chronic AF, of whom 5519 experienced an ischemic stroke and 689 an ICH
   during follow-up. The adjusted net clinical benefit of warfarin was 0.59
   (95\% CI: 0.45, 0.73). However, the benefit was not seen for patients
   below (0.08, 95\%: -0.38, 0.54) and above (-0.49, 95\% CI: -1.13, 0.15)
   therapeutic range. The net clinical benefit of warfarin, apparent after
   3 months of continuous use, increased as a function of CHADS2 score. The
   net clinical benefit was not significant with aspirin (-0.07, 95\% CI:
   -0.22, 0.08), though it was seen in certain subgroups.
   Conclusions: Warfarin provides a net clinical benefit in patients with
   atrial fibrillation, which is maintained with longer duration of use,
   particularly when used within therapeutic range. A similar net effect is
   not as clear with aspirin.},
Publisher = {BIOMED CENTRAL LTD},
Address = {236 GRAYS INN RD, FLOOR 6, LONDON WC1X 8HL, ENGLAND},
Type = {Article},
Language = {English},
Affiliation = {Suissa, S (Corresponding Author), McGill Univ, Jewish Gen Hosp, Lady Davis Res Inst, Ctr Clin Epidemiol, 3755 Cote St Catherine,H-461, Montreal, PQ H3T 1E2, Canada.
   Azoulay, Laurent; Dell'Aniello, Sophie; Renoux, Christel; Suissa, Samy, McGill Univ, Jewish Gen Hosp, Lady Davis Res Inst, Ctr Clin Epidemiol, Montreal, PQ H3T 1E2, Canada.
   Azoulay, Laurent, McGill Univ, Dept Oncol, Montreal, PQ, Canada.
   Simon, Teresa A., Bristol Myers Squibb, New Jersey, NJ USA.
   Langleben, David, McGill Univ, Jewish Gen Hosp, Div Cardiol, Montreal, PQ H3T 1E2, Canada.
   Suissa, Samy, McGill Univ, Dept Epidemiol Biostat \& Occupat Hlth, Montreal, PQ, Canada.},
DOI = {10.1186/1471-2261-12-49},
Article-Number = {49},
ISSN = {1471-2261},
Keywords = {Atrial fibrillation; stroke; intracranial hemorrhage; warfarin; aspirin;
   net clinical benefit},
Keywords-Plus = {PRACTICE RESEARCH DATABASE; GENERAL-PRACTICE; RANDOMIZED-TRIALS;
   THERAPY; ANTICOAGULATION; PREVENTION; VALIDATION; TRENDS; INFORMATION;
   PREVALENCE},
Research-Areas = {Cardiovascular System \& Cardiology},
Web-of-Science-Categories  = {Cardiac \& Cardiovascular Systems},
Author-Email = {samy.suissa@mcgill.ca},
Affiliations = {Jewish General Hospital - Montreal; McGill University; McGill
   University; Bristol-Myers Squibb; Jewish General Hospital - Montreal;
   McGill University; McGill University},
ResearcherID-Numbers = {Azoulay, Laurent/Z-4421-2019
   Langleben, David/AAJ-9152-2020
   },
ORCID-Numbers = {Azoulay, Laurent/0000-0001-5162-3556},
Funding-Acknowledgement = {Bristol-Myers Squibb; Boehringer-Ingelheim; Bayer-Schering; Fonds de la
   recherche en santeu Quebec (FRSQ); Pfizer Inc.},
Funding-Text = {LA, SD, and CR have no conflicts of interest to declare. TS is an
   employee of Bristol-Myers Squibb. SS has received funding and has
   participated in advisory committees for Bristol-Myers Squibb,
   Boehringer-Ingelheim and Bayer-Schering.Dr Suissa is the recipient of
   the James McGill Chair and Dr Azoulay is the recipient of a
   Chercheur-Boursier Award from the Fonds de la recherche en santeu Quebec
   (FRSQ). This study was funded by Bristol-Myers Squibb and Pfizer Inc.
   The funding sources had no role in the design, conduct, or analysis of
   the study or in the decision to submit the manuscript for publication.},
Cited-References = {ALBERS GW, 1991, ANN NEUROL, V30, P511, DOI 10.1002/ana.410300402.
   {[}Anonymous], ARCH INTERN MED.
   Birman-Deych E, 2006, STROKE, V37, P1070, DOI 10.1161/01.STR.0000208294.46968.a4.
   DeWilde S, 2006, HEART, V92, P1064, DOI 10.1136/hrt.2005.069492.
   Essebag V, 2003, AM HEART J, V146, P581, DOI 10.1016/S0002-8703(03)00512-X.
   Essebag Vidal, 2005, BMC Med Res Methodol, V5, P5, DOI 10.1186/1471-2288-5-5.
   Fang MC, 2010, CIRC-CARDIOVASC QUAL, V3, P624, DOI 10.1161/CIRCOUTCOMES.110.937680.
   Fang MC, 2004, ARCH INTERN MED, V164, P55, DOI 10.1001/archinte.164.1.55.
   Flibotte JJ, 2004, NEUROLOGY, V63, P1059, DOI 10.1212/01.WNL.0000138428.40673.83.
   Fuster V, 2006, EUROPACE, V8, P651, DOI 10.1093/europace/eul097.
   Gage BF, 2001, JAMA-J AM MED ASSOC, V285, P2864, DOI 10.1001/jama.285.22.2864.
   Gallagher AM, 2008, J THROMB HAEMOST, V6, P1500, DOI 10.1111/j.1538-7836.2008.03059.x.
   Go AS, 2003, JAMA-J AM MED ASSOC, V290, P2685, DOI 10.1001/jama.290.20.2685.
   JICK H, 1991, BRIT MED J, V302, P766, DOI 10.1136/bmj.302.6779.766.
   Jick SS, 2003, PHARMACOTHERAPY, V23, P686, DOI 10.1592/phco.23.5.686.32205.
   Lawrenson R, 1999, J PUBLIC HEALTH MED, V21, P299, DOI 10.1093/pubmed/21.3.299.
   Lawrenson R, 2000, BRIT J CLIN PHARMACO, V49, P591, DOI 10.1046/j.1365-2125.2000.00199.x.
   Majeed A, 2001, HEART, V86, P284, DOI 10.1136/heart.86.3.284.
   Olesen JB, 2011, THROMB HAEMOSTASIS, V106, P739, DOI 10.1160/TH11-05-0364.
   Rietbrock S, 2009, THROMB HAEMOSTASIS, V101, P527, DOI 10.1160/TH08-08-0499.
   Rodríguez LAG, 1998, BRIT J CLIN PHARMACO, V45, P419.
   ROSENDAAL FR, 1993, THROMB HAEMOSTASIS, V69, P236.
   Singer DE, 2009, ANN INTERN MED, V151, P297, DOI 10.7326/0003-4819-151-5-200909010-00003.
   Suissa S, 2005, PHARMACOEPIDEMIOLOGY, 4TH EDITION, P811.
   Walley T, 1997, LANCET, V350, P1097, DOI 10.1016/S0140-6736(97)04248-7.
   White HD, 2007, ARCH INTERN MED, V167, P239, DOI 10.1001/archinte.167.3.239.},
Number-of-Cited-References = {26},
Times-Cited = {14},
Usage-Count-Last-180-days = {0},
Usage-Count-Since-2013 = {3},
Journal-ISO = {BMC Cardiovasc. Disord.},
Doc-Delivery-Number = {006HI},
Web-of-Science-Index = {Science Citation Index Expanded (SCI-EXPANDED)},
Unique-ID = {WOS:000308809700001},
OA = {Green Published, gold},
DA = {2025-06-21},
}

@article{ WOS:001282101600001,
Author = {Suffel, Anne M. and Walker, Jemma L. and Campbell, Colin and Carreira,
   Helena and Warren-Gash, Charlotte and Mcdonald, Helen I.},
Title = {A New Validated Approach for Identifying Childhood Immunizations in
   Electronic Health Records in the United Kingdom},
Journal = {PHARMACOEPIDEMIOLOGY AND DRUG SAFETY},
Year = {2024},
Volume = {33},
Number = {8},
Month = {AUG},
Abstract = {BackgroundRoutinely collected electronic health records (EHR) offer a
   valuable opportunity to carry out research on immunization uptake,
   effectiveness, and safety, using large and representative samples of the
   population. In contrast to other drugs, vaccines do not require
   electronic prescription in many settings, which may lead to ambiguous
   coding of vaccination status and timing.MethodologyWe propose a
   comprehensive algorithm to identifying childhood immunizations in
   routinely collected EHR. In order to deal with ambiguous coding,
   over-recording, and backdating in EHR, we suggest an approach combining
   a wide range of medical codes in combination to identify vaccination
   events and using appropriate wash-out periods and quality checks. We
   illustrate this approach on a cohort of children born between 2006 and
   2014 followed up to the age of five in the Clinical Practice Research
   Datalink (CPRD) Aurum, a UK primary care dataset of EHR, and validate
   the results against national estimates of vaccine coverage by NHS
   Digital and Public Health England.ResultsOur algorithm reproduced
   estimates of vaccination coverage, which are comparable to official
   national estimates and allows to approximate the age at vaccination.
   Electronic prescription data only do not cover vaccination events
   sufficiently.ConclusionOur new proposed method could be used to provide
   a more accurate estimation of vaccination coverage and timing of
   vaccination for researchers and policymakers using EHR. As with all
   observational research using real-world data, it is important that
   researchers understand the context of the used dataset used and the
   clinical practice of recording.},
Publisher = {WILEY},
Address = {111 RIVER ST, HOBOKEN 07030-5774, NJ USA},
Type = {Article},
Language = {English},
Affiliation = {Suffel, AM (Corresponding Author), London Sch Hyg \& Trop Med, Fac Epidemiol \& Populat Hlth, London, England.
   Suffel, AM (Corresponding Author), London Sch Hyg \& Trop Med, NIHR Hlth Protect Res Unit Vaccines \& Immunisat, London, England.
   Suffel, Anne M.; Walker, Jemma L.; Carreira, Helena; Warren-Gash, Charlotte; Mcdonald, Helen I., London Sch Hyg \& Trop Med, Fac Epidemiol \& Populat Hlth, London, England.
   Suffel, Anne M.; Walker, Jemma L.; Mcdonald, Helen I., London Sch Hyg \& Trop Med, NIHR Hlth Protect Res Unit Vaccines \& Immunisat, London, England.
   Walker, Jemma L.; Campbell, Colin, UK Hlth Secur Agcy, London, England.
   Mcdonald, Helen I., Univ Bath, Dept Life Sci, Bath, England.},
DOI = {10.1002/pds.5848},
Article-Number = {e5848},
ISSN = {1053-8569},
EISSN = {1099-1557},
Keywords = {childhood immunizations; electronic health records; real-world evidence;
   vaccine},
Keywords-Plus = {ROTAVIRUS VACCINATION; ENGLAND; IMPACT; RISK},
Research-Areas = {Public, Environmental \& Occupational Health; Pharmacology \& Pharmacy},
Web-of-Science-Categories  = {Public, Environmental \& Occupational Health; Pharmacology \& Pharmacy},
Author-Email = {anne.suffel@lshtm.ac.uk},
Affiliations = {University of London; London School of Hygiene \& Tropical Medicine;
   University of London; London School of Hygiene \& Tropical Medicine; UK
   Health Security Agency (UKHSA); University of Bath},
ORCID-Numbers = {Suffel, Anne/0000-0002-9021-0487
   Carreira, Helena/0000-0003-1538-2526
   Warren-Gash, Charlotte/0000-0003-4524-3180
   McDonald, Helen/0000-0003-0576-2015},
Funding-Acknowledgement = {National Institute for Health and Care Research (NIHR) Health Protection
   Research Unit in Vaccines and Immunisation {[}NIHR200929]; NIHR;
   Wellcome; Wellcome Career Development Award {[}225 868/Z/22/Z]},
Funding-Text = {This study is funded by the National Institute for Health and Care
   Research (NIHR) Health Protection Research Unit in Vaccines and
   Immunisation (NIHR200929), a partnership between the NIHR and Wellcome.
   The views expressed are those of the author(s) and not necessarily those
   of the NIHR, UK Health Security Agency, or the Department of Health and
   Social Care. C.W.-G. is supported by a Wellcome Career Development Award
   (225 868/Z/22/Z).},
Cited-References = {Andrews N, 2020, BMJ OPEN, V10, DOI 10.1136/bmjopen-2020-037458.
   {[}Anonymous], Child Health Information Services.
   Clinical Practice Research Datalink, 2022, CPRD aurum may 2022 (version 2022.05.001) data set, DOI {[}10.48329/t89s-kf12, DOI 10.48329/T89S-KF12].
   Crocker-Buque T, 2018, IMPLEMENT SCI, V13, DOI 10.1186/s13012-018-0824-8.
   Crocker-Buque T, 2017, J EPIDEMIOL COMMUN H, V71, P87, DOI 10.1136/jech-2016-207572.
   de Figueiredo A, 2020, LANCET, V396, P898, DOI 10.1016/S0140-6736(20)31558-0.
   Galles NC, 2021, LANCET, V398, P503, DOI 10.1016/S0140-6736(21)00984-3.
   Herrett E, 2015, INT J EPIDEMIOL, V44, P827, DOI 10.1093/ije/dyv098.
   Herrett E, 2010, BRIT J CLIN PHARMACO, V69, P4, DOI 10.1111/j.1365-2125.2009.03537.x.
   Larson HJ, 2014, VACCINE, V32, P2150, DOI 10.1016/j.vaccine.2014.01.081.
   Llamas A, 2020, VACCINE, V38, P5332, DOI 10.1016/j.vaccine.2020.05.068.
   Matthewman Julian, 2024, NIHR Open Res, V4, P20, DOI 10.3310/nihropenres.13550.2.
   Medicines Healthcare products Regulatory Agency, Clinical Practice Research Datalink (CPRD).
   Medicines \& Healthcare Products Regulatory Agency, 2017, Patient Group Directions: Who Can Use Them,.
   NHS Digital, Quality and Outcomes Framework (QOF) business rules v46.0 2021-2022 baseline release.
   NHS Digital \& UK Health Security Agency, 2021, Childhood Vaccination Coverage Statistics-2020-2021,.
   NHS England, National Vaccination Programmes.
   Osam CS, 2020, EUR J EPIDEMIOL, V35, P879, DOI 10.1007/s10654-020-00632-5.
   Peppa M, 2021, CLIN INFECT DIS, V73, pE4296, DOI 10.1093/cid/ciaa845.
   Pesco P, 2015, VACCINE, V33, P5475, DOI 10.1016/j.vaccine.2015.07.005.
   Pottegård A, 2021, BMJ-BRIT MED J, V373, DOI 10.1136/bmj.n1114.
   PRIMIS Team, National Vaccinatio Uptake Programmes.
   Ramsay M., 2018, 32 Tuberculosis: The Green Book.
   Ramsay M., 2016, 24 Pertussis: The Green Book.
   Ramsay M., 2019, 21 Measles: The Green Book.
   Ramsay M, 2020, Immunisation against infectious disease.
   Shortreed SM, 2019, AM J EPIDEMIOL, V188, P851, DOI 10.1093/aje/kwy292.
   Smeeth L, 2004, LANCET, V364, P963, DOI 10.1016/S0140-6736(04)17020-7.
   Stowe J, 2016, VACCINE, V34, P3684, DOI 10.1016/j.vaccine.2016.04.050.
   Suffel A. M., GitHub Repository: Vaccinemethodsehr,.
   Tai Tracy Waize, 2007, Inform Prim Care, V15, P143.
   Thomas SL, 2017, VACCINE, V35, P680, DOI 10.1016/j.vaccine.2016.11.057.
   Tiley K, 2020, VACCINE, V38, P3149, DOI 10.1016/j.vaccine.2020.01.031.
   Walker JL, 2021, BMJ OPEN, V11, DOI 10.1136/bmjopen-2020-046545.
   Walker JL, 2019, VACCINE-X, V1, DOI 10.1016/j.jvacx.2019.100005.
   Wolf A, 2019, INT J EPIDEMIOL, V48, P1740, DOI 10.1093/ije/dyz034.
   World Health Organization (WHO), Immunization coverage.},
Number-of-Cited-References = {37},
Times-Cited = {0},
Usage-Count-Last-180-days = {0},
Usage-Count-Since-2013 = {0},
Journal-ISO = {Pharmacoepidemiol. Drug Saf.},
Doc-Delivery-Number = {A4F4B},
Web-of-Science-Index = {Science Citation Index Expanded (SCI-EXPANDED)},
Unique-ID = {WOS:001282101600001},
OA = {hybrid},
DA = {2025-06-21},
}

@article{ WOS:000626609100001,
Author = {Lopes, Sandra and Meincke, Henrik H. and Lamotte, Mark and Olivieri,
   Anamaria-Vera and Lean, Michael E. J.},
Title = {A novel decision model to predict the impact of weight management
   interventions: The Core Obesity Model},
Journal = {OBESITY SCIENCE \& PRACTICE},
Year = {2021},
Volume = {7},
Number = {3},
Pages = {269-280},
Month = {JUN},
Abstract = {Aims: Models are needed to quantify the economic implications of obesity
   in relation to health outcomes and health-related quality of life. This
   report presents the structure of the Core Obesity Model (COM) and
   compare its predictions with the UK clinical practice data.
   Materials and methods: The COM is a Markov, closed-cohort model, which
   expands on earlier obesity models by including prediabetes as a risk
   factor for type 2 diabetes (T2D), and sleep apnea and cancer as health
   outcomes. Selected outcomes predicted by the COM were compared with
   observed event rates from the Clinical Practice Research
   Datalink-Hospital Episode Statistics (CPRD-HES) study. The importance of
   baseline prediabetes prevalence, a factor not taken into account in
   previous economic models of obesity, was tested in a scenario analysis
   using data from the 2011 Health Survey of England.
   Results: Cardiovascular (CV) event rates predicted by the COM were well
   matched with those in the CPRD-HES study (7.8-8.5 per 1000 patient-years
   across BMI groups) in both base case and scenario analyses (8.0-9.4 and
   8.6-9.9, respectively). Rates of T2D were underpredicted in the base
   case (1.0-7.6 vs. 2.1-22.7) but increased to match those observed in
   CPRD-HES for some BMI groups when a prospectively collected prediabetes
   prevalence was used (2.7-13.1). Mortality rates in the CPRD-HES were
   consistently higher than the COM predictions, especially in higher BMI
   groups.
   Conclusions: The COM predicts the occurrence of CV events and T2D with a
   good degree of accuracy, particularly when prediabetes is included in
   the model, indicating the importance of considering this risk factor in
   economic models of obesity.},
Publisher = {WILEY},
Address = {111 RIVER ST, HOBOKEN 07030-5774, NJ USA},
Type = {Article},
Language = {English},
Affiliation = {Lopes, S (Corresponding Author), Novo Nordisk AS, Vandtarnsvej 108-110, DK-2860 Soborg, Denmark.
   Lopes, Sandra; Meincke, Henrik H., Novo Nordisk AS, Vandtarnsvej 108-110, DK-2860 Soborg, Denmark.
   Lamotte, Mark, IQVIA, Zaventem, Belgium.
   Olivieri, Anamaria-Vera, IQVIA, Basel, Switzerland.
   Lean, Michael E. J., Univ Glasgow, Royal Infirm, Sch Med Dent \& Nursing, Human Nutr, Glasgow, Lanark, Scotland.},
DOI = {10.1002/osp4.495},
EarlyAccessDate = {MAR 2021},
ISSN = {2055-2238},
Keywords = {cost-effectiveness; health economics; obesity therapy},
Keywords-Plus = {BODY-MASS INDEX; ACUTE MYOCARDIAL-INFARCTION; ALL-CAUSE MORTALITY;
   COST-EFFECTIVENESS; DIABETES-MELLITUS; COLORECTAL-CANCER; RISK
   PREDICTION; ECONOMIC BURDEN; PRIMARY-CARE; METAANALYSIS},
Research-Areas = {Endocrinology \& Metabolism},
Web-of-Science-Categories  = {Endocrinology \& Metabolism},
Author-Email = {snlb@novonordisk.com},
Affiliations = {Novo Nordisk; IQVIA; University of Glasgow; Royal Infirmary of Edinburgh},
ORCID-Numbers = {Lopes, Sandra/0000-0002-5697-3974
   Olivieri, Anamaria Vera/0000-0002-0947-3002},
Funding-Acknowledgement = {Novo Nordisk A/S},
Funding-Text = {Novo Nordisk A/S},
Cited-References = {Adams KF, 2007, AM J EPIDEMIOL, V166, P36, DOI 10.1093/aje/kwm049.
   Ahn J, 2007, ARCH INTERN MED, V167, P2091, DOI 10.1001/archinte.167.19.2091.
   {[}Anonymous], 2012, Coronary heart disease statistics: 2012 edition.
   {[}Anonymous], 2017, Health matters: obesity and the food environment - GOV.
   {[}Anonymous], 2011, PREVENTING PROGR PRE.
   Ara R, 2012, HEALTH TECHNOL ASSES, V16, P1, DOI 10.3310/hta16050.
   Aune D, 2016, BMJ-BRIT MED J, V353, DOI 10.1136/bmj.i2156.
   Bhaskaran K, 2018, LANCET DIABETES ENDO, V6, P944, DOI {[}10.1016/S2213-8587(18)30288-2, 10.1016/s2213-8587(18)30288-2].
   Brammås A, 2013, STROKE, V44, P3050, DOI 10.1161/STROKEAHA.113.001434.
   Cancer Research UK, 2018, CANC SURV STAT.
   Caro JJ, 2012, VALUE HEALTH, V15, P796, DOI 10.1016/j.jval.2012.06.012.
   Cederholm J, 2008, DIABETES CARE, V31, P2038, DOI 10.2337/dc08-0662.
   Chatterton H, 2012, BMJ-BRIT MED J, V345, DOI 10.1136/bmj.e4624.
   D'Agostino RB, 2008, CIRCULATION, V117, P743, DOI 10.1161/CIRCULATIONAHA.107.699579.
   D'Agostino RB, 2000, AM HEART J, V139, P272, DOI 10.1016/S0002-8703(00)90236-9.
   de Francesco M, 2018, VALUE HEALTH, V21, pS454, DOI 10.1016/j.jval.2018.09.2679.
   De Pergola G, 2013, J OBES, V2013, DOI 10.1155/2013/291546.
   Di Angelantonio E, 2016, LANCET, V388, P776, DOI 10.1016/S0140-6736(16)30175-1.
   Eddy DM, 2012, MED DECIS MAKING, V32, P733, DOI 10.1177/0272989X12454579.
   Eriksen KT., 2019, 26 EUR C OB 28 APR 0.
   Foxcroft DR, 2005, OBES REV, V6, P323, DOI 10.1111/j.1467-789X.2005.00211.x.
   Fruh SM, 2017, J AM ASSOC NURSE PRA, V29, pS3, DOI 10.1002/2327-6924.12510.
   Hayes AJ, 2013, DIABETOLOGIA, V56, P1925, DOI 10.1007/s00125-013-2940-y.
   Hippisley-Cox J, 2017, BMJ-BRIT MED J, V359, DOI 10.1136/bmj.j5019.
   Hippisley-Cox J, 2017, BMJ-BRIT MED J, V357, DOI 10.1136/bmj.j2099.
   Hoque ME, 2016, TROP MED INT HEALTH, V21, P458, DOI 10.1111/tmi.12679.
   Huang YL, 2016, BMJ-BRIT MED J, V355, DOI 10.1136/bmj.i5953.
   Johansson S, 2017, BMC CARDIOVASC DISOR, V17, DOI 10.1186/s12872-017-0482-9.
   Khan SS, 2018, JAMA CARDIOL, V3, P280, DOI 10.1001/jamacardio.2018.0022.
   Lewis L, 2014, CLIN OBES, V4, P180, DOI 10.1111/cob.12060.
   Li CY, 2010, PREV MED, V51, P18, DOI 10.1016/j.ypmed.2010.03.016.
   Lopes S, 2020, PHARMACOECONOMICS, V38, P1123, DOI 10.1007/s40273-020-00941-3.
   Loring B., 2014, Obesity and inequities: Guidance for addressing inequities in overweight and obesity.
   Mainous AG, 2014, BMJ OPEN, V4, DOI 10.1136/bmjopen-2014-005002.
   McRobbie H, 2016, HEALTH TECHNOL ASSES, V20, P1, DOI 10.3310/hta20790.
   National Institute for Health and Care Excellence, 2020, FIN APPR DOC LIR MA.
   Peter RS, 2015, INT J OBESITY, V39, P530, DOI 10.1038/ijo.2014.168.
   Renehan AG, 2008, LANCET, V371, P569, DOI 10.1016/S0140-6736(08)60269-X.
   Schlesinger S, 2015, OBES REV, V16, P607, DOI 10.1111/obr.12286.
   Singh JA, 2011, ANN RHEUM DIS, V70, P2082, DOI 10.1136/ard.2010.148726.
   Sun YQ, 2019, BMJ-BRIT MED J, V364, DOI 10.1136/bmj.l1042.
   Wade KH, 2018, OBESITY, V26, P1796, DOI 10.1002/oby.22313.
   Wang YC, 2011, LANCET, V378, P815, DOI 10.1016/S0140-6736(11)60814-3.
   Wang Z, 2017, INT J OBESITY, V41, P1171, DOI 10.1038/ijo.2017.107.
   Wendelboe AM, 2003, AM J PREV MED, V25, P290, DOI 10.1016/S0749-3797(03)00218-6.
   WHO Consultation, 2000, WHO TECH REP SER, V894, P1.
   Willis M, 2020, PHARMACOECONOMICS, V38, P953, DOI 10.1007/s40273-020-00922-6.
   Wilson PWF, 2007, ARCH INTERN MED, V167, P1068, DOI 10.1001/archinte.167.10.1068.
   World Bank Group, 2020, OB HLTH EC CONS IMPL.
   Yang TYO, 2012, BRIT J CANCER, V107, P169, DOI 10.1038/bjc.2012.229.
   Young T, 2002, ARCH INTERN MED, V162, P893, DOI 10.1001/archinte.162.8.893.},
Number-of-Cited-References = {51},
Times-Cited = {7},
Usage-Count-Last-180-days = {1},
Usage-Count-Since-2013 = {7},
Journal-ISO = {OBES. SCI. PRACT.},
Doc-Delivery-Number = {SL3UM},
Web-of-Science-Index = {Emerging Sources Citation Index (ESCI)},
Unique-ID = {WOS:000626609100001},
OA = {Green Published, Green Accepted, gold},
DA = {2025-06-21},
}

@article{ WOS:001065800200003,
Author = {Cohen, Alexander T. and Wallenhorst, Christopher and Choudhuri, Satarupa
   and Nassar, Ayman and Pollock, Kevin G. and Martinez, Carlos},
Title = {A Novel Risk Prediction Score for Clinically Significant Bleeding in
   Patients Anticoagulated for Venous Thromboembolism with Active Cancer},
Journal = {THROMBOSIS AND HAEMOSTASIS},
Year = {2024},
Volume = {124},
Number = {04},
Pages = {324-336},
Month = {APR},
Abstract = {Background Cancer-associated venous thromboembolism (Ca-VTE) treatment
   with anticoagulation is associated with bleeding complications and there
   are limited data on risk factors. Current models do not provide accurate
   bleeding risk prediction.Methods UK Clinical Practice Research Datalink
   data (2008-2020) were used to generate a cohort of patients with
   anticoagulant initiation for first Ca-VTE. Patients were observed up to
   180 days for significant bleeding including major bleeding and
   clinically relevant nonmajor bleeding requiring hospitalization
   (CRNMB-H). A scoring scheme was developed from sub-distribution hazard
   ratios, and its discrimination (expressed by the C-statistic) estimated
   from cross-validation.Results A total of 15,749 patients with Ca-VTE and
   anticoagulant treatment were included. In total, 537 significant
   bleeding events, 161 major bleeds, and 376 CRNMB-H were identified after
   adjudicated review in 4,914 person-year s of observation. Incidence
   rates of 3.3 and 7.7 per 100 person-year s were noted for major bleeding
   and CRNMB-H. Independent predictors of significant bleeding included
   cancer of the bladder, central nervous system, cervix, kidney, melanoma,
   prostate and upper gastrointestinal tract, metastases, minor surgery,
   minor trauma, and history of major bleeding or CRNMB (before or after
   the Ca-VTE diagnosis). Patients recognized as low, medium, and high risk
   (30.4, 56.8, and 1.7\% of the population, respectively) had a 6-month
   significant bleeding incidence rate of 5.1, 19.0, and 56.5 per 100
   person-years, respectively. Overall C-statistic for significant bleeding
   was 0.70 (95\% confidence interval: 0.65-0.75), and 0.76 (0.68-0.84) and
   0.67 (0.61-0.73) for major bleeding and for CRNMB-H,
   respectively.Conclusion This risk score may identify patients at risk of
   significant bleeding, while also helping to determine treatment
   duration.},
Publisher = {GEORG THIEME VERLAG KG},
Address = {RUDIGERSTR 14, D-70469 STUTTGART, GERMANY},
Type = {Article},
Language = {English},
Affiliation = {Cohen, AT (Corresponding Author), Kings Coll London, Guys \& St Thomas Hosp, NHS Fdn Trust, Dept Haematol, London, England.
   Cohen, Alexander T., Kings Coll London, Guys \& St Thomas Hosp, NHS Fdn Trust, Dept Haematol, London, England.
   Wallenhorst, Christopher; Martinez, Carlos, Stat \& Informat GmbH, Inst Epidemiol, Frankfurt, Germany.
   Choudhuri, Satarupa, Northern Care Alliance NHS Fdn Trust, Manchester, England.
   Nassar, Ayman; Pollock, Kevin G., Bristol Myers Squibb Pharmaceut Ltd, Uxbridge, Middx, England.},
DOI = {10.1055/a-2145-7238},
EarlyAccessDate = {SEP 2023},
ISSN = {0340-6245},
EISSN = {2567-689X},
Keywords = {venous thromboembolism; anticoagulants; cancer; bleeding; risk
   prediction; risk score},
Keywords-Plus = {RECURRENT THROMBOEMBOLISM; ANTITHROMBOTIC THERAPY; CHEST GUIDELINE;
   EVENTS; RATES},
Research-Areas = {Hematology; Cardiovascular System \& Cardiology},
Web-of-Science-Categories  = {Hematology; Peripheral Vascular Disease},
Author-Email = {alexander.cohen@kcl.ac.uk},
Affiliations = {Oxford University Hospitals NHS Foundation Trust; University of London;
   King's College London; Guy's \& St Thomas' NHS Foundation Trust;
   Bristol-Myers Squibb},
ORCID-Numbers = {Wallenhorst, Christopher/0000-0001-7944-7347
   Pollock, Kevin/0000-0001-5298-0504
   Cohen, Alexander/0000-0002-9398-4621},
Funding-Acknowledgement = {Pfizer Ltd.; Bristol-Myers Squibb},
Funding-Text = {This study was supported by Pfizer Ltd. and Bristol-Myers Squibb.},
Cited-References = {Arlot S, 2010, STAT SURV, V4, P40, DOI 10.1214/09-SS054.
   Carrier M, 2010, ANN INTERN MED, V152, P578, DOI 10.7326/0003-4819-152-9-201005040-00008.
   Chai-Adisaksopha C, 2015, J THROMB HAEMOST, V13, P2012, DOI 10.1111/jth.13139.
   Cohen AT, 2017, THROMB HAEMOSTASIS, V117, P57, DOI 10.1160/TH15-08-0686.
   de Winter MA, 2022, THROMB HAEMOSTASIS, V122, P818, DOI 10.1055/s-0041-1735251.
   de Winter MA, 2021, THROMB RES, V199, P85, DOI 10.1016/j.thromres.2020.12.031.
   den Exter PL, 2022, J THROMB HAEMOST, V20, P1910, DOI 10.1111/jth.15776.
   Di Nisio M, 2017, THROMB HAEMOSTASIS, V117, P784, DOI 10.1160/TH16-11-0830.
   Di Nisio M, 2016, THROMB HAEMOSTASIS, V115, P424, DOI 10.1160/TH15-06-0474.
   Kearon C, 2016, CHEST, V149, P315, DOI 10.1016/j.chest.2015.11.026.
   Kim K, 2019, THROMB HAEMOSTASIS, V119, P1498, DOI 10.1055/s-0039-1692425.
   Klok FA, 2016, EUR RESPIR J, V48, P1369, DOI 10.1183/13993003.00280-2016.
   Kooiman J, 2015, PLOS ONE, V10, DOI 10.1371/journal.pone.0122520.
   Kuijer PMM, 1999, ARCH INTERN MED, V159, P457, DOI 10.1001/archinte.159.5.457.
   Lecumberri R, 2013, THROMB HAEMOSTASIS, V110, P834, DOI 10.1160/TH13-02-0132.
   Lyman GH, 2021, BLOOD ADV, V5, P927, DOI 10.1182/bloodadvances.2020003442.
   Mahé I, 2017, AM J MED, V130, P337, DOI 10.1016/j.amjmed.2016.10.017.
   Martinez C, 2020, BRIT J HAEMATOL, V189, P524, DOI 10.1111/bjh.16383.
   Martinez C, 2014, THROMB HAEMOSTASIS, V112, P255, DOI 10.1160/TH13-09-0793.
   Menapace LA, 2016, THROMB RES, V140, pS93, DOI 10.1016/S0049-3848(16)30106-2.
   Nishimoto Y, 2020, CIRC J, V84, P2006, DOI 10.1253/circj.CJ-20-0223.
   Pisters R, 2010, CHEST, V138, P1093, DOI 10.1378/chest.10-0134.
   Poénou G, 2022, CANCERS, V14, DOI 10.3390/cancers14081937.
   Prandoni P, 2002, BLOOD, V100, P3484, DOI 10.1182/blood-2002-01-0108.
   Prandoni P, 2008, HAEMATOL-HEMATOL J, V93, P1432, DOI 10.3324/haematol.13055.
   Ruíz-Gimenez N, 2008, THROMB HAEMOSTASIS, V100, P26, DOI 10.1160/TH08-03-0193.
   Satagopan JM, 2004, BRIT J CANCER, V91, P1229, DOI 10.1038/sj.bjc.6602102.
   Schulman S, 2005, J THROMB HAEMOST, V3, P692, DOI 10.1111/j.1538-7836.2005.01204.x.
   Stevens SM, 2021, CHEST, V160, pE545, DOI 10.1016/j.chest.2021.07.055.
   Trujillo-Santos J, 2008, THROMB HAEMOSTASIS, V100, P435, DOI 10.1160/TH08-02-0125.
   Weitz JI, 2020, J THROMB THROMBOLYS, V50, P267, DOI 10.1007/s11239-020-02180-x.},
Number-of-Cited-References = {31},
Times-Cited = {11},
Usage-Count-Last-180-days = {0},
Usage-Count-Since-2013 = {0},
Journal-ISO = {Thromb. Haemost.},
Doc-Delivery-Number = {MA1Q4},
Web-of-Science-Index = {Science Citation Index Expanded (SCI-EXPANDED)},
Unique-ID = {WOS:001065800200003},
DA = {2025-06-21},
}

@article{ WOS:000387223100003,
Author = {Wilson, J. Claire and Furlano, Raoul I. and Jick, Susan S. and Meier,
   Christoph R.},
Title = {A population-based study examining the risk of malignancy in patients
   diagnosed with inflammatory bowel disease},
Journal = {JOURNAL OF GASTROENTEROLOGY},
Year = {2016},
Volume = {51},
Number = {11},
Pages = {1050-1062},
Month = {NOV},
Abstract = {Recent studies suggest an increased risk of malignancy in patients with
   inflammatory bowel disease (IBD), although the findings were
   inconsistent. We used data from the clinical practice research datalink
   (CPRD) to further examine this association.
   Patients with a first-time diagnosis of IBD were randomly matched to an
   equally sized IBD-free comparison group. Multivariable adjusted hazard
   ratios (AHRs) for cancer risk were estimated using Cox's proportional
   hazard regression. A nested case-control analysis comprising IBD
   patients only was then conducted using conditional logistic regression
   to estimate the risk of cancer development according to IBD severity,
   disease duration and IBD therapy.
   We identified 1077 cancers among 39,294 IBD or IBD-free patients
   followed between 1995 and 2012. There was no association between IBD and
   overall risk of cancer {[}AHR 1.11, 95 \% confidence interval (CI)
   0.98-1.25], but a borderline increase in the risk of lymphoproliferative
   malignancies was observed in patients with IBD (AHR 1.49, 95 \% CI
   1.00-2.23). Aminosalicylate use was significantly associated with
   reduced risk of all cancers {[}adjusted odds ratio (AOR), 0.72, 95 \% CI
   0.54-0.96], of intestinal cancer (AOR 0.33, 95 \% 0.12-0.89) and of
   prostate cancer (AOR 0.32, 95 \% 0.13-0.80).
   There was no increased risk of cancer overall in individuals with IBD
   compared to IBD-free individuals. Consistent with previous findings, a
   reduction in cancer risk was observed in IBD patients using
   aminosalicylates, with a substantial reduction in prostate cancer risk.
   Further large-scale studies examining the relationship between IBD
   therapy and cancer risk appear to be warranted.},
Publisher = {SPRINGER JAPAN KK},
Address = {CHIYODA FIRST BLDG EAST, 3-8-1 NISHI-KANDA, CHIYODA-KU, TOKYO, 101-0065,
   JAPAN},
Type = {Article},
Language = {English},
Affiliation = {Meier, CR (Corresponding Author), Univ Basel, Dept Pharmaceut Sci, Div Clin Pharm \& Epidemiol, BPU, Basel, Switzerland.
   Meier, CR (Corresponding Author), Univ Basel Hosp, Basel, Switzerland.
   Meier, CR (Corresponding Author), Spitalstr 26, CH-4031 Basel, Switzerland.
   Wilson, J. Claire; Meier, Christoph R., Univ Basel, Dept Pharmaceut Sci, Div Clin Pharm \& Epidemiol, BPU, Basel, Switzerland.
   Furlano, Raoul I., Univ Childrens Hosp Basel, Basel, Switzerland.
   Jick, Susan S., Boston Univ, Sch Publ Hlth, Boston Collaborat Drug Surveillance Program, Lexington, MA USA.
   Meier, Christoph R., Univ Basel Hosp, Basel, Switzerland.
   Meier, Christoph R., Spitalstr 26, CH-4031 Basel, Switzerland.},
DOI = {10.1007/s00535-016-1199-8},
ISSN = {0944-1174},
EISSN = {1435-5922},
Keywords = {Malignancy; Inflammatory bowel disease; Observational study; Cancer risk},
Keywords-Plus = {PRACTICE RESEARCH DATABASE; NONMELANOMA SKIN CANCERS; COLORECTAL-CANCER;
   ULCERATIVE-COLITIS; CROHNS-DISEASE; EXTRAINTESTINAL MALIGNANCIES;
   INTESTINAL CANCER; COPENHAGEN COUNTY; UNITED-KINGDOM; OLMSTED COUNTY},
Research-Areas = {Gastroenterology \& Hepatology},
Web-of-Science-Categories  = {Gastroenterology \& Hepatology},
Author-Email = {christoph.meier@usb.ch},
Affiliations = {University of Basel; University of Basel; Boston University; University
   of Basel},
ORCID-Numbers = {Jick, Susan/0000-0002-2215-1067
   Meier, Christoph/0000-0002-7120-6378},
Funding-Acknowledgement = {European Crohn's and Colitis Organisation},
Funding-Text = {European Crohn's and Colitis Organisation 2012 Fellowship.},
Cited-References = {Aggarwal BB, 2006, BIOCHEM PHARMACOL, V72, P1605, DOI 10.1016/j.bcp.2006.06.029.
   Algaba A, 2013, WORLD J GASTROENTERO, V19, P9359, DOI 10.3748/wjg.v19.i48.9359.
   Armstrong RG, 2010, AM J GASTROENTEROL, V105, P1604, DOI 10.1038/ajg.2009.745.
   Askling J, 2005, GUT, V54, P617, DOI 10.1136/gut.2004.051771.
   Beaugerie L, 2012, GUT, V61, P476, DOI 10.1136/gutjnl-2011-301133.
   Beaugerie L, 2009, LANCET, V374, P1617, DOI 10.1016/S0140-6736(09)61302-7.
   Bernstein CN, 2001, AM J GASTROENTEROL, V96, P1116.
   Bernstein CN, 2001, CANCER-AM CANCER SOC, V91, P854, DOI 10.1002/1097-0142(20010215)91:4<854::AID-CNCR1073>3.0.CO;2-Z.
   Carrat F, 2010, GASTROENTEROLOGY, V138, pS47.
   CONNELL WR, 1994, LANCET, V343, P1249, DOI 10.1016/S0140-6736(94)92150-4.
   Dietrich K, 2009, BRIT J CANCER, V101, P1316, DOI 10.1038/sj.bjc.6605314.
   Dyson JK, 2012, WORLD J GASTROENTERO, V18, P3839, DOI 10.3748/wjg.v18.i29.3839.
   Franks AL, 2012, ANTICANCER RES, V32, P1119.
   Fraser AG, 2002, ALIMENT PHARM THER, V16, P1225, DOI 10.1046/j.1365-2036.2002.01297.x.
   Hanauer SB, 2006, INFLAMM BOWEL DIS, V12, pS3, DOI 10.1097/01.MIB.0000195385.19268.68.
   Hemminki K, 2009, ANN ONCOL, V20, P574, DOI 10.1093/annonc/mdn595.
   Herrett E, 2010, BRIT J CLIN PHARMACO, V69, P4, DOI 10.1111/j.1365-2125.2009.03537.x.
   Herrinton LJ, 2011, AM J GASTROENTEROL, V106, P2146, DOI 10.1038/ajg.2011.283.
   Itzkowitz SH, 2004, AM J PHYSIOL-GASTR L, V287, pG7, DOI 10.1152/ajpgi.00079.2004.
   Jess T, 2006, GASTROENTEROLOGY, V130, P1039, DOI 10.1053/j.gastro.2005.12.037.
   Jess T, 2005, AM J GASTROENTEROL, V100, P2724, DOI 10.1111/j.1572-0241.2005.00287.x.
   Jess T, 2004, ALIMENT PHARM THERAP, V19, P287, DOI 10.1111/j.1365-2036.2004.01858.x.
   Jess T, 2007, AM J GASTROENTEROL, V102, P829, DOI 10.1111/j.1572-0241.2007.01070.x.
   Jess T, 2013, AM J GASTROENTEROL, V108, P1869, DOI 10.1038/ajg.2013.249.
   Jess T, 2012, GASTROENTEROLOGY, V143, P375, DOI 10.1053/j.gastro.2012.04.016.
   JICK H, 1991, BRIT MED J, V302, P766, DOI 10.1136/bmj.302.6779.766.
   Kandiel A, 2005, GUT, V54, P1121, DOI 10.1136/gut.2004.049460.
   Katsanos KH, 2007, DIGESTION, V75, P113, DOI 10.1159/000104731.
   Kiran RP, 2010, ANN SURG, V252, P330, DOI 10.1097/SLA.0b013e3181e61e69.
   Korelitz BI, 1999, AM J GASTROENTEROL, V94, P3248, DOI 10.1016/S0002-9270(99)00589-4.
   Kundu JK, 2008, MUTAT RES-REV MUTAT, V659, P15, DOI 10.1016/j.mrrev.2008.03.002.
   Kundu JK, 2012, FREE RADICAL BIO MED, V52, P2013, DOI 10.1016/j.freeradbiomed.2012.02.035.
   Lewis JD, 2002, PHARMACOEPIDEM DR S, V11, P211, DOI 10.1002/pds.698.
   Lewis JD, 2001, GASTROENTEROLOGY, V121, P1080, DOI 10.1053/gast.2001.28703.
   Liu YQ, 2014, BMC MED, V12, DOI 10.1186/1741-7015-12-55.
   Loftus EV, 2004, GASTROENTEROLOGY, V126, P1504, DOI 10.1053/j.gastro.2004.01.063.
   Loftus EV, 2000, AM J GASTROENTEROL, V95, P2308.
   Magro F, 2014, J CROHNS COLITIS, V8, P31, DOI 10.1016/j.crohns.2013.04.006.
   Mattar Mark C, 2011, Gastrointest Cancer Res, V4, P53.
   Moss AC, 2008, INFLAMM BOWEL DIS, V14, pS155, DOI 10.1002/ibd.20593.
   Mowat C, 2011, GUT, V60, P571, DOI 10.1136/gut.2010.224154.
   Nguyen GC, 2012, AM J GASTROENTEROL, V107, P1298, DOI 10.1038/ajg.2012.198.
   Palli D, 2000, GASTROENTEROLOGY, V119, P647, DOI 10.1053/gast.2000.16487.
   Pasternak B, 2013, AM J EPIDEMIOL, V177, P1296, DOI 10.1093/aje/kws375.
   Pedersen N, 2010, AM J GASTROENTEROL, V105, P1480, DOI 10.1038/ajg.2009.760.
   Peyrin-Biroulet L, 2011, GASTROENTEROLOGY, V141, P1621, DOI 10.1053/j.gastro.2011.06.050.
   Rubin DT, 2006, CLIN GASTROENTEROL H, V4, P1346, DOI 10.1016/j.cgh.2006.08.014.
   Sandhu BK, 2010, J PEDIATR GASTR NUTR, V50, pS1, DOI 10.1097/MPG.0b013e3181c92c53.
   Siegel CA, 2009, CLIN GASTROENTEROL H, V7, P874, DOI 10.1016/j.cgh.2009.01.004.
   Singh H, 2011, GASTROENTEROLOGY, V141, P1612, DOI 10.1053/j.gastro.2011.07.039.
   Sorensen HT, 2004, JNCI-J NATL CANCER I, V96, P709, DOI 10.1093/jnci/djh118.
   Talley NJ, 2011, AM J GASTROENTEROL, V106, pS2, DOI 10.1038/ajg.2011.58.
   Thjodleifsson B, 2007, ARTHRITIS RHEUM-US, V56, P2633, DOI 10.1002/art.22812.
   Triantafillidis JK, 2009, ANTICANCER RES, V29, P2727.
   Ullman TA, 2011, GASTROENTEROLOGY, V140, P1807, DOI 10.1053/j.gastro.2011.01.057.
   van Staa TP, 2005, GUT, V54, P1573, DOI 10.1136/gut.2005.070896.
   Velayos FS, 2006, GASTROENTEROLOGY, V130, P1941, DOI 10.1053/j.gastro.2006.03.028.
   Vos ACW, 2011, INFLAMM BOWEL DIS, V17, P1837, DOI 10.1002/ibd.21582.
   Warman JI, 2003, J CLIN GASTROENTEROL, V37, P220, DOI 10.1097/00004836-200309000-00006.
   Xavier RJ, 2007, NATURE, V448, P427, DOI 10.1038/nature06005.
   Zhao LN, 2014, PLOS ONE, V9, DOI 10.1371/journal.pone.0094208.},
Number-of-Cited-References = {61},
Times-Cited = {26},
Usage-Count-Last-180-days = {0},
Usage-Count-Since-2013 = {6},
Journal-ISO = {J. Gastroenterol.},
Doc-Delivery-Number = {EB2WK},
Web-of-Science-Index = {Science Citation Index Expanded (SCI-EXPANDED)},
Unique-ID = {WOS:000387223100003},
DA = {2025-06-21},
}

@article{ WOS:000329943700016,
Author = {Culliford, David and Maskell, Joe and Judge, Andy and Arden, Nigel K.
   and COAST Study Grp},
Title = {A population-based survival analysis describing the association of body
   mass index on time to revision for total hip and knee replacements:
   results from the UK general practice research database},
Journal = {BMJ OPEN},
Year = {2013},
Volume = {3},
Number = {11},
Abstract = {Objectives Against a backdrop of rising levels of obesity, we describe
   and estimate associations of body mass index (BMI), age and gender with
   time to revision for participants undergoing primary total hip (THR) or
   knee (TKR) replacement in the UK.
   Design Population-based cohort study.
   Setting Routinely collected primary care data from a representative
   sample of general practices, including linked data on all secondary care
   events.
   Participants Population-based cohort study of 63162 patients with THR
   and 54276 with TKR in the UK General Practice Research Database between
   1988 and 2011.
   Primary and secondary outcomes Risk of THR and TKR revision associated
   with BMI, age and gender, after adjusting for the competing risk of
   death.
   Results The 5-year cumulative incidence rate for THR was 2.2\% for men
   and 1.8\% for women (TKR 2.3\% for men, 1.6\% for women). The adjusted
   overall subhazard ratio (SHR) for patients with THR undergoing
   subsequent hip revision surgery, with a competing risk of death, were
   estimated at 1.020 (95\% CI 1.009 to 1.032) per additional unit
   (kg/m(2)) of BMI, 1.23 (95\% CI 1.10 to 1.38) for men compared with
   women and 0.970 (95\% CI 0.967 to 0.973) per additional year of age. For
   patients with TKR, the equivalent estimates were 1.015 (95\% CI 1.002 to
   1.028) for BMI; 1.51 (95\% CI 1.32 to 1.73) for gender and 0.957 (95\%
   CI 0.951 to 0.962) for age. Morbidly obese patients with THR had a
   65.5\% increase (95\% CI 15.4\% to 137.3\%, p=0.006) in the subhazard of
   revision versus the normal BMI group (18.5-25). The effect for TKR was
   smaller (a 43.9\% increase) and weaker (95\% CI 2.6\% to 103.9\%,
   p=0.040).
   Conclusions BMI is estimated to have a small but statistically
   significant association with the risk of hip and knee revision, but
   absolute numbers are small. Further studies are needed in order to
   distinguish between effects for specific revision surgery indications.},
Publisher = {BMJ PUBLISHING GROUP},
Address = {BRITISH MED ASSOC HOUSE, TAVISTOCK SQUARE, LONDON WC1H 9JR, ENGLAND},
Type = {Article},
Language = {English},
Affiliation = {Arden, NK (Corresponding Author), Univ Oxford, NIHR Musculoskeletal Biomed Res Unit, Nuffield Orthopaed Ctr, Oxford, England.
   Culliford, David; Maskell, Joe, Univ Southampton, Fac Med, Southampton SO9 5NH, Hants, England.
   Judge, Andy; Arden, Nigel K., Univ Oxford, NIHR Musculoskeletal Biomed Res Unit, Nuffield Orthopaed Ctr, Oxford, England.
   Judge, Andy; Arden, Nigel K., Univ Southampton, Southampton Gen Hosp, MRC Lifecourse Epidemiol Unit, Southampton, Hants, England.},
DOI = {10.1136/bmjopen-2013-003614},
Article-Number = {e003614},
ISSN = {2044-6055},
Keywords-Plus = {JOINT REPLACEMENT; COMPETING RISK; ARTHROPLASTY; OBESITY; DETERMINANTS;
   PREDICTORS; OUTCOMES; REGISTRY; WOMEN},
Research-Areas = {General \& Internal Medicine},
Web-of-Science-Categories  = {Medicine, General \& Internal},
Author-Email = {nigel.arden@ndorms.ox.ac.uk},
Affiliations = {University of Southampton; Nuffield Orthopaedic Centre; University of
   Oxford; University of Southampton},
ORCID-Numbers = {Cooper, Cyrus/0000-0003-3510-0709
   Javaid, Muhammad/0000-0001-7985-0048
   Judge, Andrew/0000-0003-3015-0432},
Funding-Acknowledgement = {National Institute for Health Research (NIHR) {[}RP-PG-0407-10064];
   Oxford NIHR Musculoskeletal Biomedical Research Unit, Nuffield
   Orthopaedic Centre, University of Oxford; UK Medical Research Council,
   Medical Research Council Lifecourse Epidemiology Unit, University of
   Southampton; MRC {[}MC\_U147585819] Funding Source: UKRI},
Funding-Text = {This article presents independent research commissioned by the National
   Institute for Health Research (NIHR) under its Programme Grants for
   Applied Research funding scheme (RP-PG-0407-10064). The views expressed
   in this article are those of the author(s) and not necessarily those of
   the NHS, the NIHR or the Department of Health. Support was also received
   from the Oxford NIHR Musculoskeletal Biomedical Research Unit, Nuffield
   Orthopaedic Centre, University of Oxford and the UK Medical Research
   Council, Medical Research Council Lifecourse Epidemiology Unit,
   University of Southampton.},
Cited-References = {AbdelSalam H, 2012, J ARTHROPLASTY, V27, P720, DOI 10.1016/j.arth.2011.09.027.
   Andrew JG, 2008, J BONE JOINT SURG BR, V90B, P424, DOI 10.1302/0301-620X.90B4.20522.
   {[}Anonymous], 9 NAT JOINT REG ENGL.
   Berry SD, 2010, J AM GERIATR SOC, V58, P783, DOI 10.1111/j.1532-5415.2010.02767.x.
   Clinical threshold, 2011, CLIN THRESHOLD HIP R.
   Commissioning decision, 2011, COMM DEC HIP KNEE RE.
   Commissioning Policy Statement, 2011, REF SURG THRESH CRIT.
   Fennema P, 2010, J BONE JOINT SURG BR, V92B, P701, DOI 10.1302/0301-620X.92B5.23470.
   Fine JP, 1999, J AM STAT ASSOC, V94, P496, DOI 10.2307/2670170.
   Gillam MH, 2010, ACTA ORTHOP, V81, P548, DOI 10.3109/17453674.2010.524594.
   Havelin Leif I, 2011, J Bone Joint Surg Am, V93 Suppl 3, P13, DOI 10.2106/JBJS.K.00951.
   Horan F, 2006, J BONE JOINT SURG BR, V88B, P1269, DOI 10.1302/0301-620X.88B10.18272.
   Jameson SS, 2012, J BONE JOINT SURG BR, V94B, P746, DOI 10.1302/0301-620X.94B6.29239.
   Kremers HM, 2013, CLIN ORTHOP RELAT R, V471, P206, DOI 10.1007/s11999-012-2508-z.
   Kurtz S, 2005, J BONE JOINT SURG AM, V87A, P1487, DOI 10.2106/JBJS.D.02441.
   Kurtz SM, 2011, INT ORTHOP, V35, P1783, DOI 10.1007/s00264-011-1235-5.
   Liu B, 2007, RHEUMATOLOGY, V46, P861, DOI 10.1093/rheumatology/kel434.
   Lübbeke A, 2007, ARTHRIT RHEUM-ARTHR, V57, P327, DOI 10.1002/art.22542.
   Lübbeke A, 2007, J RHEUMATOL, V34, P394.
   McCalden RW, 2011, J BONE JOINT SURG BR, V93B, P321, DOI 10.1302/0301-620X.93B3.25876.
   Parkinson JP., 2007, Pharmacovigilance, P341.
   Ranstam J, 2011, ACTA ORTHOP, V82, P258, DOI 10.3109/17453674.2011.588863.
   Santaguida PL, 2008, CAN J SURG, V51, P428.
   Serra-Sutton V, 2009, INT J TECHNOL ASSESS, V25, P63, DOI 10.1017/S0266462309090096.
   Stürmer T, 2005, J BONE JOINT SURG BR, V87B, P1416, DOI 10.1302/0301-620X.87B10.16702.
   Vanhegan IS, 2012, J BONE JOINT SURG BR, V94B, P619, DOI 10.1302/0301-620X.94B5.27073.
   Yeung E, 2011, INT ORTHOP, V35, P929, DOI 10.1007/s00264-010-1051-3.},
Number-of-Cited-References = {27},
Times-Cited = {30},
Usage-Count-Last-180-days = {0},
Usage-Count-Since-2013 = {10},
Journal-ISO = {BMJ Open},
Doc-Delivery-Number = {293AL},
Web-of-Science-Index = {Science Citation Index Expanded (SCI-EXPANDED)},
Unique-ID = {WOS:000329943700016},
OA = {Green Published, gold, Green Accepted},
DA = {2025-06-21},
}

@article{ WOS:000264716500020,
Author = {Humes, David J. and Solaymani-Dodaran, Masoud and Fleming, Kate M. and
   Simpson, John and Spiller, Robin C. and West, Joe},
Title = {A Population-Based Study of Perforated Diverticular Disease Incidence
   and Associated Mortality},
Journal = {GASTROENTEROLOGY},
Year = {2009},
Volume = {136},
Number = {4},
Pages = {1198-1205},
Month = {APR},
Abstract = {Background \& Aims: Perforated diverticular disease represents the most
   serious complication of diverticular disease, but little is known
   regarding its occurrence and mortality. We aimed to determine the
   incidence and mortality associated with diverticular perforation and the
   influence of comorbidity. Methods: We used a population-based cohort
   study using patients with perforated diverticular disease and population
   controls identified from 1990 to 2005 in the General Practice Research
   Database (GPRD). Incidence and mortality rates were modelled using
   Poisson and Cox regression. Comorbidity was quantified using the
   Charlson index. Results: We identified 953 incident patients. The
   overall incidence was 2.66 (95\% confidence interval {[}CI]: 2.49-2.83)
   per 100,000 person-years. The incidence rates increased 2.28-fold (95\%
   CI: 1.79-2.95) when corrected for age and sex between 1990 and 2005. The
   risk of death was highest in the first year with a 6-fold increase
   (hazard ratio {[}HR], 5.63; 95\% CI: 4.68 - 6.77). Adjusted for age and
   sex, the risk of death in the first year was highest in those with
   lowest comorbidity (HR, 11.11; 95\% CI: 8.06-15.31), but the absolute
   mortality rates were greatest in those with the highest comorbidity
   (263.1 per 1000 person-years). Conclusions: The incidence of perforated
   diverticular disease has doubled over the period of the study. Patients
   presenting with a perforated diverticulum are 6 times more likely to die
   than the general population during the first year following perforation.
   Those who have the greatest comorbidity are the most likely to die;
   however, those with least comorbidity have an 11-fold increase in
   mortality in the first year.},
Publisher = {W B SAUNDERS CO-ELSEVIER INC},
Address = {1600 JOHN F KENNEDY BOULEVARD, STE 1800, PHILADELPHIA, PA 19103-2899 USA},
Type = {Article},
Language = {English},
Affiliation = {Humes, DJ (Corresponding Author), Royal Coll Surg \& Res, Nottingham NG7 2UH, England.
   Humes, David J.; Simpson, John; Spiller, Robin C., Nottingham Univ Hosp NHS Trust, Wolfson Digest Dis Ctr, Nottingham, England.
   Solaymani-Dodaran, Masoud; Fleming, Kate M.; West, Joe, Univ Nottingham, Div Epidemiol \& Publ Hlth, Nottingham NG7 2RD, England.},
DOI = {10.1053/j.gastro.2008.12.054},
ISSN = {0016-5085},
Keywords-Plus = {RISK; SURGERY; RATES; UK},
Research-Areas = {Gastroenterology \& Hepatology},
Web-of-Science-Categories  = {Gastroenterology \& Hepatology},
Author-Email = {david.humes@nottingham.ac.uk},
Affiliations = {Nottingham University Hospital NHS Trust; University of Nottingham},
ResearcherID-Numbers = {spiller, robin/ABE-6690-2021
   West, Joe/I-6637-2012
   Fleming, Kate/A-6475-2010},
ORCID-Numbers = {West, Joe/0000-0002-1135-9356
   Humes, David/0000-0002-7071-4098
   spiller, robin/0000-0001-6371-4500
   Fleming, Kate/0000-0002-6572-5016},
Funding-Acknowledgement = {Royal College of Surgeons of England; National Institute of Health},
Funding-Text = {Supported by a Research Fellowship from The Royal College of Surgeons of
   England and Research Into Ageing (to D.J.H.), by a National Institute of
   Health Research/Department of Health Clinician Scientist Fellowship (to
   J.W. and K.F.), the Medical Research Council scheme for academic use of
   GPRD data for the data set, and by the Mason Medical Foundation and the
   University of Nottingham Institute of Clinical Research for the
   validation study.},
Cited-References = {Bennett-Guerrero E, 2003, BRIT J SURG, V90, P1593, DOI 10.1002/bjs.4347.
   CHARLSON ME, 1987, J CHRON DIS, V40, P373, DOI 10.1016/0021-9681(87)90171-8.
   Constantinides VA, 2006, BRIT J SURG, V93, P1503, DOI 10.1002/bjs.5402.
   Dawwas MF, 2007, GUT, V56, P1606, DOI 10.1136/gut.2006.111369.
   Ferzoco LB, 1998, NEW ENGL J MED, V338, P1521, DOI 10.1056/NEJM199805213382107.
   Hall KE, 2005, GASTROENTEROLOGY, V129, P1305, DOI 10.1053/j.gastro.2005.06.013.
   Hart AR, 2000, EUR J GASTROEN HEPAT, V12, P661, DOI 10.1097/00042737-200012060-00016.
   Kang JY, 2003, ALIMENT PHARM THER, V17, P1189, DOI 10.1046/j.1365-2036.2003.01551.x.
   KRUKOWSKI ZH, 1984, BRIT J SURG, V71, P921, DOI 10.1002/bjs.1800711202.
   Lewis JD, 2005, PHARMACOEPIDEM DR S, V14, P443, DOI 10.1002/pds.1115.
   Mäkelä J, 2002, DIS COLON RECTUM, V45, P955, DOI 10.1007/s10350-004-6335-5.
   Morris CR, 2008, BRIT J SURG, V95, P876, DOI 10.1002/bjs.6226.
   Morris CR, 2003, BRIT J SURG, V90, P1267, DOI 10.1002/bjs.4221.
   Roche JJW, 2005, BMJ-BRIT MED J, V331, P1374, DOI 10.1136/bmj.38643.663843.55.
   Salem L, 2005, DIS COLON RECTUM, V48, P988, DOI 10.1007/s10350-004-0871-x.
   TUDOR RG, 1994, BRIT J SURG, V81, P730, DOI 10.1002/bjs.1800810537.},
Number-of-Cited-References = {16},
Times-Cited = {75},
Usage-Count-Last-180-days = {0},
Usage-Count-Since-2013 = {8},
Journal-ISO = {Gastroenterology},
Doc-Delivery-Number = {426OB},
Web-of-Science-Index = {Science Citation Index Expanded (SCI-EXPANDED)},
Unique-ID = {WOS:000264716500020},
DA = {2025-06-21},
}

@article{ WOS:000188782200014,
Author = {Peng, MM and Jick, H},
Title = {A population-based study of the incidence, cause, and severity of
   anaphylaxis in the United Kingdom},
Journal = {ARCHIVES OF INTERNAL MEDICINE},
Year = {2004},
Volume = {164},
Number = {3},
Pages = {317-319},
Month = {FEB 9},
Abstract = {Background: Anaphylaxis is an acute and potentially fatal systemic
   reaction usually caused by mast cell-mediated release of histamine.
   Symptoms can vary in onset, appearance, and severity. Some common
   symptoms include weakness, dizziness, flushing, angioedema, urticaria,
   nasal congestion, and sneezing. Severe symptoms include upper
   respiratory tract obstruction, hypotension, vascular collapse associated
   with angioedema and urticaria, gastrointestinal distress, cardiovascular
   arrhythmias, and/or arrest.
   Methods: We conducted an observational follow-up study encompassing
   approximately 8 million person-years based on the UK General Practice
   Research Data-base for the period january 1, 1994, to December 31, 1999,
   which quantified the frequency, type, and severity of a clinical
   diagnosis of anaphylaxis.
   Results: Based on 675 cases of anaphylaxis, we estimate the incidence to
   be 8.4 per 100 000 person-years. Approximately 10\% of cases had
   hypotension and shock that required urgent treatment. The most common
   causes were insect stings and oral medicines.
   Conclusion: Anaphylaxis is an uncommon illness that has multiple causes
   and can be life-threatening.},
Publisher = {AMER MEDICAL ASSOC},
Address = {515 N STATE ST, CHICAGO, IL 60610 USA},
Type = {Article},
Language = {English},
Affiliation = {Jick, H (Corresponding Author), Boston Univ, Sch Med, Boston Collaborat Drug Surveillance Program, 11 Muzzey St, Lexington, MA 02421 USA.
   Boston Univ, Sch Med, Boston Collaborat Drug Surveillance Program, Lexington, MA 02421 USA.},
DOI = {10.1001/archinte.164.3.317},
ISSN = {0003-9926},
Keywords-Plus = {EPIDEMIOLOGY; VACCINE},
Research-Areas = {General \& Internal Medicine},
Web-of-Science-Categories  = {Medicine, General \& Internal},
Affiliations = {Boston University},
ORCID-Numbers = {Jick, Hershel/0000-0003-4270-5992},
Cited-References = {JICK H, 1991, BRIT MED J, V302, P766, DOI 10.1136/bmj.302.6779.766.
   Jick H, 2001, BRIT J CLIN PHARMACO, V52, P451, DOI 10.1046/j.0306-5251.2001.aid.x.
   Jick H., 1992, PHARMACOEPIDEM DR S, V1, P347, DOI DOI 10.1002/PDS.2630010607.
   Kaye JA, 2001, BRIT MED J, V322, P460, DOI 10.1136/bmj.322.7284.460.
   Neugut AI, 2001, ARCH INTERN MED, V161, P15, DOI 10.1001/archinte.161.1.15.
   Yocum MW, 1999, J ALLERGY CLIN IMMUN, V104, P452, DOI 10.1016/S0091-6749(99)70392-1.},
Number-of-Cited-References = {6},
Times-Cited = {123},
Usage-Count-Last-180-days = {0},
Usage-Count-Since-2013 = {6},
Journal-ISO = {Arch. Intern. Med.},
Doc-Delivery-Number = {771JQ},
Web-of-Science-Index = {Science Citation Index Expanded (SCI-EXPANDED)},
Unique-ID = {WOS:000188782200014},
DA = {2025-06-21},
}

@article{ WOS:000185507000014,
Author = {Smeeth, L and Boulis, M and Hubbard, R and Fletcher, AE},
Title = {A population based case-control study of cataract and inhaled
   corticosteroids},
Journal = {BRITISH JOURNAL OF OPHTHALMOLOGY},
Year = {2003},
Volume = {87},
Number = {10},
Pages = {1247-1251},
Month = {OCT},
Abstract = {Background/aims: Exposure to systemic corticosteroid use is known to be
   associated with a risk of cataract. Whether low doses of inhaled
   corticosteroids are associated with an increased risk of cataract is not
   known. This study was undertaken to quantify the risk of cataract
   associated with the use of inhaled corticosteroids and assess whether
   there is a dose-response relation.
   Methods: A population based case-control study based on the General
   Practice Research Database in the United Kingdom. 15 479 people with
   cataract and 15 479 controls were matched for age, sex, practice, and
   observation period.
   Results: The crude odds ratio for the association between any recorded
   exposure to inhaled corticosteroids and cataract was 1.58 (95\% CI 1.46
   to 1.71), reduced to 1.10 ( 95\% CI 1.00 to 1.20) after adjustment for
   systemic corticosteroid exposure and consultation rate. There was a
   dose-response relation, the adjusted odds ratio rising from 0.99 ( 95\%
   CI 0.87 to 1.13) at daily doses up to 400 mg to 1.69 ( 95\% CI 1.17 to
   2.43) for daily doses greater than 1600 mg. The association was also
   stronger with increasing duration of use.
   Conclusion: Higher doses and longer duration of exposure to inhaled
   corticosteroids are associated with an increased risk of cataract. The
   lowest doses compatible with good control of airways disease should be
   used. The risk of cataract associated with high doses of inhaled
   corticosteroids needs to be more widely appreciated.},
Publisher = {B M J PUBLISHING GROUP},
Address = {BRITISH MED ASSOC HOUSE, TAVISTOCK SQUARE, LONDON WC1H 9JR, ENGLAND},
Type = {Article},
Language = {English},
Affiliation = {Smeeth, L (Corresponding Author), Univ London London Sch Hyg \& Trop Med, Dept Epidemiol \& Populat Hlth, Keppel St, London WC1E 7HT, England.
   Univ London London Sch Hyg \& Trop Med, Dept Epidemiol \& Populat Hlth, London WC1E 7HT, England.
   Univ Nottingham, City Hosp Nottingham, Div Resp Med, Nottingham NG5 1PB, England.},
DOI = {10.1136/bjo.87.10.1247},
ISSN = {0007-1161},
Keywords-Plus = {OBSTRUCTIVE PULMONARY-DISEASE; ORAL PREDNISOLONE; BUDESONIDE; RISK;
   FLUTICASONE; ASTHMA; MODERATE; SMOKING; DRUGS},
Research-Areas = {Ophthalmology},
Web-of-Science-Categories  = {Ophthalmology},
Affiliations = {University of London; London School of Hygiene \& Tropical Medicine;
   Nottingham University Hospital NHS Trust; Nottingham City Hospital;
   University of Nottingham},
ResearcherID-Numbers = {Woodward, Mark/D-8492-2015
   Smeeth, Liam/X-5862-2018},
ORCID-Numbers = {Smeeth, Liam/0000-0002-9168-6022},
Cited-References = {Altose MD, 2000, NEW ENGL J MED, V343, P1902.
   {[}Anonymous], 1993, THORAX, V48, pS1.
   Boorsma M, 1996, EUR RESPIR J, V9, P1427, DOI 10.1183/09031936.96.09071427.
   Burge PS, 2000, BMJ-BRIT MED J, V320, P1297, DOI 10.1136/bmj.320.7245.1297.
   Christen WG, 2000, JAMA-J AM MED ASSOC, V284, P713, DOI 10.1001/jama.284.6.713.
   COLE P, 1971, BRIT J PREV SOC MED, V25, P242.
   Cumming RG, 1997, NEW ENGL J MED, V337, P8, DOI 10.1056/NEJM199707033370102.
   DOLIN P, 1998, EPIDEMIOLOGY EYE DIS, P103.
   Donnelly R, 1997, AM J RESP CRIT CARE, V156, P1746, DOI 10.1164/ajrccm.156.6.9703003.
   Garbe E, 1998, JAMA-J AM MED ASSOC, V280, P539, DOI 10.1001/jama.280.6.539.
   GEDDES DM, 1992, THORAX, V47, P404, DOI 10.1136/thx.47.6.404.
   Hubbard R, 2000, AM J RESP CRIT CARE, V161, P5, DOI 10.1164/ajrccm.161.1.9906062.
   Hubbard RB, 2002, AM J RESP CRIT CARE, V166, P1563, DOI 10.1164/rccm.200206-606OC.
   JENNINGS BH, 1991, EUR J CLIN PHARMACOL, V40, P77, DOI 10.1007/BF00315143.
   Jick SS, 2001, EPIDEMIOLOGY, V12, P229, DOI 10.1097/00001648-200103000-00016.
   Lipworth BJ, 1999, ARCH INTERN MED, V159, P941, DOI 10.1001/archinte.159.9.941.
   Meijer RJ, 1999, THORAX, V54, P894, DOI 10.1136/thx.54.10.894.
   National Asthma Education and Prevention Program Expert Panel Report:, 2002, GUID DIAGN MAN ASTHM.
   {*}OFF NAT STAT, 1997, LIV BRIT PREL RES 19.
   {*}OFF NAT STAT, 1998, KEY HLTH STAT GE MB6.
   Pauwels RA, 1999, NEW ENGL J MED, V340, P1948, DOI 10.1056/NEJM199906243402503.
   ROBERTS SJ, 1994, THORAX, V49, P1090, DOI 10.1136/thx.49.11.1090.
   Ruigómez A, 2000, EPIDEMIOLOGY, V11, P620, DOI 10.1097/00001648-200011000-00002.
   TOOGOOD JH, 1989, J ALLERGY CLIN IMMUN, V84, P688, DOI 10.1016/0091-6749(89)90297-2.
   URBAN RC, 1986, SURV OPHTHALMOL, V31, P102, DOI 10.1016/0039-6257(86)90077-9.
   Walley T, 1997, LANCET, V350, P1097, DOI 10.1016/S0140-6736(97)04248-7.
   {*}WHO OFF INF, 1997, 143 WHO OFF INF.
   Wong CA, 2000, LANCET, V355, P1399, DOI 10.1016/S0140-6736(00)02138-3.},
Number-of-Cited-References = {28},
Times-Cited = {72},
Usage-Count-Last-180-days = {0},
Usage-Count-Since-2013 = {3},
Journal-ISO = {Br. J. Ophthalmol.},
Doc-Delivery-Number = {724VH},
Web-of-Science-Index = {Science Citation Index Expanded (SCI-EXPANDED)},
Unique-ID = {WOS:000185507000014},
OA = {Green Published, Bronze},
DA = {2025-06-21},
}

@article{ WOS:000075737800002,
Author = {Jick, H and Vasilakis, C and Weinrauch, LA and Meier, CR and Jick, SS
   and Derby, LE},
Title = {A population-based study of appetite-suppressant drugs and the risk of
   cardiac-valve regurgitation},
Journal = {NEW ENGLAND JOURNAL OF MEDICINE},
Year = {1998},
Volume = {339},
Number = {11},
Pages = {719-724},
Month = {SEP 10},
Abstract = {Background. Recent case reports suggest that a combination of the
   appetite suppressants fenfluramine and phentermine is associated with an
   increased risk of cardiac-valve regurgitation. There are also reports of
   valvular disorders in persons taking fenfluramine or dexfenfluramine
   alone, particularly for more than three months.
   Methods We conducted a population-based follow-up study and a nested
   case-control analysis of 6532 subjects who received dexfenfluramine,
   2371 who received fenfluramine, and 862 who received phentermine to
   assess the risk of a subsequent clinical diagnosis of a valvular
   disorder of uncertain origin. For comparison, we identified a group of
   9281 obese subjects who had not taken appetite suppressants who were
   matched to the treated subjects for age, sex, and weight. All subjects
   were free of diagnosed cardiovascular disease at the start of followup.
   The average duration of follow-up for all subjects was about four years.
   Results. There were 11 cases of newly diagnosed idiopathic valvular
   disorders, 5 after the use of dexfenfluramine and 6 after the use of
   fenfluramine. There were six cases of aortic regurgitation, two cases of
   mitral regurgitation, and three cases of combined aortic and mitral
   regurgitation. There were no cases of idiopathic cardiac-valve
   abnormalities among the subjects who had not taken appetite suppressants
   or among those who took only phentermine. The five-year cumulative
   incidence of idiopathic cardiac-valve disorders was 0 per 10,000
   subjects among those who had not taken appetite suppressants (95 percent
   confidence interval, 0 to 15.4) and among those who took phentermine
   alone (95 percent confidence interval, 0 to 76.6), 7.1 per 10,000
   subjects among those who took either fenfluramine or dexfenfluramine for
   less than four months (95 percent confidence interval, 3.6 to 17.8; P =
   0.02 for the comparison with subjects who had not taken appetite
   suppressants), and 35.0 per 10,000 subjects among those who received
   either of these medications for four or more months (95 percent
   confidence interval, 16.4 to 76.2; P < 0.001).
   Conclusions. The use of fenfluramine or dexfenfluramine, particularly
   for four months or longer, is associated with an increased risk of newly
   diagnosed cardiac-valve disorders, particularly aortic regurgitation. (N
   Engl J Med 1998;339:719-24.) (C) 1998, Massachusetts Medical Society.},
Publisher = {MASS MEDICAL SOC},
Address = {10 SHATTUCK, BOSTON, MA 02115 USA},
Type = {Article},
Language = {English},
Affiliation = {Jick, H (Corresponding Author), Boston Univ, Med Ctr, Boston Collaborat Drug Surveillance Program, 11 Muzzey St, Lexington, MA 02421 USA.
   Boston Univ, Med Ctr, Boston Collaborat Drug Surveillance Program, Lexington, MA 02421 USA.
   Mt Auburn Hosp, Dept Med, Cambridge, MA USA.
   Harvard Univ, Sch Med, Boston, MA USA.},
DOI = {10.1056/NEJM199809103391102},
ISSN = {0028-4793},
Keywords-Plus = {FENFLURAMINE-PHENTERMINE},
Research-Areas = {General \& Internal Medicine},
Web-of-Science-Categories  = {Medicine, General \& Internal},
Affiliations = {Boston University; Harvard University; Harvard University Medical
   Affiliates; Mount Auburn Hospital; Harvard University; Harvard Medical
   School},
ResearcherID-Numbers = {Weinrauch, Larry/B-1013-2009
   Vasilakis-Scaramozza, Catherine/JDW-3782-2023
   },
ORCID-Numbers = {Jick, Susan/0000-0002-2215-1067
   Weinrauch, Larry/0000-0003-1357-9528
   Meier, Christoph/0000-0002-7120-6378
   Jick, Hershel/0000-0003-4270-5992},
Funding-Acknowledgement = {FDA HHS {[}FD-U-001405-01] Funding Source: Medline},
Cited-References = {Abenhaim L, 1996, NEW ENGL J MED, V335, P609, DOI 10.1056/NEJM199608293350901.
   Connolly HM, 1997, NEW ENGL J MED, V337, P581, DOI 10.1056/NEJM199708283370901.
   Connolly HM, 1997, NEW ENGL J MED, V337, P1783.
   Graham DJ, 1997, NEW ENGL J MED, V337, P635, DOI 10.1056/NEJM199708283370911.
   Jick H, 1997, LANCET, V350, P1045, DOI 10.1016/S0140-6736(05)70451-7.
   JICK H, 1991, BRIT MED J, V302, P766, DOI 10.1136/bmj.302.6779.766.
   Jick H., 1992, PHARMACOEPIDEM DR S, V1, P347, DOI DOI 10.1002/PDS.2630010607.
   KAPLAN EL, 1958, J AM STAT ASSOC, V53, P457, DOI 10.2307/2281868.
   KURZ X, 1997, NEW ENGL J MED, V337, P1172.
   Rasmussen S, 1997, NEW ENGL J MED, V337, P1773.
   Rothman K., 1979, Epidemiologic analysis with a programmable calculator (no.79).
   ROTHMAN KJ, 1978, J CHRON DIS, V31, P557, DOI 10.1016/0021-9681(78)90043-7.
   {*}US DEP HHS, 1997, MMWR-MORBID MORTAL W, V46, P1061.
   Weissman NJ, 1998, NEW ENGL J MED, V339, P725, DOI 10.1056/NEJM199809103391103.},
Number-of-Cited-References = {14},
Times-Cited = {198},
Usage-Count-Last-180-days = {0},
Usage-Count-Since-2013 = {2},
Journal-ISO = {N. Engl. J. Med.},
Doc-Delivery-Number = {116RF},
Web-of-Science-Index = {Science Citation Index Expanded (SCI-EXPANDED)},
Unique-ID = {WOS:000075737800002},
OA = {Bronze},
DA = {2025-06-21},
}

@article{ WOS:000228745200021,
Author = {Wade, AG and Toumi, I and Hemels, MEH},
Title = {A probabilistic cost-effectiveness analysis of escitalopram, generic
   citalopram and venlafaxine as a first-line treatment of major depressive
   disorder in the UK},
Journal = {CURRENT MEDICAL RESEARCH AND OPINION},
Year = {2005},
Volume = {21},
Number = {4},
Pages = {631-641},
Month = {APR},
Abstract = {Objectives: To determine if escitalopram is cost-effective in the UK
   when compared with venlafaxine and generic citalopram in primary care
   treatment of Major Depressive Disorder (MDD).
   Methods: A pre-existing cost-effectiveness model was adapted to reflect
   the practice in the UK. Adult patients (> 18 years) with MDD {[}baseline
   scores >= 18 and <= 40 on the Montgomery-Asberg Depression Rating Scale
   (MADRS)] were accepted into the decision model. Success rates were
   derived from a meta-analysis of RCTs and other clinical and cost data
   from the General Practice Research Database, published literature and
   expert opinion. Patients were considered to be in remission when their
   MADRS score was <= 12. Failures were referred to consultant
   psychiatrists for secondary care. Analytic perspectives included those
   of society and of the National Health Service (NHS). Indirect costs were
   calculated using a Human Capital approach based on the average wage.
   Results: Expected costs were lower (465 pound vs. 544) pound and
   successes were higher (63.5\% vs. 58.2\%) with escitalopram than
   citalopram. Expected costs/successfully treated patient for escitalopram
   and citalopram were 732 pound and 933 pound, respectively, from the NHS
   perspective and 3635 pound and 4519 pound, respectively, from the
   societal perspective. In both cases, escitalopram dominated citalopram.
   Escitalopram's success rate was similar to that of venlafaxine, but at
   lower costs (range of savings with escitalopram: 53- pound 61) pound,
   just dominating venlafaxine. Robustness of findings was assessed in
   multivariate sensitivity analyses.
   Conclusion: In primary care in the UK, escitalopram is cost-effective
   compared with citalopram and quite similar to venlafaxine in treating
   MDD.},
Publisher = {TAYLOR \& FRANCIS LTD},
Address = {2-4 PARK SQUARE, MILTON PARK, ABINGDON OR14 4RN, OXON, ENGLAND},
Type = {Article},
Language = {English},
Affiliation = {H Lundbeck \& Co AS, Int Dept Hlth Econ \& Epidemiol, 37 Ave Pierre 1er Serbie, F-75008 Paris, France.
   H Lundbeck \& Co AS, Int Dept Hlth Econ \& Epidemiol, F-75008 Paris, France.
   CPS Res, Glasgow, Lanark, Scotland.},
DOI = {10.1185/030079905X41462},
ISSN = {0300-7995},
EISSN = {1473-4877},
Keywords = {cost-effectiveness; depression; escitalopram; cost of; UK},
Keywords-Plus = {ECONOMIC-IMPACT; ANTIDEPRESSANTS; PLACEBO; RELAPSE; HEALTH},
Research-Areas = {General \& Internal Medicine; Research \& Experimental Medicine},
Web-of-Science-Categories  = {Medicine, General \& Internal; Medicine, Research \& Experimental},
Author-Email = {MEHH@Lundbeck.com},
Affiliations = {Lundbeck Corporation; Lundbeck Corporation - France},
ResearcherID-Numbers = {Hemels, Martin/AAX-4791-2020},
Cited-References = {Anderson IM, 2000, J PSYCHOPHARMACOL, V14, P3, DOI 10.1177/026988110001400101.
   Angst J, 1995, EUR NEUROPSYCHOPHARM, V5, P95, DOI 10.1016/0924-977X(95)00025-K.
   {[}Anonymous], J MED EC.
   Azorin JM, 2004, ENCEPHALE, V30, P158.
   BERTO P, 2000, J MENT HLTH POLICY E, V1, P3.
   Borghi J, 2000, EUR PSYCHIAT, V15, P378, DOI 10.1016/S0924-9338(00)00506-X.
   Casciano J, 2001, INT J CLIN PRACT, V55, P292.
   Culpepper Larry, 2002, Prim Care Companion J Clin Psychiatry, V4, P209.
   {*}DAT ARCH, 1993, OPCS SURV PSYCH MORB.
   {*}DEP HLTH, 1999, HOSP EP STAT 1999 20.
   Doyle J J, 2001, Value Health, V4, P16, DOI 10.1046/j.1524-4733.2001.004001016.x.
   Einarson TR, 2004, INT CLIN PSYCHOPHARM, V19, P305, DOI 10.1097/01.yic.0000139342.22133.77.
   {*}EXP PAN, 2002, DEPR REF SEC CAR TRE.
   Forder J, 1996, J AFFECT DISORDERS, V38, P97, DOI 10.1016/0165-0327(95)00098-4.
   Francois C, 2003, Eur J Health Econ, V4, P12, DOI 10.1007/s10198-002-0139-0.
   Freeman H, 2000, PHARMACOECONOMICS, V18, P143, DOI 10.2165/00019053-200018020-00004.
   {*}H LUNB AS, 2003, GEN PRACT RES DAT.
   Hale AS, 1997, BRIT MED J, V315, P43, DOI 10.1136/bmj.315.7099.43.
   Hemels MEH, 2004, ANN PHARMACOTHER, V38, P1545, DOI 10.1345/aph.1E010a.
   Hemels MEH, 2004, CURR MED RES OPIN, V20, P869, DOI 10.1185/030079904125003737.
   JONSSON B, 1994, BRIT J PSYCHIAT, V164, P665, DOI 10.1192/bjp.164.5.665.
   Khan A, 2001, INT J NEUROPSYCHOPH, V4, P113, DOI 10.1017/S1461145701002322.
   Leff J, 2000, BRIT J PSYCHIAT, V177, P95, DOI 10.1192/bjp.177.2.95.
   Lenox-Smith A, 2004, PHARMACOECONOMICS, V22, P311, DOI 10.2165/00019053-200422050-00005.
   Lepola U, 2004, INT CLIN PSYCHOPHARM, V19, P149, DOI 10.1097/00004850-200405000-00005.
   Lepola UM, 2003, INT CLIN PSYCHOPHARM, V18, P211, DOI 10.1097/00004850-200307000-00003.
   MELTZER H, 1995, 3 OPCS.
   Montgomery SA, 1996, BRIT J PSYCHIAT, V168, P768, DOI 10.1192/bjp.168.6.768.
   Montgomery SA, 2004, NEUROPSYCHOBIOLOGY, V50, P57, DOI 10.1159/000078225.
   MONTGOMERY SA, 1993, INT CLIN PSYCHOPHARM, V8, P189, DOI 10.1097/00004850-199300830-00009.
   {*}NAT HLTH SERV ENG, 2004, DRUG TAR Q4 2003.
   NETTEN A, 2001, UNIT COSTS HLTH SOCI.
   {*}NHS NAT I CLIN EX, TECHN APPR PROC SER, V5.
   ODONOGHGUE J, 2004, 604 NAT OFF STAT.
   Posternak MA, 2001, J CLIN PSYCHIAT, V62, P135, DOI 10.4088/JCP.v62n0212.
   Rapaport MH, 2004, J CLIN PSYCHIAT, V65, P44.
   ROBERTS JM, 1995, J PIDGIN CREOLE LANG, V10, P1, DOI 10.1075/jpcl.10.1.02rob.
   SCOTT AIF, 1992, BRIT MED J, V304, P883, DOI 10.1136/bmj.304.6831.883.
   Thompson D, 1999, Curr Psychiatry Rep, V1, P125, DOI 10.1007/s11920-999-0021-1.},
Number-of-Cited-References = {39},
Times-Cited = {24},
Usage-Count-Last-180-days = {0},
Usage-Count-Since-2013 = {2},
Journal-ISO = {Curr. Med. Res. Opin.},
Doc-Delivery-Number = {921DU},
Web-of-Science-Index = {Science Citation Index Expanded (SCI-EXPANDED)},
Unique-ID = {WOS:000228745200021},
DA = {2025-06-21},
}

@article{ WOS:000224983600005,
Author = {Hernán, MA and Logroscino, G and Rodriguez, LAG},
Title = {A prospective study of alcoholism and the risk of Parkinson's disease},
Journal = {JOURNAL OF NEUROLOGY},
Year = {2004},
Volume = {251},
Number = {7},
Pages = {14-17},
Month = {OCT},
Note = {12th Symposium on the Treatment of Parkinsons Disease, Tokyo, JAPAN, NOV
   15, 2003},
Abstract = {The lower incidence of Parkinson's disease (PD) among smokers may be
   explained by a protective effect of cigarette smoke, or by a tendency to
   avoid addictive behaviors among future PD cases. We conducted an
   indirect test of the latter hypothesis by comparing the incidence of PD
   between alcoholics and nonalcoholics in the General Practice Research
   Database of the United Kingdom. Our case-control study included 1,019
   cases and 10,123 matched controls. Overall, we did not find a lower
   incidence of PD among alcoholics compared with nonalcoholics (odds
   ratio: 1.09; 95 \% Cl: 0.67, 1.78).},
Publisher = {SPRINGER HEIDELBERG},
Address = {TIERGARTENSTRASSE 17, D-69121 HEIDELBERG, GERMANY},
Type = {Article; Proceedings Paper},
Language = {English},
Affiliation = {Harvard Univ, Sch Publ Hlth, Dept Epidemiol, 677 Huntington Ave, Boston, MA 02115 USA.
   Harvard Univ, Sch Publ Hlth, Dept Epidemiol, Boston, MA 02115 USA.
   Ctr Espanol Invest Farmacoepidemiol, Madrid, Spain.},
DOI = {10.1007/s00415-004-1705-4},
ISSN = {0340-5354},
EISSN = {1432-1459},
Keywords = {alcoholism; Parkinson's disease; prospective studies},
Keywords-Plus = {PRACTICE RESEARCH DATABASE; CIGARETTE-SMOKING; CONSUMPTION;
   NEUROPROTECTION; NEUROTOXICITY; ACETALDEHYDE; CAFFEINE; TOBACCO;
   ETHANOL; MICE},
Research-Areas = {Neurosciences \& Neurology},
Web-of-Science-Categories  = {Clinical Neurology},
Author-Email = {miguel-hernan@post.harvard.edu},
Affiliations = {Harvard University; Harvard T.H. Chan School of Public Health},
ResearcherID-Numbers = {rodriguez, luis/B-1980-2010
   Hernan, Miguel/LXV-0525-2024
   Logroscino, Giancarlo/K-5148-2016},
ORCID-Numbers = {Logroscino, Giancarlo/0000-0003-0423-3242},
Cited-References = {Ascherio A, 2003, NEUROLOGY, V60, P790, DOI 10.1212/01.WNL.0000046523.05125.87.
   Ascherio A, 2001, ANN NEUROL, V50, P56, DOI 10.1002/ana.1052.
   Benedetti MD, 2000, NEUROLOGY, V55, P1350, DOI 10.1212/WNL.55.9.1350.
   Bower JH, 1999, NEUROLOGY, V52, P1214, DOI 10.1212/WNL.52.6.1214.
   Bower JH, 2000, MOVEMENT DISORD, V15, P819, DOI 10.1002/1531-8257(200009)15:5<819::AID-MDS1009>3.0.CO;2-P.
   CARR LA, 1990, NEUROPHARMACOLOGY, V29, P311, DOI 10.1016/0028-3908(90)90019-N.
   Castagnoli KP, 2001, CHEM RES TOXICOL, V14, P523, DOI 10.1021/tx000224v.
   Chen JF, 2001, J NEUROSCI, V21, part. no., DOI 10.1523/JNEUROSCI.21-10-j0001.2001.
   CORSINI GU, 1987, LIFE SCI, V40, P827, DOI 10.1016/0024-3205(87)90030-0.
   GRANDINETTI A, 1994, AM J EPIDEMIOL, V139, P1129, DOI 10.1093/oxfordjournals.aje.a116960.
   Hernán MA, 2003, ANN NEUROL, V54, P170, DOI 10.1002/ana.10611.
   Hernán MA, 2001, ANN NEUROL, V50, P780, DOI 10.1002/ana.10028.
   Hernán MA, 2002, ANN NEUROL, V52, P276, DOI 10.1002/ana.10277.
   JICK H, 1991, BRIT MED J, V302, P766, DOI 10.1136/bmj.302.6779.766.
   Jick H., 1992, PHARMACOEPIDEM DR S, V1, P347, DOI DOI 10.1002/PDS.2630010607.
   Jick SS, 2003, PHARMACOTHERAPY, V23, P686, DOI 10.1592/phco.23.5.686.32205.
   Litvan I, 1998, JAMA-J AM MED ASSOC, V280, P1654, DOI 10.1001/jama.280.19.1654.
   Menza M, 2000, Curr Psychiatry Rep, V2, P421, DOI 10.1007/s11920-000-0027-1.
   PAULSON GW, 1991, NEUROLOGY, V41, P73, DOI 10.1212/WNL.41.5\_Suppl\_2.73.
   Rodríguez LAG, 1998, BRIT J CLIN PHARMACO, V45, P419.
   Ryan RE, 2001, BRIT J PHARMACOL, V132, P1650, DOI 10.1038/sj.bjp.0703989.
   Schrag A, 2002, J NEUROL NEUROSUR PS, V73, P529, DOI 10.1136/jnnp.73.5.529.
   ZUDDAS A, 1989, BRAIN RES, V501, P1, DOI 10.1016/0006-8993(89)91020-2.},
Number-of-Cited-References = {23},
Times-Cited = {47},
Usage-Count-Last-180-days = {0},
Usage-Count-Since-2013 = {2},
Journal-ISO = {J. Neurol.},
Doc-Delivery-Number = {869LB},
Web-of-Science-Index = {Science Citation Index Expanded (SCI-EXPANDED); Conference Proceedings Citation Index - Science (CPCI-S)},
Unique-ID = {WOS:000224983600005},
DA = {2025-06-21},
}

@article{ WOS:001368939700001,
Author = {Rees, Jon and de Almeida, Rodrigo Martins and Ali, Mahmood and
   Covernton, Patrick J. O. and Stoelzel, Matthias and Leyland, Kirsten M.
   and Irwin, Lucy and Scrine, Ludmila and Hansen, Merete Kock and Chapple,
   Christopher},
Title = {A Retrospective Database Analysis to Investigate Treatment Patterns and
   Health Care Resource Utilisation in Patients who CYCLe AntiMuscarinics
   in ENgland (CYCLAMEN)},
Journal = {EUROPEAN UROLOGY FOCUS},
Year = {2024},
Volume = {10},
Number = {4},
Pages = {627-633},
Month = {JUL},
Abstract = {Background: Patients with overactive bladder may cycle through different
   antimuscarinic medications even though there is limited evidence to
   support this approach. Objective: To describe treatment patterns and the
   associated health care resource utilisation (HCRU) according to
   antimuscarinic cycling groups. Design, setting, and participants: The
   CYCLe AntiMuscarinics in ENgland (CYCLAMEN) study was a retrospective
   observational investigation that used primary care records from the
   Clinical Practice Research Datalink GOLD database linked to Hospital
   Episode Statistics secondary care data. Eligible patients (>= 18 yr)
   were prescribed their first antimuscarinic between January 2014 and
   December 2017. Patients were categorised into groups prescribed one,
   two, or three or more (groups 1-3) consecutive unique antimuscarinics
   over 18 mo. Outcome measurements and statistical analysis: The HCRU rate
   and costs were calculated for the period of continuous antimuscarinic
   therapy (first antimuscarinic treatment episode) and the 18-mo follow-up
   period. Treatment sequence patterns were displayed using sunburst plots
   and Kaplan-Meier analysis was used to assess time on treatment. Results
   and limitations: Overall, 35 369 patients were included, of whom 31 760
   (89.8\%) received one antimuscarinic (group 1), 3182 (9.0\%) received
   two (group 2), and 427 (1.2\%) received three or more (group 3). The
   most common initial antimuscarinics were solifenacin (13 628 patients,
   42.9\%) in group 1, and oxybutynin in group 2 (1267 patients, 39.8\%)
   and group 3 (200 patients, 46.8\%). The median duration of the first
   antimuscarinic treatment episode was 57 d and <20\% of patients were
   receiving any antimuscarinic after 18 mo. The number of primary care
   visits and mean costs increased across groups. The reasons for cycling
   could not be identified in this study. Conclusions: Approximately 10\%
   of patients underwent sequential cycling with two or more
   antimuscarinics. Furthermore, as the majority discontinued treatment
   within 18 mo, there is a need to improve the management of these
   patients in the clinical care setting. Patient summary: We investigated
   treatment patterns and health care use for patients with overactive
   bladder who were prescribed at least one antimuscarinic drug (AMD),
   which are drugs that reduce some of the impulses passing from the
   bladder to the brain. Around 10\% of patients accessing primary health
   care in England received more than one sequential AMD. Most patients
   discontinued treatment, which may indicate inadequate management of
   their condition. Prescription of a higher number of AMDs was associated
   with higher health care costs. (c) 2023 The Authors. Published by
   Elsevier B.V. on behalf of European Association of Urology. This is an
   open access article under the CC BY license (http://creativecommons.
   org/licenses/by/4.0/).},
Publisher = {ELSEVIER},
Address = {RADARWEG 29, 1043 NX AMSTERDAM, NETHERLANDS},
Type = {Article},
Language = {English},
Affiliation = {Ali, M (Corresponding Author), Astellas Pharm Europe Ltd, 300 Dashwood Lang Rd,Bourne Business Pk, Addlestone KT15 2NX, England.
   Tyntesfield Med Grp, Brockway Med Ctr, Bristol, England.
   Ali, Mahmood, Astellas Pharm Europe Ltd, 300 Dashwood Lang Rd,Bourne Business Pk, Addlestone KT15 2NX, England.
   Astellas Pharm BV, Data Sci, Leiden, Netherlands.
   Astellas Pharm Ltd, Woking, England.
   Royal Hallamshire Hosp, Sheffield, England.},
DOI = {10.1016/j.euf.2023.09.017},
EISSN = {2405-4569},
Keywords = {Overactive bladder; Antimuscarinics; Treatment patterns; Health care
   resource utilisation; Database analysis; Clinical Practice Research;
   Datalink; United Kingdom},
Keywords-Plus = {OVERACTIVE BLADDER; PERSISTENCE; THERAPY; AGENTS},
Research-Areas = {Urology \& Nephrology},
Web-of-Science-Categories  = {Urology \& Nephrology},
Author-Email = {mahmood\_ali@astellas.com},
Affiliations = {Astellas Pharmaceuticals; University of Sheffield},
ORCID-Numbers = {Chapple, Christopher/0000-0002-2960-9931
   Ali, Mahmood/0000-0003-3099-1776},
Funding-Acknowledgement = {Astellas Pharma Inc.},
Funding-Text = {This study was funded by Astellas Pharma Inc. As current or former
   employees of Astellas Pharma, Rodrigo Martins de Almeida, Mahmood Ali,
   Patrick J.O. Covernton, Mat-thias Stoelzel, Kirsten M. Leyland, Lucy
   Irwin, Ludmila Scrine, and Merete Kock Hansen provided substantial
   contributions to the concept or design of the study or the acquisition,
   analysis, or interpretation of data for the study; drafted the
   manuscript or revised it critically for important intel-lectual content;
   and provided final approval of the version for publication.},
Cited-References = {Ali M, 2021, BMC UROL, V21, DOI 10.1186/s12894-021-00881-w.
   {[}Anonymous], 2019, BJU INT, V123, P777, DOI 10.1111/bju.14763.
   Cardozo L, 2004, J UROLOGY, V172, P1919, DOI 10.1097/01.ju.0000140729.07840.16.
   Chancellor MB, 2016, INT UROL NEPHROL, V48, P1029, DOI 10.1007/s11255-016-1277-0.
   Chancellor MB, 2013, CLIN THER, V35, P1744, DOI 10.1016/j.clinthera.2013.08.017.
   Chapple CR, 2008, EUR UROL, V54, P543, DOI 10.1016/j.eururo.2008.06.047.
   Chapple CR, 2017, EUR UROL, V72, P389, DOI 10.1016/j.eururo.2017.01.037.
   Drake MJ, 2014, NEUROUROL URODYNAM, V33, P622, DOI 10.1002/nau.22609.
   Harding C.K., 2022, EAU Guidelines on Management of Non-Neurogenic Female Lower Urinary Tract Symptoms.
   Herrett E, 2015, INT J EPIDEMIOL, V44, P827, DOI 10.1093/ije/dyv098.
   Herschorn S, 2010, J UROLOGY, V183, P1892, DOI 10.1016/j.juro.2010.01.012.
   Homma Y, 2003, BJU INT, V92, P741, DOI 10.1046/j.1464-410X.2003.04468.x.
   Ivanova Jasmina I, 2014, J Med Econ, V17, P741, DOI 10.3111/13696998.2014.941066.
   Krhut J, 2018, INT UROL NEPHROL, V50, P433, DOI 10.1007/s11255-017-1777-6.
   Medicines and Healthcare products Regulatory Agency, 2023, CPRD linked data.
   Medicines and Healthcare Products Regulatory Agency, Yellow Card Scheme-MHRA.
   Nazir J, 2018, NEUROUROL URODYNAM, V37, P986, DOI 10.1002/nau.23413.
   Wagg Adrian, 2015, J Health Econ Outcomes Res, V3, P43, DOI 10.36469/9841.
   Wagg A, 2012, BJU INT, V110, P1767, DOI 10.1111/j.1464-410X.2012.11023.x.
   Wagg AS, 2017, INT J CLIN PRACT, V71, DOI 10.1111/ijcp.12996.},
Number-of-Cited-References = {20},
Times-Cited = {0},
Usage-Count-Last-180-days = {1},
Usage-Count-Since-2013 = {1},
Journal-ISO = {Eur. Urol. Focus},
Doc-Delivery-Number = {O1P8H},
Web-of-Science-Index = {Science Citation Index Expanded (SCI-EXPANDED)},
Unique-ID = {WOS:001368939700001},
OA = {hybrid},
DA = {2025-06-21},
}

@article{ WOS:000968423200016,
Author = {Perni, Stefano and Bojan, Bsmah and Prokopovich, Polina},
Title = {A retrospective study of risk factors, causative micro-organisms and
   healthcare resources consumption associated with prosthetic joint
   infections (PJI) using the Clinical Practice Research Datalink (CPRD)
   Aurum database},
Journal = {PLOS ONE},
Year = {2023},
Volume = {18},
Number = {3},
Month = {MAR 21},
Abstract = {BackgroundProsthetic joint infection (PJI) is a serious complication
   after joint replacement surgery and it is associated with risk of
   mortality and morbidity along with high direct costs. MethodsThe
   Clinical Practice Research Datalink (CPRD) data were utilized to
   quantify PJI incidence after hip or knee replacement up to 5 years after
   implant and a variety of risk factors related to patient
   characteristics, medical and treatment history along with
   characteristics of the original surgery were analyzed through Cox
   proportional hazard. Results221,826 patients (individual joints 283,789)
   met all the inclusion and exclusion criteria of the study; during the
   study follow-up period (5 years), 707 and 695 PJIs were diagnosed in hip
   and knee, respectively. Patients undergoing joint replacement surgery
   during an unscheduled hospitalization had greater risk of PJI than
   patients whose surgery was elective; similarly, the risk of developing
   PJI after a secondary hip or knee replacement was about 4 times greater
   than after primary arthroplasty when adjusted for all other variables
   considered. A previous diagnosis of PJI, even in a different joint,
   increased the risk of a further PJI. Distribution of average LoS per
   each hospitalization caused by PJI exhibited a right skewed profile with
   median duration {[}IQR] duration of 16 days {[}8-32] and 13 days
   {[}7.25-32] for hip and knee, respectively. PJIs causative
   micro-organisms were dependent on the time between initial surgery and
   infection offset; early PJI were more likely to be multispecies than
   later (years after surgery); the identification of Gram- pathogens
   decreased with increasing post-surgery follow-up. ConclusionsThis study
   offers a contemporary assessment of the budgetary and capacity (number
   and duration of hospitalizations along with the number of Accident and
   Emergency (A\&E) visits) posed by PJIs in UK for the national healthcare
   system (NHS). The results to provide risk management and planning tools
   to health providers and policy makers in order to fully assess
   technologies aimed at controlling and preventing PJI. The findings add
   to the existing evidence-based knowledge surrounding the epidemiology
   and burden of PJI by quantifying patterns of PJI in patients with a
   relatively broad set of prevalent comorbidities.},
Publisher = {PUBLIC LIBRARY SCIENCE},
Address = {1160 BATTERY STREET, STE 100, SAN FRANCISCO, CA 94111 USA},
Type = {Article},
Language = {English},
Affiliation = {Prokopovich, P (Corresponding Author), Cardiff Univ, Sch Pharm \& Pharmaceut Sci, Cardiff, Wales.
   Perni, Stefano; Bojan, Bsmah; Prokopovich, Polina, Cardiff Univ, Sch Pharm \& Pharmaceut Sci, Cardiff, Wales.},
DOI = {10.1371/journal.pone.0282709},
Article-Number = {e0282709},
ISSN = {1932-6203},
Keywords-Plus = {TOTAL KNEE ARTHROPLASTY; PRIMARY TOTAL HIP; RHEUMATOID-ARTHRITIS;
   FINANCIAL ANALYSIS; REVISION; REPLACEMENT; INCREASES; SURGERY;
   EPIDEMIOLOGY; OUTCOMES},
Research-Areas = {Science \& Technology - Other Topics},
Web-of-Science-Categories  = {Multidisciplinary Sciences},
Author-Email = {prokopovichp@cf.ac.uk},
Affiliations = {Cardiff University},
Funding-Acknowledgement = {Ministry of Education of Saudi Arabia; Pathfinder Fund; Wellcome Trust},
Funding-Text = {This work was supported by the Ministry of Education of Saudi Arabia
   providing a PhD scholarship to Bsmah Bojan. The funder had no role in
   the study design, data collection and analysis, decision to publish, or
   preparation of the manuscript. This work has also been supported by
   Pathfinder Fund and by Wellcome Trust. This study is based in part on
   data from the Clinical Practice Research Datalink obtained under licence
   from the UK Medicines and Healthcare products Regulatory Agency. The
   data is provided by patients and collected by the NHS as part of their
   care and support. The interpretation and conclusions contained in this
   study are those of the author/s alone.},
Cited-References = {Agboado G, 2012, BMJ OPEN, V2, DOI 10.1136/bmjopen-2012-000869.
   Avila A, 2022, KNEE SURG SPORT TR A, V30, P4088, DOI 10.1007/s00167-022-06942-3.
   Baek H, 2018, PLOS ONE, V13, DOI 10.1371/journal.pone.0195901.
   Baier C, 2019, AM J INFECT CONTROL, V47, P1270, DOI 10.1016/j.ajic.2019.04.010.
   Berbari EF, 1998, CLIN INFECT DIS, V27, P1247, DOI 10.1086/514991.
   Blanco JF, 2020, ARCH ORTHOP TRAUM SU, V140, P239, DOI 10.1007/s00402-019-03304-6.
   Bozic KJ, 2015, CLIN ORTHOP RELAT R, V473, P2131, DOI 10.1007/s11999-014-4078-8.
   Bozzo A, 2020, J BONE JOINT SURG AM, V102, P503, DOI 10.2106/JBJS.19.00537.
   Chalmers BP, 2019, BONE JOINT J, V101B, P91, DOI 10.1302/0301-620X.101B7.BJJ-2018-1189.R1.
   Cheok T, 2022, J HIP PRESERV SURG, V8, P215, DOI 10.1093/jhps/hnab064.
   Chisari E, 2022, CHIN J TRAUMATOL, V25, P63, DOI 10.1016/j.cjtee.2021.12.006.
   Cipriano CA, 2012, J BONE JOINT SURG AM, V94A, P594, DOI 10.2106/JBJS.J.01318.
   CPRD, DAT HIGHL 2022.
   Crego-Vita D, 2022, WORLD J ORTHOP, V13, P150, DOI {[}10.5312/wjo.v13.i2.150, DOI 10.5312/WJO.V13.I2.150].
   Digital N, 2022, 2019 20 REF COSTS CO.
   Dowsey MM, 2008, ANZ J SURG, V78, P439, DOI 10.1111/j.1445-2197.2008.04554.x.
   Edwards RR, 2022, BMC MUSCULOSKEL DIS, V23, DOI 10.1186/s12891-022-05239-3.
   Everhart JS, 2013, CLIN ORTHOP RELAT R, V471, P3112, DOI 10.1007/s11999-013-2923-9.
   Gallardo-Calero I, 2016, INJURY, V47, P872, DOI 10.1016/j.injury.2015.12.032.
   Garfield K, 2020, BMC MED, V18, DOI 10.1186/s12916-020-01803-7.
   Guido Schwarzer JRC., 2015, METAANALYSIS R.
   Guo H, 2020, J INFECT DEV COUNTR, V14, P565, DOI 10.3855/jidc.11013.
   Herrett E, 2015, INT J EPIDEMIOL, V44, P827, DOI 10.1093/ije/dyv098.
   Iannotti F, 2020, TROP MED INFECT DIS, V5, DOI 10.3390/tropicalmed5040186.
   Ismael H, 2011, AM J SURG, V201, P305, DOI 10.1016/j.amjsurg.2010.09.018.
   Izakovicova P, 2019, EFORT OPEN REV, V4, P482, DOI 10.1302/2058-5241.4.180092.
   Kallala RF, 2015, BONE JOINT J, V97B, P197, DOI 10.1302/0301-620X.97B2.33707.
   Katz JN, 2006, BEST PRACT RES CL RH, V20, P145, DOI 10.1016/j.berh.2005.09.003.
   Khosravizadeh Omid, 2016, Electron Physician, V8, P3042, DOI 10.19082/3042.
   King JD, 2018, J ARTHROPLASTY, V33, P3789, DOI 10.1016/j.arth.2018.08.009.
   Knapp S, 2013, GERONTOLOGY, V59, P99, DOI 10.1159/000345107.
   Komnos GA, 2020, J BONE JOINT SURG AM, V102, P1160, DOI 10.2106/JBJS.18.01500.
   Kurtz SM, 2010, CLIN ORTHOP RELAT R, V468, P52, DOI 10.1007/s11999-009-1013-5.
   Learmonth ID, 2007, LANCET, V370, P1508, DOI 10.1016/S0140-6736(07)60457-7.
   Lenguerrand E, 2017, BMJ OPEN, V7, DOI 10.1136/bmjopen-2016-014056.
   Lenguerrand E, 2018, LANCET INFECT DIS, V18, P1004, DOI 10.1016/S1473-3099(18)30345-1.
   Li H, 2021, BMC MUSCULOSKEL DIS, V22, DOI 10.1186/s12891-021-04664-0.
   Li T, 2022, ARTHROPLASTY, V4, DOI 10.1186/s42836-022-00113-y.
   Liu XP, 2019, J ORTHOP SURG RES, V14, DOI 10.1186/s13018-019-1449-6.
   Malinzak RA, 2009, J ARTHROPLASTY, V24, P84, DOI 10.1016/j.arth.2009.05.016.
   Maoz D, 2014, ANNU REV ASTRON ASTR, V52, P107, DOI 10.1146/annurev-astro-082812-141031.
   Moore AJ, 2015, BMJ OPEN, V5, DOI 10.1136/bmjopen-2015-009495.
   Morgan A, 2021, BJGP OPEN, V5, DOI {[}10.3399/BJGPO.2020, DOI 10.3399/BJGPO.2020.0117].
   Muilwijk J, 2006, J HOSP INFECT, V62, P319, DOI 10.1016/j.jhin.2005.08.006.
   National Academies of Sciences E and Medicine; Health and Medicine Division; Board on Health Sciences Policy; Forum on Drug Discovery Development and Translation, 2017, REAL WORLD EV GEN EV.
   NICE Decision Support Unit (DSU), 2016, TECHN SUPP DOC US RE.
   Okafor C, 2021, BMC MUSCULOSKEL DIS, V22, DOI 10.1186/s12891-021-04597-8.
   Osmon DR, 2013, CLIN INFECT DIS, V56, DOI {[}10.1093/cid/cis966, 10.1093/cid/cis803].
   Panni AS, 2016, KNEE SURG SPORT TR A, V24, P3168, DOI 10.1007/s00167-016-4301-0.
   Parvizi J, 2007, J ARTHROPLASTY, V22, P24, DOI 10.1016/j.arth.2007.03.007.
   Pedersen AB, 2010, ACTA ORTHOP, V81, P542, DOI 10.3109/17453674.2010.519908.
   Persson R, 2021, CLIN EPIDEMIOL, V13, P745, DOI 10.2147/CLEP.S319245.
   Persson R, 2020, PHARMACOEPIDEM DR S, V29, P1456, DOI 10.1002/pds.5135.
   Premkumar A, 2021, J ARTHROPLASTY, V36, P1484, DOI 10.1016/j.arth.2020.12.005.
   Pulido L, 2008, CLIN ORTHOP RELAT R, V466, P1710, DOI 10.1007/s11999-008-0209-4.
   Quinlan ND, 2020, J ARTHROPLASTY, V35, P3661, DOI 10.1016/j.arth.2020.06.089.
   R Core Team, 2019, R LANG ENV STAT COMP, DOI DOI 10.1093/OXFORDJOURNALS.JHERED.A111573.
   Rodriguez-Merchan EC, 2020, HOSP PRACT, V48, P188, DOI 10.1080/21548331.2020.1769417.
   Sabah SA, 2022, J EXP ORTHOP, V9, DOI 10.1186/s40634-022-00462-2.
   Sabah SA, 2021, KNEE, V28, P417, DOI 10.1016/j.knee.2020.12.024.
   Salt E, 2017, SEMIN ARTHRITIS RHEU, V46, P423, DOI 10.1016/j.semarthrit.2016.08.011.
   Schrama JC, 2010, ARTHRIT CARE RES, V62, P473, DOI 10.1002/acr.20036.
   Tan T, 2021, J ARTHROPLASTY, V36, P892, DOI 10.1016/j.arth.2020.09.020.
   Tande AJ, 2014, CLIN MICROBIOL REV, V27, P302, DOI 10.1128/CMR.00111-13.
   Therneau, 2015, R PACKAGE VERSION, V2.
   Vanhegan IS, 2012, J BONE JOINT SURG BR, V94B, P619, DOI 10.1302/0301-620X.94B5.27073.
   Venäläinen MS, 2021, JBJS OPEN ACCESS, V6, DOI 10.2106/JBJS.OA.20.00091.
   Wolf A, 2019, INT J EPIDEMIOL, V48, P1740, DOI 10.1093/ije/dyz034.
   Yao JJ, 2021, J BONE JOINT SURG AM, V103, P312, DOI 10.2106/JBJS.20.00550.
   Yeganeh MH, 2018, J ARTHROPLASTY, V33, P1258, DOI 10.1016/j.arth.2017.11.031.
   Zizza C, 2004, AM J PUBLIC HEALTH, V94, P1587, DOI 10.2105/AJPH.94.9.1587.
   Zmistowski B, 2013, J BONE JOINT SURG AM, V95A, P2177, DOI 10.2106/JBJS.L.00789.},
Number-of-Cited-References = {72},
Times-Cited = {5},
Usage-Count-Last-180-days = {1},
Usage-Count-Since-2013 = {2},
Journal-ISO = {PLoS One},
Doc-Delivery-Number = {D4JZ4},
Web-of-Science-Index = {Science Citation Index Expanded (SCI-EXPANDED)},
Unique-ID = {WOS:000968423200016},
OA = {Green Accepted, Green Published, gold},
DA = {2025-06-21},
}

@article{ WOS:000882998000007,
Author = {Dashtban, Ashkan and Mizani, Mehrdad A. and Denaxas, Spiros and Nitsch,
   Dorothea and Quint, Jennifer and Corbett, Richard and Mamza, Jil B. and
   Morris, Tamsin and Mamas, Mamas and Lawlor, Deborah A. and Khunti,
   Kamlesh and Sudlow, Cathie and Hemingway, Harry and Banerjee, Amitava
   and Cvd-Covid-Uk Consortium},
Title = {A retrospective cohort study predicting and validating impact of the
   COVID-19 pandemic in individuals with chronic kidney disease},
Journal = {KIDNEY INTERNATIONAL},
Year = {2022},
Volume = {102},
Number = {3},
Pages = {652-660},
Month = {SEP},
Abstract = {Chronic kidney disease (CKD) is associated with increased risk of
   baseline mortality and severe COVID-19, but analyses across CKD stages,
   and comorbidities are lacking. In prevalent and incident CKD, we
   investigated comorbidities, baseline risk, COVID-19 incidence, and
   predicted versus observed one-year excess death. In a national dataset
   (NHS Digital Trusted Research Environment {[}NHSD TRE]) for England
   encompassing 56 million individuals), we conducted a retrospective
   cohort study (March 2020 to March 2021) for prevalence of comorbidities
   by incident and prevalent CKD, SARS-CoV-2 infection and mortality.
   Baseline mortality risk, incidence and outcome of infection by
   comorbidities, controlling for age, sex and vaccination were assessed.
   Observed versus predicted one-year mortality at varying population
   infection rates and pandemic-related relative risks using our published
   model in pre-pandemic CKD cohorts (NHSD TRE and Clinical Practice
   Research Datalink {[}CPRD]) were compared. Among individuals with CKD
   (prevalent:1,934,585, incident:144,969), comorbidities were common
   (73.5\% and 71.2\% with one or more condition{[}s] in respective data
   sets, and 13.2\% and 11.2\% with three or more conditions, in prevalent
   and incident CKD), and associated with SARS-CoV-2 infection,
   particularly dialysis/transplantation (odds ratio 2.08, 95\% confidence
   interval 2.04-2.13) and heart failure (1.73, 1.71-1.76), but not cancer
   (1.01, 1.01-1.04). One-year all-cause mortality varied by age, sex,
   multi-morbidity and CKD stage. Compared with 34,265 observed excess
   deaths, in the NHSD-TRE and CPRD databases respectively, we predicted
   risks 3.0), and 23,754 and 20,283 deaths (observed infection rates 6.7\%
   and relative risks 3.7). Thus, in this largest, national-level study,
   individuals with CKD have a high burden of comorbidities and
   multi-morbidity, and high risk of pre-pandemic and pandemic mortality.
   Hence, treatment of comorbidities, non-pharmaceutical measures, and
   vaccination are priorities for people with CKD and management of
   long-term conditions is important during and beyond the pandemic.
   Copyright (C) 2022, The Author(s). Published by Elsevier Inc. on behalf
   of the International Society of Nephrology.},
Publisher = {ELSEVIER SCIENCE INC},
Address = {STE 800, 230 PARK AVE, NEW YORK, NY 10169 USA},
Type = {Article},
Language = {English},
Affiliation = {Banerjee, A (Corresponding Author), UCL, Inst Hlth Informat, 222 Euston Rd, London NW1 1DA, England.
   Dashtban, Ashkan; Mizani, Mehrdad A.; Denaxas, Spiros; Hemingway, Harry; Banerjee, Amitava, UCL, Inst Hlth Informat, London, England.
   Nitsch, Dorothea, London Sch Hyg \& Trop Med, Dept Noncommunicable Dis Epidemiol, London, England.
   Quint, Jennifer, Imperial Coll London, Natl Heart \& Lung Inst, Fac Med, London, England.
   Corbett, Richard, Imperial Coll Healthcare NHS Trust, Dept Nephrol, London, England.
   Mamza, Jil B.; Morris, Tamsin, AstraZeneca, BioPharmaceut Med, Med \& Sci Affairs, Cambridge, England.
   Mamas, Mamas, Keele Univ, Keele Cardiovasc Res Grp, Ctr Prognosis Res, Keele, England.
   Lawlor, Deborah A., Univ Bristol, Sch Social \& Community Med, Bristol, England.
   Khunti, Kamlesh, Univ Leicester, Diabet Res Ctr, Leicester, England.
   Sudlow, Cathie; Cvd-Covid-Uk Consortium, British Heart Fdn Data Sci Ctr, Hlth Data Res UK, London, England.
   Hemingway, Harry; Banerjee, Amitava, UCL, Hlth Data Res UK, London, England.
   Banerjee, Amitava, Barts Hlth NHS Trust, Dept Cardiol, London, England.
   Banerjee, Amitava, Univ Coll London Hosp NHS Trust, Dept Cardiol, London, England.},
DOI = {10.1016/j.kint.2022.05.015},
EarlyAccessDate = {AUG 2022},
ISSN = {0085-2538},
EISSN = {1523-1755},
Keywords = {chronic kidney disease; mortality; SARS-CoV-2},
Research-Areas = {Urology \& Nephrology},
Web-of-Science-Categories  = {Urology \& Nephrology},
Author-Email = {ami.banerjee@ucl.ac.uk},
Affiliations = {University of London; University College London; University of London;
   London School of Hygiene \& Tropical Medicine; Imperial College London;
   Imperial College London; AstraZeneca; Keele University; University of
   Bristol; University of Leicester; University of London; University
   College London; Barts Health NHS Trust; University of London; University
   College London; University College London Hospitals NHS Foundation Trust},
ResearcherID-Numbers = {Corbett, Richard/W-1784-2019
   quint, jennifer/ABE-3384-2020
   Sudlow, Cathie/F-3420-2010
   Mamas, Mamas/A-2549-2019
   /GQB-2573-2022
   Corbett, Richard/H-5577-2013
   Banerjee, Amitava/D-4381-2014
   Hemingway, Harry/C-1219-2009},
ORCID-Numbers = {Khunti, Kamlesh/0000-0003-2343-7099
   Alizadeh Mizani, Mehrdad/0000-0002-2441-895X
   Corbett, Richard/0000-0002-4607-8554
   Banerjee, Amitava/0000-0001-8741-3411
   Denaxas, Spiros/0000-0001-9612-7791
   Mamas, Mamas/0000-0001-9241-8890
   Nitsch, Dorothea/0000-0001-5767-248X
   Lawson, Claire/0000-0003-0127-5236
   Morris, Tamsin/0000-0003-4475-5483
   Hemingway, Harry/0000-0003-2279-0624},
Funding-Acknowledgement = {BHF Data Science Centre {[}SP/19/3/34678]; AstraZeneca UK Ltd.; COVID
   {[}MC\_PC\_20058, MC\_PC\_20051, MC\_PC\_20059] Funding Source: UKRI},
Funding-Text = {This work is performed with the support of the BHF Data Science Centre
   led by Health Data Research (HDR) UK (BHF grant SP/19/3/34678). This
   study makes use of deidentified data held in NHS Digital's Trusted
   Research Environment for England and made available via the BHF Data
   Science Centre's CVD-COVID-UK/COVID-IMPACT consortium. This work uses
   data provided by patients and collected by the NHS as part of their care
   and support. We would also like to acknowledge all data providers who
   make health-relevant data available for research. This study was funded
   by AstraZeneca UK Ltd. The BHF Data Science Centre (grant SP/19/3/34678,
   awarded to HDR UK) funded co-development (with NHS Digital) of the
   trusted research environment, provision of linked data sets, data
   access, user software licences, computational usage, and data management
   and wrangling support, with additional contributions from the HDR UK
   Data and Connectivity component of the UK Government Chief Scientific
   Adviser's National Core Studies program to coordinate national COVID-19
   priority research. Consortium partner organizations funded the time of
   contributing data analysts, biostatisticians, epidemiologists, and
   clinicians.},
Cited-References = {Anderson RM, 2020, LANCET, V396, P587, DOI 10.1016/S0140-6736(20)31689-5.
   {[}Anonymous], 2020, BMJ-BRIT MED J, V368, DOI 10.1136/bmj.m1270.
   {[}Anonymous], weekly data on deaths registered in Northern Ireland URL reference.
   Ayoubkhani D, 2020, INT J EPIDEMIOL, V49, P1951, DOI 10.1093/ije/dyaa208.
   Banerjee A, 2021, EUR J PREV CARDIOL, V28, P1599, DOI 10.1093/eurjpc/zwaa155.
   Banerjee A, 2020, LANCET, V395, P1715, DOI 10.1016/S0140-6736(20)30854-0.
   Bikbov B, 2020, LANCET, V395, P709, DOI 10.1016/S0140-6736(20)30045-3.
   Bosworth ML, 2021, LANCET PUBLIC HEALTH, V6, pE817, DOI 10.1016/S2468-2667(21)00206-1.
   Chung EYM, 2021, AM J KIDNEY DIS, V78, P804, DOI 10.1053/j.ajkd.2021.07.003.
   Cockwell P, 2020, LANCET, V395, P662, DOI 10.1016/S0140-6736(19)32977-0.
   David-Neto E, 2016, CLIN TRANSPLANT, V30, P1558, DOI 10.1111/ctr.12857.
   Denaxas S, 2019, J AM MED INFORM ASSN, V26, P1545, DOI 10.1093/jamia/ocz105.
   Docherty AB, 2020, BMJ-BRIT MED J, V369, DOI 10.1136/bmj.m1985.
   Forbes A, 2020, CLIN MED, V20, P128, DOI 10.7861/clinmed.cg.20.2.
   Gansevoort RT, 2013, LANCET, V382, P339, DOI 10.1016/S0140-6736(13)60595-4.
   Ghaem-Maghami S, 2020, CRISIS, V10, P12.
   Henry BM, 2020, INT UROL NEPHROL, V52, P1193, DOI 10.1007/s11255-020-02451-9.
   Horton R, 2020, LANCET, V396, P874, DOI 10.1016/S0140-6736(20)32000-6.
   Johansen K.L., 2021, AMERICAN JOURNAL OF KIDNEY DISEASES, V77, pA7, DOI {[}DOI 10.1053/J.AJKD.2015.12.014, 10.1053/j.ajkd.2015.12.014, 10.1053/j.ajkd.2021.01.002].
   Knight SR, 2020, BMJ-BRIT MED J, V370, DOI 10.1136/bmj.m3339.
   Kuan V, 2019, LANCET DIGIT HEALTH, V1, pE63, DOI 10.1016/S2589-7500(19)30012-3.
   Lai AG, 2020, BMJ Open, V10, DOI {[}DOI 10.1101/2020.05.27.20083287, DOI 10.1136/BMJOPEN-2020-043828].
   Mafham MM, 2020, LANCET, V396, P381, DOI 10.1016/S0140-6736(20)31356-8.
   NHS Digital, Shielded patient list.
   NHS Digital for England, GEN PRACT EXTR SERV.
   NHS England, IMPL PHAS 3 NHS RESP.
   NHS England, IMPL PERS STRAT FOLL.
   Pereira-Sanchez V, 2020, LANCET PSYCHIAT, V7, pE29, DOI 10.1016/S2215-0366(20)30153-X.
   Reilev M, 2020, INT J EPIDEMIOL, V49, P1468, DOI 10.1093/ije/dyaa140.
   Stengel B, 2010, J NEPHROL, V23, P253.
   Thygesen JH, 2022, LANCET DIGIT HEALTH, V4, pE542, DOI 10.1016/S2589-7500(22)00091-7.
   Williamson EJ, 2020, NATURE, V584, P430, DOI 10.1038/s41586-020-2521-4.
   Wood A, 2021, BMJ-BRIT MED J, V372, DOI 10.1136/bmj.n826.
   Xie Y, 2018, KIDNEY INT, V94, P567, DOI 10.1016/j.kint.2018.04.011.
   Xing HL, 2014, BMC PLANT BIOL, V14, DOI 10.1186/s12870-014-0327-y.
   Yao H, 2020, LANCET PSYCHIAT, V7, pE21, DOI 10.1016/S2215-0366(20)30090-0.},
Number-of-Cited-References = {36},
Times-Cited = {20},
Usage-Count-Last-180-days = {1},
Usage-Count-Since-2013 = {16},
Journal-ISO = {Kidney Int.},
Doc-Delivery-Number = {6D9IQ},
Web-of-Science-Index = {Science Citation Index Expanded (SCI-EXPANDED)},
Unique-ID = {WOS:000882998000007},
OA = {Green Accepted, hybrid, Green Published},
DA = {2025-06-21},
}

@article{ WOS:000792628000001,
Author = {Harris, Linda and Graham, Sophie and MacLachlan, Sharon and Exuzides,
   Alex and Jacob, Saiju},
Title = {A retrospective longitudinal cohort study of the clinical burden in
   myasthenia gravis},
Journal = {BMC NEUROLOGY},
Year = {2022},
Volume = {22},
Number = {1},
Month = {MAY 9},
Abstract = {Background Patients with generalized myasthenia gravis (MG) often
   experience debilitating exacerbations, with the possibility of
   life-threatening respiratory crises requiring hospitalization. Long-term
   longitudinal studies are needed to understand the burden of MG,
   including in patients whose disease is refractory to conventional
   treatment. Methods A retrospective, longitudinal, cohort study was
   conducted of patients in England aged >= 18 years with
   treatment-refractory or non-refractory MG, using data recorded during
   1997-2016 in the Clinical Practice Research Datalink and the Hospital
   Episode Statistics databases. A control cohort of patients without MG,
   matched to the patients in the treatment-refractory MG cohort, was also
   identified. Outcome measures included myasthenic crises, MG
   exacerbations, MG-related hospitalizations, comorbidities, and all-cause
   mortality. Descriptive statistics were calculated for the overall MG
   population. For continuous variables, between-cohort comparisons were
   made using t tests for normally distributed data and Mann-Whitney U
   tests for non-normally distributed data. For categorical data, the
   comparisons were made by chi-squared tests. Differences in clinical
   outcomes between cohorts were modeled using negative binomial
   regression. Results A total of 1149 patients with MG were included.
   Overall, 18.4\% of patients experienced myasthenic crises, 24.6\%
   experienced exacerbations, and 38.6\% underwent MG-related
   hospitalizations. Most of these events occurred within 2-3 years of
   diagnosis. Patients with MG refractory to conventional treatment (n =
   66) experienced more exacerbations and MG-related hospitalizations than
   patients with non-refractory disease (n = 1083). Patients with
   refractory MG experienced a higher frequency of renal disease and
   hypertension compared with patients with non-refractory MG, and with
   matched patients without MG. They were also more likely to have diabetes
   and congestive heart failure than the matched controls. Rates of
   all-cause mortality during the follow-up period did not differ between
   patients with refractory MG and non-refractory MG. Conclusions These
   results show that conventional treatments for MG are not adequately
   managing patients' symptoms and that patients with refractory MG are
   more likely to experience certain comorbidities than those with
   non-refractory MG or matched controls without MG. Future research should
   focus on the impact of newer targeted therapies on long-term clinical
   outcomes and comorbid conditions.},
Publisher = {BMC},
Address = {CAMPUS, 4 CRINAN ST, LONDON N1 9XW, ENGLAND},
Type = {Article},
Language = {English},
Affiliation = {Jacob, S (Corresponding Author), Univ Hosp Birmingham, Inst Immunol \& Imunotherapy, Dept Neurol, Mindelsohn Way, Birmingham B15 2GW, W Midlands, England.
   Jacob, S (Corresponding Author), Univ Hosp Birmingham, Inst Immunol \& Imunotherapy, Ctr Rare Dis, Mindelsohn Way, Birmingham B15 2GW, W Midlands, England.
   Jacob, S (Corresponding Author), Univ Birmingham, Mindelsohn Way, Birmingham B15 2GW, W Midlands, England.
   Harris, Linda, Biohaven Pharmaceut, 215 Church St, New Haven, CT 06510 USA.
   Graham, Sophie; MacLachlan, Sharon, The Ark, 201 Talgarth Rd, London W6 8DL, England.
   Exuzides, Alex, 450 Sansome St,Suite 650, San Francisco, CA 94111 USA.
   Jacob, Saiju, Univ Hosp Birmingham, Inst Immunol \& Imunotherapy, Dept Neurol, Mindelsohn Way, Birmingham B15 2GW, W Midlands, England.
   Jacob, Saiju, Univ Hosp Birmingham, Inst Immunol \& Imunotherapy, Ctr Rare Dis, Mindelsohn Way, Birmingham B15 2GW, W Midlands, England.
   Jacob, Saiju, Univ Birmingham, Mindelsohn Way, Birmingham B15 2GW, W Midlands, England.},
DOI = {10.1186/s12883-022-02692-4},
Article-Number = {172},
EISSN = {1471-2377},
Keywords = {Myasthenia gravis; Refractory; Burden of illness; England; Myasthenic
   crisis; GPRD},
Keywords-Plus = {MANAGEMENT; MORTALITY; CRISIS},
Research-Areas = {Neurosciences \& Neurology},
Web-of-Science-Categories  = {Clinical Neurology},
Author-Email = {Saiju.Jacob@uhb.nhs.uk},
Affiliations = {University of Birmingham; University of Birmingham; University of
   Birmingham},
Funding-Acknowledgement = {Alexion Pharmaceuticals},
Funding-Text = {The study and medical writing were funded by Alexion Pharmaceuticals.},
Cited-References = {Boscoe Audra N, 2019, J Clin Neuromuscul Dis, V20, P173, DOI 10.1097/CND.0000000000000257.
   COHEN MS, 1981, ANN NY ACAD SCI, V377, P670, DOI 10.1111/j.1749-6632.1981.tb33765.x.
   Drachman DB, 2016, SEMIN NEUROL, V36, P419, DOI 10.1055/s-0036-1586265.
   Engel-Nitz NM, 2018, MUSCLE NERVE, V58, P99, DOI 10.1002/mus.26114.
   Gilhus NE, 2015, EUR J NEUROL, V22, P17, DOI 10.1111/ene.12599.
   Gilhus NE, 2015, LANCET NEUROL, V14, P1023, DOI 10.1016/S1474-4422(15)00145-3.
   Grob D, 2008, MUSCLE NERVE, V37, P141, DOI 10.1002/mus.20950.
   Harris L, 2019, J MED ECON, V22, P691, DOI 10.1080/13696998.2019.1592180.
   Herrett E, 2015, INT J EPIDEMIOL, V44, P827, DOI 10.1093/ije/dyv098.
   Jacob S, 2018, Eur Neurol Rev, V13, P18, DOI 10.17925/ENR.2018.13.1.18.
   Jacob Saiju, 2009, Pract Neurol, V9, P364, DOI 10.1136/jnnp.2009.193912.
   Keesey JC, 2004, MUSCLE NERVE, V29, P484, DOI 10.1002/mus.20030.
   Liu CC, 2017, NEUROL INDIA, V65, P518, DOI 10.4103/neuroindia.NI\_804\_16.
   Mantegazza R, 2018, THER ADV NEUROL DISO, V11, P1, DOI 10.1177/1756285617749134.
   Mao ZF, 2011, INT J NEUROSCI, V121, P121, DOI 10.3109/00207454.2010.539307.
   Murai H, 2019, CLIN EXP NEUROIMMUNO, V21, P18.
   NHS Digital, Hospital episode statistics (HES).
   OSSERMAN KE, 1958, ARCH INTERN MED, V102, P72, DOI 10.1001/archinte.1958.00260190074008.
   Quan HD, 2005, MED CARE, V43, P1130, DOI 10.1097/01.mlr.0000182534.19832.83.
   Quan HD, 2011, AM J EPIDEMIOL, V173, P676, DOI 10.1093/aje/kwq433.
   Rice JB, 2017, CLIN THER, V39, P2216, DOI 10.1016/j.clinthera.2017.09.011.
   Sanders DB, 2016, NEUROLOGY, V87, P419, DOI 10.1212/WNL.0000000000002790.
   Silvestri Nicholas J, 2014, J Clin Neuromuscul Dis, V15, P167, DOI 10.1097/CND.0000000000000034.
   Sudulagunta Sreenivasa Rao, 2016, Ger Med Sci, V14, pDoc12.
   Suh Joome, 2013, Yale Journal of Biology and Medicine, V86, P255.
   Sussman Jon, 2015, Pract Neurol, V15, P199, DOI 10.1136/practneurol-2015-001126.
   Thomas CE, 1997, NEUROLOGY, V48, P1253, DOI 10.1212/WNL.48.5.1253.
   Wang LL, 2017, BMC NEUROL, V17, DOI 10.1186/s12883-017-0857-7.
   Wendell LC, 2011, NEUROHOSPITALIST, V1, P16, DOI 10.1177/1941875210382918.},
Number-of-Cited-References = {29},
Times-Cited = {32},
Usage-Count-Last-180-days = {0},
Usage-Count-Since-2013 = {3},
Journal-ISO = {BMC Neurol.},
Doc-Delivery-Number = {1B7QN},
Web-of-Science-Index = {Science Citation Index Expanded (SCI-EXPANDED)},
Unique-ID = {WOS:000792628000001},
OA = {Green Published, gold},
DA = {2025-06-21},
}

@article{ WOS:000424760400022,
Author = {Rajaram, Sankarasubramanian and Wiecek, Witold and Lawson, Richard and
   Blak, Betina and Zhao, Yanli and Hackett, Judith and Brody, Robert and
[truncated: 25,584,158 more chars]
