# Supplementary material for: Academic impact and research data utilisation of the clinical practice research datalink: scientometric analyses
Source: Eur J Epidemiol. 2026 Jan 24;41(2):245–60. doi: 10.1007/s10654-025-01347-1 (PMC12975798; doi:10.1007/s10654-025-01347-1)
Supplement: Supplementary file 7 — Supplementary file7 (BIB 40 KB) [file 10654_2025_1347_MOESM7_ESM.bib]

@article{ WOS:000166664600010,
Author = {Millson, D and Frischer, M and Croft, P and Goadsby, PJ},
Title = {Are triptans with enhanced lipophilicity used for the acute treatment of
   migraine associated with an increased consulting rate for depressive
   illness?},
Journal = {CEPHALALGIA},
Year = {2000},
Volume = {20},
Number = {8},
Pages = {732-737},
Month = {OCT},
Abstract = {Sumatriptan, the first marketed triptan, acts predominantly as a
   peripheral 5-HT1B/1D agonist. Recently launched (naratriptan and
   zolmitriptan) triptans with enhanced lipophilicity (TEL) may
   theoretically reduce central 5-HT levels, potentially exacerbating
   depressive illness. The aim of this study was to compare depressive
   illness patient consulting rates (PCR) between the newer triptans and
   sumatriptan treated patients. Migraine-diagnosed patients were
   identified from the West Midlands General Practice Research Database
   (GPRD). Univariate and logistic regression analyses were used to
   determine the relationship between age, sex, migraine duration, prior
   depression, prior and current triptan medication and the current PCR for
   depression. Of a total patient database of 642 000 patients 21 331
   (3.3\%) had a diagnosis of migraine. From 1993 to 1997,
   sumatriptan-treated migraineurs had significantly higher depression PCRs
   (22.3\%) compared with non-triptan users (19.3\%), a difference of 6.4\%
   (95\% confidence interval (CI) 4.6-8.4\%, P < 0.001). In the year (April
   1997 to March 1998) following the launch of the TELs, depression PCRs
   were significantly higher among patients using these compounds compared
   with sumatriptan-treated patients (5.1\%, CI 1.8-12.0\%, P < 0.05).
   However, after taking account of prior depression (odds ratio (OR) 6.45,
   95\% CI 3.63-11.43), TELs were not significantly associated with
   depression (OR 0.27, 95\% CI 0.03-2.13). Furthermore, rates of newly
   diagnosed depression after treatment were similar in the two triptan
   groups (sumatriptan 4.2\%; TELs 3.9\%). Although, the TELs are being
   prescribed to patients with higher pre-existing rates of depression,
   they are not associated with subsequently increased consulting for
   depressive illness compared with patients taking sumatriptan. This study
   highlights the potential to use GPRD to test targeted hypotheses
   exploring pharmacovigilance issues for patients using new medicines.},
Publisher = {BLACKWELL SCIENCE LTD},
Address = {P O BOX 88, OSNEY MEAD, OXFORD OX2 0NE, OXON, ENGLAND},
Type = {Article},
Language = {English},
Affiliation = {Millson, D (Corresponding Author), Univ Keele, Primary Care Sci Res Ctr, Dept Med Management, Keele ST5 5BG, Staffs, England.
   Univ Keele, Primary Care Sci Res Ctr, Dept Med Management, Keele ST5 5BG, Staffs, England.
   Inst Neurol, London WC1N 3BG, England.},
DOI = {10.1046/j.1468-2982.2000.00111.x},
ISSN = {0333-1024},
Keywords = {triptan; migraine; depression; pharmacovigilance},
Keywords-Plus = {PRACTICE RESEARCH DATABASE; MAJOR DEPRESSION; SUMATRIPTAN; 5-HT1D},
Research-Areas = {Neurosciences \& Neurology},
Web-of-Science-Categories  = {Clinical Neurology; Neurosciences},
Affiliations = {Keele University; University of London; University College London},
ResearcherID-Numbers = {Goadsby, Peter/Z-1970-2019
   },
ORCID-Numbers = {Millson, David/0000-0002-7235-8314},
Cited-References = {BLIER P, 1995, J CLIN PSYCHOPHARM, V15, P106, DOI 10.1097/00004714-199504000-00005.
   Breslau N, 1998, CEPHALALGIA, V18, P56, DOI 10.1177/0333102498018S2210.
   BRESLAU N, 1994, HEADACHE, V34, P387, DOI 10.1111/j.1526-4610.1994.hed3407387.x.
   Cleare AJ, 1998, PSYCHOL MED, V28, P295, DOI 10.1017/S003329179700634X.
   Ferrari MD, 1998, LANCET, V351, P1043, DOI 10.1016/S0140-6736(97)11370-8.
   Goadsby PJ, 1998, J NEUROL NEUROSUR PS, V64, P143, DOI 10.1136/jnnp.64.2.143.
   HAMEL E, 1996, SEROTONIN ID RES ALE, V1, P19.
   HUGHES MA, 1998, AASH M JUN.
   KAUBE H, 1993, BRIT J PHARMACOL, V109, P877.
   Lane R, 1997, J CLIN PSYCHOPHARM, V17, P208, DOI 10.1097/00004714-199706000-00012.
   LAPORTA LD, 1995, J CLIN PSYCHOPHARM, V15, P81, DOI 10.1097/00004714-199502000-00012.
   LEUNG M, 1995, HEADACHE, V35, P488, DOI 10.1111/j.1526-4610.1995.hed3508488.x.
   MARTIN GR, 1998, RECEPTOR BASED DRUG.
   NAZARETH I, 1993, BMJ-BRIT MED J, V307, P32, DOI 10.1136/bmj.307.6895.32.
   {*}OFF NAT STAT, 1986, OFF NAT STAT SER, V1, P83.
   Proietti-Cecchini A, 1997, CEPHALALGIA, V17, P849, DOI 10.1046/j.1468-2982.1997.1708849.x.
   Rodríguez LAG, 1998, BRIT J CLIN PHARMACO, V45, P419.
   Schoenen J, 1997, CEPHALALGIA, V17, P12, DOI 10.1177/0333102497017S1705.
   SILBERSTEIN SD, 2000, P 42 ANN SCI M AM HE.
   SKINGLE M, 1995, NEUROPHARMACOLOGY, V34, P377, DOI 10.1016/0028-3908(94)00167-Q.
   STARKEY SJ, 1994, NEUROPHARMACOLOGY, V33, P393, DOI 10.1016/0028-3908(94)90069-8.
   Walley T, 1997, LANCET, V350, P1097, DOI 10.1016/S0140-6736(97)04248-7.
   WILLIAMS P, 1997, J NEUROLOGICAL S306, V150, pS21.},
Number-of-Cited-References = {23},
Times-Cited = {9},
Usage-Count-Last-180-days = {0},
Usage-Count-Since-2013 = {0},
Journal-ISO = {Cephalalgia},
Doc-Delivery-Number = {396YB},
Web-of-Science-Index = {Science Citation Index Expanded (SCI-EXPANDED)},
Unique-ID = {WOS:000166664600010},
DA = {2025-06-22},
}

@article{ WOS:A1997XR46300019,
Author = {Rodriguez, LAG and Ruigomez, A},
Title = {Gastric acid, acid-suppressing drugs, and bacterial gastroenteritis: How
   much of a risk?},
Journal = {EPIDEMIOLOGY},
Year = {1997},
Volume = {8},
Number = {5},
Pages = {571-574},
Month = {SEP},
Abstract = {Recent studies have reported an association between acid-suppressing
   drugs (histamine H-2 receptor antagonists and proton pump inhibitors)
   and development of infectious gastroenteritis. We conducted a
   case-control study nested in a cohort of more than 170,000 ever users of
   acid-suppressing drugs to examine the association between
   acid-suppressing drugs and bacterial gastroenteritis, using data from
   the General Practice Research Database in the United Kingdom. We
   identified 374 confirmed cases of bacterial gastroenteritis and 2,000
   randomly sampled controls from the study cohort. There was little
   increased risk of bacterial gastroenteritis among users of
   acid-suppressing drugs {[}relative risk (RR) = 1.1; 95\% confidence
   interval (CI) = 0.8-1.4]. Omeprazole `'single users'' had an RR of 1.6
   (95\% CI = 1.0-2.4), but this effect was not observed among those using
   only omeprazole during the last year (RR = 1.1; 95\% CI = 0.7-1.9). We
   did not find any dose or treatment duration response. These data do not
   support a major role for acid reduction in the development of bacterial
   gastroenteritis.},
Publisher = {WILLIAMS \& WILKINS},
Address = {351 WEST CAMDEN ST, BALTIMORE, MD 21201-2436},
Type = {Article},
Language = {English},
Affiliation = {Rodriguez, LAG (Corresponding Author), UNIV COMPLUTENSE MADRID,CTR ESPANOL INVEST FARMACOEPIDEMIOL,ALMIRANTE 28 2,E-28040 MADRID,SPAIN.},
ISSN = {1044-3983},
Keywords = {acid suppressing drugs; bacterial gastroenteritis; gastric acid;
   automated databases; nested case-control},
Keywords-Plus = {INFECTION; REDUCTION},
Research-Areas = {Public, Environmental \& Occupational Health},
Web-of-Science-Categories  = {Public, Environmental \& Occupational Health},
ResearcherID-Numbers = {rodriguez, luis/B-1980-2010
   Ruigomez, Ana/HDN-8290-2022},
ORCID-Numbers = {Ruigomez, Ana/0000-0002-9717-6306},
Cited-References = {ADAK GK, 1995, EPIDEMIOL INFECT, V115, P15, DOI 10.1017/S0950268800058076.
   HOWDEN CW, 1987, GUT, V28, P96, DOI 10.1136/gut.28.1.96.
   IMPALLOMENI M, 1995, BRIT MED J, V311, P1345, DOI 10.1136/bmj.311.7016.1345.
   JICK H, 1991, BRIT MED J, V302, P766, DOI 10.1136/bmj.302.6779.766.
   Jick H., 1992, PHARMACOEPIDEM DR S, V1, P347, DOI DOI 10.1002/PDS.2630010607.
   LARNER AJ, 1994, ALIMENT PHARM THERAP, V8, P579.
   LITTMAN A, 1990, LANCET, V335, P222, DOI 10.1016/0140-6736(90)90308-R.
   Neal KR, 1996, BRIT MED J, V312, P414.
   NEAL KR, 1994, BRIT MED J, V308, P176.
   NEAL KR, 1995, J PUBLIC HEALTH MED, V17, P98.
   PEARSON AD, 1992, DIS REP CDR REV, V2, pR133.
   RAO GG, 1992, J HOSP INFECT, V20, P105, DOI 10.1016/0195-6701(92)90112-Y.
   RODRIGUEZ LAG, 1994, LANCET, V343, P769, DOI 10.1016/S0140-6736(94)91843-0.
   WINGATE DL, 1990, LANCET, V335, P222, DOI 10.1016/0140-6736(90)90309-S.},
Number-of-Cited-References = {14},
Times-Cited = {42},
Usage-Count-Last-180-days = {0},
Usage-Count-Since-2013 = {2},
Journal-ISO = {Epidemiology},
Doc-Delivery-Number = {XR463},
Web-of-Science-Index = {Science Citation Index Expanded (SCI-EXPANDED)},
Unique-ID = {WOS:A1997XR46300019},
DA = {2025-06-22},
}

@article{ WOS:000264382400019,
Author = {Rietbrock, Stephan and Plumb, Jonathan M. and Gallagher, Arlene M. and
   van Staa, Tjeerd P.},
Title = {How effective are dose-adjusted warfarin and aspirin for the prevention
   of stroke in patients with chronic atrial fibrillation? An analysis of
   the UK General Practice Research Database},
Journal = {THROMBOSIS AND HAEMOSTASIS},
Year = {2009},
Volume = {101},
Number = {3},
Pages = {527-534},
Month = {MAR},
Abstract = {The objective of this study was to evaluate the rate of stroke
   associated with aspirin and warfarin in routine clinical practice. The
   study included patients aged 40+ with chronic atrial fibrillation (cAF)
   registered in the UK General Practice Research Database. The outcome was
   the rate of stroke during current, past and no use of aspirin and
   warfarin. The study included 5 1,807 cAF patients. There was no
   difference in the rate of stroke between current and past use of aspirin
   (relative rate {[}RR]=1.04 {[}95\% confidence interval (CI) 0.94 -
   1.15]), while the rate of stroke was reduced during current warfarin use
   compared to past use (RR=0.62 {[}95\% CI 0.54 - 0.71]). For warfarin, a
   pattern of lower rates of stroke during current exposure and higher
   rates with past exposure was seen only in patients treated for at least
   6-12 months. For aspirin, no changes in the rates of stroke were
   observed with discontinuation of aspirin. The effectiveness of warfarin
   was dependent on the level of anticoagulation, with optimal risk
   reduction occurring within the recommended international normalised
   ratio (INR) range of 2.0 to 3.0. The proportion of patients achieving a
   stable INR within the target therapeutic range was at its lowest during
   the first three months of warfarin treatment. In conclusion, the results
   of this study support the effectiveness of warfarin treatment to reduce
   the rate of stroke in cAF patients in the general clinical practice
   setting, however the risk reduction is lower than that reported in
   clinical trials.},
Publisher = {GEORG THIEME VERLAG KG},
Address = {RUDIGERSTR 14, D-70469 STUTTGART, GERMANY},
Type = {Article},
Language = {English},
Affiliation = {van Staa, TP (Corresponding Author), Med \& Healthcare Prod Regulatory Agcy, Gen Practice Res Database, 1 9 Elms Lane, London SW8 5NQ, England.
   Rietbrock, Stephan; Gallagher, Arlene M.; van Staa, Tjeerd P., Med \& Healthcare Prod Regulatory Agcy, Gen Practice Res Database, London SW8 5NQ, England.
   Plumb, Jonathan M., Boehringer Ingelheim KG, D-6507 Ingelheim, Germany.
   van Staa, Tjeerd P., Univ Utrecht, Utrecht Inst Pharmaceut Sci, Utrecht, Netherlands.},
DOI = {10.1160/TH08-08-0499},
ISSN = {0340-6245},
EISSN = {2567-689X},
Keywords = {Stroke prevention; epidemiological studies; risk factors},
Keywords-Plus = {TRANSIENT ISCHEMIC ATTACK; ORAL ANTICOAGULATION; ELDERLY-PATIENTS;
   PREVALENCE; THROMBOPROPHYLAXIS; POPULATION; MANAGEMENT; THERAPY; CHOICE;
   TRENDS},
Research-Areas = {Hematology; Cardiovascular System \& Cardiology},
Web-of-Science-Categories  = {Hematology; Peripheral Vascular Disease},
Author-Email = {Tjeerd.vanstaa@GPRD.com},
Affiliations = {The Medicines \& Healthcare Products Regulatory Agency; Boehringer
   Ingelheim; Utrecht University},
ORCID-Numbers = {van Staa, Tjeerd/0000-0001-9363-742X},
Funding-Acknowledgement = {Boehringer Ingelheim International GmbH},
Funding-Text = {The study was funded by Boehringer Ingelheim International GmbH (BI). BI
   has a compound in clinical development for stroke prevention in patients
   with atrial fibrillation.},
Cited-References = {Baigent C, 2002, BMJ-BRIT MED J, V324, P71, DOI 10.1136/bmj.324.7329.71.
   Connolly S, 2006, LANCET, V367, P1903, DOI 10.1016/s0140-6736(06)68845-4.
   Dalen JE, 2006, AM J MED, V119, P198, DOI 10.1016/j.amjmed.2005.11.013.
   DeWilde S, 2006, HEART, V92, P1064, DOI 10.1136/hrt.2005.069492.
   Diener HC, 1996, J NEUROL SCI, V143, P1, DOI 10.1016/S0022-510X(96)00308-5.
   Frost L, 2002, J INTERN MED, V252, P64, DOI 10.1046/j.1365-2796.2002.01009.x.
   Fuster V, 2006, CIRCULATION, V114, pE257, DOI 10.1161/CIRCULATIONAHA.106.177292.
   Gage BF, 2001, JAMA-J AM MED ASSOC, V285, P2864, DOI 10.1001/jama.285.22.2864.
   Gallagher AM, 2008, J THROMB HAEMOST, V6, P1500, DOI 10.1111/j.1538-7836.2008.03059.x.
   Go AS, 2003, JAMA-J AM MED ASSOC, V290, P2685, DOI 10.1001/jama.290.20.2685.
   Hart RG, 2007, ANN INTERN MED, V146, P857, DOI 10.7326/0003-4819-146-12-200706190-00007.
   Hylek EM, 2008, THROMB HAEMOSTASIS, V100, P16, DOI 10.1160/TH08-06-0343.
   Hylek EM, 2003, NEW ENGL J MED, V349, P1019, DOI 10.1056/NEJMoa022913.
   Johnston SC, 2005, SEMIN NEUROL, V25, P362, DOI 10.1055/s-2005-923530.
   LIP GYH, 2008, J CLIN EPIDEMIOL, V100, P11.
   Majeed A, 2001, HEART, V86, P284, DOI 10.1136/heart.86.3.284.
   Mant J, 2007, LANCET, V370, P493, DOI 10.1016/S0140-6736(07)61233-1.
   Mant JW, 2008, THROMB HAEMOSTASIS, V100, P14, DOI 10.1160/TH08-06-0344.
   McBane RD, 2008, THROMB HAEMOSTASIS, V99, P951, DOI 10.1160/TH07-12-0734.
   MCBRIDE R, 1991, CIRCULATION, V84, P527, DOI 10.1161/01.CIR.84.2.527.
   PETERSEN P, 1989, LANCET, V1, P175.
   Rietbrock S, 2008, AM HEART J, V156, P57, DOI 10.1016/j.ahj.2008.03.010.
   Ruigómez A, 2002, J CLIN EPIDEMIOL, V55, P358, DOI 10.1016/S0895-4356(01)00478-4.
   Walley T, 1997, LANCET, V350, P1097, DOI 10.1016/S0140-6736(97)04248-7.},
Number-of-Cited-References = {24},
Times-Cited = {39},
Usage-Count-Last-180-days = {0},
Usage-Count-Since-2013 = {1},
Journal-ISO = {Thromb. Haemost.},
Doc-Delivery-Number = {421TY},
Web-of-Science-Index = {Science Citation Index Expanded (SCI-EXPANDED)},
Unique-ID = {WOS:000264382400019},
DA = {2025-06-22},
}

@article{ WOS:000076781700009,
Author = {Haste, F and Charlton, J and Jenkins, R},
Title = {Potential for suicide prevention in primary care? An analysis of factors
   associated with suicide},
Journal = {BRITISH JOURNAL OF GENERAL PRACTICE},
Year = {1998},
Volume = {48},
Number = {436},
Pages = {1759-1763},
Month = {NOV},
Abstract = {Background. General practitioners (GPs) need to be aware of the risk
   factors for suicide. GP records may provide clues to identifying the
   relative importance of such risk factors.
   Aims. To identify, in suicide cases and matched controls, the patterns
   of consultation, diagnosis, and treatment of mental illness, and
   recording of risk factors for suicide. To examine the usefulness of data
   routinely collected by GPs in computerized databases to investigate
   treatment of patients in general practice prior to suicide.
   Method. Case control study using GP records from the General Practice
   Research Database (GPRD). Three controls selected for each case, matched
   for age, sex, and duration of registration with practice. Information
   extracted of the prevalence of major disease; diagnosis of, and
   treatment, or referral for, mental illness; frequency of recording of
   recent life events; and consultations with the GP in the 12 months prior
   to death.
   Result. Of the 339 suicide cases recorded, 80\% were male, which is
   similar to the national percentage for this age group. Females were more
   likely than males to have a history of mental illness and to have been
   diagnosed and treated for mental illness in the 12 months before death
   (59\% versus 35\%), and women were more likely to have previously
   attempted suicide (47\% versus 27\%). There was no significant
   difference between males and females in period of time since last
   contact with GP practice, but females consulted more frequently.
   Twenty-nine per cent of cases had not consulted their GP in the six
   months prior to death. In multivariate analysis, the following were
   identified as independent risk factors: history of attempted suicide;
   untreated serious mental illness (odds ratios >20); recent (past 12
   months) marital life event; alcohol abuse; frequent consultations with
   GP; and previous mental illness. Recording of life events by GPs was
   poor.
   Conclusions. Females at risk of suicide are more likely than males to
   have been diagnosed and treated for mental illness. It is likely that
   GPs are under-diagnosing and under-treating males at risk. Data from the
   GPRD give comparable results to those from other studies. The GPRD is a
   potentially useful tool for research into relatively uncommon events in
   general practice.},
Publisher = {ROYAL COLL GENERAL PRACTITIONERS},
Address = {14 PRINCES GATE, HYDE PARK, LONDON, ENGLAND SW7 1PU},
Type = {Article},
Language = {English},
Affiliation = {Haste, F (Corresponding Author), Barking \& Havering Hlth Author, Clock House,East St, Barking IG11 8EY, England.
   Off Natl Stat, London, England.
   Inst Psychiat, WHO, Collaborating Ctr, London, England.},
ISSN = {0960-1643},
Keywords = {mental illness; suicide; risk factors; general practitioners},
Keywords-Plus = {GENERAL-PRACTITIONERS; DEPRESSION},
Research-Areas = {General \& Internal Medicine},
Web-of-Science-Categories  = {Primary Health Care; Medicine, General \& Internal},
Affiliations = {University of London; King's College London; World Health Organization},
ResearcherID-Numbers = {Jenkins, Rachel/H-2953-2019
   Jenkins, Rachel/E-4287-2010},
ORCID-Numbers = {Jenkins, Rachel/0000-0002-2958-0331},
Cited-References = {ARENSMAN E, 1995, J EPIDEMIOL COMMUN H, V49, P285, DOI 10.1136/jech.49.3.285.
   BARRACLOUGH B, 1974, BRIT J PSYCHIAT, V125, P355, DOI 10.1192/bjp.125.4.355.
   CHARLTON J, 1992, POPULATION TRENDS, V69.
   CHARLTON J, 1993, POPULATION TRENDS, V71.
   Day, 1980, STAT METHODS CANC RE, VI, DOI DOI 10.1097/00002030-199912240-00009.
   FRANCIS B, 1993, GLIM SYSTEM GEN LINE.
   FREELING P, 1985, BMJ-BRIT MED J, V290, P1880, DOI 10.1136/bmj.290.6485.1880.
   GUNNELL D, 1994, BMJ-BRIT MED J, V308, P1227, DOI 10.1136/bmj.308.6938.1227.
   Hollowell J, 1997, Popul Trends, P36.
   JICK H, 1991, BRIT MED J, V302, P766, DOI 10.1136/bmj.302.6779.766.
   Jick H., 1992, PHARMACOEPIDEM DR S, V1, P347, DOI DOI 10.1002/PDS.2630010607.
   JICK SS, 1995, BRIT MED J, V310, P215, DOI 10.1136/bmj.310.6974.215.
   MATTHEWS K, 1994, BRIT J GEN PRACT, V44, P345.
   MELZER H, 1995, 2 OPCS HMSO.
   MELZER H, 1995, 3 OPCS.
   NAZARETH I, 1993, BMJ-BRIT MED J, V307, P32, DOI 10.1136/bmj.307.6895.32.
   RIHMER Z, 1993, BRIT J PSYCHIAT, V162, P130, DOI 10.1192/bjp.162.1.130.
   RUTZ W, 1992, ACTA PSYCHIAT SCAND, V85, P83, DOI 10.1111/j.1600-0447.1992.tb01448.x.
   Van Staa TP., 1994, PHARMACOEPIDEM DR S, V3, P15.
   VANCASTEREN V, 1993, ACTA PSYCHIAT SCAND, V87, P451.
   VASSILAS CA, 1993, BRIT MED J, V307, P300, DOI 10.1136/bmj.307.6899.300.
   Walley T, 1997, LANCET, V350, P1097, DOI 10.1016/S0140-6736(97)04248-7.},
Number-of-Cited-References = {22},
Times-Cited = {44},
Usage-Count-Last-180-days = {0},
Usage-Count-Since-2013 = {4},
Journal-ISO = {Br. J. Gen. Pract.},
Doc-Delivery-Number = {135CC},
Web-of-Science-Index = {Science Citation Index Expanded (SCI-EXPANDED)},
Unique-ID = {WOS:000076781700009},
DA = {2025-06-22},
}

@article{ WOS:000083650300011,
Author = {Frischer, M and Heatlie, H and Chapman, S and Norwood, J and Bashford, J
   and Millson, D},
Title = {Should the corticosteroid to bronchodilator ratio be promoted as a
   quality prescribing marker?},
Journal = {PUBLIC HEALTH},
Year = {1999},
Volume = {113},
Number = {5},
Pages = {247-250},
Month = {SEP},
Abstract = {In recent years the ratio of inhaled corticosteroid: bronchodilator
   (C:B) prescribing has been promoted as a quality marker for asthma
   treatment and cross-sectional data indicate an association with hospital
   admissions. If prescribing advice has been followed then it can be
   hypothesised that the C:B ratio will have increased and hospitalisation
   decreased. The West Midlands General Practice Research Database was used
   to monitor changes in the C:B ratio and hospital referrals for asthma
   between 1993 and 1996. The C:B ratio increased from 0.5 to 0.6 (P <
   0.001) and hospital referrals decreased from 7\% to 4\% per annum (P <
   0.001). Overall, 38\% of the variation in hospital referrals was
   explained by the C:B ratio. This is higher than previous studies,
   perhaps because the, study was longitudinal and the ratio assessed
   accurately in terms of volume rather than prescription items. When
   measured in defined daily doses, the C:B ratio does appear to have
   validity as an indicator of good prescribing in primary care. The
   General Practice Research Database offers an opportunity for assessing
   the validity of prescribing indicators before they are considered for
   wider use by Primary Care Groups and Health Authorities.},
Publisher = {STOCKTON PRESS},
Address = {HOUNDMILLS, BASINGSTOKE RG21 6XS, HAMPSHIRE, ENGLAND},
Type = {Article},
Language = {English},
Affiliation = {Frischer, M (Corresponding Author), Univ Keele, Dept Med Management, Keele ST5 5BG, Staffs, England.
   Univ Keele, Dept Med Management, Keele ST5 5BG, Staffs, England.},
DOI = {10.1038/sj.ph.1900583},
ISSN = {0033-3506},
Keywords = {asthma; respiratory; prescribing; hospital referral; quality markers},
Keywords-Plus = {PERFORMANCE INDICATORS; GENERAL-PRACTICE; ASTHMA},
Research-Areas = {Public, Environmental \& Occupational Health},
Web-of-Science-Categories  = {Public, Environmental \& Occupational Health},
Affiliations = {Keele University},
ORCID-Numbers = {Millson, David/0000-0002-7235-8314},
Cited-References = {Aveyard P, 1997, BRIT J GEN PRACT, V47, P423.
   {*}CENTR HLTH MON UN, 1995, ASTHM EP OV.
   {*}DEP HLTH, 1997, DEP HLTH STAT PRESCR.
   FREW A.J., 1996, EUR RESPIR REV, V6, P1.
   Griffiths C, 1997, BRIT MED J, V314, P482, DOI 10.1136/bmj.314.7079.482.
   Jick H, 1997, LANCET, V350, P1045, DOI 10.1016/S0140-6736(05)70451-7.
   Majeed A, 1997, BRIT MED J, V315, P1515, DOI 10.1136/bmj.315.7121.1515.
   MAJEED FA, 1995, BRIT MED J, V311, P209, DOI 10.1136/bmj.311.6999.209.
   McColl A, 1998, BMJ-BRIT MED J, V317, P1354, DOI 10.1136/bmj.317.7169.1354.
   Shelley M, 1996, BRIT MED J, V313, P1124, DOI 10.1136/bmj.313.7065.1124.
   WEISS KB, 1992, NEW ENGL J MED, V326, P862, DOI 10.1056/NEJM199203263261304.},
Number-of-Cited-References = {11},
Times-Cited = {16},
Usage-Count-Last-180-days = {0},
Usage-Count-Since-2013 = {0},
Journal-ISO = {Public Health},
Doc-Delivery-Number = {255BU},
Web-of-Science-Index = {Science Citation Index Expanded (SCI-EXPANDED); Social Science Citation Index (SSCI)},
Unique-ID = {WOS:000083650300011},
DA = {2025-06-22},
}

@article{ WOS:A1995TA07900027,
Author = {LLOYD, DCEF and HARRIS, CM and ROBERTS, DJ},
Title = {SPECIFIC THERAPEUTIC GROUP AGE-SEX RELATED PRESCRIBING UNITS (STAR-PUS):
   WEIGHTINGS FOR ANALYSING GENERAL PRACTICES' PRESCRIBING IN ENGLAND},
Journal = {BRITISH MEDICAL JOURNAL},
Year = {1995},
Volume = {311},
Number = {7011},
Pages = {991-994},
Month = {OCT 14},
Abstract = {Objectives-To derive cost comparators for prescribing by English general
   practitioners in eight specific therapeutic groups, based on age-sex
   related weightings, and to confirm, from a new dataset, earlier age-sex
   weightings for overall prescribing (ASTRO-PUs).
   Design-Calculations based on one year's prescribing data from selected
   practices using AAH Meditel software, held on MediPlus by
   Intercontinental Medical Statistics (IMS, UK and Ireland), and research
   practices using VAMP software, held on the General Practice Research
   Database.
   Setting-112 English practices with 739 672 patients and 510 British
   practices with 3 126 570 patients.
   Main outcome measures-Cost based weightings for 18 age-sex groups and
   for temporary residents for eight leading specific therapeutic groups
   and for prescribing overall.
   Results-The two datasets were similar in age distribution and in the way
   that prescription numbers were distributed by age-sex band in each
   therapeutic group. The cost based weightings for specific therapeutic
   groups showed great variation in the use of these groups for patients in
   different age-sex groups. When these weightings were applied to the
   prescribing of practices in two family health services authorities they
   differed in their power to predict prescribing costs: for cardiovascular
   and gastrointestinal drugs predictive power was particularly high; for
   drugs for infections it was particularly low, since these are widely
   used at all ages and for both sexes. Cost based weightings for overall
   prescribing derived from the IMS data were similar to those of the
   ASTRO-PU system even though they were derived by different methods from
   different datasets.
   Conclusions-The weightings (STAR-PUs) offer a sound basis for cost
   comparisons at the therapeutic group level. Cost-based weightings for
   overall prescribing derived from the UMS data were reassuringly similar
   to those of the existing ASTRO-PU system.},
Publisher = {BRITISH MED JOURNAL PUBL GROUP},
Address = {BRITISH MED ASSOC HOUSE, TAVISTOCK SQUARE, LONDON, ENGLAND WC1H 9JR},
Type = {Article},
Language = {English},
Affiliation = {UNIV LEEDS,RES SCH MED,PRESCRIBING RES UNIT,LEEDS LS2 9NZ,W YORKSHIRE,ENGLAND.},
ISSN = {0959-8138},
Research-Areas = {General \& Internal Medicine},
Web-of-Science-Categories  = {Medicine, General \& Internal},
Affiliations = {University of Leeds},
ResearcherID-Numbers = {Lloyd, David/D-2483-2010},
Cited-References = {BOGLE SM, 1994, BRIT MED J, V308, P637, DOI 10.1136/bmj.308.6929.637.
   JICK H, 1991, BRIT MED J, V302, P766, DOI 10.1136/bmj.302.6779.766.
   Jick H., 1992, PHARMACOEPIDEM DR S, V1, P347, DOI DOI 10.1002/PDS.2630010607.
   ROBERTS SJ, 1993, BRIT MED J, V307, P485, DOI 10.1136/bmj.307.6902.485.
   SLEATOR DJD, 1993, BRIT J GEN PRACT, V43, P102.},
Number-of-Cited-References = {5},
Times-Cited = {60},
Usage-Count-Last-180-days = {0},
Usage-Count-Since-2013 = {1},
Journal-ISO = {Br. Med. J.},
Doc-Delivery-Number = {TA079},
Web-of-Science-Index = {Science Citation Index Expanded (SCI-EXPANDED)},
Unique-ID = {WOS:A1995TA07900027},
DA = {2025-06-22},
}

@article{ WOS:A1995QP11500007,
Author = {JICK, H and MYERS, MW and DEAN, AD},
Title = {THE RISK OF SULFASALAZINE- AND MESALAZINE-ASSOCIATED BLOOD
   DISORDERS},
Journal = {PHARMACOTHERAPY},
Year = {1995},
Volume = {15},
Number = {2},
Pages = {176-181},
Month = {MAR-APR},
Abstract = {Sulfasalazine (SASP) has often been reported to cause serious blood
   disorders, particularly agranulocytosis; however, little quantitative
   information is available to estimate the risk or to identify possible
   modifiers of the risk. We used comprehensive clinical information
   recorded on office computers by selected general practitioners in
   Britain to conduct a follow-up study of some 10,000 users of SASP and
   some 4000 users of mesalazine to estimate the risk of blood disorders
   associated with these drugs. Overall, the frequency of blood disorders
   attributable to SASP was 27/10,332 (2.6/1000 users). The risk for SASP
   users who were treated for arthritic disorders (6.1/1000 users) was some
   10 times higher than that for users who were treated for inflammatory
   bowel disease (0.6/1000 users). There were no cases of blood disorders
   in users of mesalazine.},
Publisher = {PHARMACOTHERAPY PUBLICATIONS INC},
Address = {NEW ENGLAND MEDICAL CENTER BOX 806 171 HARRISON AVE, BOSTON, MA 02111},
Type = {Article},
Language = {English},
Affiliation = {JICK, H (Corresponding Author), BOSTON UNIV,MED CTR,BOSTON COLLABORAT DRUG SURVEILLANCE PROGRAM,11 MUZZEY ST,LEXINGTON,MA 02173, USA.},
ISSN = {0277-0008},
Keywords-Plus = {RHEUMATOID-ARTHRITIS; AGRANULOCYTOSIS; SULPHASALAZINE},
Research-Areas = {Pharmacology \& Pharmacy},
Web-of-Science-Categories  = {Pharmacology \& Pharmacy},
ORCID-Numbers = {Jick, Hershel/0000-0003-4270-5992},
Cited-References = {ABBOUDI ZH, 1994, LANCET, V343, P542, DOI 10.1016/S0140-6736(94)91495-8.
   AMOS RS, 1986, BMJ-BRIT MED J, V293, P420, DOI 10.1136/bmj.293.6544.420.
   FARR M, 1989, BRIT J RHEUMATOL, V28, P134.
   JICK H, 1991, BRIT MED J, V302, P766, DOI 10.1136/bmj.302.6779.766.
   Jick H., 1992, PHARMACOEPIDEM DR S, V1, P347, DOI DOI 10.1002/PDS.2630010607.
   KEISU M, 1992, EUR J CLIN PHARMACOL, V43, P215, DOI 10.1007/BF02333012.
   LAIDLAW ST, 1994, LANCET, V343, P981, DOI 10.1016/S0140-6736(94)90108-2.
   PISCIOTTA AV, 1990, BLOOD REV, V4, P226, DOI 10.1016/0268-960X(90)90002-A.
   PULLAR T, 1985, LANCET, V1, P1167.
   RODRIGUEZ LAG, 1994, LANCET, V343, P769, DOI 10.1016/S0140-6736(94)91843-0.
   RODRIGUEZ LAG, 1994, BRIT MED J, V308, P503, DOI 10.1136/bmj.308.6927.503.
   SALAMA A, 1989, BRIT J HAEMATOL, V72, P127, DOI 10.1111/j.1365-2141.1989.tb07672.x.
   YOUNG NS, 1994, JAMA-J AM MED ASSOC, V271, P935, DOI 10.1001/jama.271.12.935.
   1993, CURR PROBL PHARMACOV, V19, P10.},
Number-of-Cited-References = {14},
Times-Cited = {42},
Usage-Count-Last-180-days = {0},
Usage-Count-Since-2013 = {1},
Journal-ISO = {Pharmacotherapy},
Doc-Delivery-Number = {QP115},
Web-of-Science-Index = {Science Citation Index Expanded (SCI-EXPANDED)},
Unique-ID = {WOS:A1995QP11500007},
DA = {2025-06-22},
}

@article{ WOS:000460003600009,
Author = {Broadhurst, C. and Rhodes, A. M. L. and Harper, P. and Perry, D. C. and
   Clarke, N. M. P. and Aarvold, A.},
Title = {What is the incidence of late detection of developmental dysplasia of
   the hip in England?},
Journal = {BONE \& JOINT JOURNAL},
Year = {2019},
Volume = {101B},
Number = {3},
Pages = {281-287},
Month = {MAR},
Abstract = {Aims
   The aim of this study was to establish the incidence of developmental
   dysplasia of the hip (DDH) diagnosed after one-year of age in England,
   stratified by age, gender, year, and region of diagnosis.
   Patients and Methods
   A descriptive observational study was performed by linking primary and
   secondary care information from two independent national databases of
   routinely collected data: the United Kingdom Clinical Practice Research
   Datalink and Hospital Episode Statistics. The study examined all
   children from 1 January 1990 to 1 January 2016 who had a new first
   diagnostic code for DDH aged between one and eight years old.
   Results
   The incidence of late-diagnosed DDH was 1.28 per 1000 live births.
   Within the study population, 754 children were identified with a
   diagnosis of DDH after one-year of age. Of all late diagnoses, 536
   (71.1\%) were detected between one to two years of age. There were 608
   female patients (80.6\%) and 146 male patients (19.4\%), giving a
   female-to-male ratio of 4.2:1. Distribution was evenly spread throughout
   England.
   Conclusion
   The incidence of late-diagnosed DDH has not been reduced from that
   reported 35 years ago, prior to the introduction of the national
   selective screening programme for DDH.},
Publisher = {BRITISH EDITORIAL SOC BONE JOINT SURGERY},
Address = {22 BUCKINGHAM STREET, LONDON WC2N 6ET, ENGLAND},
Type = {Article},
Language = {English},
Affiliation = {Aarvold, A (Corresponding Author), Univ Southampton, Southampton, Hants, England.
   Aarvold, A (Corresponding Author), Univ Hosp Southampton, Southampton Childrens Hosp, Southampton, Hants, England.
   Broadhurst, C.; Rhodes, A. M. L.; Harper, P.; Perry, D. C.; Clarke, N. M. P.; Aarvold, A., Univ Southampton, Southampton, Hants, England.
   Broadhurst, C.; Harper, P., Univ Southampton, Fac Med, Southampton, Hants, England.
   Rhodes, A. M. L., Univ Hosp Southampton, NIHR Acad Clin Fellow, Orthopaed Surg, Trauma \& Orthopaed, Southampton, Hants, England.
   Perry, D. C., Univ Oxford, NDORMS, Oxford Trauma, Oxford, England.
   Perry, D. C., Alder Hey Childrens Hosp, Liverpool, Merseyside, England.
   Clarke, N. M. P., Univ Southampton, Orthopaed Surg, Southampton, Hants, England.
   Aarvold, A., Univ Hosp Southampton, Southampton Childrens Hosp, Southampton, Hants, England.},
DOI = {10.1302/0301-620X.101B3.BJJ-2018-1331.R1},
ISSN = {2049-4394},
Keywords-Plus = {NORWEGIAN ARTHROPLASTY REGISTER; CONGENITAL DISLOCATION},
Research-Areas = {Orthopedics; Surgery},
Web-of-Science-Categories  = {Orthopedics; Surgery},
Author-Email = {alexander.aarvold@uhs.nhs.uk},
Affiliations = {University of Southampton; University of Southampton; University of
   Oxford; Alder Hey Children's NHS Foundation Trust; Alder Hey Children's
   Hospital; University of Southampton},
ORCID-Numbers = {Perry, Daniel/0000-0001-8420-8252},
Funding-Acknowledgement = {Southampton Children's Hospital Paediatric Orthopaedic Research Fund;
   National Institute for Health Research (NIHR) clinician scientist
   fellowship {[}NIHR/CS/2014/14/012]; National Institutes of Health
   Research (NIHR) {[}CS-2014-14-012] Funding Source: National Institutes
   of Health Research (NIHR)},
Funding-Text = {This project was funded by the Southampton Children's Hospital
   Paediatric Orthopaedic Research Fund. This article presents independent
   research supported by a National Institute for Health Research (NIHR)
   clinician scientist fellowship (to D. C. Perry; grant number
   NIHR/CS/2014/14/012). All authors carried out this research
   independently of the funding bodies. The findings and conclusions in
   this report are those of the authors and do not necessarily represent
   the views of the UK Department of Health.},
Cited-References = {{[}Anonymous], 1986, ARCH DIS CHILD, V61, P921.
   Atrey A, 2010, J CHILD ORTHOP, V4, P471, DOI 10.1007/s11832-010-0276-4.
   Biedermann R, 2018, BONE JOINT J, V100B, P1399, DOI 10.1302/0301-620X.100B10.BJJ-2017-1539.R2.
   BJERKREIM I, 1987, ACTA ORTHOP SCAND, V58, P504, DOI 10.3109/17453678709146388.
   CATFORD JC, 1982, BMJ-BRIT MED J, V285, P1527, DOI 10.1136/bmj.285.6354.1527.
   Clarke NMP, 2012, ARCH DIS CHILD, V97, P423, DOI 10.1136/archdischild-2011-301085.
   Dezateux C, 2007, LANCET, V369, P1541, DOI 10.1016/S0140-6736(07)60710-7.
   DUNN PM, 1985, ARCH DIS CHILD, V60, P407, DOI 10.1136/adc.60.5.407.
   Engesæter IO, 2011, ACTA ORTHOP, V82, P149, DOI 10.3109/17453674.2011.566146.
   Furnes O, 2001, J BONE JOINT SURG BR, V83B, P579, DOI 10.1302/0301-620X.83B4.11223.
   HEIKKILA E, 1984, ACTA ORTHOP SCAND, V55, P256, DOI 10.3109/17453678408992351.
   Ihme N, 2008, ORTHOPADE, V37, P541, DOI 10.1007/s00132-008-1237-1.
   Kamath S, 2007, J PEDIATR ORTHOP B, V16, P189, DOI 10.1097/01.bpb.0000236229.44819.43.
   Khan NF, 2010, BRIT J GEN PRACT, V60, DOI 10.3399/bjgp10X483562.
   Kobler G, 2003, SWISS MED WKLY, V133, P484.
   McAllister DA, 2018, ARCH DIS CHILD, V103, P1021, DOI 10.1136/archdischild-2017-314354.
   Sewell MD, 2009, BMJ-BRIT MED J, V339, DOI 10.1136/bmj.b4454.
   Studer K, 2016, MED J AUSTRALIA, V204, DOI 10.5694/mja15.01082.
   Talbot C, 2017, BONE JOINT J, V99B, P1250, DOI 10.1302/0301-620X.99B9.BJJ-2016-1325.R1.
   Thallinger C, 2014, J CHILD ORTHOP, V8, P3, DOI 10.1007/s11832-014-0555-6.
   von Kries R, 2003, LANCET, V362, P1883, DOI 10.1016/S0140-6736(03)14957-4.},
Number-of-Cited-References = {21},
Times-Cited = {59},
Usage-Count-Last-180-days = {0},
Usage-Count-Since-2013 = {5},
Journal-ISO = {Bone Joint J.},
Doc-Delivery-Number = {HN2GL},
Web-of-Science-Index = {Science Citation Index Expanded (SCI-EXPANDED)},
Unique-ID = {WOS:000460003600009},
DA = {2025-06-22},
}

@article{ WOS:000075490200021,
Author = {Bashford, JNR and Norwood, J and Chapman, SR},
Title = {Why are patients prescribed proton pump inhibitors? Retrospective
   analysis of link between morbidity and prescribing in the General
   Practice Research Database},
Journal = {BRITISH MEDICAL JOURNAL},
Year = {1998},
Volume = {317},
Number = {7156},
Pages = {452-456},
Month = {AUG 15},
Abstract = {Objectives: To establish the relation between new prescriptions for
   proton pump inhibitors and recorded upper gastrointestinal morbidity
   within a large computerised general practitioner database.
   Design: Retrospective survey of morbidity and prescribing data linked to
   new prescriptions for proton pump inhibitors and comparison with
   licensed indications between 1991 and 1995.
   Setting: General Practice Research Database and prescribing analysis and
   cost (PACT) data for the former West Midlands region.
   Subjects: Information for 612 700 patients in the General Practice
   Research Database. Anonymous PACT data for all general practitioners in
   West Midlands region.
   Main outcome measures: Diagnostic codes linked to the first
   prescriptions issued for proton pump inhibitors; relation between new
   prescriptions and licensed indications; yearly change in ratio of new to
   repeat prescriptions and prescribing volumes measured as defined daily
   doses.
   Results: Oesophagitis was the commonest recorded indication in 1991,
   accounting for 31\% of new prescriptions, but was third in 1995 (14\%).
   During the study new prescriptions increased substantially, especially
   for duodenal disease (780\%) and non-ulcer dyspepsia (690\%). In 1995
   non-specific morbidity accounted for 46\% of new prescriptions. The
   total volume of prescribing rose 10-fold between 1991 and 1995, when
   repeat prescribing accounted for 77\% of the total.
   Conclusions: Changes in recorded morbidity associated with new
   prescriptions of proton pump inhibitors did not necessarily reflect
   changes in licensed indications. Although general practitioners seemed
   to respond to changes in licensing, particularly for duodenal and
   gastric disease, prescribing for unlicensed indications non-ulcer
   dyspepsia and non-specific abdominal pain increased.},
Publisher = {BRITISH MED JOURNAL PUBL GROUP},
Address = {BRITISH MED ASSOC HOUSE, TAVISTOCK SQUARE, LONDON WC1H 9JR, ENGLAND},
Type = {Article},
Language = {English},
Affiliation = {Chapman, SR (Corresponding Author), Univ Keele, Dept Med Management, Keele ST5 5BG, Staffs, England.
   Univ Keele, Dept Med Management, Keele ST5 5BG, Staffs, England.},
ISSN = {0959-8138},
Research-Areas = {General \& Internal Medicine},
Web-of-Science-Categories  = {Medicine, General \& Internal},
Affiliations = {Keele University},
Cited-References = {Agreus L, 1997, BRIT MED J, V315, P1284, DOI 10.1136/bmj.315.7118.1284.
   Bateman DN, 1997, LANCET, V349, P1637, DOI 10.1016/S0140-6736(05)62629-3.
   Boath EH, 1997, SOC SCI MED, V45, P1571, DOI 10.1016/S0277-9536(97)00094-4.
   BRADLEY C, 1992, BR J GEN PRACT, V42, P458.
   {*}BRIT SOC GASTR, 1996, GUID GASTR, V1.
   BRITTEN N, 1995, BRIT MED J, V310, P1084, DOI 10.1136/bmj.310.6987.1084.
   EVANS SJW, 1991, BRIT MED J, V302, P302, DOI 10.1136/bmj.302.6772.302.
   Fleming D. M., 1994, Pharmaceutical Medicine (London), V8, P161.
   HALL G, 1992, PHARMACOEPIDEM DR S, V1, P33.
   Harris CM, 1996, BRIT J GEN PRACT, V46, P649.
   HEMINKI E, 1975, SOC SCI MED, V9, P111.
   HEPBURN A, 1991, PRESCRIBERS J, V31, P49.
   JICK H, 1991, BRIT MED J, V302, P766, DOI 10.1136/bmj.302.6779.766.
   Jick H., 1992, PHARMACOEPIDEM DR S, V1, P347, DOI DOI 10.1002/PDS.2630010607.
   Majeed A, 1997, BRIT MED J, V315, P1515, DOI 10.1136/bmj.315.7121.1515.
   MARINKER M, 1994, CONTROVERSIES HLTH C.
   NAZARETH I, 1993, BMJ-BRIT MED J, V307, P32, DOI 10.1136/bmj.307.6895.32.
   {*}OFF NAT STAT, 1996, GEN PRACT RES DAT IN.
   Pryce AJ, 1996, BRIT MED J, V313, P1621, DOI 10.1136/bmj.313.7072.1621.
   Soll AH, 1996, JAMA-J AM MED ASSOC, V275, P622.
   STRICKLANDHODGE B, 1988, J ROY SOC MED, V81, P207, DOI 10.1177/014107688808100407.
   {*}WHO COLL CTR DRUG, 1991, GUID DDD.},
Number-of-Cited-References = {22},
Times-Cited = {107},
Usage-Count-Last-180-days = {0},
Usage-Count-Since-2013 = {0},
Journal-ISO = {Br. Med. J.},
Doc-Delivery-Number = {112JF},
Web-of-Science-Index = {Science Citation Index Expanded (SCI-EXPANDED)},
Unique-ID = {WOS:000075490200021},
DA = {2025-06-22},
}
