# Supplementary material for: Academic impact and research data utilisation of the clinical practice research datalink: scientometric analyses
Source: Eur J Epidemiol. 2026 Jan 24;41(2):245–60. doi: 10.1007/s10654-025-01347-1 (PMC12975798; doi:10.1007/s10654-025-01347-1)
Supplement: Supplementary file 8 — Supplementary file8 (BIB 386 KB) [file 10654_2025_1347_MOESM8_ESM.bib]

@article{ WOS:A1997WY31000015,
Author = {Walker, AM and Szneke, P and Bianchi, LA and Field, LG and Sutherland,
   LR and Dreyer, NA},
Title = {5-aminosalicylates, sulfasalazine, steroid use, and complications in
   patients with ulcerative colitis},
Journal = {AMERICAN JOURNAL OF GASTROENTEROLOGY},
Year = {1997},
Volume = {92},
Number = {5},
Pages = {816-820},
Month = {MAY},
Abstract = {Objectives: The choice between sulfasalazine and 5-anninosalicylate
   (5-ASA) drugs in the management of patients with ulcerative colitis
   often depends on idiosyncrasies of drug tolerance and control of the
   disease in individual patients. We sought to evaluate whether there were
   population differences in the effect of 5-ASA and sulfasalazine on the
   occurrence of clinically recognized adverse events. We also attempted to
   determine whether there were differences in the use of concomitant
   steroids and in the rates of hospitalization. Methods: We reviewed a
   large computerized database drawn from general practices in the United
   Kingdom. There we fouled records of 2894 patients in whom general
   practitioners had diagnosed ulcerative colitis, and who were receiving
   ongoing medical therapy specific to ulcerative colitis. The period of
   data availability ran from the beginning of 1990 to the latter part of
   1993. The average duration of observation was 2.1 yr per patient.
   Patient histories were categorized into distinct periods according to
   the dose of 5-ASAs and sulfasalazine, steroids, and immunosuppressants,
   and were further separated according to the activity of ulcerative
   colitis. Within these categories, we examined the initiation and
   discontinuation of steroids, incidence of new hospitalizations for
   ulcerative colitis, and clinical mention of adverse events. Results: New
   clinical mentions of hepatic, pancreatic, renal, and hematological
   events other than anemia were similar among the 5-ASAs and were very
   infrequent overall. Hospitalizations for ulcerative colitis occurred
   with similar frequency (about 15 hospitalizations per 100 patients per
   year) among users of those drugs. Patients receiving sulfasalazine had
   lower rates of initiation of prednisolone than did patients receiving
   5-ASA, but sulfasalazine was used proportionately less often in patients
   who had been recently hospitalized, and it may he that sulfasalazine
   patients were somewhat less sick, overall, than were 5-ASA-using
   patients. The choice of drug did not affect discontinuation rates for
   prednisolone among established users. Conclusions: In the United
   Kingdom, during the period of this study, serious adverse reactions to
   drugs were not an important aspect of the management of patients with
   ulcerative colitis, Renal and pancreatic complications of sulfasalazine
   and 5-ASA therapy were extremely rare. Sulfasalazine and 5-ASA drugs
   have similar steroid-sparing properties. Disease-specific
   hospitalizations are approximately 100 times more common in ulcerative
   colitis patients than are serious adverse drug effects. Considerations
   of drug efficacy should therefore dominate the choice between
   therapeutic agents.},
Publisher = {WILLIAMS \& WILKINS},
Address = {351 WEST CAMDEN ST, BALTIMORE, MD 21201-2436},
Type = {Article},
Language = {English},
Affiliation = {Walker, AM (Corresponding Author), EPIDEMIOL RESOURCES INC, 1 NEWTON EXECUT PK, NEWTON LOWER FALLS, MA 02162 USA.
   HARVARD UNIV, SCH PUBL HLTH, DEPT EPIDEMIOL, BOSTON, MA 02115 USA.
   PROCTER \& GAMBLE PHARMACEUT, CINCINNATI, OH USA.
   UNIV CALGARY, FAC MED, DEPT COMMUNITY HLTH SCI, CALGARY, AB, CANADA.},
ISSN = {0002-9270},
Research-Areas = {Gastroenterology \& Hepatology},
Web-of-Science-Categories  = {Gastroenterology \& Hepatology},
Affiliations = {Harvard University; Harvard T.H. Chan School of Public Health; Procter
   \& Gamble; University of Calgary},
Cited-References = {Devlin H B, 1980, World J Surg, V4, P183.
   JICK H, 1991, BRIT MED J, V302, P766, DOI 10.1136/bmj.302.6779.766.
   JICK H, 1994, MAJOR RESOURCE DRUG.
   Jick H., 1992, PHARMACOEPIDEM DR S, V1, P347, DOI DOI 10.1002/PDS.2630010607.
   PUDLOSKY DK, 1991, NEW ENGL J MED, V325, P928.
   PUDLOSKY DK, 1991, NEW ENGL J MED, V325, P1008.
   SANDLER RS, 1994, INFLAMM BOWEL DIS, P10.
   SUTHERLAND LR, 1993, ANN INTERN MED, V118, P540, DOI 10.7326/0003-4819-118-7-199304010-00009.},
Number-of-Cited-References = {8},
Times-Cited = {31},
Usage-Count-Last-180-days = {0},
Usage-Count-Since-2013 = {0},
Journal-ISO = {Am. J. Gastroenterol.},
Doc-Delivery-Number = {WY310},
Web-of-Science-Index = {Science Citation Index Expanded (SCI-EXPANDED)},
Unique-ID = {WOS:A1997WY31000015},
DA = {2025-06-21},
}

@article{ WOS:000084103600009,
Author = {Rodríguez, LAG and Duque, A and Castellsague, J and Pérez-Gutthann, S
   and Stricker, BHC},
Title = {A cohort study on the risk of acute liver injury among users of
   ketoconazole and other antifungal drugs},
Journal = {BRITISH JOURNAL OF CLINICAL PHARMACOLOGY},
Year = {1999},
Volume = {48},
Number = {6},
Pages = {847-852},
Month = {DEC},
Abstract = {Aims The aim of this cohort study was to estimate the risk of clinical
   acute liver injury among users of oral antifungals identified in the
   general population of the General Practice Research Database in UK.
   Methods The cohort included 69 830 patients, 20-79 years old, free of
   liver and systemic disease, who had received at least one prescription
   for either oral fluconazole, griseofulvin, itraconazole, ketoconazole,
   or terbinafine between 1991 and 1996.
   Results Sixteen cases of acute liver injury were identified and
   validated. Ten cases occurred during nonuse of oral antifungals with a
   background rate of 0.6 per 100 000 person-months (95\% confidence
   interval 0.3,1.1). Five cases occurred during current use of oral
   antifungals. Two were using ketoconazole, another two itraconazole, and
   one terbinafine. Incidence rates of acute liver injury were 134.1 per
   100 000 person-months (36.8,488.0) for ketoconazole, 10.4 (2.9-38.1) for
   itraconazole, and 2.5 (0.4,13.9) for terbinafine. The remaining case was
   associated with past use of fluconazole. Ketoconazole was the antifungal
   associated with the highest relative risk, 228.0 (95\% confidence
   interval 33.9,933.0), when compared with the risk among nonusers,
   followed by itraconazole and terbinafine with relative risks of 17.7
   (2.6,72.6) and 4.2 (0.2,24.9), respectively.
   Conclusions Ketoconazole and itraconazole were the two oral antifungal
   associated with a marked increase of clinical acute liver injury. The
   risk associated with ketoconazole should be taken into account when
   prescribing it as initial treatment for uncomplicated fungal infections.},
Publisher = {WILEY},
Address = {111 RIVER ST, HOBOKEN 07030-5774, NJ USA},
Type = {Article},
Language = {English},
Affiliation = {Novartis Farmaceut, Global Epidemiol, Gran Via Corts Catalanes 764, Barcelona 08013, Spain.
   Novartis Farmaceut, Global Epidemiol, Barcelona 08013, Spain.
   Ctr Espanol Invest Farmacoepidemiol, Madrid, Spain.
   Erasmus Univ, Sch Med, Dept Epidemiol \& Biostat, NL-3000 DR Rotterdam, Netherlands.},
ISSN = {0306-5251},
EISSN = {1365-2125},
Keywords = {acute liver injury; epidemiology; general practice research database;
   observational studies; oral antifungals},
Keywords-Plus = {HEPATIC-INJURY; UNITED-KINGDOM; FLUCONAZOLE; HEPATOTOXICITY;
   TERBINAFINE; THERAPY; ITRACONAZOLE; RATIO},
Research-Areas = {Pharmacology \& Pharmacy},
Web-of-Science-Categories  = {Pharmacology \& Pharmacy},
Author-Email = {jordi.castellsague@pharma.novartis.com},
Affiliations = {Novartis; Novartis Spain; Erasmus University Rotterdam - Excl Erasmus
   MC; Erasmus University Rotterdam},
ResearcherID-Numbers = {rodriguez, luis/B-1980-2010
   },
ORCID-Numbers = {Perez-Gutthann, Susana/0000-0001-5798-3691},
Cited-References = {BENICHOU C, 1990, J HEPATOL, V11, P272.
   Boldewijn O Y, 1996, Ned Tijdschr Geneeskd, V140, P669.
   BREINSTRUP AH, 1966, UGESKRIFT LAEGER, V128, P145.
   Chien RN, 1997, HEPATOLOGY, V25, P103, DOI 10.1002/hep.510250119.
   CHIPRUT RO, 1976, GASTROENTEROLOGY, V70, P1141.
   FRANKLIN IM, 1990, LANCET, V336, P565, DOI 10.1016/0140-6736(90)92120-7.
   GALLARDOQUESADA S, 1995, INT J DERMATOL, V34, P589, DOI 10.1111/j.1365-4362.1995.tb02962.x.
   GEARHART MO, 1994, ANN PHARMACOTHER, V28, P1177, DOI 10.1177/106002809402801009.
   Hall M, 1997, ARCH DERMATOL, V133, P1213, DOI 10.1001/archderm.133.10.1213.
   HAY RJ, 1993, J AM ACAD DERMATOL, V29, pS50, DOI 10.1016/S0190-9622(08)81838-5.
   JACOBSON MA, 1994, AM J MED, V96, P188, DOI 10.1016/0002-9343(94)90141-4.
   JICK H, 1991, BRIT MED J, V302, P766, DOI 10.1136/bmj.302.6779.766.
   LAKEBAKAAR G, 1987, BMJ-BRIT MED J, V294, P419, DOI 10.1136/bmj.294.6569.419.
   LAVRIJSEN APM, 1992, LANCET, V340, P251, DOI 10.1016/0140-6736(92)90527-A.
   Lazaros GA, 1996, J HEPATOL, V24, P753, DOI 10.1016/S0168-8278(96)80273-X.
   LEWIS JH, 1984, GASTROENTEROLOGY, V86, P503.
   LOWE G, 1993, BRIT MED J, V306, P248, DOI 10.1136/bmj.306.6872.248-a.
   MARTIN D, 1991, EPIDEMIOLOGY, V2, P359, DOI 10.1097/00001648-199109000-00008.
   MUNOZ P, 1991, ARCH INTERN MED, V151, P1020, DOI 10.1001/archinte.151.5.1020.
   Park BK, 1996, BRIT J CLIN PHARMACO, V41, P477, DOI 10.1046/j.1365-2125.1996.03482.x.
   Reddy KR, 1995, GASTROENTEROL CLIN N, V24, P923.
   Rodriguez LAG, 1997, PHARMACOTHERAPY, V17, P721.
   Rodríguez LAG, 1998, BRIT J CLIN PHARMACO, V45, P419.
   STRICKER BHC, 1986, J HEPATOL, V3, P399, DOI 10.1016/S0168-8278(86)80495-0.
   Stricker BHCH., 1992, Drug-Induced Hepatic Injury, V2nd.
   TRUJILLO MA, 1994, ARCH INTERN MED, V154, P102, DOI 10.1001/archinte.154.1.102.
   VANTWOUT JW, 1994, J HEPATOL, V21, P115, DOI 10.1016/S0168-8278(94)80146-0.
   WELLS C, 1992, J INFECTION, V24, P111, DOI 10.1016/0163-4453(92)91346-D.},
Number-of-Cited-References = {28},
Times-Cited = {103},
Usage-Count-Last-180-days = {0},
Usage-Count-Since-2013 = {8},
Journal-ISO = {Br. J. Clin. Pharmacol.},
Doc-Delivery-Number = {263BW},
Web-of-Science-Index = {Science Citation Index Expanded (SCI-EXPANDED)},
Unique-ID = {WOS:000084103600009},
OA = {Green Published, Bronze},
DA = {2025-06-21},
}

@article{ WOS:A1990ET15500006,
Author = {JICK, H and HALL, GC and DEAN, AD and JICK, SS and DERBY, LE},
Title = {A Comparison of the Risk of Hypoglycemia Between Users of Human and
   Animal Insulins. 1. Experience in the United Kingdom},
Journal = {PHARMACOTHERAPY},
Year = {1990},
Volume = {10},
Number = {6},
Pages = {395-397},
Abstract = {In a case-control study of 121 young insulin-dependent diabetics
   diagnosed as having an episode of hypoglycemia, the relative risk
   estimate comparing human with animal insulins was 0.8 (95\% confidence
   interval 0.4, 1.6) controlling for age, general practice, and calendar
   time. We conclude that in this study population derived from general
   practices in the United Kingdom, the risk of hypoglycemia was no higher
   in users of human insulin than it was in users of animal insulins.},
Publisher = {WILEY},
Address = {111 RIVER ST, HOBOKEN 07030-5774, NJ USA},
Type = {Article},
Language = {English},
Affiliation = {BOSTON UNIV, MED CTR, BOSTON COLLABORAT DRUG SURVEILLANCE PROGRAM, WALTHAM, MA 02154 USA.
   VALUE ADDED MED PROD LTD, LONDON, ENGLAND.},
ISSN = {0277-0008},
EISSN = {1875-9114},
Research-Areas = {Pharmacology \& Pharmacy},
Web-of-Science-Categories  = {Pharmacology \& Pharmacy},
ORCID-Numbers = {Jick, Susan/0000-0002-2215-1067
   Jick, Hershel/0000-0003-4270-5992},
Cited-References = {EGGER M, 1989, LANCET, V2, P1268.
   GALE EAM, 1989, LANCET, V2, P1264.
   HALL G C, 1988, Pharmaceutical Medicine (London), V2, P345.
   HEINE RJ, 1990, LANCET, V335, P62, DOI 10.1016/0140-6736(90)90203-H.
   PERRY J., 1978, OXMIS PROBLEM CODES.},
Number-of-Cited-References = {5},
Times-Cited = {25},
Usage-Count-Last-180-days = {1},
Usage-Count-Since-2013 = {1},
Journal-ISO = {Pharmacotherapy},
Doc-Delivery-Number = {ET155},
Web-of-Science-Index = {Science Citation Index Expanded (SCI-EXPANDED)},
Unique-ID = {WOS:A1990ET15500006},
DA = {2025-06-21},
}

@article{ WOS:A1993LZ21800005,
Author = {JICK, SS and JICK, H and DEAN, AD},
Title = {A FOLLOW-UP SAFETY STUDY OF CIPROFLOXACIN USERS},
Journal = {PHARMACOTHERAPY},
Year = {1993},
Volume = {13},
Number = {5},
Pages = {461-464},
Month = {SEP-OCT},
Abstract = {We followed 37,233 outpatients for 45 days after receiving a
   prescription for ciprofloxacin to identify any newly diagnosed,
   important illnesses that might have been caused by the drug. For 29
   users the role of ciprofloxacin in the etiology of the illness could not
   be confidently ruled out (7.79/10,000 persons; 95\% CI 5.42-11.18). In
   only seven was a causal relation to ciprofloxacin considered likely:
   three skin reactions and one case each of thrombocytopenia, `'headache,
   nausea, and shakes,'' hallucinations, and palpitations. No fatal
   illnesses occurred, and all patients recovered after discontinuing the
   drug. In addition, few cases of photosensitivity were associated with
   the agent. We conclude that important adverse reactions attributable to
   ciprofloxacin are uncommon.},
Publisher = {PHARMACOTHERAPY PUBLICATIONS INC},
Address = {NEW ENGLAND MEDICAL CENTER BOX 806 171 HARRISON AVE, BOSTON, MA 02111},
Type = {Review},
Language = {English},
Affiliation = {JICK, SS (Corresponding Author), BOSTON UNIV,MED CTR,BOSTON COLLABORAT DRUG SURVEILLANCE PROGRAM,11 MUZZEY ST,LEXINGTON,MA 02173, USA.
   VALUE ADDED MED PROD LTD,LONDON,ENGLAND.},
ISSN = {0277-0008},
Research-Areas = {Pharmacology \& Pharmacy},
Web-of-Science-Categories  = {Pharmacology \& Pharmacy},
ORCID-Numbers = {Jick, Hershel/0000-0003-4270-5992
   Jick, Susan/0000-0002-2215-1067},
Cited-References = {DERBY LE, 1993, MED J AUSTRALIA, V158, P596, DOI 10.5694/j.1326-5377.1993.tb137624.x.
   HOOPER DC, 1991, NEW ENGL J MED, V324, P384, DOI 10.1056/NEJM199102073240606.
   JICK H, 1991, BRIT MED J, V302, P766, DOI 10.1136/bmj.302.6779.766.
   JICK H, 1992, PHARMACOTHERAPY, V12, P207.
   Jick H., 1992, PHARMACOEPIDEM DR S, V1, P347, DOI DOI 10.1002/PDS.2630010607.
   JICK SS, 1992, J CLIN PSYCHOPHARM, V12, P241.
   VANLANDUYT HW, 1990, J ANTIMICROB CHEMOTH, V26, P1.
   1993, SCRIP, P32.
   1992, IMPORTANT DRUG RECAL.},
Number-of-Cited-References = {9},
Times-Cited = {27},
Usage-Count-Last-180-days = {0},
Usage-Count-Since-2013 = {0},
Journal-ISO = {Pharmacotherapy},
Doc-Delivery-Number = {LZ218},
Web-of-Science-Index = {Science Citation Index Expanded (SCI-EXPANDED)},
Unique-ID = {WOS:A1993LZ21800005},
DA = {2025-06-21},
}

@article{ WOS:A1996VR09000005,
Author = {Fahey, TP and Peters, TJ},
Title = {A general practice-based study examining the absolute risk of
   cardiovascular disease in treated hypertensive patients},
Journal = {BRITISH JOURNAL OF GENERAL PRACTICE},
Year = {1996},
Volume = {46},
Number = {412},
Pages = {655-659},
Month = {NOV},
Abstract = {Background. When managing hypertension, the assessment of the absolute
   risk of a cardiovascular' event is now advocated as the most accurate
   way in which the risks and benefits of anti-hypertensive therapy should
   be judged. Most studies that have examined control of hypertension have
   relied solely on the blood pressure level attained after treatment, with
   no measurement of the likely absolute risk in individual patients.
   Aim. To assess control of hypertension by quantifying the 10-year
   absolute risk of cardiovascular disease in patients treated by their
   general practitioners, and to assess which risk factors are associated
   with uncontrolled hypertension in this group of patients.
   Method. A cross-sectional study was made of patients on drug treatment
   for hypertension in 18 Oxfordshire general practices subscribing to the
   VAMP (value-added medical products) computer system. The absolute risk
   of suffering a cardiovascular event in the following 10 years was
   measured according to each individual's risk factor profile. Factors
   associated with uncontrolled hypertension were ascertained using
   multiple logistic regression analysis.
   Results. Overall, 40.9\% (37.6\% to 44.1\%) of the hypertensive
   population had an absolute risk exceeding 20\% of having a
   cardiovascular event in the following 10 years. The distribution of risk
   factors varies throughout the population. A higher blood pressure
   reading was strongly associated with an increased likelihood of high
   absolute risk, but high blood pressure readings in individual patients
   did not necessarily equate to a high absolute risk. The factors
   independently associated with uncontrolled hypertension were age, sex,
   past history of stroke, ischaemic heart disease and transient ischaemic
   attack, a body mass index greater than 30, diabetes and current smoking.
   Conclusions. Absolute risk assessment maximizes the risk-benefit ratio
   in treated hypertensive patients. Individual control and management
   requires multifactorial assessment and management Treatment of
   hypertension according to blood pressure reading alone is not a reliable
   way of reducing the absolute risk of cardiovascular disease.},
Publisher = {ROYAL COL GEN PRACTITIONERS},
Address = {14 PRINCES GATE HYDE PARK, LONDON, ENGLAND SW7 1PU},
Type = {Article},
Language = {English},
Affiliation = {Fahey, TP (Corresponding Author), UNIV BRISTOL,DEPT SOCIAL MED,CANYNGE HALL,WHITELADIES RD,BRISTOL BS8 2PR,AVON,ENGLAND.},
ISSN = {0960-1643},
Keywords = {cardiovascular disease; hypertension; risk factors},
Keywords-Plus = {BLOOD-PRESSURE; CORONARY RISK; MANAGEMENT; STRATEGY; PROFILE; CLUSTER;
   TRIALS; STROKE; MEN},
Research-Areas = {General \& Internal Medicine},
Web-of-Science-Categories  = {Primary Health Care; Medicine, General \& Internal},
ResearcherID-Numbers = {Peters, Tim/HNI-2741-2023
   Fahey, Tom/C-9367-2012},
ORCID-Numbers = {Peters, Tim/0000-0003-2881-4180
   Fahey, Tom/0000-0002-5896-5783},
Cited-References = {ALDERMAN MH, 1993, ANN INTERN MED, V119, P329, DOI 10.7326/0003-4819-119-4-199308150-00013.
   ANDERSON KM, 1991, CIRCULATION, V83, P356, DOI 10.1161/01.CIR.83.1.356.
   ARMITAGE P, 1987, STAT METH MED RES.
   BENNET NE, 1994, LANCET, V344, P447, DOI 10.1016/S0140-6736(94)91773-6.
   COPPOLA WGT, 1995, BRIT J GEN PRACT, V45, P185.
   DONNER A, 1994, AM J EPIDEMIOL, V140, P279, DOI 10.1093/oxfordjournals.aje.a117247.
   DONNER A, 1981, AM J EPIDEMIOL, V114, P906, DOI 10.1093/oxfordjournals.aje.a113261.
   EVANS JBT, 1995, BRIT J GEN PRACT, V45, P15.
   FAHEY T, 1995, J PUBLIC HEALTH MED, V17, P57.
   GROVER SA, 1995, BRIT MED J, V310, P975, DOI 10.1136/bmj.310.6985.975.
   JACKSON R, 1993, BRIT MED J, V307, P107, DOI 10.1136/bmj.307.6896.107.
   JACKSON R, 1994, LANCET, V343, P496, DOI 10.1016/S0140-6736(94)91456-7.
   JOHNSTON ME, 1994, ANN INTERN MED, V120, P135, DOI 10.7326/0003-4819-120-2-199401150-00007.
   MCALISTER NH, 1986, BRIT MED J, V293, P670, DOI 10.1136/bmj.293.6548.670.
   MENARD J, 1995, J HYPERTENS, V13, P1071, DOI 10.1097/00004872-199510000-00001.
   MULROW CD, 1994, JAMA-J AM MED ASSOC, V272, P1932, DOI 10.1001/jama.272.24.1932.
   SACKETT DL, 1994, BMJ-BRIT MED J, V309, P755, DOI 10.1136/bmj.309.6957.755.
   SHAPER AG, 1986, BMJ-BRIT MED J, V293, P474, DOI 10.1136/bmj.293.6545.474.
   SHEA S, 1992, NEW ENGL J MED, V327, P776, DOI 10.1056/NEJM199209103271107.
   SILAGY C, 1994, LANCET, V343, P139, DOI 10.1016/S0140-6736(94)90933-4.
   SMITH WCS, 1990, BMJ-BRIT MED J, V300, P981, DOI 10.1136/bmj.300.6730.981.
   STRAESSER T, 1993, ASSESSING HYPERTENSI, V23.
   Swales J.D., 1994, Textbook of Hypertension, pPart 8,63: 1104.
   TUNSTALLPEDOE H, 1991, BRIT MED J, V303, P744, DOI 10.1136/bmj.303.6805.744.
   WHELTON PK, 1994, LANCET, V344, P101, DOI 10.1016/S0140-6736(94)91285-8.
   WHELTON PK, 1993, CLIN EXP HYPERTENS, V15, P1147, DOI 10.3109/10641969309037101.
   WINICKOFF RN, 1987, ARCH INTERN MED, V147, P1393, DOI 10.1001/archinte.147.8.1393.
   WOLF PA, 1991, STROKE, V22, P312, DOI 10.1161/01.STR.22.3.312.},
Number-of-Cited-References = {28},
Times-Cited = {14},
Usage-Count-Last-180-days = {0},
Usage-Count-Since-2013 = {1},
Journal-ISO = {Br. J. Gen. Pract.},
Doc-Delivery-Number = {VR090},
Web-of-Science-Index = {Science Citation Index Expanded (SCI-EXPANDED)},
Unique-ID = {WOS:A1996VR09000005},
DA = {2025-06-21},
}

@article{ WOS:A1995RL17400002,
Author = {JICK, H and DERBY, LE},
Title = {A Large Population-Based Follow-Up Study of
   Trimethoprim-Sulfamethoxazole, Trimethoprim, and Cephalexin for Uncommon
   Serious Drug Toxicity},
Journal = {PHARMACOTHERAPY},
Year = {1995},
Volume = {15},
Number = {4},
Pages = {428-432},
Month = {JUL-AUG},
Abstract = {We conducted a population-based 45-day follow-up study of 232,390 people
   who were prescribed trimethoprim-sulfamethoxazole (TMP-SMZ), 266,951
   prescribed trimethoprim alone, and 196,397 prescribed cephalexin, to
   estimate the risk of serious liver, blood, skin, and renal disorders
   resulting in referral or hospitalization associated with these drugs.
   The results were based on information recorded on office computers by
   selected general practitioners in the United Kingdom, together with a
   review of clinical records. The risk of clinically important idiopathic
   liver disease was similar for persons prescribed TMP-SMZ (5.2/100,000)
   and those prescribed trimethoprim alone (3.8/100,000). The risk for
   those prescribed cephalexin was somewhat lower (2.0/100,000). Only five
   patients experienced blood disorders, one of whom was exposed to
   TMP-SMZ; of seven with erythema multiforme and Stevens-Johnson syndrome,
   four were exposed to TMP-SMZ. The one case of toxic epidermal necrolysis
   occurred in a patient who took cephalexin. Finally, only five cases of
   acute parenchymal renal disease occurred, none likely to be caused by a
   study drug. We conclude that the risk of the serious diseases studied is
   small for the three agents, and compares reasonably with the risk for
   many other antibiotics.},
Publisher = {WILEY},
Address = {111 RIVER ST, HOBOKEN 07030-5774, NJ USA},
Type = {Article},
Language = {English},
Affiliation = {BOSTON UNIV, MED CTR, BOSTON COLLABORAT DRUG SURVEILLANCE PROGRAM, 11 MUZZEY ST, LEXINGTON, MA 02173 USA.},
ISSN = {0277-0008},
EISSN = {1875-9114},
Keywords-Plus = {DISEASE},
Research-Areas = {Pharmacology \& Pharmacy},
Web-of-Science-Categories  = {Pharmacology \& Pharmacy},
ORCID-Numbers = {Jick, Hershel/0000-0003-4270-5992},
Cited-References = {ATALI M, 1993, ANN PHARMACOTHER, V27, P1139, DOI 10.1177/106002809302700922.
   BEARD K, 1988, J CLIN PHARMACOL, V28, P431, DOI 10.1002/j.1552-4604.1988.tb05755.x.
   BEARD K, 1986, J CLIN PHARMACOL, V26, P633, DOI 10.1002/j.1552-4604.1986.tb02963.x.
   CHAN HL, 1990, ARCH DERMATOL, V126, P43, DOI 10.1001/archderm.126.1.43.
   DANIELSON DA, 1984, JAMA-J AM MED ASSOC, V252, P3257, DOI 10.1001/jama.252.23.3257.
   DERBY LE, 1993, PHARMACOTHERAPY, V13, P353.
   DERBY LE, 1993, MED J AUSTRALIA, V158, P596, DOI 10.5694/j.1326-5377.1993.tb137624.x.
   DERBY LE, 1993, MED J AUSTRALIA, V158, P600, DOI 10.5694/j.1326-5377.1993.tb137625.x.
   Harris G J, 1986, Wis Med J, V85, P19.
   HAVAS L, 1973, CLIN TRIALS, V3, P81.
   JICK H, 1995, PHARMACOTHERAPY, V15, P176.
   JICK H, 1991, BRIT MED J, V302, P766, DOI 10.1136/bmj.302.6779.766.
   JICK H, 1993, PHARMACOTHERAPY, V13, P212.
   JICK H, 1992, PHARMACOTHERAPY, V12, P207.
   Jick H., 1992, PHARMACOEPIDEM DR S, V1, P347, DOI DOI 10.1002/PDS.2630010607.
   LAWSON DH, 1978, AM J MED SCI, V275, P53, DOI 10.1097/00000441-197801000-00005.
   Lim J T, 1992, Ann Acad Med Singap, V21, P408.
   MUNOZ SJ, 1990, HEPATOLOGY, V12, P342, DOI 10.1002/hep.1840120223.
   PONTE CD, 1990, DICP ANN PHARMAC, V24, P140, DOI 10.1177/106002809002400205.},
Number-of-Cited-References = {19},
Times-Cited = {73},
Usage-Count-Last-180-days = {1},
Usage-Count-Since-2013 = {4},
Journal-ISO = {Pharmacotherapy},
Doc-Delivery-Number = {RL174},
Web-of-Science-Index = {Science Citation Index Expanded (SCI-EXPANDED)},
Unique-ID = {WOS:A1995RL17400002},
DA = {2025-06-21},
}

@article{ WOS:000082655500013,
Author = {Majeed, A and Moser, K},
Title = {Age- and sex-specific antibiotic prescribing patterns in general
   practice in England and Wales in 1996},
Journal = {BRITISH JOURNAL OF GENERAL PRACTICE},
Year = {1999},
Volume = {49},
Number = {446},
Pages = {735-736},
Month = {SEP},
Abstract = {Using data from 288 general practices in England and Wales contributing
   data to the General Practice Research Database in 1996, we derived
   age-sex specific antibiotic prescribing and exposure rates. The overall
   antibiotic prescribing rate was 607 per 1000 in males and 852 per 1000
   in females. In both males and females, prescribing rates were highest in
   children aged 0-4 years and in the elderly. Prescribing rates in young
   and middle-aged women were substantially higher than in men of the same
   age. Overall, 29\% of males and 39\% of females were prescribed
   antibiotics in 1996. Children under five years of age were most likely
   to receive a prescription for an antibiotic. Antibiotic prescribing
   rates for the 288 practices in the study varied nearly five-fold, from
   333 to 1616 per 1000. Reducing this variation and overall antibiotic
   prescribing rates will be major challenges for general practitioners.},
Publisher = {ROYAL COLL GENERAL PRACTITIONERS},
Address = {14 PRINCES GATE, HYDE PARK, LONDON, ENGLAND SW7 1PU},
Type = {Article},
Language = {English},
Affiliation = {Majeed, A (Corresponding Author), Off Natl Stat, 1 Drummond Gate,Rm B7 10, London SW1V 2QQ, England.
   Off Natl Stat, London SW1V 2QQ, England.},
ISSN = {0960-1643},
Keywords = {antibiotics; primary care; prescribing rates; comparative study},
Research-Areas = {General \& Internal Medicine},
Web-of-Science-Categories  = {Primary Health Care; Medicine, General \& Internal},
ResearcherID-Numbers = {Elsayed, Omar/O-7012-2018
   Majeed, Azeem/KHC-7311-2024},
ORCID-Numbers = {Majeed, Azeem/0000-0002-2357-9858},
Cited-References = {{[}Anonymous], 1998, PATH LEAST RES.
   Hollowell J, 1997, Popul Trends, P36.
   Majeed A, 1997, BRIT MED J, V315, P1515, DOI 10.1136/bmj.315.7121.1515.
   {*}OFF NAT STAT, 1998, KEY HLTH STAT GE MB6.
   {[}No title captured].},
Number-of-Cited-References = {5},
Times-Cited = {78},
Usage-Count-Last-180-days = {0},
Usage-Count-Since-2013 = {3},
Journal-ISO = {Br. J. Gen. Pract.},
Doc-Delivery-Number = {237KP},
Web-of-Science-Index = {Science Citation Index Expanded (SCI-EXPANDED)},
Unique-ID = {WOS:000082655500013},
DA = {2025-06-21},
}

@article{ WOS:000183356700012,
Author = {Watson, DJ and Rhodes, T and Guess, HA},
Title = {All-cause mortality and vascular events among patients with rheumatoid
   arthritis, osteoarthritis, or no arthritis in the UK general practice
   research database},
Journal = {JOURNAL OF RHEUMATOLOGY},
Year = {2003},
Volume = {30},
Number = {6},
Pages = {1196-1202},
Month = {JUN},
Abstract = {Objective. To compare all-cause mortality rates and the incidence of
   major vascular events among patients with rheumatoid arthritis (RA),
   osteoarthritis (OA) without RA:, of no arthritis using the UK General
   Practice Research Database (GPRD) while adjusting for age and sex.
   Clinic-based studies have found that patients with RA have higher
   all-cause and cardiovascular (CV) mortality than those without RA, after
   adjusting for age and sex. Much smaller elevations in risk have been
   found in the few community-based studies that have addressed this
   question.
   Methods. After excluding patients with a history of myocardial
   infarction or cerebrovascular events, we followed a retrospective cohort
   of patients 40 years and older from GPRD practices until the earliest of
   death, disenrollment, or the occurrence of an incident vascular event.
   Using Poisson regression we compared age and gender adjusted incidence
   rates for RA, OA, or no arthritis.
   Results. Five hundred and ninety-four practices contributed 2.37 million
   patients (1.11 million men and 1.26 million women) to the analysis. Over
   a mean duration of followup of almost 5 years, age and gender adjusted
   all-cause mortality rates were 60 to 70\% higher in patients with RA
   compared to patients with OA and those with no arthritis. For the
   various vascular endpoints, the age and gender adjusted incidence rates
   were 30 to 60\% higher in patients with RA compared to both patients
   with OA and those with no arthritis during the study period. The rates
   in patients with OA and those with no arthritis were essentially the
   same.
   Conclusion. Compared to patients with OA and those with no arthritis,
   patients with RA had a higher age and gender adjusted incidence of
   all-cause mortality and of major vascular events during almost 5 years
   of followup.},
Publisher = {J RHEUMATOL PUBL CO},
Address = {365 BLOOR ST E, STE 901, TORONTO, ONTARIO M4W 3L4, CANADA},
Type = {Article},
Language = {English},
Affiliation = {Merck Res Labs, Dept Epidemiol, 10 Sentry Pkwy,BL1-7, Blue Bell, PA 19422 USA.
   Merck Res Labs, Dept Epidemiol Biostat \& Res Decis Sci, West Point, PA USA.},
ISSN = {0315-162X},
EISSN = {1499-2752},
Keywords = {rheumatoid arthritis; osteoarthritis; cardiovascular; mortality;
   epidemiology; incidence},
Keywords-Plus = {LONG-TERM MORTALITY; CARDIOVASCULAR MORTALITY; ANTICARDIOLIPIN
   ANTIBODIES; INFLAMMATORY DISEASE; UNITED-KINGDOM; RISK-FACTORS;
   FOLLOW-UP; DEATH; SURVIVAL; COHORT},
Research-Areas = {Rheumatology},
Web-of-Science-Categories  = {Rheumatology},
Author-Email = {Watsond@merck.com},
Affiliations = {Merck \& Company},
Cited-References = {AHO K, 1982, CARDIOLOGY, V69, P125, DOI 10.1159/000173494.
   ALARCON GS, 1995, ANN RHEUM DIS, V54, P708, DOI 10.1136/ard.54.9.708.
   ALLEBECK P, 1982, SCAND J RHEUMATOL, V11, P81, DOI 10.3109/03009748209098167.
   ALLEBECK P, 1981, SCAND J RHEUMATOL, V10, P301, DOI 10.3109/03009748109095320.
   Bacon PA, 2001, ARTHRITIS RHEUM, V44, P2707, DOI 10.1002/1529-0131(200112)44:12<2707::AID-ART456>3.0.CO;2-M.
   Callahan LF, 1997, ARTHRIT CARE RES, V10, P381, DOI 10.1002/art.1790100606.
   Callahan LF, 1996, ARTHRIT CARE RES, V9, P463, DOI 10.1002/art.1790090608.
   CORBETT M, 1993, BRIT J RHEUMATOL, V32, P717.
   del Rincón I, 2001, ARTHRITIS RHEUM-US, V44, P2737, DOI 10.1002/1529-0131(200112)44:12<2737::AID-ART460>3.0.CO;2-\#.
   Doran MF, 2002, ARTHRITIS RHEUM-US, V46, P625, DOI 10.1002/art.509.
   Drosos AA, 1997, J RHEUMATOL, V24, P2129.
   ERHARDT CC, 1989, ANN RHEUM DIS, V48, P7, DOI 10.1136/ard.48.1.7.
   Gabriel SE, 1999, J RHEUMATOL, V26, P2529.
   Gabriel SE, 2001, RHEUM DIS CLIN N AM, V27, P269, DOI 10.1016/S0889-857X(05)70201-5.
   Glennås A, 2000, J RHEUMATOL, V27, P101.
   GUILLEMIN F, 1994, SCAND J RHEUMATOL, V23, P264, DOI 10.3109/03009749409103727.
   HELIOVAARA M, 1995, ANN RHEUM DIS, V54, P811, DOI 10.1136/ard.54.10.811.
   ISOMAKI HA, 1975, SCAND J RHEUMATOL, V4, P205, DOI 10.3109/03009747509165257.
   JACOBSSON LTH, 1993, ARTHRITIS RHEUM-US, V36, P1045, DOI 10.1002/art.1780360804.
   JICK H, 1991, BRIT MED J, V302, P766, DOI 10.1136/bmj.302.6779.766.
   Jick H., 1992, PHARMACOEPIDEM DR S, V1, P347, DOI DOI 10.1002/PDS.2630010607.
   Kaipiainen-Seppänen O, 2000, J RHEUMATOL, V27, P94.
   KAZIS LE, 1990, J RHEUMATOL, V17, P609.
   Krause D, 2000, ARTHRITIS RHEUM-US, V43, P14, DOI 10.1002/1529-0131(200001)43:1<14::AID-ANR3>3.0.CO;2-7.
   Kvalvik AG, 2000, SCAND J RHEUMATOL, V29, P29.
   LEIGH JP, 1991, J RHEUMATOL, V18, P1307.
   Lindqvist E, 1999, ANN RHEUM DIS, V58, P11, DOI 10.1136/ard.58.1.11.
   LINOS A, 1980, AM J EPIDEMIOL, V111, P87, DOI 10.1093/oxfordjournals.aje.a112878.
   Maiden N, 1999, ANN RHEUM DIS, V58, P525, DOI 10.1136/ard.58.9.525.
   MANTEL N, 1974, J AM STAT ASSOC, V69, P81, DOI 10.2307/2285503.
   MCDOUGALL R, 1994, J RHEUMATOL, V21, P1207.
   Meier CR, 1997, THORAX, V52, P612, DOI 10.1136/thx.52.7.612.
   Merkel PA, 1996, AM J MED, V101, P576, DOI 10.1016/S0002-9343(96)00335-X.
   MITCHELL DM, 1986, ARTHRITIS RHEUM-US, V29, P706, DOI 10.1002/art.1780290602.
   MONSON RR, 1976, J CHRON DIS, V29, P459, DOI 10.1016/0021-9681(76)90086-2.
   MUTRU O, 1985, BMJ-BRIT MED J, V290, P1797, DOI 10.1136/bmj.290.6484.1797.
   MUTRU O, 1989, CARDIOLOGY, V76, P71, DOI 10.1159/000174474.
   MYLLYKANGASLUOSUJARVI R, 1995, J RHEUMATOL, V22, P1065.
   MYLLYKANGASLUOSUJARVI RA, 1995, SEMIN ARTHRITIS RHEU, V25, P193, DOI 10.1016/S0049-0172(95)80031-X.
   Pelletier JP, 2001, ARTHRITIS RHEUM-US, V44, P1237, DOI 10.1002/1529-0131(200106)44:6<1237::AID-ART214>3.0.CO;2-F.
   PINCUS T, 1984, ARTHRITIS RHEUM-US, V27, P864, DOI 10.1002/art.1780270805.
   PINCUS T, 1992, SEMIN ARTHRITIS RHEU, V21, P2, DOI 10.1016/0049-0172(92)90008-2.
   PINCUS T, 1994, ANN INTERN MED, V120, P26, DOI 10.7326/0003-4819-120-1-199401010-00005.
   PRIOR P, 1984, BRIT J RHEUMATOL, V23, P92.
   RASKER JJ, 1981, ANN RHEUM DIS, V40, P115, DOI 10.1136/ard.40.2.115.
   REILLY PA, 1990, ANN RHEUM DIS, V49, P363, DOI 10.1136/ard.49.6.363.
   Riise T, 2000, J RHEUMATOL, V27, P1386.
   Ross R, 1999, NEW ENGL J MED, V340, P115, DOI 10.1056/NEJM199901143400207.
   Rothman KJ, 1986, MODERN EPIDEMIOLOGY, P25.
   Seriolo B, 1996, CLIN EXP RHEUMATOL, V14, P593.
   SERIOLO B, 1994, ANN RHEUM DIS, V53, P550, DOI 10.1136/ard.53.8.550-a.
   Söderlin MK, 1998, J RHEUMATOL, V25, P1895.
   Sokka T, 1999, SCAND J RHEUMATOL, V28, P282, DOI 10.1080/03009749950155463.
   Symmons DPM, 1998, J RHEUMATOL, V25, P1072.
   SYMMONS DPM, 1994, BRIT J RHEUMATOL, V33, P735.
   Turesson C, 1999, RHEUMATOLOGY, V38, P668, DOI 10.1093/rheumatology/38.7.668.
   UDDIN J, 1970, ARTHRITIS RHEUM-US, V13, P125, DOI 10.1002/art.1780130204.
   Uhlig T, 1998, J RHEUMATOL, V25, P1078.
   van den Borne BEEM, 1998, ARTHRITIS RHEUM-US, V41, P1930.
   Van Staa TP., 1994, PHARMACOEPIDEM DR S, V3, P15.
   VANDENBROUCKE JP, 1984, J RHEUMATOL, V11, P158.
   VANSCHAARDENBURG D, 1993, J RHEUMATOL, V20, P45.
   Voskuyl AE, 1996, ARTHRITIS RHEUM-US, V39, P266, DOI 10.1002/art.1780390213.
   Wållberg-Jonsson S, 1999, J RHEUMATOL, V26, P2562.
   WallbergJonsson S, 1997, J RHEUMATOL, V24, P445.
   Watson DJ, 2002, ARCH INTERN MED, V162, P1105, DOI 10.1001/archinte.162.10.1105.
   Wiles N, 1999, ARTHRITIS RHEUM, V42, P1339, DOI 10.1002/1529-0131(199907)42:7<1339::AID-ANR6>3.0.CO;2-Y.
   WOLFE F, 1994, ARTHRITIS RHEUM-US, V37, P481, DOI 10.1002/art.1780370408.
   GPRD BIBLIOGRAPHY.},
Number-of-Cited-References = {70},
Times-Cited = {242},
Usage-Count-Last-180-days = {0},
Usage-Count-Since-2013 = {6},
Journal-ISO = {J. Rheumatol.},
Doc-Delivery-Number = {687BV},
Web-of-Science-Index = {Science Citation Index Expanded (SCI-EXPANDED)},
Unique-ID = {WOS:000183356700012},
DA = {2025-06-21},
}

@article{ WOS:A1997XA09000015,
Author = {Jick, SS and Terris, BZ},
Title = {Anticonvulsants and congenital malformations},
Journal = {PHARMACOTHERAPY},
Year = {1997},
Volume = {17},
Number = {3},
Pages = {561-564},
Month = {MAY-JUN},
Abstract = {Earlier studies indicated that the prevalence of congenital anomalies is
   greater in infants of epileptic mothers treated with anticonvulsants
   than in infants of mothers without epilepsy. We carried out a study of
   women in the General Practice Research Database who delivered liveborn
   infants between January 1988 and March 1993 and who were exposed to an
   anticonvulsant drug during the first trimester of pregnancy, and women
   with epilepsy not treated with anticonvulsants during pregnancy. We
   matched two nonexposed women without epilepsy to each exposed woman for
   age at delivery, date of baby's birth, and general practice. Two hundred
   ninety-seven women treated for epilepsy had 10 liveborn infants with
   major anomalies (3.4\%) compared with 6 of the 594 nonexposed women
   (1.0\%, RR = 3.3, 95\% CI 1.2-9.2). We conclude that the infants of
   women with epilepsy who are treated with an anticonvulsant during the
   first trimester of pregnancy have an increased risk of major congenital
   anomalies.},
Publisher = {PHARMACOTHERAPY PUBLICATIONS INC},
Address = {NEW ENGLAND MEDICAL CENTER BOX 806 171 HARRISON AVE, BOSTON, MA 02111},
Type = {Article},
Language = {English},
Affiliation = {Jick, SS (Corresponding Author), BOSTON UNIV,MED CTR,BOSTON COLLABORAT DRUG SURVEILLANCE PROGRAM,11 MUZZEY ST,LEXINGTON,MA 02173, USA.},
ISSN = {0277-0008},
Keywords-Plus = {1ST-TRIMESTER DRUG-USE; ANTIEPILEPTIC DRUGS; DISORDERS},
Research-Areas = {Pharmacology \& Pharmacy},
Web-of-Science-Categories  = {Pharmacology \& Pharmacy},
ORCID-Numbers = {Jick, Susan/0000-0002-2215-1067},
Cited-References = {ANNEGERS JF, 1983, EPILEPSY, P239.
   ASELTON P, 1985, OBSTET GYNECOL, V65, P451.
   BATTINO D, 1992, ACTA NEUROL SCAND, V85, P204.
   Bossi L, 1983, ANTIEPILEPTIC DRUG T, P37.
   Janz D, 1982, EPILEPSY PREGNANCY C, P211.
   JICK H, 1981, JAMA-J AM MED ASSOC, V246, P343, DOI 10.1001/jama.246.4.343.
   JICK H, 1991, BRIT MED J, V302, P766, DOI 10.1136/bmj.302.6779.766.
   Jick H., 1992, PHARMACOEPIDEM DR S, V1, P347, DOI DOI 10.1002/PDS.2630010607.
   KANEKO S, 1992, NEUROLOGY, V42, P68.
   KELLY TE, 1984, AM J MED GENET, V19, P413, DOI 10.1002/ajmg.1320190302.
   LINDHOUT D, 1992, NEUROLOGY, V42, P94.
   OMTZIGT JGC, 1992, NEUROLOGY, V42, P119.
   OMTZIGT JGC, 1992, ROTTERDAM PRENATAL C, P15.},
Number-of-Cited-References = {13},
Times-Cited = {52},
Usage-Count-Last-180-days = {0},
Usage-Count-Since-2013 = {3},
Journal-ISO = {Pharmacotherapy},
Doc-Delivery-Number = {XA090},
Web-of-Science-Index = {Science Citation Index Expanded (SCI-EXPANDED)},
Unique-ID = {WOS:A1997XA09000015},
DA = {2025-06-21},
}

@article{ WOS:A1992JF31800003,
Author = {DERBY, LE and JICK, H and DEAN, AD},
Title = {ANTIDEPRESSANT DRUGS AND SUICIDE},
Journal = {JOURNAL OF CLINICAL PSYCHOPHARMACOLOGY},
Year = {1992},
Volume = {12},
Number = {4},
Pages = {235-240},
Month = {AUG},
Abstract = {The current study provides estimated rates of suicide among users of
   antidepressant drugs.  The data were derived from two population-based
   data resources:  United Kingdom general practitioners using computers
   provided by Value Added Medical Products, Ltd., and Group Health
   Cooperative of Puget Sound.  The results apply specifically to these
   populations.  The overall rates of suicide in ever users of the study
   drugs usually used to treat depression were 6.5 x 10(-4) person-years in
   persons present in the U.K. resource and 5.1 x 10(-4) person-years in
   members of The Puget Sound group.  Rates of suicide among users of
   particular antidepressant drugs varied somewhat, but the rates were
   consistent with biologic variability, with the possible exception of
   rates for mianserin (based on 4 exposed cases), which were higher than
   rates for other antidepressants.  Consistent findings were (1) suicide
   rates are substantially higher in men than in women, and (2) the use of
   firearms as a mode of suicide is common in the northwest United States
   and uncommon in the United Kingdom.},
Publisher = {WILLIAMS \& WILKINS},
Address = {351 WEST CAMDEN ST, BALTIMORE, MD 21201-2436},
Type = {Article},
Language = {English},
Affiliation = {BOSTON UNIV,MED CTR,BOSTON COLLABORAT DRUG SURVEILLANCE PROGRAM,11 MUZZEY ST,LEXINGTON,MA 02173.
   VALUE ADDED MED PROD LTD,LONDON,ENGLAND.},
ISSN = {0271-0749},
Keywords-Plus = {EXPERIENCE; RATES; RISK},
Research-Areas = {Pharmacology \& Pharmacy; Psychiatry},
Web-of-Science-Categories  = {Pharmacology \& Pharmacy; Psychiatry},
Affiliations = {Boston University},
ORCID-Numbers = {Jick, Hershel/0000-0003-4270-5992},
Cited-References = {HAGNELL O, 1981, NEUROPSYCHOBIOLOGY, V7, P248, DOI 10.1159/000117857.
   JICK H, 1990, PHARMACOTHERAPY, V10, P395.
   JICK H, 1991, BRIT MED J, V302, P766, DOI 10.1136/bmj.302.6779.766.
   JICK H, 1983, J CLIN PSYCHOPHARM, V3, P182.
   MILES CP, 1977, J NERV MENT DIS, V164, P231, DOI 10.1097/00005053-197704000-00002.
   MONK M, 1987, EPIDEMIOL REV, V9, P51, DOI 10.1093/oxfordjournals.epirev.a036308.
   ROCKETT IRH, 1989, AM J PUBLIC HEALTH, V79, P1396, DOI 10.2105/AJPH.79.10.1396.
   SLOAN JH, 1990, NEW ENGL J MED, V322, P369, DOI 10.1056/NEJM199002083220605.},
Number-of-Cited-References = {8},
Times-Cited = {29},
Usage-Count-Last-180-days = {0},
Usage-Count-Since-2013 = {3},
Journal-ISO = {J. Clin. Psychopharmacol.},
Doc-Delivery-Number = {JF318},
Web-of-Science-Index = {Science Citation Index Expanded (SCI-EXPANDED); Social Science Citation Index (SSCI)},
Unique-ID = {WOS:A1992JF31800003},
DA = {2025-06-21},
}

@article{ WOS:A1992JF31800004,
Author = {JICK, SS and JICK, H and KNAUSS, TA and DEAN, AD},
Title = {ANTIDEPRESSANTS AND CONVULSIONS},
Journal = {JOURNAL OF CLINICAL PSYCHOPHARMACOLOGY},
Year = {1992},
Volume = {12},
Number = {4},
Pages = {241-245},
Month = {AUG},
Abstract = {We reviewed available computer records and clinical charts in an
   estimated 42,000 recipients of antidepressant drugs.  The study was
   restricted to persons with no known condition predisposing to
   convulsions.  Only 16 study subjects developed a convulsive disorder
   that we judged could have been caused by an antidepressant.  We conclude
   that the frequency of convulsions caused by these drugs used at usual
   prescribed doses in the settings studied is substantially less than one
   per 1,000 recipients who have no conditions predisposing to convulsions.},
Publisher = {WILLIAMS \& WILKINS},
Address = {351 WEST CAMDEN ST, BALTIMORE, MD 21201-2436},
Type = {Article},
Language = {English},
Affiliation = {BOSTON UNIV,MED CTR,BOSTON COLLABORAT DRUG SURVEILLANCE PROGRAM,11 MUZZEY ST,LEXINGTON,MA 02173.
   GRP HLTH COOPERAT PUGET SOUND,SEATTLE,WA.
   VALUE ADDED MED PROD LTD,LONDON,ENGLAND.},
ISSN = {0271-0749},
Keywords-Plus = {ANTI-DEPRESSANTS},
Research-Areas = {Pharmacology \& Pharmacy; Psychiatry},
Web-of-Science-Categories  = {Pharmacology \& Pharmacy; Psychiatry},
Affiliations = {Boston University; Group Health Cooperative},
ORCID-Numbers = {Jick, Hershel/0000-0003-4270-5992
   Jick, Susan/0000-0002-2215-1067},
Funding-Acknowledgement = {FDA HHS {[}FD-U-000071-10] Funding Source: Medline},
Cited-References = {BETTS TA, 1968, LANCET, V1, P390.
   COLLINS GH, 1973, BRIT J PSYCHIAT, V122, P189, DOI 10.1192/bjp.122.2.189.
   DERBY LE, 1992, J CLIN PSYCHOPHARM, V12, P235.
   EDWARDS JG, 1979, LANCET, V2, P1368.
   GOEL KM, 1974, BRIT MED J, V1, P261, DOI 10.1136/bmj.1.5902.261.
   JICK H, 1991, BRIT MED J, V302, P766, DOI 10.1136/bmj.302.6779.766.
   JICK H, 1983, J CLIN PSYCHOPHARM, V3, P182.
   LOWRY MR, 1980, AM J PSYCHIAT, V137, P1461.
   SKOWRON DM, 1992, PHARMACOTHERAPY, V12, P18.
   TOONE BK, 1977, PSYCHOL MED, V7, P265, DOI 10.1017/S0033291700029354.
   TRIMBLE M, 1978, EPILEPSIA, V19, P241, DOI 10.1111/j.1528-1157.1978.tb04486.x.},
Number-of-Cited-References = {11},
Times-Cited = {33},
Usage-Count-Last-180-days = {0},
Usage-Count-Since-2013 = {0},
Journal-ISO = {J. Clin. Psychopharmacol.},
Doc-Delivery-Number = {JF318},
Web-of-Science-Index = {Science Citation Index Expanded (SCI-EXPANDED); Social Science Citation Index (SSCI)},
Unique-ID = {WOS:A1992JF31800004},
DA = {2025-06-21},
}

@article{ WOS:000077064600013,
Author = {Blackburn, SCF and Oliart, AD and Rodriguez, LAG and Gutthann, SP},
Title = {Antiepileptics and blood dyscrasias: A cohort study},
Journal = {PHARMACOTHERAPY},
Year = {1998},
Volume = {18},
Number = {6},
Pages = {1277-1283},
Month = {NOV-DEC},
Note = {13th International Conference on Pharmacoepidemiology, ORLANDO, FLORIDA,
   AUG 24-27, 1997},
Abstract = {We conducted a cohort study to investigate the frequency of serious
   blood dyscrasias in patients age 10-74 years, taking antiepileptic drugs
   between January 1, 1990, and October 31, 1994. Main outcome measures
   were validated diagnoses of neutropenia, agranulocytosis, hemolytic
   anemia, thrombocytopenia, bicytopenia, pancytopenia, or aplastic anemia.
   A total of 29,357 recipients of antiepileptic therapy received 684,706
   prescriptions. Among them there were 21 cases of serious blood dyscrasia
   of which only 18 could be considered to have a temporal relationship to
   drug use. Seventeen cases occurred in current users of carbamazepine,
   phenobarbital, phenytoin or valproate, and 7 in patients taking two or
   more drugs. Twenty of the 21 patients recovered. The overall rate of
   blood dyscrasias was 3-4/100,000 prescriptions. The rate in those age
   less than 60 years was 2.0 (range 0.9-3.6)/100,000 prescriptions
   compared with 4.0 (range 1.6-8.2) for those age 60 or older. The overall
   rate of neutropenia was 1.2 (0.5-2.3)/100,000 prescriptions, compared
   with 0.9 (0.3-1.9) for thrombocytopenia and 0.4 (0.1-1.3) for hemolytic
   anemia. Rates did not differ among the four drugs. Serious blood
   dyscrasias are rare in patients taking antiepileptic agents.},
Publisher = {PHARMACOTHERAPY PUBLICATIONS INC},
Address = {NEW ENGLAND MEDICAL CENTER BOX 806 171 HARRISON AVE, BOSTON, MA 02111
   USA},
Type = {Article; Proceedings Paper},
Language = {English},
Affiliation = {Oliart, AD (Corresponding Author), Novartis Farmaceut SA, Global Pharmacoepidemiol, Gran Via Corts Catalanes 764, Barcelona 08013, Spain.
   Novartis Farmaceut SA, Global Pharmacoepidemiol, Barcelona 08013, Spain.
   Ciba Geigy Pharmaceut Corp, Dept Clin Drug Safety \& Pharmacoepidemiol, Horsham RH12 4AB, W Sussex, England.
   Ctr Espanol Invest Farmacoepidemiol, Madrid, Spain.},
ISSN = {0277-0008},
Keywords-Plus = {CARBAMAZEPINE; EPIDEMIOLOGY; CLASSIFICATION; EPILEPSY; HISTORY; DRUGS},
Research-Areas = {Pharmacology \& Pharmacy},
Web-of-Science-Categories  = {Pharmacology \& Pharmacy},
Affiliations = {Novartis; Novartis Spain; Novartis; Novartis United Kingdom},
ResearcherID-Numbers = {rodriguez, luis/B-1980-2010
   },
ORCID-Numbers = {Perez-Gutthann, Susana/0000-0001-5798-3691},
Cited-References = {{[}Anonymous], 1996, BRIT NATL FORMULARY.
   {[}Anonymous], 1995, ABPI DATA SHEET COMP.
   ASKMARK H, 1990, ACTA NEUROL SCAND, V81, P131.
   BAUMELOU E, 1993, BLOOD, V81, P1471.
   BEGHI E, 1986, ADVERSE DRUG REACT, V2, P63.
   BENICHOU C, 1994, BLOODY CYTOPENIA DEF.
   BROWNE TR, 1990, PATIENT CARE, V24, P48.
   EVANS OB, 1989, J CHILD NEUROL, V4, P286, DOI 10.1177/088307388900400407.
   GOODRIDGE DMG, 1983, BMJ-BRIT MED J, V287, P641, DOI 10.1136/bmj.287.6393.641.
   GRAM L, 1989, ANTIEPILEPTIC DRUGS, P567.
   HART RG, 1982, ANN NEUROL, V11, P309, DOI 10.1002/ana.410110312.
   Hughes JR, 1995, J EPILEPSY, V8, P282, DOI 10.1016/0896-6974(95)00052-6.
   JICK H, 1991, BRIT MED J, V302, P766, DOI 10.1136/bmj.302.6779.766.
   JICK H, 1995, MAJOR RESOURCE DRUG.
   Jick H., 1992, PHARMACOEPIDEM DR S, V1, P347, DOI DOI 10.1002/PDS.2630010607.
   Kaufman DW., 1991, DRUG ETIOLOGY AGRANU.
   PELLOCK JM, 1991, NEUROLOGY, V41, P961, DOI 10.1212/WNL.41.7.961.
   Pisciotta A V, 1975, Adv Neurol, V11, P355.
   SHORVON SD, 1990, LANCET, V336, P93, DOI 10.1016/0140-6736(90)91603-8.
   TOHEN M, 1995, AM J PSYCHIAT, V152, P413.
   Van Staa TP., 1994, PHARMACOEPIDEM DR S, V3, P15.
   WYLLIE E, 1991, EPILEPSIA, V32, pS74.},
Number-of-Cited-References = {22},
Times-Cited = {79},
Usage-Count-Last-180-days = {1},
Usage-Count-Since-2013 = {6},
Journal-ISO = {Pharmacotherapy},
Doc-Delivery-Number = {140AX},
Web-of-Science-Index = {Conference Proceedings Citation Index - Science (CPCI-S); Science Citation Index Expanded (SCI-EXPANDED)},
Unique-ID = {WOS:000077064600013},
DA = {2025-06-21},
}

@article{ WOS:A1997XG00500021,
Author = {Jick, H and Vasilakis, C and Derby, LE},
Title = {Antihypertensive drugs and fatal myocardial infarction in persons with
   uncomplicated hypertension},
Journal = {EPIDEMIOLOGY},
Year = {1997},
Volume = {8},
Number = {4},
Pages = {446-448},
Month = {JUL},
Abstract = {We conducted a case-control study to evaluate the risk of fatal
   myocardial infarction in otherwise healthy treated hypertensive subjects
   according to the type of the antihypertensive drug used. The study
   encompassed 207 cases and 409 controls matched to cases on age, sex, and
   general practice. Compared with beta-blocker users, the matched relative
   risk estimates for fatal myocardial infarction, adjusted for recent
   blood pressure, body mass index, smoking, duration of hypertension, and
   prior use of other antihypertensive drugs, were 0.7 {[}95\% confidence
   interval (CI) = 0.4-1.2] for angiotensin-converting enzyme inhibitor
   users, 0.9 (95\% CI = 0.5-1.5) for calcium channel blocker users, and
   0.7 (95\% CI = 0.4-1.2) for diuretic users.},
Publisher = {WILLIAMS \& WILKINS},
Address = {351 WEST CAMDEN ST, BALTIMORE, MD 21201-2436},
Type = {Article},
Language = {English},
Affiliation = {Jick, H (Corresponding Author), BOSTON UNIV,MED CTR,BOSTON COLLABORAT DRUG SURVEILLANCE PROGRAM,11 MUZZEY ST,LEXINGTON,MA 02173, USA.},
DOI = {10.1097/00001648-199707000-00017},
ISSN = {1044-3983},
Keywords = {fatal myocardial infarction; antihypertensive drugs; calcium channel
   blockers},
Keywords-Plus = {RISK},
Research-Areas = {Public, Environmental \& Occupational Health},
Web-of-Science-Categories  = {Public, Environmental \& Occupational Health},
ResearcherID-Numbers = {Vasilakis-Scaramozza, Catherine/JDW-3782-2023
   },
ORCID-Numbers = {Jick, Hershel/0000-0003-4270-5992},
Cited-References = {JICK H, 1991, BRIT MED J, V302, P766, DOI 10.1136/bmj.302.6779.766.
   Jick H, 1996, PHARMACOTHERAPY, V16, P321.
   Jick H, 1996, LANCET, V347, P627, DOI 10.1016/S0140-6736(96)91334-3.
   JICK H, 1995, LANCET, V346, P1589, DOI 10.1016/S0140-6736(95)91928-7.
   Jick H., 1992, PHARMACOEPIDEM DR S, V1, P347, DOI DOI 10.1002/PDS.2630010607.
   JICK SS, 1995, BRIT MED J, V310, P215, DOI 10.1136/bmj.310.6974.215.
   PSATY BM, 1995, JAMA-J AM MED ASSOC, V274, P620, DOI 10.1001/jama.274.8.620.
   RODRIGUEZ LAG, 1994, BRIT MED J, V308, P503, DOI 10.1136/bmj.308.6927.503.
   SEVER P, 1993, BMJ-BRIT MED J, V306, P983, DOI 10.1136/bmj.306.6883.983.},
Number-of-Cited-References = {9},
Times-Cited = {33},
Usage-Count-Last-180-days = {0},
Usage-Count-Since-2013 = {3},
Journal-ISO = {Epidemiology},
Doc-Delivery-Number = {XG005},
Web-of-Science-Index = {Science Citation Index Expanded (SCI-EXPANDED)},
Unique-ID = {WOS:A1997XG00500021},
OA = {Bronze},
DA = {2025-06-21},
}

@article{ WOS:000177940300007,
Author = {Davey, G and Sedgwick, P and Maier, W and Visick, G and Strachan, DP and
   Anderson, HR},
Title = {Association between migraine and asthma: matched case-control study},
Journal = {BRITISH JOURNAL OF GENERAL PRACTICE},
Year = {2002},
Volume = {52},
Number = {482},
Pages = {723-727},
Month = {SEP},
Abstract = {Background Earlier studies have suggested a link between asthma and
   severe headache, and also between migraine and wheezing illness. Recent
   analysis have also shown an increase of asthma among cases with a prior
   history of migraine but without a history of hay fever allergic rhinitis
   or eczema.
   Aim: To examine whether there is an association between migraine and
   asthma in the United Kingdom.
   Design of study: Matched case-control study using the General Practice
   Research Database (GPRD).
   Setting. Practices in the United Kingdom providing data on 5110 619
   patients to the GPRD. Method The subjects were the patients with one or
   more diagnoses of migraine plus treatment for migraine. Each case was
   matched by general practice, sex, and age, with one control who had
   never been given a diagnosis of migraine. Case and control groups were
   compared for prevalence of asthma, chronic obstructive pulmonary
   disease, respiratory symptoms treated with inhalers or hay fever.
   Investigations were carried out to determine whether the association
   between migraine and asthma was stronger among patients with hay fever
   or those without hay fever, and whether patients with migraine had an
   increased prescription of other (non-migraine and non-asthma)
   medications.
   Results: Among 64 678 case-control pairs, the relative risk of asthma in
   patients with migraine was 1.59 (95\% CI = 1.54 to 1.65) among definite
   cases, and 0.75 (95\% CI = 0.67 to 0.83) among those whose selection as
   case included p-blocker prophylaxis. Among definite migraine cases,
   relative risks of chronic obstructive pulmonary disease, respiratory
   symptoms, eczema, and hay fever (pollinosis), were all raised (at 1.22,
   1.85, 1.55, and 1.67, respectively). The association between migraine
   and asthma was stronger in patients without a diagnosis of hay fever
   than in those with hay fever (relative risk = 1.32 and 1.19,
   respectively). The relative risk of prescription for a range of
   non-migraine, non-asthma medications was raised, the exception being
   anti-diabetic medication.
   Conclusion: This large case-control study provides evidence for an
   association between migraine and asthma. Frequent attendance at a
   general practice surgery may confound this association. However, if the
   association is real, its elucidation may help the understanding of
   disease mechanisms shared by migraine and asthma.},
Publisher = {ROYAL COLL GENERAL PRACTITIONERS},
Address = {14 PRINCES GATE, HYDE PARK, LONDON SW7 1PU, ENGLAND},
Type = {Article},
Language = {English},
Affiliation = {Strachan, DP (Corresponding Author), St George Hosp, Sch Med, Dept Publ Hlth Sci, Cranmer Terrace, London SW17 0RE, England.
   St George Hosp, Sch Med, Dept Publ Hlth Sci, London SW17 0RE, England.
   GlaxoSmithKline, Worldwide Epidemiol, Greenford, Middx, England.},
ISSN = {0960-1643},
Keywords = {migraine; asthma; association; hay fever},
Keywords-Plus = {WHEEZING ILLNESS; MORBIDITY; HEADACHE},
Research-Areas = {General \& Internal Medicine},
Web-of-Science-Categories  = {Primary Health Care; Medicine, General \& Internal},
Affiliations = {City St Georges, University of London; GlaxoSmithKline; Glaxosmithkline
   United Kingdom},
ResearcherID-Numbers = {Bowtell, David/H-1007-2016
   Anderson, Hugh/A-7417-2016
   Sedgwick, Philip Martin/C-6997-2019
   },
ORCID-Numbers = {Sedgwick, Philip Martin/0000-0001-8859-2175
   Davey, Gail/0000-0003-2796-7468},
Cited-References = {ANDERSON HR, 1983, ARCH DIS CHILD, V58, P777, DOI 10.1136/adc.58.10.777.
   ARMITAGE P, 1994, STAT METHODS MED RES, P507.
   Case AM, 1998, ARCH INTERN MED, V158, P1405, DOI 10.1001/archinte.158.13.1405.
   CHEN TC, 1990, ARCH NEUROL-CHICAGO, V47, P1227, DOI 10.1001/archneur.1990.00530110087022.
   EGGER J, 1983, LANCET, V2, P865.
   FERRARI MD, 1993, CEPHALALGIA, V13, P151, DOI 10.1046/j.1468-2982.1993.1303151.x.
   Ferrari MD, 1998, LANCET, V351, P1043, DOI 10.1016/S0140-6736(97)11370-8.
   GRZELEWSKARZYMOWSKA I, 1985, ALLERGOL IMMUNOPATH, V13, P13.
   Gurkan F, 2000, Allergol Immunopathol (Madr), V28, P15.
   Hansell A, 1999, THORAX, V54, P413, DOI 10.1136/thx.54.5.413.
   HAYASHI T, 1988, ANN ALLERGY, V60, P374.
   JICK H, 1991, BRIT MED J, V302, P766, DOI 10.1136/bmj.302.6779.766.
   Jick H., 1992, PHARMACOEPIDEM DR S, V1, P347, DOI DOI 10.1002/PDS.2630010607.
   LINET MS, 1984, EPIDEMIOL REV, V6, P107, DOI 10.1093/oxfordjournals.epirev.a036268.
   MEGGS WJ, 1993, ENVIRON HEALTH PERSP, V101, P234, DOI 10.2307/3431548.
   NELSON HS, 1985, ANN ALLERGY, V55, P441.
   Strachan DP, 1996, BRIT MED J, V312, P1195.
   TUCKER GF, 1977, ANN OTO RHINOL LARYN, V86, P671, DOI 10.1177/000348947708600524.
   ZIEGLER DK, 1977, NEUROLOGY, V27, P265, DOI 10.1212/WNL.27.3.265.},
Number-of-Cited-References = {19},
Times-Cited = {91},
Usage-Count-Last-180-days = {0},
Usage-Count-Since-2013 = {1},
Journal-ISO = {Br. J. Gen. Pract.},
Doc-Delivery-Number = {592LZ},
Web-of-Science-Index = {Science Citation Index Expanded (SCI-EXPANDED)},
Unique-ID = {WOS:000177940300007},
DA = {2025-06-21},
}

@article{ WOS:000087307400004,
Author = {Lanes, SF and Rodríguez, LAG and Hwang, E},
Title = {Baseline risk of gastrointestinal disorders among new users of
   meloxicam, ibuprofen, diclofenac, naproxen and indomethacin},
Journal = {PHARMACOEPIDEMIOLOGY AND DRUG SAFETY},
Year = {2000},
Volume = {9},
Number = {2},
Pages = {113-117},
Month = {MAR-APR},
Abstract = {Meloxicam (Mobic(R)) was introduced in the UK in 1996 as a nonsteroidal
   anti-inflammatory drug (NSAID). To help evaluate the postmarketing
   experience with meloxicam in the UK, we used the General Practitioners
   Research Database (GPRD) to characterize the baseline risk of an upper
   gastrointestinal (GI) event among new users of meloxicam, ibuprofen,
   diclofenac, naproxen and indomethacin. We selected for analysis a random
   sample of 5000 meloxicam users, and 5000 users of each of the comparator
   NSAIDS except indomethacin, for which we selected 2500 subjects.
   Comparators were matched to meloxicam subjects on age and sex. We
   examined for each subject history of certain GI diagnoses and recent use
   of anti-inflammatory drugs and acid-suppressing drugs. We found that
   patients receiving meloxicam were at least twice as likely as patients
   receiving other NSAIDs to have a recent history of GI diagnoses or
   treatment. We conclude that in the UK meloxicam was used more often than
   other popular NSAIDs among patients who were at increased baseline risk
   of GI events. The occurrence of GI events among users of meloxicam, even
   at a relatively high frequency, therefore, would be expected based
   solely on this increased baseline risk. Copyright (C) 2000 John Wiley \&
   Sons, Ltd.},
Publisher = {JOHN WILEY \& SONS LTD},
Address = {BAFFINS LANE CHICHESTER, W SUSSEX PO19 1UD, ENGLAND},
Type = {Article},
Language = {English},
Affiliation = {Lanes, SF (Corresponding Author), Boehringer Ingelheim Pharmaceut Inc, 900 Ridgebury Rd, Ridgefield, CT 06877 USA.
   Boehringer Ingelheim Pharmaceut Inc, Ridgefield, CT 06877 USA.
   Spanish Ctr Pharmacoepidemiol Res, Madrid, Spain.},
ISSN = {1053-8569},
Keywords = {Meloxicam; NSAIDS; epidemiology},
Keywords-Plus = {OSTEOARTHRITIS; TOLERABILITY},
Research-Areas = {Public, Environmental \& Occupational Health; Pharmacology \& Pharmacy},
Web-of-Science-Categories  = {Public, Environmental \& Occupational Health; Pharmacology \& Pharmacy},
Affiliations = {Boehringer Ingelheim},
ResearcherID-Numbers = {rodriguez, luis/B-1980-2010},
Cited-References = {{*}CSM MCA, 1998, CURR PROB PHARMACOVI, V24, P14.
   Dequeker J, 1998, BRIT J RHEUMATOL, V37, P946.
   Gutthann SP, 1997, EPIDEMIOLOGY, V8, P18, DOI 10.1097/00001648-199701000-00003.
   Hawkey C, 1998, BRIT J RHEUMATOL, V37, P937.
   JICK H, 1991, BRIT MED J, V302, P766, DOI 10.1136/bmj.302.6779.766.
   Jick H., 1992, PHARMACOEPIDEM DR S, V1, P347, DOI DOI 10.1002/PDS.2630010607.
   Rodríguez LAG, 1998, BRIT J CLIN PHARMACO, V45, P419.
   1998, DRUG THER B, V36, P62.},
Number-of-Cited-References = {8},
Times-Cited = {39},
Usage-Count-Last-180-days = {1},
Usage-Count-Since-2013 = {3},
Journal-ISO = {Pharmacoepidemiol. Drug Saf.},
Doc-Delivery-Number = {318WJ},
Web-of-Science-Index = {Science Citation Index Expanded (SCI-EXPANDED)},
Unique-ID = {WOS:000087307400004},
DA = {2025-06-21},
}

@article{ WOS:A1995RH05100003,
Author = {NAZARETH, I and KING, M and DAVIES, S},
Title = {CARE OF SCHIZOPHRENIA IN GENERAL PRACTICE: THE GENERAL PRACTITIONER AND
   THE PATIENT},
Journal = {BRITISH JOURNAL OF GENERAL PRACTICE},
Year = {1995},
Volume = {45},
Number = {396},
Pages = {343-347},
Month = {JUL},
Abstract = {Background. The transfer of patients with chronic schizophrenia from
   large mental hospitals into the community has had an impact on the role
   of the general practitioner in the effective delivery of primary care
   services to these patients.
   Aim. A study was undertaken to assess the care available in general
   practice for patients with schizophrenia, the attitudes of general
   practitioners and patients to the care provided and the factors
   influencing patients' use of services.
   Method. Eighty three patients with a diagnosis of schizophrenia and 26
   doctors in 13 London practices registered on the VAMP research bank took
   part in a series of structured and semi-structured interviews. This was
   followed by a systematic examination of the patients' case notes.
   Results. Only 14 patients (17\%) had no active symptoms according to the
   present state examination interview and 52 (63\%) were currently taking
   antipsychotic medication. Fifty three patients were in contact with a
   psychiatrist. Approximately one quarter of patients were visited by a
   community psychiatric nurse; in 18 of these 19 cases, the main reason
   for contact was reported to be for administration of medication by depot
   injection. In all but one case, patients seeing a community psychiatric
   nurse were also being seen by a psychiatrist. Sixteen doctors reported
   having had a consultation in the previous month with a patient's
   relative, friend or member of hostel staff. There were considerable
   differences between patients and their doctors in their attitudes to the
   use of services. Of the 26 general practitioners, 23 were enthusiastic
   about the possibility of introducing shared care records. Of the 54
   patients in contact with a mental health professional, only 18 favoured
   the use of shared care records. Most of the doctors (19, 73\%) reported
   they would welcome a psychiatric liaison service in their practice; 40\%
   of 53 patients said they would not. Patients receiving antipsychotic
   drugs and patients registered with inner city practices attended their
   general practitioners more frequently than those not taking
   antipsychotic medication and those registered with suburban practices.
   Use of antipsychotic medication (adjusted odds ratio (OR) 8.2, 95\%
   confidence interval (CI) 2.2 to 30.7, P<0.01), male sex (OR 5.8, 95\% CI
   1.5 to 22.1, P<0.01) and active symptoms on the present state
   examination (OR 4.1, 95\% CI 1.0 to 17.5, P=0.06) were all predictive of
   current contact with mental health professionals.
   Conclusion. Family doctors were closely involved with the care of
   patients with schizophrenia and their relatives and were eager for
   increased liaison with secondary care services. Although patients were
   more resistant than doctors to management innovations this may reflect
   lack of familiarity with changes in community services. Greater input is
   needed by mental health professionals, particularly community
   psychiatric nurses, and some consideration of the burden of care in
   inner city practices is necessary in health service planning.},
Publisher = {ROYAL COLL GENERAL PRACTITIONERS},
Address = {14 PRINCES GATE, HYDE PARK, LONDON SW7 1PU, ENGLAND},
Type = {Article},
Language = {English},
Affiliation = {NAZARETH, I (Corresponding Author), UCL, WHITTINGTON HOSP,SCH MED,DEPT PRIMARY HLTH CARE, ARCHWAY SITE, HIGHGATE HILL, LONDON N19 5NF, ENGLAND.
   UNIV LONDON, ROYAL FREE HOSP, SCH MED, DEPT PSYCHIAT, LONDON, ENGLAND.},
ISSN = {0960-1643},
Keywords = {SCHIZOPHRENIA; COMMUNITY MENTAL HEALTH CARE; GENERAL PRACTITIONER
   SERVICES; DOCTORS ATTITUDES; PATIENTS ATTITUDES},
Keywords-Plus = {HEALTH-CARE; PSYCHIATRISTS},
Research-Areas = {General \& Internal Medicine},
Web-of-Science-Categories  = {Primary Health Care; Medicine, General \& Internal},
Affiliations = {University of London; University College London; Royal Free London NHS
   Foundation Trust; UCL Medical School},
ResearcherID-Numbers = {King, Michael/D-7477-2011
   },
ORCID-Numbers = {Nazareth, Irwin/0000-0003-2146-9628},
Cited-References = {ANDERSON J, 1993, BRIT J PSYCHIAT, V162, P45, DOI 10.1192/S0007125000292258.
   BREWIN CR, 1987, PSYCHOL MED, V17, P971, DOI 10.1017/S0033291700000787.
   BRISCOE M, 1989, J ROY COLL GEN PRACT, V39, P412.
   BROWN LM, 1990, BRIT J GEN PRACT, V40, P369.
   CAMPBELL PG, 1989, INT PERSPECTIVES SCH.
   FALLOON IRH, 1990, J ROY SOC MED, V83, P225, DOI 10.1177/014107689008300408.
   FARIS REL, 1950, MENTAL DISORDERS URB.
   GOURNAY K, 1995, PSYCHIAT B, V19, P217.
   Hassall C, 1977, J R Coll Gen Pract, V27, P605.
   HORDER E, 1991, BRIT J GEN PRACT, V41, P399.
   JARMAN B, 1984, BRIT MED J, V289, P1587, DOI 10.1136/bmj.289.6458.1587.
   JOHNSTONE EC, 1991, BR J PSYCHIATRY S, V13, P159.
   KENDELL RE, 1989, BRIT MED J, V299, P1237, DOI 10.1136/bmj.299.6710.1237.
   KENDRICK T, 1991, BRIT MED J, V302, P508, DOI 10.1136/bmj.302.6775.508.
   KING MB, 1989, BMJ-BRIT MED J, V299, P713, DOI 10.1136/bmj.299.6701.713.
   LEWIS G, 1992, LANCET, V340, P137, DOI 10.1016/0140-6736(92)93213-7.
   Mann R.D., 1992, POST MARK SURVEILL, V5, P259.
   MCCREADIE RG, 1987, BRIT J PSYCHIAT, V150, P340, DOI 10.1192/bjp.150.3.340.
   NAZARETH I, 1993, BRIT MED J, V307, P910, DOI 10.1136/bmj.307.6909.910.
   NAZARETH I, 1993, BMJ-BRIT MED J, V307, P32, DOI 10.1136/bmj.307.6895.32.
   PARKES C M, 1962, Br Med J, V1, P972.
   PRINGLE M, 1990, BRIT MED J, V301, P827, DOI 10.1136/bmj.301.6756.827.
   PULLEN IM, 1988, BRIT J PSYCHIAT, V153, P663, DOI 10.1192/bjp.153.5.663.
   SHEPHERD M, 1989, J PSYCHOL MED MONO S, V15, P1.
   STRATHDEE G, 1990, PSYCHOL MED, V20, P219, DOI 10.1017/S0033291700013398.
   WELLER MPI, 1989, LANCET, V2, P220.
   WHITE E, 1991, 3RD QUINQUENNIAL NAT.
   Wing J.K., 1974, The measurement and classification of psychiatric symptoms.
   1992, HLTH PERSONAL SOCIAL.
   1978, MENTAL DISORDER GLOS.
   1987, DIAGNOSTIC MANUAL ST.},
Number-of-Cited-References = {31},
Times-Cited = {21},
Usage-Count-Last-180-days = {0},
Usage-Count-Since-2013 = {0},
Journal-ISO = {Br. J. Gen. Pract.},
Doc-Delivery-Number = {RH051},
Web-of-Science-Index = {Science Citation Index Expanded (SCI-EXPANDED); Social Science Citation Index (SSCI)},
Unique-ID = {WOS:A1995RH05100003},
DA = {2025-06-21},
}

@article{ WOS:000231453400008,
Author = {Sullivan, CO and Omar, RZ and Ambler, G and Majeed, A},
Title = {Case-mix and variation in specialist referrals in general practice},
Journal = {BRITISH JOURNAL OF GENERAL PRACTICE},
Year = {2005},
Volume = {55},
Number = {516},
Pages = {529-533},
Month = {JUL},
Abstract = {Background The potential of a comprehensive measure of patient morbidity
   to explain variation in referrals to secondary care has not previously
   been examined in the UK.
   Aim To examine the relative role of age, sex and morbidity as defined by
   the Johns Hopkins ACG Case-Mix System in explaining variations in
   specialist referrals in general practice.
   Design of study Retrospective study of a cohort of patients followed for
   1 year.
   Setting Two hundred and two general practices, with a total list size of
   1 161 892, contributing data to the General Practice Research Database.
   Method Each patient was assigned an ACG and morbidity group, based on
   their diagnoses, age and sex. The variability in referrals explained by
   these factors was examined using multilevel logistic regression models
   by splitting it into variation between practices and variation between
   patients within practices.
   Results The annual median (range) percentage of patients referred was
   14.8\% (range = 2.4-24.4\%). The percentage of patients referred
   increased with age and morbidity. Morbidity explained 30.4\% of the
   total variation in referrals (composed of variability between and within
   practices). Age and sex only explained 5.3\% of the total variation. The
   variation attributable to practices was approximately 5\%, thus most of
   the variation occurred within practices. Morbidity was also identified
   as a better predictor of referral compared to age and sex.
   Conclusions Morbidity explains almost six times more of the variation in
   general practice referrals than age and sex, although about two-thirds
   of the variation remains, unexplained. Most of the unexplained variation
   is due to differences within rather than between practices. The amount
   of variability in referrals between practices may be less than implied
   by,previous studies based on aggregate information. The implications are
   that any investigation of specialist referrals from general practice
   should be interpreted cautiously, even after adjustment for age, sex and
   morbidity.},
Publisher = {ROYAL COLL GENERAL PRACTITIONERS},
Address = {14 PRINCES GATE, HYDE PARK, LONDON SW7 1PU, ENGLAND},
Type = {Article},
Language = {English},
Affiliation = {Sullivan, CO (Corresponding Author), UCL, Hosp NHS Trust, Med Stat Unit, 149 Tottenham Court Rd, London W1P 9LL, England.
   UCL, Hosp NHS Trust, Med Stat Unit, London W1P 9LL, England.
   UCL, Dept Stat Sci, London WC1E 6BT, England.
   Univ London Imperial Coll Sci \& Technol, Dept Primary Care \& Social Med, London, England.},
ISSN = {0960-1643},
Keywords = {case-mix; morbidity; referral and consultation},
Keywords-Plus = {PRIMARY-CARE; MEASURING PERFORMANCE; COMPUTERIZED DATA; RISK ADJUSTMENT;
   SETTING BUDGETS; UNITED-KINGDOM; RATES; PRESSURE},
Research-Areas = {General \& Internal Medicine},
Web-of-Science-Categories  = {Primary Health Care; Medicine, General \& Internal},
Author-Email = {caoimhe.osullivan@uclh.nhs.uk},
Affiliations = {University of London; University College London; University of London;
   University College London; Imperial College London},
ResearcherID-Numbers = {Elsayed, Omar/O-7012-2018
   Majeed, Azeem/KHC-7311-2024
   },
ORCID-Numbers = {Omar, Rumana/0000-0003-1483-1932
   Majeed, Azeem/0000-0002-2357-9858
   O Sullivan, Caoimhe/0009-0004-3688-6138},
Cited-References = {ARMSTRONG D, 1991, BRIT MED J, V302, P1186, DOI 10.1136/bmj.302.6786.1186.
   DAVIS P, 2002, HLTH SERV POLICY, V7, P202.
   Forrest CB, 2002, BRIT MED J, V325, P370, DOI 10.1136/bmj.325.7360.370.
   Franks P, 1999, HEALTH SERV RES, V34, P323.
   Goldstein H., 2010, Multilevel Statistical Models, VFourth.
   HANLEY JA, 1982, RADIOLOGY, V143, P29, DOI 10.1148/radiology.143.1.7063747.
   HippisleyCox J, 1997, BRIT MED J, V314, P1458, DOI 10.1136/bmj.314.7092.1458.
   Hollowell J, 1997, Popul Trends, P36.
   JICK H, 1991, BRIT MED J, V302, P766, DOI 10.1136/bmj.302.6779.766.
   Lawson DH, 1998, QJM-MON J ASSOC PHYS, V91, P445, DOI 10.1093/qjmed/91.6.445.
   Little P, 2004, BMJ-BRIT MED J, V328, P444, DOI 10.1136/bmj.38013.644086.7C.
   Majeed A, 2001, BRIT MED J, V323, P607, DOI 10.1136/bmj.323.7313.607.
   Majeed A, 2001, BRIT MED J, V323, P604, DOI 10.1136/bmj.323.7313.604.
   O'Donnell CA, 2000, FAM PRACT, V17, P462, DOI 10.1093/fampra/17.6.462.
   {*}OFF NAT STAT, 1998, SERIES MB6, V2.
   Rasbash J., 2000, A users guide to MLwiN version 2.
   ROWLANDS G, 2004, BJHCM, V10, P110.
   SALEMSCHATZ S, 1994, JAMA-J AM MED ASSOC, V272, P871, DOI 10.1001/jama.272.11.871.
   Snijders T. A. B., 1999, MULTILEVEL ANAL INTR.
   STARFIELD B, 1991, HEALTH SERV RES, V26, P53.
   WEINER JP, 1991, MED CARE, V29, P452, DOI 10.1097/00005650-199105000-00006.
   WEINER JP, 1991, ACG VIRTUAL LIB VERS.},
Number-of-Cited-References = {22},
Times-Cited = {44},
Usage-Count-Last-180-days = {0},
Usage-Count-Since-2013 = {2},
Journal-ISO = {Br. J. Gen. Pract.},
Doc-Delivery-Number = {958MW},
Web-of-Science-Index = {Science Citation Index Expanded (SCI-EXPANDED)},
Unique-ID = {WOS:000231453400008},
DA = {2025-06-21},
}

@article{ WOS:000250529400003,
Author = {Hamilton, William and Kernick, David},
Title = {Clinical features of primary brain tumours: a case-control study using
   electronic primary care records},
Journal = {BRITISH JOURNAL OF GENERAL PRACTICE},
Year = {2007},
Volume = {57},
Number = {542},
Pages = {695-699},
Month = {SEP},
Abstract = {Background Around 4500 new primary brain tumours are diagnosed in the UK
   each year. Symptoms of these tumours have not previously been studied in
   primary care.
   Aim To identify and quantify the clinical features of brain tumours in
   primary care.
   Design of study Case-control study.
   Setting The General Practice Research Database, UK.
   Method A total of 3505 patients with primary brain tumours diagnosed
   between May 1988 and March 2006, and 17 173 controls, matched for age
   (to 1 year), sex, and general practice, were studied. Full medical
   records for 6 months before diagnosis were searched for reports of
   clinical features previously associated with brain tumours. Odds ratios
   were calculated for variables independently associated with cancer,
   using conditional logistic regression, as were the positive predictive
   values for patients consulting in primary care.
   Results Seven features were associated with brain tumours before
   diagnosis. Positive predictive values against a background risk of
   0.013\% were: new-onset seizure, 1.2\% (95\% confidence interval {[}CI]
   = 1.0 to 1.4); weakness (as a symptom), 3.0\% (95\% CI = 1.7 to 4.9);
   headache, 0.09\% (95\% CI = 0.08 to 0. 10); confusion, 0.20\% (95\% CI =
   0.16 to 0.24); memory loss, 0.036\% (95\% CI = 0.026 to 0.052); visual
   disorder, 0.035\% (95\% CI = 0.025 to 0.051); and the physical sign of
   motor loss on examination, 0.026\% (95\% CI = 0.024 to 0.030); all P <
   0.001, except for visual disorder, P = 0.005. In a sub-analysis by age,
   the maximum risk of a brain tumour with headache or new-onset seizures
   was found in the age group 60-69 years (0.13\% and 2.3\% respectively).
   Conclusion The findings suggest that isolated headache presented to
   primary care has too small a risk of an underlying brain tumour to
   warrant investigation at presentation. However, new-onset seizures
   should be investigated.},
Publisher = {ROYAL COLL GENERAL PRACTITIONERS},
Address = {14 PRINCES GATE, HYDE PARK, LONDON SW7 1PU, ENGLAND},
Type = {Article},
Language = {English},
Affiliation = {Hamilton, W (Corresponding Author), Univ Bristol, Dept Community Based Med, Acad Unit Primary Hlth Care, 25-27 Belgrave Rd, Bristol BS8 6LL, Avon, England.
   Univ Bristol, Dept Community Based Med, Acad Unit Primary Hlth Care, Bristol BS8 6LL, Avon, England.
   Hull Royal Infirm, Kingston Upon Hull HU3 2JZ, N Humberside, England.},
ISSN = {0960-1643},
Keywords = {brain tumours; diagnosis; primary health care},
Keywords-Plus = {EPILEPSY; HEADACHE; SYMPTOM; MISDIAGNOSIS; MANAGEMENT; DIAGNOSIS},
Research-Areas = {General \& Internal Medicine},
Web-of-Science-Categories  = {Primary Health Care; Medicine, General \& Internal},
Author-Email = {w.hamilton@bristol.ac.uk},
Affiliations = {University of Bristol; University of Hull},
ResearcherID-Numbers = {Hamilton, Willie/G-8612-2014
   },
ORCID-Numbers = {Hamilton, William/0000-0003-1611-1373},
Cited-References = {{[}Anonymous], CEPHALALGIA S7.
   Boiardi A, 2004, NEUROL SCI, V25, pS143, DOI 10.1007/s10072-004-0274-8.
   {*}CANC RES, 2003, INC STAT.
   COCKERELL OC, 1994, LANCET, V344, P918, DOI 10.1016/S0140-6736(94)92270-5.
   Giordana MT, 2000, J NEURO-ONCOL, V50, P265, DOI 10.1023/A:1006413001375.
   Grant R, 2004, J NEUROL NEUROSUR PS, V75, P18, DOI 10.1136/jnnp.2004.040360.
   Jaeckle K A, 1993, Oncology (Williston Park), V7, P27.
   Kaba SE, 1997, DRUGS, V53, P235, DOI 10.2165/00003495-199753020-00004.
   King MA, 1998, LANCET, V352, P1007, DOI 10.1016/S0140-6736(98)03543-0.
   Knottnerus JA., 2002, EVIDENCE BASE CLIN D.
   Lowry JK, 1998, ARCH NEUROL-CHICAGO, V55, P922, DOI 10.1001/archneur.55.7.922.
   Morgan M, 2007, BRIT J GEN PRACT, V57, P29.
   {*}NIH, 2004, CG20 NICE.
   RAMIREZLASSEPAS M, 1984, ANN NEUROL, V15, P536, DOI 10.1002/ana.410150605.
   Salander P, 1999, FAM PRACT, V16, P143, DOI 10.1093/fampra/16.2.143.
   Scheepers B, 1998, SEIZURE-EUR J EPILEP, V7, P403, DOI 10.1016/S1059-1311(05)80010-X.
   Schwartzbaum J, 2005, CANCER EPIDEM BIOMAR, V14, P643, DOI 10.1158/1055-9965.EPI-04-0119.
   Smith D, 1999, QJM-INT J MED, V92, P15, DOI 10.1093/qjmed/92.1.15.
   Snyder Howard, 1993, Journal of Emergency Medicine, V11, P253, DOI 10.1016/0736-4679(93)90042-6.
   SUWANWELA N, 1994, HEADACHE, V34, P435, DOI 10.1111/j.1526-4610.1994.hed3407435.x.
   Vasconcelos D, 1990, Gac Med Mex, V126, P169.},
Number-of-Cited-References = {21},
Times-Cited = {73},
Usage-Count-Last-180-days = {0},
Usage-Count-Since-2013 = {3},
Journal-ISO = {Br. J. Gen. Pract.},
Doc-Delivery-Number = {225PI},
Web-of-Science-Index = {Science Citation Index Expanded (SCI-EXPANDED)},
Unique-ID = {WOS:000250529400003},
DA = {2025-06-21},
}

@article{ WOS:A1992KB31400005,
Author = {JICK, H and ULCICKAS, M and DEAN, A},
Title = {COMPARISON OF FREQUENCIES OF SUICIDAL TENDENCIES AMONG PATIENTS
   RECEIVING FLUOXETINE, LOFEPRAMINE, MIANSERIN, OR TRAZODONE},
Journal = {PHARMACOTHERAPY},
Year = {1992},
Volume = {12},
Number = {6},
Pages = {451-454},
Abstract = {To evaluate whether fluoxetine causes an important increased risk of
   suicidal behavior, we compared the frequency of attempted suicide,
   suicidal ideation, and aggressive behavior in persons who received
   fluoxetine, lofepramine, mianserin, and trazodone, based on information
   available on general practitioners' computers provided by Value Added
   Medical Products, Ltd. The frequency of these events was higher in
   fluoxetine users in the year prior to first treatment than in users of
   the other three antidepressants. The frequency of these events in the 90
   days after the study drug was started was similar for the users of all
   four drugs. These data indicate that fluoxetine does not directly cause
   suicidal behavior at a substantially higher frequency than do
   lofepramine, mianserin, and trazodone.},
Publisher = {PHARMACOTHERAPY PUBLICATIONS INC},
Address = {NEW ENGLAND MEDICAL CENTER BOX 806 171 HARRISON AVE, BOSTON, MA 02111},
Type = {Article},
Language = {English},
Affiliation = {JICK, H (Corresponding Author), BOSTON UNIV,MED CTR,BOSTON COLLABORAT DRUG SURVEILLANCE PROGRAM,11 MUZZEY ST,LEXINGTON,MA 02173, USA.
   VALUE ADDED MED PROD LTD,LONDON,ENGLAND.},
ISSN = {0277-0008},
Keywords-Plus = {IDEATION},
Research-Areas = {Pharmacology \& Pharmacy},
Web-of-Science-Categories  = {Pharmacology \& Pharmacy},
ORCID-Numbers = {Jick, Hershel/0000-0003-4270-5992},
Cited-References = {DASGUPTA K, 1990, AM J PSYCHIAT, V147, P1570, DOI 10.1176/ajp.147.11.1570.
   FAVA M, 1991, J CLIN PSYCHIAT, V52, P108.
   HOOVER CE, 1990, AM J PSYCHIAT, V147, P1570.
   HOOVER CE, 1991, AM J PSYCHIAT, V148, P543.
   JICK H, 1991, BRIT MED J, V302, P766, DOI 10.1136/bmj.302.6779.766.
   MASAND P, 1991, NEW ENGL J MED, V324, P420.
   MILLER RA, 1990, AM J PSYCHIAT, V147, P1571.
   TEICHER MH, 1990, AM J PSYCHIAT, V147, P207.
   TOLLEFSON GD, 1990, AM J PSYCHIAT, V147, P1691.},
Number-of-Cited-References = {9},
Times-Cited = {29},
Usage-Count-Last-180-days = {0},
Usage-Count-Since-2013 = {2},
Journal-ISO = {Pharmacotherapy},
Doc-Delivery-Number = {KB314},
Web-of-Science-Index = {Science Citation Index Expanded (SCI-EXPANDED); Social Science Citation Index (SSCI)},
Unique-ID = {WOS:A1992KB31400005},
DA = {2025-06-21},
}

@article{ WOS:000237029800006,
Author = {Williamson, I and Benge, S and Mullee, M and Little, P},
Title = {Consultations for middle ear disease, antibiotic prescribing and risk
   factors for reattendance: a case-linked cohort study},
Journal = {BRITISH JOURNAL OF GENERAL PRACTICE},
Year = {2006},
Volume = {56},
Number = {524},
Pages = {170-175},
Month = {MAR},
Abstract = {Background Otitis media is the most common reason for children to
   receive antibiotics, but there is no evidence about the effect of
   prescribing on reattendance.
   Aim To evaluate the changing workload of middle ear disease in general
   practice, and the impact on surgery reattendance of prescribing
   antibiotics at first attendance.
   Design of study A case-linked cohort analysis for antibiotic prescribing
   versus no prescribing at first consultation event.
   Setting Two hundred and ninety-one practices spread throughout the UK
   recording for the General Practice Research Database (GPRD) and
   incorporating individual patient data records for 2 265 574 patients.
   Method All middle ear disease coded events that can be classed within
   acute otitis media (AOM) or glue ear sub-categories (and excluding
   chronic suppurative othis media) were selected for analysis when the
   first event was from 1991-2001. The effect of antibiotic prescription on
   the risk of reattendance using Cox proportional hazards regression was
   analysed.
   Results Total consultations for AOM have fallen markedly over this
   decade, and glue ear consultations have risen but by a much smaller
   extent (26 000 decrease versus 4000 increase in consultations per year),
   which makes relabelling an unlikely explanation of the fall in AOM
   consultations. In the 2-10 years age range, consultations for AOM fell
   from 105.3 to 34.7 per 1000 per year, with glue ear consultations
   unaltered (15.2 to 16.7 per 1000 per year). Antibiotic prescribing for
   AOM has stayed remarkably constant (80-84\% of consultations), but
   antibiotic prescribing for glue ear has risen sharply (13 to 62\%).
   Prescribing antibiotics increased the risk of reattendance for AOM
   (hazard ratio {[}HR] = 1.09, 95\% confidence interval {[}CI] = 1.07 to
   1.10) and has reduced the risk of reattendance for glue ear (HR = 0.92,
   95\% CI = 0.88 to 0.96).
   Conclusion Prescribing antibiotics for AOM probably increased
   reattendance, but the opposite effect has been noted for glue ear, which
   suggests a treatment effect of antibiotics in glue ear. Further research
   is needed to clarify whether this possible benefit is worth the known
   harms, and if so in which subgroups of children.},
Publisher = {ROYAL COLL GENERAL PRACTITIONERS},
Address = {14 PRINCES GATE, HYDE PARK, LONDON SW7 1PU, ENGLAND},
Type = {Article},
Language = {English},
Affiliation = {Univ Southampton, Community Clin Sci Div, Dept Primary Med Care, Aldermoor Close, Southampton SO16 5ST, Hants, England.
   Univ Southampton, Community Clin Sci Div, Dept Primary Med Care, Southampton SO16 5ST, Hants, England.
   Univ Southampton, Sch Med, Res \& Dev Support Unit, Southampton, Hants, England.},
ISSN = {0960-1643},
EISSN = {1478-5242},
Keywords = {acute disease; antibiotics; case studies; cohort studies; otitis media
   with effusion; reattenclance; risk factors},
Keywords-Plus = {ACUTE OTITIS-MEDIA; GENERAL-PRACTITIONERS; SORE THROAT; EFFUSION;
   STRATEGIES; INFECTION; TRIAL},
Research-Areas = {General \& Internal Medicine},
Web-of-Science-Categories  = {Primary Health Care; Medicine, General \& Internal},
Author-Email = {I.G.Williamson@soton.ac.uk},
Affiliations = {University of Southampton; University of Southampton},
ResearcherID-Numbers = {Little, Peter/F-9865-2015
   },
ORCID-Numbers = {Little, Paul/0000-0003-3664-1873},
Cited-References = {{[}Anonymous], PATH LEAST RES MAIN.
   Cantekin EI, 1998, OTO RHINO LARYN NOVA, V8, P214, DOI 10.1159/000027879.
   Fergie N, 2004, CLIN OTOLARYNGOL, V29, P38, DOI 10.1111/j.1365-2273.2004.00767.x.
   Fleming DM, 2003, BRIT J GEN PRACT, V53, P778.
   Haggard M., 1991, OBJECTIVES VALUES ME.
   Kaye JA, 2000, BRIT J CANCER, V83, P1556, DOI 10.1054/bjoc.2000.1493.
   Kaye JA, 2001, BRIT MED J, V322, P460, DOI 10.1136/bmj.322.7284.460.
   Kumar S, 2003, BMJ-BRIT MED J, V326, P138, DOI 10.1136/bmj.326.7381.138.
   Lieberthal AS, 2004, PEDIATRICS, V113, P1451, DOI 10.1542/peds.113.5.1451.
   Little P, 2001, BMJ-BRIT MED J, V322, P336, DOI 10.1136/bmj.322.7282.336.
   Little P, 1997, BRIT MED J, V315, P350.
   Mason J, 2001, BMJ-BRIT MED J, V323, P1096, DOI 10.1136/bmj.323.7321.1096.
   {*}SEL COMM SCI TECH, 1998, HL811 SEL COMM SCI T.
   STOOL SE, 1994, 12950621 AHCPR.
   WILLIAMS RL, 1993, JAMA-J AM MED ASSOC, V270, P1344, DOI 10.1001/jama.270.11.1344.
   WILLIAMSON I, OTITIS MEDIA EFFUSIO.},
Number-of-Cited-References = {16},
Times-Cited = {41},
Usage-Count-Last-180-days = {0},
Usage-Count-Since-2013 = {7},
Journal-ISO = {Br. J. Gen. Pract.},
Doc-Delivery-Number = {035VM},
Web-of-Science-Index = {Science Citation Index Expanded (SCI-EXPANDED)},
Unique-ID = {WOS:000237029800006},
DA = {2025-06-21},
}

@article{ WOS:000177229500011,
Author = {Rowlands, S and Moser, K},
Title = {Consultation rates from the General Practice Research Database},
Journal = {BRITISH JOURNAL OF GENERAL PRACTICE},
Year = {2002},
Volume = {52},
Number = {481},
Pages = {658-660},
Month = {AUG},
Abstract = {An analysis was undertaken of consultation rates in 226 UK general
   practices contributing to the General Practice Research Database. Over
   the period 1992-1998 the mean age-standardised consultation rate per
   person year at risk was 3.85 (3.01,for males and 4.71 for females). In
   contrast with younger ages, consultation rates among those aged 65 years
   and over showed an upward trend over the seven-year period. Consultation
   rates were higher in areas of low population density as compared with
   higher density areas.},
Publisher = {ROYAL COLL GENERAL PRACTITIONERS},
Address = {14 PRINCES GATE, HYDE PARK, LONDON SW7 1PU, ENGLAND},
Type = {Article},
Language = {English},
Affiliation = {Rowlands, S (Corresponding Author), Ctr Hlth, Bedford Rd, Hitchin SG5 1HF, Herts, England.
   EPIC, London, England.
   Off Natl Stat, London, England.},
ISSN = {0960-1643},
Keywords = {consultation rate; population density},
Research-Areas = {General \& Internal Medicine},
Web-of-Science-Categories  = {Primary Health Care; Medicine, General \& Internal},
Cited-References = {{[}Anonymous], 1998, REV BODY DOCTORS DEN.
   Fleming DM., 1999, WEEKLY RETURNS SERVI.
   {*}ROYAL COLL GEN PR, 1995, MORB STAT GEN PRACT.
   Walley T, 1997, LANCET, V350, P1097, DOI 10.1016/S0140-6736(97)04248-7.},
Number-of-Cited-References = {4},
Times-Cited = {32},
Usage-Count-Last-180-days = {0},
Usage-Count-Since-2013 = {3},
Journal-ISO = {Br. J. Gen. Pract.},
Doc-Delivery-Number = {580HQ},
Web-of-Science-Index = {Science Citation Index Expanded (SCI-EXPANDED)},
Unique-ID = {WOS:000177229500011},
DA = {2025-06-21},
}

@article{ WOS:000086129600015,
Author = {Rodríguez, LAG and Ruigómez, A and Wallander, MA and Johansson, S and
   Olbe, L},
Title = {Detection of colorectal tumor and inflammatory bowel disease during
   follow-up of patients with initial diagnosis of irritable bowel syndrome},
Journal = {SCANDINAVIAN JOURNAL OF GASTROENTEROLOGY},
Year = {2000},
Volume = {35},
Number = {3},
Pages = {306-311},
Month = {MAR},
Abstract = {Background: We wanted to estimate the incidence of irritable bowel
   syndrome (IBS) and functional dyspepsia (FD) in the general population,
   and the detection of colorectal tumor (CRI) and inflammatory bowel
   disease (IBD) after the diagnosis of IBS and FD. Methods: patients aged
   20-79 years newly diagnosed with IBS (N = 2956) or FD (N = 9900),
   together with a comparison cohort randomly sampled from the general
   source population, were followed-up during a mean time of 3 years.
   Results: We found an overall incidence of 10.3 per 1000 person-years for
   FD and 2.6 per 1000 person-years for IBS. There was a greater prevalence
   of depression, stress, fatigue, and pain disorders among IBS and FD
   patients than in the general population. During the ist year after a
   diagnosis of IBS the cumulative risk of detecting CRT was close to 1\%
   in IBS patients. After the ist year the risk of CRT in IBS patients was
   close to that in the general population. We found a significantly
   increased risk of detecting IBD among patients initially diagnosed as
   having IBS (relative risk (RR), 16.3; 95\% confidence interval (CI),
   6.6-40.7), which was constant during all the follow-up period. No
   association was found between dyspepsia and CRT, or IBD. Conclusion: IBS
   and FD shared some comorbidity features, yet demographics and incidence
   rates were different. Unlike the detection of colorectal tumor. the
   excess risk of LED after an initial diagnosis of IBS was cumulatively
   increased during all the follow-up period. The continuously increased
   risk of IBD detection in IBS patients favors a true association between
   IBS and IBD.},
Publisher = {INFORMA HEALTHCARE},
Address = {TELEPHONE HOUSE, 69-77 PAUL STREET, LONDON EC2A 4LQ, ENGLAND},
Type = {Article},
Language = {English},
Affiliation = {Rodríguez, LAG (Corresponding Author), CEIFE, Almirante 28,2, E-28004 Madrid, Spain.
   CEIFE, E-28004 Madrid, Spain.
   AstraZeneca R\&D, Molndal, Sweden.
   Uppsala Univ, Dept Family Med, Uppsala, Sweden.
   Univ Gothenburg, Dept Med, Gothenburg, Sweden.
   Univ Gothenburg, Dept Surg, Gothenburg, Sweden.},
ISSN = {0036-5521},
EISSN = {1502-7708},
Keywords = {automated databases; colorectal tumor; follow-up study; functional
   dyspepsia; inflammatory bowel disease; irritable bowel syndrome},
Keywords-Plus = {DYSPEPSIA},
Research-Areas = {Gastroenterology \& Hepatology},
Web-of-Science-Categories  = {Gastroenterology \& Hepatology},
Affiliations = {AstraZeneca; Uppsala University; University of Gothenburg; University of
   Gothenburg},
ResearcherID-Numbers = {rodriguez, luis/B-1980-2010
   Ruigomez, Ana/HDN-8290-2022},
ORCID-Numbers = {Ruigomez, Ana/0000-0002-9717-6306},
Cited-References = {AGREUS L, 1995, GASTROENTEROLOGY, V109, P671, DOI 10.1016/0016-5085(95)90373-9.
   CLAUW DJ, 1995, MED HYPOTHESES, V44, P369.
   ENGLERT E, 1974, HARRISONS PRINCIPLES, P1451.
   JICK H, 1991, BRIT MED J, V302, P766, DOI 10.1136/bmj.302.6779.766.
   Jick H., 1992, PHARMACOEPIDEM DR S, V1, P347, DOI DOI 10.1002/PDS.2630010607.
   JONES R, 1992, BRIT J CLIN PRACT, V46, P95.
   Logan RFA, 1998, GUT, V42, P309, DOI 10.1136/gut.42.3.309.
   Maxwell PR, 1997, LANCET, V350, P1691, DOI 10.1016/S0140-6736(97)05276-8.
   PORRO GB, 1995, BAILLIERE CLIN GASTR, V9, P549, DOI 10.1016/0950-3528(95)90048-9.
   Rodríguez LAG, 1999, BRIT MED J, V318, P565, DOI 10.1136/bmj.318.7183.565.
   Rodríguez LAG, 1998, BRIT J CLIN PHARMACO, V45, P419.
   Ruigómez A, 1999, ALIMENT PHARM THERAP, V13, P1097.
   Talley N J, 1996, Aust Fam Physician, V25, P47.
   TALLEY NJ, 1994, DIGEST DIS SCI, V39, P673, DOI 10.1007/BF02087407.},
Number-of-Cited-References = {14},
Times-Cited = {107},
Usage-Count-Last-180-days = {0},
Usage-Count-Since-2013 = {3},
Journal-ISO = {Scand. J. Gastroenterol.},
Doc-Delivery-Number = {298FX},
Web-of-Science-Index = {Science Citation Index Expanded (SCI-EXPANDED)},
Unique-ID = {WOS:000086129600015},
DA = {2025-06-21},
}

@article{ WOS:000919636600009,
Author = {Dennis, John M. and Young, Katherine G. and McGovern, Andrew P. and
   Mateen, Bilal A. and Vollmer, Sebastian J. and Simpson, Michael D. and
   Henley, William E. and Holman, Rury R. and Sattar, Naveed and Pearson,
   Ewan R. and Hattersley, Andrew T. and Jones, Angus G. and Shields,
   Beverley M. and MASTERMIND Consortium},
Title = {Development of a treatment selection algorithm for SGLT2 and DPP-4
   inhibitor therapies in people with type 2 diabetes: a retrospective
   cohort study},
Journal = {LANCET DIGITAL HEALTH},
Year = {2022},
Volume = {4},
Number = {12},
Pages = {E873-E883},
Month = {DEC},
Abstract = {Background Current treatment guidelines do not provide recommendations
   to support the selection of treatment for most people with type 2
   diabetes. We aimed to develop and validate an algorithm to allow
   selection of optimal treatment based on glycaemic response, weight
   change, and tolerability outcomes when choosing between SGLT2 inhibitor
   or DPP-4 inhibitor therapies.
   Methods In this retrospective cohort study, we identified patients
   initiating SGLT2 and DPP-4 inhibitor therapies after Jan 1, 2013, from
   the UK Clinical Practice Research Datalink (CPRD). We excluded those who
   received SGLT2 or DPP-4 inhibitors as first-line treatment or insulin at
   the same time, had estimated glomerular filtration rate (eGFR) of less
   than 45 mL/min per 1 center dot 73 m(2), or did not have a valid
   baseline glycated haemoglobin (HbA(1c)) measure (<53 or >= 120
   mmol/mol). The primary efficacy outcome was the HbA(1c) value reached 6
   months after drug initiation, adjusted for baseline HbA(1c). Clinical
   features associated with differential HbA(1c) outcome on the two
   therapies were identified in CPRD (n=26 877), and replicated in
   reanalysis of 14 clinical trials (n=10 414). An algorithm to predict
   individual-level differential HbA(1c) outcome on the two therapies was
   developed in CPRD (derivation; n=14 069) and validated in head-to-head
   trials (n=2499) and CPRD (independent validation; n=9376). In CPRD, we
   further explored heterogeneity in 6-month weight change and treatment
   discontinuation.
   Findings Among 10 253 patients initiating SGLT2 inhibitors and 16 624
   patients initiating DPP-4 inhibitors in CPRD, baseline HbA(1c), age,
   BMI, eGFR, and alanine aminotransferase were associated with
   differential HbA(1c) outcome with SGLT2 inhibitor and DPP-4 inhibitor
   therapies. The median age of participants was 62 center dot 0 years (IQR
   55 center dot 0-70 center dot 0). 10 016 (37 center dot 3\%) were women
   and 16 861 (62 center dot 7\%) were men. An algorithm based on these
   five features identified a subgroup, representing around four in ten
   CPRD patients, with a 5 mmol/mol or greater observed benefit with SGLT2
   inhibitors in all validation cohorts (CPRD 8 center dot 8 mmol/mol
   {[}95\% CI 7 center dot 8-9 center dot 8]; CANTATA-D and CANTATA-D2
   trials 5 center dot 8 mmol/mol {[}3 center dot 9-7 center dot 7];
   BI1245.20 trial 6 center dot 6 mmol/mol {[}2 center dot 2-11 center dot
   0]). In CPRD, predicted differential HbA(1c) response with SGLT2
   inhibitor and DPP-4 inhibitor therapies was not associated with weight
   change. Overall treatment discontinuation within 6 months was similar in
   patients predicted to have an HbA(1c) benefit with SGLT2 inhibitors over
   DPP-4 inhibitors (median 15 center dot 2\% {[}13 center dot 2-20 center
   dot 3] vs 14 center dot 4\% {[}12 center dot 9-16 center dot 7]). A
   smaller subgroup predicted to have greater HbA(1c) reduction with DPP-4
   inhibitors were twice as likely to discontinue SGLT2 inhibitors than
   DPP-4 inhibitors (median 26 center dot 8\% {[}23 center dot 4-31 center
   dot 0] vs 14 center dot 8\% {[}12 center dot 9-16 center dot 8]).
   Interpretation A validated treatment selection algorithm for SGLT2
   inhibitor and DPP-4 inhibitor therapies can support decisions on optimal
   treatment for people with type 2 diabetes.
   Copyright (c) 2022 The Author(s). Published by Elsevier Ltd. This is an
   Open Access article under the CC BY 4.0 license.},
Publisher = {ELSEVIER},
Address = {RADARWEG 29, 1043 NX AMSTERDAM, NETHERLANDS},
Type = {Article},
Language = {English},
Affiliation = {Dennis, JM (Corresponding Author), Univ Exeter, Royal Devon \& Exeter Hosp, Med Sch, Inst Biomed \& Clin Sci, Exeter EX2 5DW, Devon, England.
   Dennis, John M.; Young, Katherine G.; McGovern, Andrew P.; Hattersley, Andrew T.; Jones, Angus G.; Shields, Beverley M., Univ Exeter, Royal Devon \& Exeter Hosp, Med Sch, Inst Biomed \& Clin Sci, Exeter EX2 5DW, Devon, England.
   Mateen, Bilal A., Alan Turing Inst, British Lib, London, England.
   Mateen, Bilal A., UCL, Inst Hlth Informat, London, England.
   Vollmer, Sebastian J., Univ Warwick, Dept Stat, Coventry, W Midlands, England.
   Simpson, Michael D., Newcastle Univ, Newcastle Upon Tyne, Tyne \& Wear, England.
   Henley, William E., Univ Exeter, Inst Hlth Res, Med Sch, Exeter, Devon, England.
   Holman, Rury R., Univ Oxford, Oxford Ctr Diabet Endocrinol \& Metab, Churchill Hosp, Oxford, England.
   Sattar, Naveed, Univ Glasgow, Inst Cardiovasc \& Med Sci, Glasgow, Lanark, Scotland.
   Pearson, Ewan R., Univ Dundee, Div Mol \& Clin Med, Ninewells Hosp, Dundee, Scotland.
   Pearson, Ewan R., Univ Dundee, Med Sch, Dundee, Scotland.},
EISSN = {2589-7500},
Keywords-Plus = {PRECISION MEDICINE; ASSOCIATION; MARKERS},
Research-Areas = {Medical Informatics; General \& Internal Medicine},
Web-of-Science-Categories  = {Medical Informatics; Medicine, General \& Internal},
Author-Email = {j.dennis@exeter.ac.uk},
Affiliations = {University of Exeter; Alan Turing Institute; University of London;
   University College London; University of Warwick; Newcastle University -
   UK; University of Exeter; University of Oxford; University of Glasgow;
   University of Dundee; University of Dundee},
ResearcherID-Numbers = {j, a/JJF-0385-2023
   McGovern, Andrew/N-4179-2015
   Hattersley, Andrew/KJM-7299-2024
   Pearson, Ewan/JFK-7030-2023
   Sattar, Naveed/AFN-0504-2022
   },
ORCID-Numbers = {Pearson, Ewan/0000-0001-9237-8585
   Dennis, John/0000-0002-7171-732X
   Young, Katherine/0000-0003-2570-3864
   Mateen, Bilal Akhter/0000-0003-4423-6472
   Jones, Angus/0000-0002-0883-7599
   McGovern, Andrew/0000-0002-6833-9399
   Hattersley, Andrew/0000-0001-5620-473X
   Vollmer, Sebastian/0000-0003-2831-1401
   Shields, Beverley/0000-0003-3785-327X},
Funding-Acknowledgement = {BHF-Turing Cardiovascular Data Science Award; UK Medical Research
   Council; MRC {[}MR/K005707/1, MR/N00633X/1, MR/W003988/1] Funding
   Source: UKRI},
Funding-Text = {BHF-Turing Cardiovascular Data Science Award and the UK Medical Research
   Council.},
Cited-References = {Ahlqvist E, 2018, LANCET DIABETES ENDO, V6, P361, DOI 10.1016/S2213-8587(18)30051-2.
   Amod A, 2020, DIABETES THER, V11, P53, DOI {[}10.1007/s13300-019-00715-x, 10.2337/dci19-0066].
   Bossuyt Patrick M, 2015, EJIFCC, V26, P63.
   Chung WK, 2020, DIABETES CARE, V43, P1617, DOI 10.2337/dci20-0022.
   Collins GS, 2015, ANN INTERN MED, V162, P55, DOI {[}10.7326/M14-0697, 10.1016/j.jclinepi.2014.11.010, 10.1016/j.eururo.2014.11.025, 10.1111/eci.12376, 10.1136/bmj.g7594, 10.1038/bjc.2014.639, 10.1186/s12916-014-0241-z, 10.1002/bjs.9736, 10.7326/M14-0698].
   Conroy RM, 2003, EUR HEART J, V24, P987, DOI 10.1016/S0195-668X(03)00114-3.
   Dennis JM, 2020, DIABETES, V69, P2075, DOI 10.2337/dbi20-0002.
   Dennis JM, 2019, LANCET DIABETES ENDO, V7, P442, DOI 10.1016/S2213-8587(19)30087-7.
   Dennis JM, 2019, DIABETES OBES METAB, V21, P1576, DOI 10.1111/dom.13687.
   Dennis JM, 2018, DIABETES CARE, V41, P1844, DOI 10.2337/dc18-0344.
   Dennis JM, 2018, DIABETES CARE, V41, P705, DOI 10.2337/dc17-1827.
   Harrell FE, 2015, SPRINGER SER STAT, DOI 10.1007/978-3-319-19425-7.
   Hippisley-Cox J, 2017, BMJ-BRIT MED J, V357, DOI 10.1136/bmj.j2099.
   HOLLAND PW, 1986, J AM STAT ASSOC, V81, P945, DOI 10.2307/2289064.
   Janes H, 2011, ANN INTERN MED, V154, P253, DOI 10.7326/0003-4819-154-4-201102150-00006.
   Jones AG, 2016, PLOS ONE, V11, DOI 10.1371/journal.pone.0152428.
   Jones AG, 2016, DIABETES CARE, V39, P250, DOI 10.2337/dc15-0258.
   Kent DM, 2020, ANN INTERN MED, V172, P35, DOI 10.7326/M18-3667.
   Kim Y, 2012, DIABET METAB SYND OB, V5, P313, DOI 10.2147/DMSO.S22545.
   Marston L, 2010, PHARMACOEPIDEM DR S, V19, P618, DOI 10.1002/pds.1934.
   McGovern A, 2017, DIABETES THER, V8, P365, DOI 10.1007/s13300-017-0254-7.
   Montvida O, 2018, DIABETES CARE, V41, P69, DOI 10.2337/dc17-1414.
   National Institute for Health and Care Excellence, 2015, TYP 2 DIAB AD MAN.
   Pearson ER, 2019, CLIN PHARMACOL THER, V106, P329, DOI 10.1002/cpt.1484.
   Riley RD, 2010, BMJ-BRIT MED J, V340, DOI 10.1136/bmj.c221.
   Rodgers LR, 2017, BMJ OPEN, V7, DOI 10.1136/bmjopen-2017-017989.
   Scheen AJ, 2013, LANCET DIABETES ENDO, V1, P168, DOI 10.1016/S2213-8587(13)70095-0.
   Senn S., 2002, CROSS OVER TRIALS CL, DOI DOI 10.1002/0470854596.
   Wager S, 2018, J AM STAT ASSOC, V113, P1228, DOI 10.1080/01621459.2017.1319839.},
Number-of-Cited-References = {29},
Times-Cited = {32},
Usage-Count-Last-180-days = {0},
Usage-Count-Since-2013 = {4},
Journal-ISO = {Lancet Digit. Health},
Doc-Delivery-Number = {8F4LM},
Web-of-Science-Index = {Science Citation Index Expanded (SCI-EXPANDED)},
Unique-ID = {WOS:000919636600009},
OA = {Green Published, Green Accepted},
DA = {2025-06-21},
}

@article{ WOS:000659728300015,
Author = {Livingstone, Shona and Morales, Daniel R. and Donnan, Peter T. and
   Payne, Katherine and Thompson, Alexander J. and Youn, Ji-Hee and
   Guthrie, Bruce},
Title = {Effect of competing mortality risks on predictive performance of the
   QRISK3 cardiovascular risk prediction tool in older people and those
   with comorbidity: external validation population cohort study},
Journal = {LANCET HEALTHY LONGEVITY},
Year = {2021},
Volume = {2},
Number = {6},
Pages = {E352-E361},
Month = {JUN},
Abstract = {Background Primary prevention of cardiovascular disease (CVD) is guided
   by risk-prediction tools, but these rarely account for the risk of dying
   from other conditions (ie, competing mortality risk). In England and
   Wales, the recommended risk-prediction tool is QRISK2, and a new version
   (QRISK3) has been derived and internally validated. We aimed to
   externally validate QRISK3 and to assess the effects of competing
   mortality risk on its predictive performance.
   Methods For this retrospective population cohort study, we used data
   from the Clinical Practice Research Datalink. We included patients aged
   25-84 years with no previous history of CVD or statin treatment who were
   permanently registered with a primary care practice, had up-to-standard
   data for at least 1 year, and had linkage to Hospital Episode Statistics
   discharge and Office of National Statistics mortality data. We compared
   the QRISK3-predicted 10-year CVD risk with the observed 10-year risk in
   the whole population and in important subgroups of age and
   multimorbidity. QRISK3 discrimination and calibration were examined with
   and without accounting for competing risks.
   Findings Our study population included 1 484 597 women with 42 451
   incident CVD events (4.9 cases per 1000 personyears of follow-up, 95\%
   CI 4.89-4.99), and 1 420 176 men with 53 066 incident CVD events (6.7
   cases per 1000 personyears, 6.66-6.78), with median follow-up of 5.0
   years (IQR 1.9-9.2). Non-CVD death rose markedly with age (0.4\% of
   women and 0.5\% of men aged 25-44 years had a non-CVD death vs 20.1\% of
   women and 19.6\% of men aged 75-84 years). QRISK3 discrimination in the
   whole population was excellent (Harrell's C-statistic 0.865 in women and
   0.834 in men) but was poor in older age groups (<0.65 in all subgroups
   aged 65 years or older). Ignoring competing risks, QRISK3 calibration in
   the whole population and in younger people was excellent, but there was
   significant over-prediction in older people. Accounting for competing
   risks, QRISK3 systematically over-predicted CVD risk, particularly in
   older people and in those with high multimorbidity.
   Interpretation QRISK3 performed well at the whole population level when
   ignoring competing mortality risk. The tool performed considerably less
   well in important subgroups, including older people and people with
   multimorbidity, and less well again after accounting for competing
   mortality risk. Copyright (C) 2021 The Author(s). Published by Elsevier
   Ltd.},
Publisher = {ELSEVIER},
Address = {RADARWEG 29, 1043 NX AMSTERDAM, NETHERLANDS},
Type = {Article},
Language = {English},
Affiliation = {Guthrie, B (Corresponding Author), Univ Edinburgh, Old Med Sch, Edinburgh EH8 9AG, Midlothian, Scotland.
   Livingstone, Shona; Morales, Daniel R.; Donnan, Peter T., Univ Dundee, Div Populat Hlth \& Genom, Dundee, Scotland.
   Payne, Katherine; Thompson, Alexander J.; Youn, Ji-Hee, Univ Manchester, Div Populat Hlth Hlth Serv Res \& Primary Care, Manchester, Lancs, England.
   Guthrie, Bruce, Univ Edinburgh, Usher Inst, Edinburgh, Midlothian, Scotland.},
ISSN = {2666-7568},
Keywords-Plus = {MODELS; PROGNOSIS; HEALTH},
Research-Areas = {Geriatrics \& Gerontology},
Web-of-Science-Categories  = {Geriatrics \& Gerontology},
Author-Email = {bruce.guthrie@ed.ac.uk},
Affiliations = {University of Dundee; University of Manchester; University of Edinburgh},
ResearcherID-Numbers = {Payne, Katherine/AAJ-3728-2020
   Guthrie, Bruce/HHM-9696-2022
   },
ORCID-Numbers = {Thompson, Alexander/0000-0003-4930-5107
   Guthrie, Bruce/0000-0003-4191-4880
   Payne, Katherine/0000-0002-3938-4350
   Donnan, Peter/0000-0001-7828-0610},
Funding-Acknowledgement = {National Institute for Health Research (NIHR) Health Services and
   Delivery Research Programme {[}15/12/22]; Wellcome Trust Clinical
   Research Development Fellowship {[}214588/Z/18/Z]; Wellcome Trust
   {[}214588/Z/18/Z] Funding Source: Wellcome Trust},
Funding-Text = {This study was funded by the National Institute for Health Research
   (NIHR) Health Services and Delivery Research Programme (project
   reference 15/12/22). The views expressed are those of the authors and
   not necessarily those of the NIHR or the Department of Health and Social
   Care. The authors had full and sole access to the data, and the funder
   had no role in the conduct of the research or the decision to publish.
   DRM is supported by a Wellcome Trust Clinical Research Development
   Fellowship (Grant 214588/Z/18/Z).},
Cited-References = {Abdel-Qadir H, 2018, CIRC-CARDIOVASC QUAL, V11, DOI 10.1161/CIRCOUTCOMES.118.004580.
   Altman DG, 2009, BMJ-BRIT MED J, V338, DOI 10.1136/bmj.b605.
   Ashburner JM, 2017, J AM GERIATR SOC, V65, P35, DOI 10.1111/jgs.14516.
   Collins GS, 2015, BMJ-BRIT MED J, V350, DOI {[}10.1136/bmj.g7594, 10.1111/1471-0528.13244].
   Collins GS, 2014, BMC MED RES METHODOL, V14, DOI 10.1186/1471-2288-14-40.
   Collins GS, 2012, BRIT MED J, V344, DOI 10.1136/bmj.e4181.
   Cook NR, 2007, CIRCULATION, V115, P928, DOI 10.1161/CIRCULATIONAHA.106.672402.
   Gerds TA, 2013, STAT MED, V32, P2173, DOI 10.1002/sim.5681.
   He JZ, 2020, TRIALS, V21, DOI 10.1186/s13063-020-4139-0.
   Herrett E, 2015, INT J EPIDEMIOL, V44, P827, DOI 10.1093/ije/dyv098.
   Herrett E, 2010, BRIT J CLIN PHARMACO, V69, P4, DOI 10.1111/j.1365-2125.2009.03537.x.
   Hippisley-Cox J, 2017, BMJ-BRIT MED J, V357, DOI 10.1136/bmj.j2099.
   Koller MT, 2012, ANN INTERN MED, V157, P389, DOI 10.7326/0003-4819-157-6-201209180-00002.
   Li Y, 2020, BMJ-BRIT MED J, V371, DOI 10.1136/bmj.m3919.
   Li Y, 2019, SCI REP-UK, V9, DOI 10.1038/s41598-019-47712-5.
   Mehta S, 2020, J EPIDEMIOL COMMUN H, V74, P527, DOI 10.1136/jech-2019-213466.
   Melberg T, 2010, SCAND CARDIOVASC J, V44, P279, DOI 10.3109/14017431003698531.
   {*}NAT I HLTH CAR EX, 2014, 181 NATL I HLTH CAR.
   Nguyen QD, 2020, J AM HEART ASSOC, V9, DOI 10.1161/JAHA.119.016003.
   Putter H, 2007, STAT MED, V26, P2389, DOI 10.1002/sim.2712.
   Pylypchuk R, 2018, LANCET, V391, P1897, DOI {[}10.1016/s0140-6736(18)30664-0, 10.1016/S0140-6736(18)30664-0].
   Read SH, 2018, DIABETES CARE, V41, P2010, DOI 10.2337/dc18-0578.
   Royston P, 2004, STAT MED, V23, P723, DOI 10.1002/sim.1621.
   Royston P, 2013, BMC MED RES METHODOL, V13, DOI 10.1186/1471-2288-13-33.
   Rubin DB, MULTIPLE IMPUTATION, DOI DOI 10.1002/9780470316696.
   Steyerberg EW, 2019, Clinical Prediction Models: A Practical Approach to Development, Validation, and Updating, DOI DOI 10.1007/978-0-387-77244-8.
   Stone NJ, 2014, CIRCULATION, V129, pS1, DOI 10.1161/01.cir.0000437738.63853.7a.
   van Buuren S, 2011, J STAT SOFTW, V45, P1.
   van Staa TP, 2014, PLOS ONE, V9, DOI 10.1371/journal.pone.0106455.
   Wolbers M, 2009, EPIDEMIOLOGY, V20, P555, DOI 10.1097/EDE.0b013e3181a39056.},
Number-of-Cited-References = {30},
Times-Cited = {30},
Usage-Count-Last-180-days = {1},
Usage-Count-Since-2013 = {3},
Journal-ISO = {Lancet Health. Longev.},
Doc-Delivery-Number = {SP5SD},
Web-of-Science-Index = {Science Citation Index Expanded (SCI-EXPANDED)},
Unique-ID = {WOS:000659728300015},
OA = {Green Published, Green Accepted, gold},
DA = {2025-06-21},
}

@article{ WOS:000405504200008,
Author = {Tamimi, I. and Madathil, S. A. and Kezouh, A. and Nicolau, B. and Karp,
   I. and Tamimi, F.},
Title = {Effect of acetylcholinesterase inhibitors on post-surgical complications
   and mortality following a hip fracture: a cohort study},
Journal = {JOURNAL OF MUSCULOSKELETAL \& NEURONAL INTERACTIONS},
Year = {2017},
Volume = {17},
Number = {2},
Pages = {69-77},
Month = {JUN},
Abstract = {There is increasing evidence suggesting that the use of
   acetylcholinesterase inhibitors may have beneficial effects on bone.
   Data on the potential post-surgical effects of these medications on
   orthopedic interventions are very limited. This study was designed to
   determine whether the use of acetylcholinesterase inhibitors is
   associated with a decrease in post-surgical mortality and complications
   in hip fracture patients with Alzheimer's disease. To accomplish this
   objective, a retrospective cohort study was performed using data from
   the Clinical Practice Research Database, UK. The study included 532
   Alzheimer's disease patients of age 65 years and older, who sustained a
   hip fracture between 1998 and 2012. During the follow-up period, 34\% of
   the patients died (n=182), 22\% sustained a second hip fracture (n=118)
   and 5\% (n=29) required reintervention. The users of
   acetylcholinesterase inhibitors had a 56\% reduction in all-cause
   mortality (HR=0.44, 95\% CI 0.30-0.63) and a 41\% reduction in second
   hip fracture incidence during a year of post-surgical follow-up
   (HR=0.59, 95\% CI 0.38-0.94) after adjusting for potential confounders.
   Our results show that acetylcholinesterase inhibitors may have the
   potential to reduce all-cause mortality and the risk of suffering a
   second hip fracture during the first year after surgery.},
Publisher = {JMNI},
Address = {7 SPILIADOU SQ, NAFPLION, 21 100, GREECE},
Type = {Article},
Language = {English},
Affiliation = {Tamimi, F (Corresponding Author), McGill Univ, Fac Dent, 3640 Univ St, Montreal, PQ H3A 2B2, Canada.
   Tamimi, I.; Tamimi, F., McGill Univ, Fac Dent, 3640 Univ St, Montreal, PQ H3A 2B2, Canada.
   Madathil, S. A.; Nicolau, B., McGill Univ, Div Oral Hlth \& Soc Res, Fac Dent, 2001 McGill Coll Ave, Montreal, PQ H3A 1G1, Canada.
   Kezouh, A., Lady Davis Inst, Dept Epidemiol \& Biostat, Ctr Clin Epidemiol, 3755 Cote Ste Catherine Rd, Montreal, PQ H3T 1E2, Canada.
   Karp, I., Western Univ, Dept Epidemiol \& Biostat, Kersge Bldg K214, London, ON N6A 5C1, Canada.},
ISSN = {1108-7161},
Keywords = {Hip Fracture; Acetylcholinesterase Inhibitors; Alzheimer's Disease;
   Mortality; Second Fracture},
Keywords-Plus = {ALZHEIMERS-DISEASE PATIENTS; FEMORAL-NECK FRACTURES; PATIENTS AGED 65;
   VASCULAR DEMENTIA; INTERNAL-FIXATION; BONE; RISK; RECEPTORS; INJURY;
   OLDER},
Research-Areas = {Neurosciences \& Neurology; Physiology},
Web-of-Science-Categories  = {Neurosciences; Physiology},
Author-Email = {Faleh.tamimimarino@mcgill.ca},
Affiliations = {McGill University; McGill University; Lady Davis Institute; Western
   University (University of Western Ontario)},
ORCID-Numbers = {Tamimi, Faleh/0000-0002-4618-8374
   Tamimi Marino, Iskandar/0000-0003-4196-5151},
Funding-Acknowledgement = {Canadian Institute of Health Research},
Funding-Text = {We acknowledge financial support from the Canadian Institute of Health
   Research.},
Cited-References = {Alkondon M, 2000, NEUROPHARMACOLOGY, V39, P2726, DOI 10.1016/S0028-3908(00)00156-8.
   ARSURA EL, 1987, AM J MED SCI, V293, P18, DOI 10.1097/00000441-198701000-00005.
   Bajayo A, 2012, P NATL ACAD SCI USA, V109, P15455, DOI 10.1073/pnas.1206061109.
   Berry SD, 2007, ARCH INTERN MED, V167, P1971, DOI 10.1001/archinte.167.18.1971.
   BONNAIRE F, 1992, UNFALLCHIRURG, V95, P246.
   Bordier P, 2003, EUROPACE, V5, P429, DOI 10.1016/S1099-5129(03)00080-1.
   Chen Y, 1998, J NEUROTRAUM, V15, P231, DOI 10.1089/neu.1998.15.231.
   Clayton BA, 2007, ANESTHESIOLOGY, V106, P1019, DOI 10.1097/01.anes.0000265163.22007.6d.
   Davies NM, 2011, J ALZHEIMERS DIS, V26, P699, DOI 10.3233/JAD-2011-110347.
   Davison JNS, 2001, J BONE JOINT SURG BR, V83B, P206, DOI 10.1302/0301-620X.83B2.11128.
   Eimar H, 2013, J MUSCULOSKEL NEURON, V13, P454.
   Eimar H, 2013, J MUSCULOSKEL NEURON, V13, P124.
   Eimar H, 2016, BONE, V84, P131, DOI 10.1016/j.bone.2015.12.009.
   Farahmand BY, 2005, OSTEOPOROSIS INT, V16, P1583, DOI 10.1007/s00198-005-2024-z.
   Forsén L, 1999, OSTEOPOROSIS INT, V10, P73, DOI 10.1007/s001980050197.
   Herrett EL, 2011, BRIT J GEN PRACT, V61, P438, DOI 10.3399/bjgp11X583092.
   Imfeld P, 2013, J ALZHEIMERS DIS, V35, P565, DOI 10.3233/JAD-121819.
   Johnell O, 2006, OSTEOPOROSIS INT, V17, P1726, DOI 10.1007/s00198-006-0172-4.
   Kim DH, 2011, J AM GERIATR SOC, V59, P1019, DOI 10.1111/j.1532-5415.2011.03450.x.
   Kliemann K, 2012, LIFE SCI, V91, P997, DOI 10.1016/j.lfs.2012.07.024.
   LaVelle DG., 2003, CAMPBELLS OPERATIVE, V10th.
   Lawrenson R, 1999, J PUBLIC HEALTH MED, V21, P299, DOI 10.1093/pubmed/21.3.299.
   LeBlanc ES, 2011, ARCH INTERN MED, V171, P1831, DOI 10.1001/archinternmed.2011.447.
   Lévesque LE, 2010, BRIT MED J, V340, DOI 10.1136/bmj.b5087.
   Liu PS, 2011, EUR J PHARMACOL, V650, P34, DOI 10.1016/j.ejphar.2010.09.031.
   Lönnroos E, 2007, OSTEOPOROSIS INT, V18, P1279, DOI 10.1007/s00198-007-0375-3.
   Maelicke A, 2000, EUR J PHARMACOL, V393, P165, DOI 10.1016/S0014-2999(00)00093-5.
   Massoud F, 2010, CURR NEUROPHARMACOL, V8, P69, DOI 10.2174/157015910790909520.
   MAUTALEN CA, 1993, OSTEOPOROSIS INT, V3, pS102, DOI 10.1007/BF01621878.
   Meier CR, 2000, JAMA-J AM MED ASSOC, V283, P3205, DOI 10.1001/jama.283.24.3205.
   Moura C, 2014, OSTEOPOROSIS INT, V25, P1473, DOI 10.1007/s00198-014-2649-x.
   Muraki S, 2006, J BONE MINER METAB, V24, P100, DOI 10.1007/s00774-005-0654-z.
   National Institute for Health and Clinical Excellence, 2006, FIN APPR DET ALZ DIS.
   Nielsen KA, 2009, BMC HEALTH SERV RES, V9, DOI 10.1186/1472-6963-9-186.
   Panula J, 2011, BMC MUSCULOSKEL DIS, V12, DOI 10.1186/1471-2474-12-105.
   Parker MJ, 2007, CLIN ORTHOP RELAT R, P175, DOI 10.1097/BLO.0b013e3180325a42.
   Paula Fde L, 2015, REV BRAS EPIDEMIOL, V18, P439.
   Roche JJW, 2005, BMJ-BRIT MED J, V331, P1374, DOI 10.1136/bmj.38643.663843.55.
   Rothem DE, 2009, J BONE MINER METAB, V27, P555, DOI 10.1007/s00774-009-0075-5.
   Sato T, 2010, FEBS LETT, V584, P817, DOI 10.1016/j.febslet.2010.01.001.
   Schisterman EF, 2009, EPIDEMIOLOGY, V20, P488, DOI 10.1097/EDE.0b013e3181a819a1.
   Schlienger RG, 2004, JAMA-J AM MED ASSOC, V292, P1326, DOI 10.1001/jama.292.11.1326.
   Shi Y, 2010, CELL METAB, V11, P231, DOI 10.1016/j.cmet.2010.01.005.
   Tamimi I, 2012, J BONE MINER RES, V27, P1518, DOI 10.1002/jbmr.1616.
   Textor J, 2011, EPIDEMIOLOGY, V22, P745, DOI 10.1097/EDE.0b013e318225c2be.
   Tidermark J, 2003, J BONE JOINT SURG BR, V85B, P380, DOI 10.1302/0301-620X.85B3.13609.
   Vestergaard P, 2007, J AM GERIATR SOC, V55, P1720, DOI 10.1111/j.1532-5415.2007.01420.x.
   Wang Q, 2014, INT J CLIN EXP MED, V7, P5578.
   Weller I, 2004, ANN EPIDEMIOL, V14, P319, DOI 10.1016/j.annepidem.2003.08.005.
   Yang YX, 2006, JAMA-J AM MED ASSOC, V296, P2947, DOI 10.1001/jama.296.24.2947.},
Number-of-Cited-References = {50},
Times-Cited = {13},
Usage-Count-Last-180-days = {0},
Usage-Count-Since-2013 = {2},
Journal-ISO = {J. Musculoskelet. Neuronal Interact.},
Doc-Delivery-Number = {FA5SO},
Web-of-Science-Index = {Science Citation Index Expanded (SCI-EXPANDED)},
Unique-ID = {WOS:000405504200008},
DA = {2025-06-21},
}

@article{ WOS:000406840400001,
Author = {Pufulete, Maria and Maishman, Rachel and Dabner, Lucy and Mohiuddin,
   Syed and Hollingworth, William and Rogers, Chris A. and Higgins, Julian
   and Dayer, Mark and Macleod, John and Purdy, Sarah and McDonagh, Theresa
   and Nightingale, Angus and Williams, Rachael and Reeves, Barnaby C.},
Title = {Effectiveness and cost-effectiveness of serum B-type natriuretic peptide
   testing and monitoring in patients with heart failure in primary and
   secondary care: an evidence synthesis, cohort study and
   cost-effectiveness model},
Journal = {HEALTH TECHNOLOGY ASSESSMENT},
Year = {2017},
Volume = {21},
Number = {40},
Pages = {1+},
Month = {AUG},
Abstract = {Background: Heart failure (HF) affects around 500,000 people in the UK.
   HF medications are frequently underprescribed and B-type natriuretic
   peptide (BNP)-guided therapy may help to optimise treatment.
   Objective: To evaluate the clinical effectiveness and cost-effectiveness
   of BNP-guided therapy compared with symptom-guided therapy in HF
   patients.
   Design: Systematic review, cohort study and cost-effectiveness model.
   Setting: A literature review and usual care in the NHS.
   Participants: (a) HF patients in randomised controlled trials (RCTs) of
   BNP-guided therapy; and (b) patients having usual care for HF in the
   NHS.
   Interventions: Systematic review: BNP-guided therapy or symptom-guided
   therapy in primary or secondary care. Cohort study: BNP monitored (>= 6
   months' follow-up and three or more BNP tests and two or more tests per
   year), BNP tested (>= 1 tests but not BNP monitored) or never tested.
   Cost-effectiveness model: BNP-guided therapy in specialist clinics.
   Main outcome measures: Mortality, hospital admission (all cause and HF
   related) and adverse events; and quality-adjusted life-years (QALYs) for
   the cost-effectiveness model.
   Data sources: Systematic review: Individual participant or aggregate
   data from eligible RCTs. Cohort study: The Clinical Practice Research
   Datalink, Hospital Episode Statistics and National Heart Failure Audit
   (NHFA).
   Review methods: A systematic literature search (five databases, trial
   registries, grey literature and reference lists of publications) for
   published and unpublished RCTs.
   Results: Five RCTs contributed individual participant data (IPD) and
   eight RCTs contributed aggregate data (1536 participants were randomised
   to BNP-guided therapy and 1538 participants were randomised to
   symptom-guided therapy). For all-cause mortality, the hazard ratio (HR)
   for BNP-guided therapy was 0.87 {[}95\% confidence interval (CI) 0.73 to
   1.04]. Patients who were aged < 75 years or who had heart failure with a
   reduced ejection fraction (HFrEF) received the most benefit
   {[}interactions (p = 0.03): < 75 years vs. >= 75 years: HR 0.70 (95\% CI
   0.53 to 0.92) vs. 1.07 (95\% CI 0.84 to 1.37); HFrEF vs. heart failure
   with a preserved ejection fraction (HFpEF): HR 0.83 (95\% CI 0.68 to
   1.01) vs. 1.33 (95\% CI 0.83 to 2.11)]. In the cohort study, incident HF
   patients (1 April 2005-31 March 2013) were never tested (n = 13,632),
   BNP tested (n = 3392) or BNP monitored (n = 71). Median survival was 5
   years; all-cause mortality was 141.5 out of 1000 person-years (95\% CI
   138.5 to 144.6 person-years). All-cause mortality and hospital admission
   rate were highest in the BNP-monitored group, and median survival among
   130,433 NHFA patients (1 January 2007-1 March 2013) was 2.2 years. The
   admission rate was 1.1 patients per year (interquartile range 0.5-3.5
   patients). In the cost-effectiveness model, in patients aged < 75 years
   with HFrEF or HFpEF, BNP-guided therapy improves median survival (7.98
   vs. 6.46 years) with a small QALY gain (5.68 vs. 5.02) but higher
   lifetime costs (< 64,777 vs. alpha 58,139). BNP-guided therapy is
   cost-effective at a threshold of alpha 20,000 per QALY.
   Limitations: The limitations of the trial were a lack of IPD for most
   RCTs and heterogeneous interventions; the inability to identify BNP
   monitoring confidently, to determine medication doses or to distinguish
   between HFrEF and HFpEF; the use of a simplified two-state Markov model;
   a focus on health service costs and a paucity of data on HFpEF patients
   aged < 75 years and HFrEF patients aged >= 75 years.
   Conclusions: The efficacy of BNP-guided therapy in specialist HF clinics
   is uncertain. If efficacious, it would be cost-effective for patients
   aged < 75 years with HFrEF. The evidence reviewed may not apply in the
   UK because care is delivered differently.},
Publisher = {NIHR JOURNALS LIBRARY},
Address = {UNIV SOUTHAMPTON, EVALUATION, TRIALS \& STUDIES COORDINATING CENTRE,
   ALPHA HOUSE, ENTERPRISE RD, SOUTHAMPTON, SO16 7NS, ENGLAND},
Type = {Article},
Language = {English},
Affiliation = {Reeves, BC (Corresponding Author), Univ Bristol, Sch Clin Sci, Clin Trials \& Evaluat Unit, Bristol, Avon, England.
   Pufulete, Maria; Maishman, Rachel; Dabner, Lucy; Rogers, Chris A.; Reeves, Barnaby C., Univ Bristol, Sch Clin Sci, Clin Trials \& Evaluat Unit, Bristol, Avon, England.
   Mohiuddin, Syed; Hollingworth, William; Higgins, Julian; Macleod, John; Purdy, Sarah, Univ Bristol, Sch Social \& Community Med, Bristol, Avon, England.
   Dayer, Mark, Taunton \& Somerset NHS Fdn Trust, Dept Cardiol, Taunton, Somerset, England.
   McDonagh, Theresa, Kings Coll London, Kings Coll Hosp, Cardiovasc Div, London, England.
   Nightingale, Angus, Bristol Royal Infirm \& Gen Hosp, Bristol Heart Inst, Dept Cardiol, Bristol, Avon, England.
   Williams, Rachael, Med \& Healthcare Prod Regulatory Agcy, Clin Practice Res Datalink, London, England.},
ISSN = {1366-5278},
EISSN = {2046-4924},
Keywords-Plus = {INDIVIDUAL PARTICIPANT DATA; STANDARD MEDICAL THERAPY; QUALITY-OF-LIFE;
   VENTRICULAR SYSTOLIC DYSFUNCTION; GUIDED THERAPY; ELDERLY-PATIENTS;
   RANDOMIZED-TRIAL; ECHOCARDIOGRAPHIC HEART; MULTIDISCIPLINARY CARE; DATA
   METAANALYSIS},
Research-Areas = {Health Care Sciences \& Services},
Web-of-Science-Categories  = {Health Care Sciences \& Services},
Author-Email = {barney.reeves@bristol.ac.uk},
Affiliations = {University of Bristol; University of Bristol; King's College Hospital
   NHS Foundation Trust; King's College Hospital; University of London;
   King's College London; Bristol Royal Infirmary; University of Bristol;
   The Medicines \& Healthcare Products Regulatory Agency},
ResearcherID-Numbers = {Nightingale, Angus/O-5205-2019
   Dayer, Mark/AAE-4654-2020
   Kolh, Philippe/AAE-7224-2019
   Pufulete, Maria/AFK-9264-2022
   Higgins, Julian PT/H-4008-2011
   Nightingale, Angus/P-9092-2016
   },
ORCID-Numbers = {Maishman, Rachel/0000-0002-5052-5951
   Mohiuddin, Syed/0000-0003-4585-3392
   Pufulete, Maria/0000-0002-1775-1949
   Hollingworth, William/0000-0002-0840-6254
   Dabner, Lucy/0000-0001-7269-1945
   Higgins, Julian PT/0000-0002-8323-2514
   Nightingale, Angus/0000-0001-9435-726X
   Reeves, Barnaby/0000-0002-5101-9487
   Purdy, Sarah/0000-0002-3445-986X},
Funding-Acknowledgement = {NIHR Health Technology Assessment programme; British Heart Foundation;
   NIHR Methodology Research Fellowship},
Funding-Text = {This project was funded by the NIHR Health Technology Assessment
   programme and will be published in full in Health Technology Assessment;
   Vol. 21, No. 40. See the NIHR Journals Library website for further
   project information. The British Heart Foundation paid for Chris A
   Rogers' and Maria Pufulete's time contributing to the study. Syed
   Mohiuddin's time is supported by the NIHR Collaboration for Leadership
   in Applied Health Research and Care West at University Hospitals Bristol
   NHS Foundation Trust. Rachel Maishman contributed to the study when she
   was in receipt of a NIHR Methodology Research Fellowship.},
Cited-References = {Adlbrecht C, 2011, EUR J CLIN INVEST, V41, P315, DOI 10.1111/j.1365-2362.2010.02412.x.
   Ahmed I, 2012, BMJ-BRIT MED J, V344, DOI 10.1136/bmj.d7762.
   Anguita M, 2010, MED CLIN-BARCELONA, V135, P435, DOI 10.1016/j.medcli.2009.11.048.
   {[}Anonymous], NHS REF COSTS 2013 2.
   {[}Anonymous], 2010, EUR HEART J.
   {[}Anonymous], PUSH BOUND IMPR SERV.
   {[}Anonymous], instruments, international classification of.
   {[}Anonymous], RESOURCES.
   {[}Anonymous], NAT HEART FAIL AUD A.
   {[}Anonymous], P ES C 27 31 AUG PAR.
   {[}Anonymous], CHRON HEART FAIL SHA.
   {[}Anonymous], 2011, BMJ, V343, pd5928, DOI {[}DOI 10.1136/BMJ.D5928, 10.1136/bmj.d5928].
   {[}Anonymous], NAT LIF TABL UK 1980.
   Apple FS, 2007, CIRCULATION, V116, pE95, DOI 10.1161/CIRCULATIONAHA.107.185266.
   Barton Pelham, 2004, J Health Serv Res Policy, V9, P110, DOI 10.1258/135581904322987535.
   Benchimol EI, 2015, PLOS MED, V12, DOI 10.1371/journal.pmed.1001885.
   Berger R, 2010, J AM COLL CARDIOL, V55, P645, DOI 10.1016/j.jacc.2009.08.078.
   Berry C, 2012, EUR HEART J, V33, P1750, DOI 10.1093/eurheartj/ehr254.
   Bhardwaj A, 2012, AM HEART J, V164, P793, DOI 10.1016/j.ahj.2012.08.015.
   Brunner-La Rocca HP, 2014, EUR HEART J, V35, P1180.
   Brunner-La Rocca HP, 2015, EUR J HEART FAIL, V17, P159, DOI 10.1002/ejhf.210.
   Burdett S, 2003, INT J TECHNOL ASSESS, V19, P129, DOI 10.1017/S0266462303000126.
   Campbell JD, 2015, MED DECIS MAKING, V35, P596, DOI 10.1177/0272989X14556510.
   Claxton K, 2008, PHARMACOECONOMICS, V26, P781, DOI 10.2165/00019053-200826090-00008.
   Cleland JGF, 2006, EUR HEART J, V27, P2338, DOI 10.1093/eurheartj/ehl250.
   Cohn JN, 2001, NEW ENGL J MED, V345, P1667, DOI 10.1056/NEJMoa010713.
   Cook C, 2014, INT J CARDIOL, V171, P368, DOI 10.1016/j.ijcard.2013.12.028.
   Cowie MR, 2000, HEART, V83, P505, DOI 10.1136/heart.83.5.505.
   Daniels LB, 2007, J AM COLL CARDIOL, V50, P2357, DOI 10.1016/j.jacc.2007.09.021.
   Davies MK, 2001, LANCET, V358, P439, DOI 10.1016/S0140-6736(01)05620-3.
   De Vecchis R, 2014, J CARDIOVASC MED, V15, P122, DOI 10.2459/JCM.0b013e328364bde1.
   Doust JA, 2005, BRIT MED J, V330, P625, DOI 10.1136/bmj.330.7492.625.
   Düngen HD, 2011, EUR J HEART FAIL, V13, P670, DOI 10.1093/eurjhf/hfr020.
   Eurlings LWM, 2010, J AM COLL CARDIOL, V56, P2090, DOI 10.1016/j.jacc.2010.07.030.
   Felker GM, 2014, JACC-HEART FAIL, V2, P457, DOI 10.1016/j.jchf.2014.05.007.
   Felker GM, 2009, AM HEART J, V158, P422, DOI 10.1016/j.ahj.2009.06.018.
   Fenwick E, 2005, BRIT J PSYCHIAT, V187, P106, DOI 10.1192/bjp.187.2.106.
   Fisher DJ, 2015, STATA J, V15, P369, DOI 10.1177/1536867X1501500203.
   Flather MD, 2005, EUR HEART J, V26, P215, DOI 10.1093/eurheartj/ehi118.
   Fuat A, 2003, BMJ-BRIT MED J, V326, P196, DOI 10.1136/bmj.326.7382.196.
   Goehler A, 2011, PHARMACOECONOMICS, V29, P753, DOI 10.2165/11585990-000000000-00000.
   Hancock HC, 2014, BMJ OPEN, V4, DOI 10.1136/bmjopen-2013-003866.
   Higgins JPT, 2001, STAT MED, V20, P2219, DOI 10.1002/sim.918.
   Hobbs FDR, 2007, EUR HEART J, V28, P1128, DOI 10.1093/eurheartj/ehm102.
   Hollingworth W, 2016, INT J CARDIOL, V224, P132, DOI 10.1016/j.ijcard.2016.09.021.
   Ieva F, 2017, STAT METHODS MED RES, V26, P1350, DOI 10.1177/0962280215578777.
   Januzzi JL, 2011, J AM COLL CARDIOL, V58, P1881, DOI 10.1016/j.jacc.2011.03.072.
   Jourdain P, 2007, J AM COLL CARDIOL, V49, P1733, DOI 10.1016/j.jacc.2006.10.081.
   Kang EM, 2015, PHARMACOEPIDEM DR S, V24, P38, DOI 10.1002/pds.3726.
   Karavidas A, 2013, EUR HEART J, V34, P126.
   Karlström P, 2016, BMC CARDIOVASC DISOR, V16, DOI 10.1186/s12872-016-0221-7.
   Karlström P, 2011, EUR J HEART FAIL, V13, P1096, DOI 10.1093/eurjhf/hfr078.
   Khan NF, 2010, BMC FAM PRACT, V11, DOI 10.1186/1471-2296-11-1.
   Koshkina D, 2015, EUR HEART J, V36, P153.
   Kotecha D, 2016, BMJ-BRIT MED J, V353, DOI 10.1136/bmj.i1855.
   Krupicka J, 2010, EUR HEART J, V31, P859.
   Lainchbury JG, 2009, J AM COLL CARDIOL, V55, P53, DOI 10.1016/j.jacc.2009.02.095.
   Laramée P, 2013, HEART, V99, P267, DOI 10.1136/heartjnl-2012-302692.
   Li P, 2013, HEART LUNG CIRC, V22, P852, DOI 10.1016/j.hlc.2013.03.077.
   Macdonald G, 2012, COCHRANE DB SYST REV, DOI 10.1002/14651858.CD001930.pub3.
   Maeder MT, 2013, EUR J HEART FAIL, V15, P1148, DOI 10.1093/eurjhf/hft076.
   Maisel AS, 2002, NEW ENGL J MED, V347, P161, DOI 10.1056/NEJMoa020233.
   Massie BM, 2008, NEW ENGL J MED, V359, P2456, DOI 10.1056/NEJMoa0805450.
   McMurray JJV, 2005, LANCET, V365, P1877, DOI 10.1016/S0140-6736(05)66621-4.
   McMurray JJV, 2012, EUR HEART J, V33, P1787, DOI 10.1093/eurheartj/ehs104.
   Moertl D, 2013, INT J TECHNOL ASSESS, V29, P3, DOI 10.1017/S0266462312000712.
   Moher D, 2010, INT J SURG, V8, P336, DOI {[}10.1016/j.ijsu.2010.02.007, 10.1371/journal.pmed.1000097, 10.1186/2046-4053-4-1, 10.1136/bmj.i4086, 10.1136/bmj.b2700, 10.1136/bmj.b2535, 10.1016/j.ijsu.2010.07.299].
   Morimoto T, 2004, INT J CARDIOL, V96, P177, DOI 10.1016/j.ijcard.2003.05.036.
   National Institute for Health and Care Excellence (NICE), 2013, Guide to the methods of technology appraisal.
   Neubauer S, 2016, HERZ, V41, P614, DOI 10.1007/s00059-016-4401-0.
   Newton-Cheh C, 2009, NAT GENET, V41, P348, DOI 10.1038/ng.328.
   Nichols GA, 2015, AM J CARDIOL, V116, P1088, DOI {[}10.1016/j.amjcard.2015.07.018, 10.5935/2359-4802.20160060].
   Oreopoulos A, 2008, AM HEART J, V156, P13, DOI 10.1016/j.ahj.2008.02.014.
   Parmar MKB, 1998, STAT MED, V17, P2815, DOI 10.1002/(SICI)1097-0258(19981230)17:24<2815::AID-SIM110>3.0.CO;2-8.
   Persson H, 2010, EUR J HEART FAIL, V12, P1300, DOI 10.1093/eurjhf/hfq169.
   Pfisterer M, 2009, JAMA-J AM MED ASSOC, V301, P383, DOI 10.1001/jama.2009.2.
   Pitt B, 1997, LANCET, V349, P747, DOI 10.1016/S0140-6736(97)01187-2.
   Pitt B, 2014, NEW ENGL J MED, V370, P1383, DOI 10.1056/NEJMoa1313731.
   Ponikowski P, 2016, EUR HEART J, V37, P2129, DOI 10.1093/eurheartj/ehw128.
   Porapakkham P, 2010, ARCH INTERN MED, V170, P507, DOI 10.1001/archinternmed.2010.35.
   Pufulete M, 2014, SYST REV-LONDON, V3, DOI 10.1186/2046-4053-3-41.
   Quint JK, 2014, BMJ OPEN, V4, DOI 10.1136/bmjopen-2014-005540.
   Rawlins MD, 2004, BRIT MED J, V329, P224, DOI 10.1136/bmj.329.7459.224.
   Redfield MM, 2002, J AM COLL CARDIOL, V40, P976, DOI 10.1016/S0735-1097(02)02059-4.
   Reed SD, 2013, J CARD FAIL, V19, P611, DOI 10.1016/j.cardfail.2013.07.003.
   Riley RD, 2010, BMJ-BRIT MED J, V340, DOI 10.1136/bmj.c221.
   Rothnie KJ, 2016, PLOS ONE, V11, DOI 10.1371/journal.pone.0151357.
   Sanders-van Wijk S, 2014, CIRC-HEART FAIL, V7, P131, DOI 10.1161/CIRCHEARTFAILURE.113.000527.
   Sanders-van Wijk S, 2013, JACC-HEART FAIL, V1, P64, DOI 10.1016/j.jchf.2012.08.002.
   Savarese G, 2013, PLOS ONE, V8, DOI 10.1371/journal.pone.0058287.
   Schou M, 2013, EUR J HEART FAIL, V15, P818, DOI 10.1093/eurjhf/hft037.
   SCHULZ KF, 1995, JAMA-J AM MED ASSOC, V273, P408, DOI 10.1001/jama.273.5.408.
   Shah MR, 2011, J CARD FAIL, V17, P613, DOI 10.1016/j.cardfail.2011.04.012.
   Sharma Abhinav, 2013, Curr Heart Fail Rep, V10, P373, DOI 10.1007/s11897-013-0152-x.
   Shochat M, 2012, J CARD FAIL, V18, pS58.
   Simmonds MC, 2005, CLIN TRIALS, V2, P209, DOI 10.1191/1740774505cn087oa.
   Sterne JAC, 2004, STATA J, V4, P127, DOI 10.1177/1536867X0400400204.
   SWEDBERG K, 1987, NEW ENGL J MED, V316, P1429.
   Thompson SG, 2005, LANCET, V365, P341, DOI 10.1016/S0140-6736(05)17790-3.
   Townsend N., 2015, Cardiovascular Disease Statistics.
   Troughton RW, 2014, EUR HEART J, V35, P1559, DOI 10.1093/eurheartj/ehu090.
   Troughton RW, 2000, LANCET, V355, P1126, DOI 10.1016/S0140-6736(00)02060-2.
   van Jaarsveld CHM, 2006, EUR J HEART FAIL, V8, P23, DOI 10.1016/j.ejheart.2005.04.012.
   Wang TJ, 2004, CIRCULATION, V109, P594, DOI 10.1161/01.CIR.0000112582.16683.EA.
   Weinstein MC, 2009, VALUE HEALTH, V12, pS5, DOI 10.1111/j.1524-4733.2009.00515.x.
   White M, 2007, J CARD FAIL, V13, P86, DOI 10.1016/j.cardfail.2006.10.013.
   Xin W, 2015, HEART FAIL REV, V20, P69, DOI 10.1007/s10741-014-9437-8.
   YUSUF S, 1991, NEW ENGL J MED, V325, P293, DOI 10.1056/NEJM199108013250501.},
Number-of-Cited-References = {108},
Times-Cited = {18},
Usage-Count-Last-180-days = {0},
Usage-Count-Since-2013 = {10},
Journal-ISO = {Health Technol. Assess.},
Doc-Delivery-Number = {FC4VY},
Web-of-Science-Index = {Science Citation Index Expanded (SCI-EXPANDED)},
Unique-ID = {WOS:000406840400001},
OA = {Green Published, gold},
DA = {2025-06-21},
}

@article{ WOS:001117474400023,
Author = {Alyami, Rami A. and Simpson, Rebecca and Oliver, Phillip and Julious,
   Steven A.},
Title = {Evaluation of the impact of letters to GP practices to promote asthma
   prescription uptake in school-age children during summer (TRAINS study):
   a pragmatic cluster-randomised controlled trial},
Journal = {LANCET},
Year = {2023},
Volume = {402},
Number = {1},
Pages = {22},
Month = {NOV},
Publisher = {ELSEVIER SCIENCE INC},
Address = {STE 800, 230 PARK AVE, NEW YORK, NY 10169 USA},
Type = {Meeting Abstract},
Language = {English},
Affiliation = {Alyami, Rami A.; Simpson, Rebecca; Oliver, Phillip; Julious, Steven A., Univ Sheffield, Sch Med \& Populat Hlth, Sheffield, S Yorkshire, England.
   Alyami, Rami A., Jazan Univ, Fac Appl Med Sci, Resp Therapy Dept, Jazan, Saudi Arabia.
   Oliver, Phillip, Northern Gen Hosp, Samuel Fox House, Acad Unit Primary Med Care, Sheffield, S Yorkshire, England.},
ISSN = {0140-6736},
EISSN = {1474-547X},
Research-Areas = {General \& Internal Medicine},
Web-of-Science-Categories  = {Medicine, General \& Internal},
Author-Email = {rahalyami1@sheffield.ac.uk},
Affiliations = {University of Sheffield; Jazan University; Northern General Hospital},
ResearcherID-Numbers = {Alyami, Rami/HDM-2352-2022},
Funding-Acknowledgement = {Jazan University},
Funding-Text = {Jazan University.},
Number-of-Cited-References = {0},
Times-Cited = {0},
Usage-Count-Last-180-days = {0},
Usage-Count-Since-2013 = {3},
Journal-ISO = {Lancet},
Doc-Delivery-Number = {AH1D9},
Web-of-Science-Index = {Science Citation Index Expanded (SCI-EXPANDED)},
Unique-ID = {WOS:001117474400023},
DA = {2025-06-21},
}

@article{ WOS:000389211700004,
Author = {Dungey, Sheena and Glew, Simon and Heyes, Barbara and Macleod, John and
   Tate, A. Rosemary},
Title = {Exploring practical approaches to maximising data quality in electronic
   healthcare records in the primary care setting and associated benefits.
   Report of panel-led discussion held at SAPC in July 2014},
Journal = {Primary Health Care Research and Development},
Year = {2016},
Volume = {17},
Number = {5},
Pages = {448-452},
Month = {SEP},
Abstract = {Background: Electronic healthcare records provide information about
   patient care over time which not only affords the opportunity to improve
   patient care directly through effective monitoring and identification of
   care requirements but also offers a unique platform for both clinical
   and service-model research essential to the longer-term development of
   the health service. The quality of the recorded data can, however, be
   variable and can compromise the validity of data use both for primary
   and secondary purposes. Objectives: In order to explore the challenges
   and benefits of and approaches to recording high quality primary care
   electronic records, a Clinical Practice Research Datalink (CPRD)
   sponsored workshop was held at the Society of Academic Primary Care
   (SAPC) conference in 2014 with the aim of engaging GPs and other data
   users. Methods: The workshop was held as a structured discussion, led by
   an expert panel and focused around three questions: (1) What are the
   data quality priorities for clinicians and researchers? How do these
   priorities differ or overlap? (2) What challenges might GPs face in
   provision of good data quality both for treating their patients and for
   research? Do these aims conflict? (3) What tools (such as data metrics
   and visualisations or software components) could assist the GP in
   improving data quality and patientmanagement and could this tie in with
   analytical processes occurring at the research stage? Results: The
   discussion highlighted both overlap and differences in the perceived
   data quality priorities and challenges for different user groups. Five
   key areas of focus were agreed upon and recommendations determined for
   moving forward in improving quality. Conclusions: The importance of good
   high quality electronic healthcare records has been set forth along with
   the need for a practical user-considered and collaborative approach to
   its improvement.},
Publisher = {CAMBRIDGE UNIV PRESS},
Address = {EDINBURGH BLDG, SHAFTESBURY RD, CB2 8RU CAMBRIDGE, ENGLAND},
Type = {Article},
Language = {English},
Affiliation = {Dungey, S (Corresponding Author), Ctr MHRA, CPRD, 151 Buckingham Palace Rd, London SW1W 9SZ, England.
   Dungey, Sheena, Ctr MHRA, CPRD, 151 Buckingham Palace Rd, London SW1W 9SZ, England.
   Dungey, Sheena; Tate, A. Rosemary, Univ Sussex, Dept Informat, Brighton, E Sussex, England.
   Glew, Simon, Brighton \& Sussex Med Sch, Mayfield House, Brighton, E Sussex, England.
   Heyes, Barbara, Univ Nottingham, PRIMIS, Nottingham, England.
   Macleod, John, Univ Bristol, MRC Ctr Causal Anal Translat Epidemiol, Bristol, Avon, England.},
DOI = {10.1017/S1463423615000596},
ISSN = {1463-4236},
EISSN = {1477-1128},
Keywords = {data quality; electronic healthcare records; primary care},
Research-Areas = {General \& Internal Medicine},
Web-of-Science-Categories  = {Primary Health Care},
Author-Email = {sjbdungey@gmail.com},
Affiliations = {University of Sussex; University of Brighton; University of Sussex;
   University of Nottingham; University of Bristol},
ResearcherID-Numbers = {Tate, Anne/AAK-4512-2020
   },
ORCID-Numbers = {Tate, Anne/0000-0003-4503-6640},
Cited-References = {Tate A. R., 2014, APPL NUMERICAL MATH, V21, P292.},
Number-of-Cited-References = {1},
Times-Cited = {4},
Usage-Count-Last-180-days = {0},
Usage-Count-Since-2013 = {4},
Journal-ISO = {Prim. Health Care Res. Dev.},
Doc-Delivery-Number = {ED9RZ},
Web-of-Science-Index = {Science Citation Index Expanded (SCI-EXPANDED)},
Unique-ID = {WOS:000389211700004},
OA = {Bronze},
DA = {2025-06-21},
}

@article{ WOS:000089625500008,
Author = {Hubbard, R and Venn, A and Britton, J},
Title = {Exposure to antidepressants and the risk of cryptogenic fibrosing
   alveolitis: a case-control study},
Journal = {EUROPEAN RESPIRATORY JOURNAL},
Year = {2000},
Volume = {16},
Number = {3},
Pages = {409-413},
Month = {SEP},
Abstract = {The explanations for the emergence of cryptogenic fibrosing alveolitis
   as a new clinical entity during the second half of the 20th century are
   unclear. The authors have previously reported evidence of an increased
   risk of cryptogenic fibrosing alveolitis in relation to the use of
   antidepressant drugs.
   The authors have now tested this hypothesis a priori in an analysis of
   computerized general practice records for 890 cases of cryptogenic
   fibrosing alveolitis and 5,884 matched controls drawn from the UK
   General Practice Research Database.
   Exposure to antidepressants at the time of diagnosis was increased in
   cases compared to controls (odds ratio (OR) 1.52, 95\% confidence
   interval (95\% CI) 1.24-1.86), and this increase remained if the
   analysis was restricted to exposures 4 yrs prior to diagnosis (OR 1.50,
   95\% CI 0.98-2.30). However this increased prescribing was not specific
   to any particular class of antidepressant or individual drug, and there
   was no evidence of a dose-response relationship between exposure to
   amitriptyline (the most commonly prescribed antidepressant) and disease.
   The presented data do not allow any firm conclusion to be made as to
   whether there is a causal relationship between antidepressant exposure
   and cryptogenic fibrosing alveolitis, but it seems unlikely that
   exposure to tricyclic antidepressants shortly before diagnosis is a
   strong risk factor for cryptogenic fibrosing alveolitis.},
Publisher = {MUNKSGAARD INT PUBL LTD},
Address = {35 NORRE SOGADE, PO BOX 2148, DK-1016 COPENHAGEN, DENMARK},
Type = {Article},
Language = {English},
Affiliation = {Hubbard, R (Corresponding Author), City Hosp, Div Resp Med, Clin Sci Bldg,Hucknall Rd, Nottingham NG5 1PB, England.
   Univ Nottingham, Div Resp Med, Nottingham NG7 2RD, England.},
DOI = {10.1034/j.1399-3003.2000.016003409.x},
ISSN = {0903-1936},
Keywords = {antidepressants; cryptogenic fibrosing alveolitis; epidemiology},
Keywords-Plus = {IDIOPATHIC PULMONARY FIBROSIS; OCCUPATIONAL EXPOSURE; MORTALITY;
   DOTHIEPIN; ETIOLOGY; LUNG; DUST},
Research-Areas = {Respiratory System},
Web-of-Science-Categories  = {Respiratory System},
Affiliations = {University of Nottingham},
ResearcherID-Numbers = {Britton, John/G-9705-2011},
Cited-References = {Baumgartner KB, 1997, AM J RESP CRIT CARE, V155, P242, DOI 10.1164/ajrccm.155.1.9001319.
   COULTAS DB, 1994, AM J RESP CRIT CARE, V150, P967, DOI 10.1164/ajrccm.150.4.7921471.
   Hubbard R, 1998, AM J RESP CRIT CARE, V157, P743, DOI 10.1164/ajrccm.157.3.9701093.
   Hubbard R, 2000, AM J RESP CRIT CARE, V161, P5, DOI 10.1164/ajrccm.161.1.9906062.
   Hubbard R, 1996, THORAX, V51, P711, DOI 10.1136/thx.51.7.711.
   Hubbard R, 1996, LANCET, V347, P284, DOI 10.1016/S0140-6736(96)90465-1.
   IWAI K, 1994, AM J RESP CRIT CARE, V150, P670, DOI 10.1164/ajrccm.150.3.8087336.
   Jick H, 1997, LANCET, V349, P525, DOI 10.1016/S0140-6736(97)80084-0.
   JOHNSTON I, 1990, BMJ-BRIT MED J, V301, P1017, DOI 10.1136/bmj.301.6759.1017.
   MCEWAN SR, 1986, LANCET, V1, P970.
   PANUSKA JR, 1987, J ALLERGY CLIN IMMUN, V80, P18, DOI 10.1016/S0091-6749(87)80185-9.
   ROSENOW EC, 1992, CHEST, V102, P239, DOI 10.1378/chest.102.1.239.
   SCOTT J, 1990, BMJ-BRIT MED J, V301, P1015, DOI 10.1136/bmj.301.6759.1015.
   Suhara T, 1998, LANCET, V351, P332, DOI 10.1016/S0140-6736(97)07336-4.
   TURNERWARWICK M, 1980, THORAX, V35, P171, DOI 10.1136/thx.35.3.171.
   VEALE D, 1985, BRIT MED J, V290, P606.
   Walley T, 1997, LANCET, V350, P1097, DOI 10.1016/S0140-6736(97)04248-7.
   1990, EGRET REFERENCE MANU.},
Number-of-Cited-References = {18},
Times-Cited = {9},
Usage-Count-Last-180-days = {0},
Usage-Count-Since-2013 = {1},
Journal-ISO = {Eur. Resp. J.},
Doc-Delivery-Number = {359RH},
Web-of-Science-Index = {Science Citation Index Expanded (SCI-EXPANDED)},
Unique-ID = {WOS:000089625500008},
DA = {2025-06-21},
}

@article{ WOS:A1996VJ44100069,
Author = {Lockwood, MJ},
Title = {General practice research database provides detailed anonymised data},
Journal = {BRITISH MEDICAL JOURNAL},
Year = {1996},
Volume = {313},
Number = {7059},
Pages = {757},
Month = {SEP 21},
Publisher = {BRITISH MED JOURNAL PUBL GROUP},
Address = {BRITISH MED ASSOC HOUSE, TAVISTOCK SQUARE, LONDON, ENGLAND WC1H 9JR},
Type = {Letter},
Language = {English},
Affiliation = {Lockwood, MJ (Corresponding Author), ADELAIDE MED CTR,ANDOVER SP10 1HA,HANTS,ENGLAND.},
ISSN = {0959-8138},
Research-Areas = {General \& Internal Medicine},
Web-of-Science-Categories  = {Medicine, General \& Internal},
Cited-References = {HOLLOWELL J, 1996, MEASURING MORBIDITY.
   JICK H, 1991, BRIT MED J, V302, P766, DOI 10.1136/bmj.302.6779.766.
   Jick H., 1992, PHARMACOEPIDEM DR S, V1, P347, DOI DOI 10.1002/PDS.2630010607.
   Pearson N, 1996, BMJ-BRIT MED J, V312, P1517, DOI 10.1136/bmj.312.7045.1517.
   Van Staa TP., 1994, PHARMACOEPIDEM DR S, V3, P15.},
Number-of-Cited-References = {5},
Times-Cited = {1},
Usage-Count-Last-180-days = {0},
Usage-Count-Since-2013 = {0},
Journal-ISO = {Br. Med. J.},
Doc-Delivery-Number = {VJ441},
Web-of-Science-Index = {Science Citation Index Expanded (SCI-EXPANDED)},
Unique-ID = {WOS:A1996VJ44100069},
DA = {2025-06-21},
}

@article{ WOS:001196715900001,
Author = {Ferguson, Lyn and Molenberghs, Geert and Verbeke, Geert and Rahimi,
   Kazem and Rao, Shishir and Mcinnes, Iain B. and McMurray, V, John J. and
   Sattar, Naveed and Conrad, Nathalie},
Title = {Gout and incidence of 12 cardiovascular diseases: a case-control study
   including 152 663 individuals with gout and 709 981 matched controls},
Journal = {LANCET RHEUMATOLOGY},
Year = {2024},
Volume = {6},
Number = {3},
Pages = {e156-e167},
Month = {MAR},
Abstract = {Background Gout, a common crystal arthropathy, is associated with
   increased risk of cardiovascular disease. We aimed to identify how this
   risk varies by individual cardiovascular disease across a broad spectrum
   of conditions.
   Methods In this matched case-control study, we used linked primary and
   secondary electronic health records from the UK Clinical Practice
   Research Datalink to assemble a cohort of individuals with a first-time
   diagnosis of gout between Jan 1, 2000 and Dec 31, 2017, who were aged 80
   years or younger at diagnosis, and free of cardiovascular diseases up to
   12 months after diagnosis. The control cohort comprised up to five
   control individuals per patient with gout, matched on age, sex,
   socioeconomic status, geographical region, and calendar time, randomly
   selected among individuals free of gout at any time before and during
   the study period. The cohorts were followed up until June 30, 2019. We
   investigated the incidence of 12 cardiovascular diseases and used Cox
   proportional hazards models to examine differences in people with and
   without gout, overall and by subgroups of sex, age, socioeconomic
   status, and year of study inclusion. We further adjusted models for
   known cardiovascular risk factors (blood pressure, BMI, smoking status,
   cholesterol, type 2 diabetes, chronic kidney disease, and history of
   hypertension).
   Findings We identified 152 663 individuals with gout (mean age 56 center
   dot 2 years {[}SD 13 center dot 3]; 120 324 {[}78 center dot 8\%] men
   and 32 339 {[}21 center dot 2\%] women) and 709 981 matched controls
   (mean age 56 center dot 5 years {[}13 center dot 2]; 561 002 {[}79
   center dot 0\%] men and 148 979 {[}21 center dot 0\%] women). Of these
   individuals, 31 479 (20 center dot 6\%) with gout and 106 520 (15 center
   dot 0\%) without gout developed cardiovascular disease during a median
   follow-up of 6 center dot 5 years (IQR 3 center dot 1-10 center dot 5).
   Patients with gout had higher risk of cardiovascular diseases than
   matched controls (hazard ratio {[}HR] 1 center dot 58 {[}95\% CI 1
   center dot 52-1 center dot 63]). Excess risk of cardiovascular disease
   in gout was greater in women than men (women: HR 1 center dot 88 {[}1
   center dot 75-2 center dot 02]; men: HR 1 center dot 49 {[}1 center dot
   43-1 center dot 56]), and, among all age groups, was highest in younger
   individuals (HR in people aged <45 years: 2 center dot 22 {[}1 center
   dot 92-2 center dot 57]). Excess risk was observed across all 12
   cardiovascular diseases investigated. Patients with gout had higher BMI
   than matched controls (mean difference 2 center dot 90 kg/m(2) {[}95\%
   CI 2 center dot 87-2 center dot 93]) and higher prevalence of chronic
   kidney disease, dyslipidaemia, history of hypertension, obesity, and
   type 2 diabetes. Adjusting for known cardiovascular risk factors
   attenuated but did not eliminate the excess risk of cardiovascular
   disease related to gout (adjusted HR 1 center dot 31 {[}1 center dot
   27-1 center dot 36]).
   Interpretation Patients with gout had an excess risk of developing a
   broad range of cardiovascular diseases that extend beyond
   atherosclerotic diseases and include heart failure, arrhythmias, valve
   disease, and thromboembolic diseases. Excess risk was highest in women
   and younger individuals. These findings suggest that strategies to
   reduce cardiovascular risk in patients with gout need to evolve and be
   implemented in clinical practice. Copyright Copyright (c) 2024 Elsevier
   Ltd. All rights reserved.},
Publisher = {ELSEVIER},
Address = {RADARWEG 29, 1043 NX AMSTERDAM, NETHERLANDS},
Type = {Article},
Language = {English},
Affiliation = {Conrad, N (Corresponding Author), Dept Cardiovasc Sci, KU Leuven, B-3000 Leuven, Belgium.
   Ferguson, Lyn; McMurray, John J., V; Sattar, Naveed; Conrad, Nathalie, Univ Glasgow, Sch Cardiovasc \& Metab Hlth, Glasgow, Scotland.
   Molenberghs, Geert; Verbeke, Geert, Hasselt Univ, Interuniv Inst Biostat \& Stat Bioinformat, Leuven, Belgium.
   Molenberghs, Geert; Verbeke, Geert, Katholieke Univ Leuven, Leuven, Belgium.
   Rahimi, Kazem; Rao, Shishir; Conrad, Nathalie, Univ Oxford, Nuffield Dept Womens \& Reprod Hlth, Deep Med, Oxford, England.
   Mcinnes, Iain B., Univ Glasgow, Coll Med Vet \& Life Sci, Glasgow, Scotland.
   Conrad, Nathalie, Dept Cardiovasc Sci, KU Leuven, B-3000 Leuven, Belgium.},
ISSN = {2665-9913},
Keywords-Plus = {MYOCARDIAL-INFARCTION; EUROPEAN-SOCIETY; DIURETIC USE; FOLLOW-UP; RISK;
   HYPERTENSION; IMPACT; EPIDEMIOLOGY; ASSOCIATION; VALIDATION},
Research-Areas = {Rheumatology},
Web-of-Science-Categories  = {Rheumatology},
Author-Email = {nathalie.conrad@kuleuven.be},
Affiliations = {University of Glasgow; Hasselt University; KU Leuven; University of
   Oxford; University of Glasgow; KU Leuven},
ResearcherID-Numbers = {Sattar, Naveed/AFN-0504-2022
   McInnes, Iain/ACS-0958-2022
   Rahimi, Kazem/AAA-4250-2022
   Molenberghs, Geert/E-9314-2019
   McMurray, John/B-2467-2013
   Conrad, Nathalie/ACZ-2107-2022
   Rahimi, Kazem/Q-1279-2015
   Verbeke, Geert/I-5587-2015},
ORCID-Numbers = {Ferguson, Lyn/0000-0002-6136-8349
   Molenberghs, Geert/0000-0002-6453-5448
   Conrad, Nathalie/0000-0001-5027-5481
   Rahimi, Kazem/0000-0002-4807-4610
   Verbeke, Geert/0000-0001-8430-7576},
Funding-Acknowledgement = {Sanofi; Boehringer Ingelheim; Roche Diagnostics; AbbVie; Amgen; Sanofi
   Regeneron; NHS Greater Glasgow and Clyde Health Board; University of
   Glasgow; AstraZeneca; KBP Biosciences; Abbott; Canadian Medical and
   Surgical Knowledge, Emcure Pharmaceuticals; Intas Pharmaceuticals; Sun
   Pharmaceuticals; Translational Medicine Academy; Alynylam
   Pharmaceuticals; Bayer; River 2 Renal Corp; Horizon Europe AI4HF
   consortium {[}R79992/CN001]; Novo Nordisk Oxford Big Data Partnership;
   British Heart Foundation {[}PG/18/65/33872, FS/19/36/34346]; National
   Institute for Health Research Oxford Biomedical Research Centre; UK
   Research and Innovation Global Challenges Research Fund {[}ES/P011055/1]},
Funding-Text = {Research Foundation Flanders.r Diagnostics, and Sanofi; and grant
   support paid to his institution from AstraZeneca, Boehringer Ingelheim,
   Novartis, and Roche Diagnostics. IBM declares personal consulting fees
   and grant support paid to his institution from AbbVie, Amgen,
   AstraZeneca, Bristol Myers Squibb, Causeway Therapeutics, Cabaletta,
   Compugen, Eli Lilly, Evelo, Gilead, Janssen, Moonlake, Novartis, Pfizer,
   Sanofi Regeneron, and UCB Pharma; leadership roles with Versus
   Arthritis, NHS Greater Glasgow and Clyde Health Board, and the
   University of Glasgow; and stock options from Evelo, Compugen, and
   Cabaletta. JJVM has received funding to his institution from Amgen,
   AstraZeneca, Bayer, Cardurion, Cytokinetics, GlaxoSmithKline, KBP
   Biosciences, and Novartis for his participation in steering committees
   for trials and meetings and other activities related to these trials;
   personal honoraria for his participation on a data safety monitoring
   board or advisory board from George Clinical; personal lecture fees from
   Abbott, Alkem Metabolics, AstraZeneca, Blue Ocean Scientific Solutions,
   Boehringer Ingelheim, Canadian Medical and Surgical Knowledge, Emcure
   Pharmaceuticals, Eris Lifesciences, European Academy of Continuing
   Medical Education, Hikma Pharmaceuticals, Imagica Health, Intas
   Pharmaceuticals, JB Chemicals \& Pharmaceuticals, Lupin Pharmaceuticals,
   Medscape, ProAdWise Communications, Radcliffe Cardiology, Sun
   Pharmaceuticals, The Corpus, the Translation Research Group, and the
   Translational Medicine Academy; personal consulting fees from Alynylam
   Pharmaceuticals, Bayer, Bristol Myers Squibb, Ionis Pharmaceuticals,
   Novartis, Regeneron Pharmaceuticals, River 2 Renal Corp, and Global
   Clinical Trial Partners. KR declares grant funding paid to his
   institution from the Horizon Europe AI4HF consortium (grant number
   R79992/CN001) , Novo Nordisk Oxford Big Data Partnership, the British
   Heart Foundation (grant numbers PG/18/65/33872 and FS/19/36/34346) , the
   National Institute for Health Research Oxford Biomedical Research
   Centre, the UK Research and Innovation Global Challenges Research Fund
   (grant number ES/P011055/1) ; consulting fees paid to his institution
   from Medtronic Coronary and Renal Denervation Operating Unit; and
   personal honoraria from Medscape, BMJ Heart, PLoS Medicine, AstraZeneca,
   and WebMD. All other authors declare no competing interests. The views
   expressed are those of the authors and not necessarily those of the
   funder. Data sharing Access to CPRD data is conditional to a license
   agreement and protocol approval that is overseen by CPRD's Research Data
   Governance Process. A guide to access is provided on the CPRD website
   (https://cprd.com /dataaccess) . Acknowledgments We would like to thank
   Hilary Shepherd, Sonia Coton, and Eleanor L Axson from the CPRD for
   their support and expertise in preparing the dataset underlying these
   analyses.},
Cited-References = {ABBOTT RD, 1988, J CLIN EPIDEMIOL, V41, P237, DOI 10.1016/0895-4356(88)90127-8.
   {[}Anonymous], 2015, The English Index of Multiple Deprivation.
   Benchimol EI, 2015, PLOS MED, V12, DOI 10.1371/journal.pmed.1001885.
   Bhole V, 2010, ARTHRITIS RHEUM-US, V62, P1069, DOI 10.1002/art.27338.
   Bruderer S, 2014, ARTHRITIS RHEUMATOL, V66, P185, DOI 10.1002/art.38203.
   Choi HK, 2005, ARCH INTERN MED, V165, P742, DOI 10.1001/archinte.165.7.742.
   Choi HK, 2004, LANCET, V363, P1277, DOI 10.1016/S0140-6736(04)16000-5.
   Choi HK, 2022, NAT REV RHEUMATOL, V18, P97, DOI 10.1038/s41584-021-00725-9.
   Choi HK, 2012, BRIT MED J, V344, DOI 10.1136/bmj.d8190.
   Cipolletta E, 2023, ARTHRITIS RHEUMATOL, V75, P1638, DOI 10.1002/art.42480.
   Cipolletta E, 2022, JAMA-J AM MED ASSOC, V328, P440, DOI 10.1001/jama.2022.11390.
   Clarson LE, 2015, EUR J PREV CARDIOL, V22, P335, DOI 10.1177/2047487313514895.
   Clarson LE, 2015, ANN RHEUM DIS, V74, P642, DOI 10.1136/annrheumdis-2014-205252.
   Conrad N, 2022, LANCET, V400, P733, DOI 10.1016/S0140-6736(22)01349-6.
   De Vera MA, 2010, ANN RHEUM DIS, V69, P1162, DOI 10.1136/ard.2009.122770.
   DeMarco MAM, 2012, ARTHRITIS RHEUM-US, V64, P121, DOI 10.1002/art.33315.
   Ding MZ, 2023, J AM HEART ASSOC, V12, DOI 10.1161/JAHA.122.027089.
   Ferguson LD, 2021, MED CLIN N AM, V105, P247, DOI 10.1016/j.mcna.2020.09.010.
   Gill D, 2021, HYPERTENSION, V77, P383, DOI 10.1161/HYPERTENSIONAHA.120.16547.
   Guo YT, 2012, J AM COLL CARDIOL, V60, P2263, DOI 10.1016/j.jacc.2012.04.063.
   Herrett E, 2015, INT J EPIDEMIOL, V44, P827, DOI 10.1093/ije/dyv098.
   Herrett E, 2010, BRIT J CLIN PHARMACO, V69, P4, DOI 10.1111/j.1365-2125.2009.03537.x.
   Hippisley-Cox J, 2017, BMJ-BRIT MED J, V357, DOI 10.1136/bmj.j2099.
   Hui M, 2017, RHEUMATOLOGY, V56, P1056, DOI 10.1093/rheumatology/kex150.
   Kaptoge S, 2023, LANCET DIABETES ENDO, V11, P731, DOI 10.1016/S2213-8587(23)00223-1.
   Khanna PP, 2012, HEALTH QUAL LIFE OUT, V10, DOI 10.1186/1477-7525-10-117.
   Khosla UM, 2005, KIDNEY INT, V67, P1739, DOI 10.1111/j.1523-1755.2005.00273.x.
   Kim SC, 2016, ANN RHEUM DIS, V75, P1473, DOI 10.1136/annrheumdis-2015-208161.
   Kirkwood BR., 2010, Essential medical statistics.
   Krishnan E, 2006, ARTHRITIS RHEUM-US, V54, P2688, DOI 10.1002/art.22014.
   Kuo CF, 2016, RHEUMATOLOGY, V55, P721, DOI 10.1093/rheumatology/kev418.
   Kuo CF, 2013, RHEUMATOLOGY, V52, P111, DOI 10.1093/rheumatology/kes169.
   Larsson SC, 2020, EUR HEART J, V41, P221, DOI 10.1093/eurheartj/ehz388.
   Mackenzie IS, 2022, LANCET, V400, P1195, DOI 10.1016/S0140-6736(22)01657-9.
   Mancia G, 2023, J HYPERTENS, V41, P1874, DOI 10.1097/HJH.0000000000003480.
   Medicines and Healthcare products Regulatory Agency, 2023, What coding systems are used in CPRD data?.
   Mikuls TR, 2022, NEW ENGL J MED, V387, P1877, DOI 10.1056/NEJMcp2203385.
   Packer M, 2020, J AM HEART ASSOC, V9, DOI 10.1161/JAHA.119.015343.
   Sattar N, 2024, CARDIOVASC RES, V119, pe167, DOI 10.1093/cvr/cvac186.
   Sattar N, 2019, CIRCULATION, V139, P2228, DOI 10.1161/CIRCULATIONAHA.118.037885.
   Singh JA, 2020, SEMIN ARTHRITIS RHEU, V50, pS11, DOI 10.1016/j.semarthrit.2020.04.008.
   Singh JA, 2017, BMC CARDIOVASC DISOR, V17, DOI 10.1186/s12872-017-0513-6.
   Sultan AA, 2019, CAN MED ASSOC J, V191, pE597, DOI 10.1503/cmaj.180717.
   Timmis A, 2022, EUR HEART J-QUAL CAR, V8, P377, DOI 10.1093/ehjqcco/qcac014.
   Varga Z, 2017, CUREUS J MED SCIENCE, V9, DOI 10.7759/cureus.1144.
   Voskoboinik A, 2020, NEW ENGL J MED, V382, P20, DOI 10.1056/NEJMoa1817591.
   White IR, 2011, STAT MED, V30, P377, DOI 10.1002/sim.4067.
   Wolf A, 2019, INT J EPIDEMIOL, V48, P1740, DOI 10.1093/ije/dyz034.},
Number-of-Cited-References = {48},
Times-Cited = {22},
Usage-Count-Last-180-days = {14},
Usage-Count-Since-2013 = {33},
Journal-ISO = {Lancet Rheumatol.},
Doc-Delivery-Number = {MW6P9},
Web-of-Science-Index = {Science Citation Index Expanded (SCI-EXPANDED)},
Unique-ID = {WOS:001196715900001},
OA = {Green Submitted},
DA = {2025-06-21},
}

@article{ WOS:000286779700011,
Author = {Lamotte, M. and Maugars, Y. and Le Lay, K. and Taieb, C.},
Title = {Health economic evaluation of outpatient management of fibromyalgia
   patients and the costs avoided by diagnosing fibromyalgia in France},
Journal = {CLINICAL AND EXPERIMENTAL RHEUMATOLOGY},
Year = {2010},
Volume = {28},
Number = {6, 63},
Pages = {S64-S70},
Month = {NOV-DEC},
Abstract = {Objective. To assess whether the decrease in medical resource use and
   cost after diagnosing fibromyalgia, observed in a large primary care
   population in the United Kingdom can be extrapolated to France.
   Methods. A questionnaire was created based on medical resource use by
   2,260 patients diagnosed with fibromyalgia between 01/01/1998 and
   31/03/2003 in the General Practice Research Database in the UK. Sixty
   French experts (general practitioners, rheumatologists) assessed whether
   the data from that database are in line with their clinical practice
   and, if not, were asked to provide data reflecting their own experience.
   The evaluation period went from 4 years before to 4 years after
   diagnosis using 1-year cross-sections. Evaluated resources were drug
   use, diagnostics tests, general practitioners and specialist visits, and
   also paramedical or alternative treatments. Data regarding inpatient
   care and productivity loss were not collected. Medical resource use if
   no diagnosis had been established was estimated, so the impact of
   diagnosis could be evaluated.
   Results. Whereas costs gradually increase before diagnosis, stagnation
   in costs occurs in the year after diagnosis, followed by a moderate
   decrease afterwards. The same trend was observed whether the panel
   consisted of general practitioners or rheumatologists. The savings made
   as a result of fibromyalgia diagnosis add up to 126 euros per patient
   per year for the health care payer. General practitioner visits,
   diagnostic tests and drug use represent respectively 57\%, 23\% and 12\%
   of the savings.
   Conclusion. Also in France, early diagnosis of fibromyalgia leads to a
   decrease in resource use and health care costs.},
Publisher = {CLINICAL \& EXPER RHEUMATOLOGY},
Address = {VIA SANTA MARIA 31, 56126 PISA, ITALY},
Type = {Article},
Language = {English},
Affiliation = {Lamotte, M (Corresponding Author), IMS Hlth HEOR, Medialaan 32, B-1800 Vilvoorde, Belgium.
   Maugars, Y., Ctr Hosp Univ Nantes, Dept Rheumatol, Hotel Dieu, F-44035 Nantes, France.
   Taieb, C., Pierre Fabre, Dept Publ Hlth, Boulogne, France.},
ISSN = {0392-856X},
EISSN = {1593-098X},
Keywords = {Fibromyalgia; economic; outpatient; management; cost},
Keywords-Plus = {LOW-BACK-PAIN; CARE COSTS; CHRONIC-FATIGUE; SCHIZOPHRENIA; CONSEQUENCES;
   EPIDEMIOLOGY; DISABILITY; ILLNESS; IMPACT; SPAIN},
Research-Areas = {Rheumatology},
Web-of-Science-Categories  = {Rheumatology},
Author-Email = {mlamotte@be.imshealth.com},
Affiliations = {Nantes Universite; CHU de Nantes},
ResearcherID-Numbers = {Maugars, Yves/C-4026-2015},
Cited-References = {Al-Allaf AW, 2007, JCR-J CLIN RHEUMATOL, V13, P199, DOI 10.1097/RHU.0b013e31812e6b0c.
   Allison Paul., 2005, FIXED EFFECTS REGRES, DOI DOI 10.1198/TECH.2006.S370.
   Annemans L, 2008, ARTHRITIS RHEUM-US, V58, P895, DOI 10.1002/art.23265.
   Assefi NP, 2003, J RHEUMATOL, V30, P804.
   Berger A, 2007, INT J CLIN PRACT, V61, P1498, DOI 10.1111/j.1742-1241.2007.01480.x.
   Boonen A, 2005, ANN RHEUM DIS, V64, P396, DOI 10.1136/ard.2003.019711.
   Branco JC, 2010, SEMIN ARTHRITIS RHEU, V39, P448, DOI 10.1016/j.semarthrit.2008.12.003.
   DEGIROLAMO G, 1991, CLIN J PAIN, V7, pS1.
   Ehrlich GE, 2003, J RHEUMATOL, V30, P1666.
   Evans Christopher J, 2006, Expert Rev Pharmacoecon Outcomes Res, V6, P303, DOI 10.1586/14737167.6.3.303.
   Hadler NM, 1997, POSTGRAD MED, V102, P161, DOI 10.3810/pgm.1997.08.284.
   Hadler NM, 2003, J RHEUMATOL, V30, P1668.
   HADLER NM, 1993, OCCUPATIONAL MUSCULO, P160.
   Hughes G, 2006, ARTHRITIS RHEUM-US, V54, P177, DOI 10.1002/art.21545.
   Mas AJ, 2008, CLIN EXP RHEUMATOL, V26, P519.
   Miller LS, 2004, SCHIZOPHRENIA BULL, V30, P983, DOI 10.1093/oxfordjournals.schbul.a007147.
   Noller Vera, 2003, J Negat Results Biomed, V2, P4, DOI 10.1186/1477-5751-2-4.
   Ocana-Riola R, 2004, Aten Primaria, V34, P15, DOI 10.1157/13062833.
   Penrod JR, 2004, J RHEUMATOL, V31, P1391.
   Pereira A, 2004, TRANSFUSION, V44, P739, DOI 10.1111/j.1537-2995.2004.03363.x.
   Rivera J, 2009, CLIN EXP RHEUMATOL, V27, pS39.
   Robinson RL, 2004, J RHEUMATOL, V31, P1621.
   Robinson RL, 2003, J RHEUMATOL, V30, P1318.
   Someya T, 2004, PSYCHIAT CLIN NEUROS, V58, P573, DOI 10.1111/j.1440-1819.2004.01302.x.
   Twine C, 2006, BREAST, V15, P667, DOI 10.1016/j.breast.2006.03.006.
   {*}VID, 2007, INF REF PROD SANT.
   White K P, 2001, Curr Pain Headache Rep, V5, P320, DOI 10.1007/s11916-001-0021-2.
   White KP, 1999, J RHEUMATOL, V26, P885.
   White LA, 2008, J OCCUP ENVIRON MED, V50, P13, DOI 10.1097/JOM.0b013e31815cff4b.
   Wolfe F, 1997, ARTHRITIS RHEUM, V40, P1560, DOI 10.1002/art.1780400904.},
Number-of-Cited-References = {30},
Times-Cited = {12},
Usage-Count-Last-180-days = {0},
Usage-Count-Since-2013 = {3},
Journal-ISO = {Clin. Exp. Rheumatol.},
Doc-Delivery-Number = {714AR},
Web-of-Science-Index = {Science Citation Index Expanded (SCI-EXPANDED)},
Unique-ID = {WOS:000286779700011},
DA = {2025-06-21},
}

@article{ WOS:000717077400013,
Author = {Katsoulis, Michail and Lai, Alvina G. and Diaz-Ordaz, Karla and Gomes,
   Manuel and Pasea, Laura and Banerjee, Amitava and Denaxas, Spiros and
   Tsilidis, Kostas and Lagiou, Pagona and Misirli, Gesthimani and
   Bhaskaran, Krishnan and Wannamethee, Goya and Dobson, Richard and
   Batterham, Rachel L. and Kipourou, Dimitra-Kielo and Lumbers, R. Thomas
   and Wen, Lan and Wareham, Nick and Langenberg, Claudia and Hemingway,
   Harry},
Title = {Identifying adults at high-risk for change in weight and BMI in England:
   a longitudinal, large-scale, population-based cohort study using
   electronic health records},
Journal = {LANCET DIABETES \& ENDOCRINOLOGY},
Year = {2021},
Volume = {9},
Number = {10},
Pages = {681-694},
Month = {OCT},
Abstract = {Background Targeted obesity prevention policies would benefit from the
   identification of population groups with the highest risk of weight
   gain. The relative importance of adult age, sex, ethnicity, geographical
   region, and degree of social deprivation on weight gain is not known. We
   aimed to identify high-risk groups for changes in weight and BMI using
   electronic health records (EHR).
   Methods In this longitudinal, population-based cohort study we used
   linked EHR data from 400 primary care practices (via the Clinical
   Practice Research Datalink) in England, accessed via the CALIBER
   programme. Eligible participants were aged 18-74 years, were registered
   at a general practice clinic, and had BMI and weight measurements
   recorded between Jan 1, 1998, and June 30, 2016, during the period when
   they had eligible linked data with at least 1 year of follow-up time. We
   calculated longitudinal changes in BMI over 1, 5, and 10 years, and
   investigated the absolute risk and odds ratios (ORs) of transitioning
   between BMI categories (underweight, normal weight, overweight, obesity
   class 1 and 2, and severe obesity {[}class 3]), as defined by WHO. The
   associations of demographic factors with BMI transitions were estimated
   by use of logistic regression analysis, adjusting for baseline BMI,
   family history of cardiovascular disease, use of diuretics, and
   prevalent chronic conditions.
   Findings We included 2 092 260 eligible individuals with more than 9
   million BMI measurements in our study. Young adult age was the strongest
   risk factor for weight gain at 1, 5, and 10 years of follow-up. Compared
   with the oldest age group (65-74 years), adults in the youngest age
   group (18-24 years) had the highest OR (4.22 {[}95\% CI 3.86-4.62]) and
   greatest absolute risk (37\% vs 24\%) of transitioning from normal
   weight to overweight or obesity at 10 years. Likewise, adults in the
   youngest age group with overweight or obesity at baseline were also at
   highest risk to transition to a higher BMI category; OR 4.60 (4.06-5.22)
   and absolute risk (42\% vs 18\%) of transitioning from overweight to
   class 1 and 2 obesity, and OR 5.87 (5.23-6.59) and absolute risk (22\%
   vs 5\%) of transitioning from class 1 and 2 obesity to class 3 obesity.
   Other demographic factors were consistently less strongly associated
   with these transitions; for example, the OR of transitioning from normal
   weight to overweight or obesity in people living in the most socially
   deprived versus least deprived areas was 1.23 (1.18-1.27), for men
   versus women was 1.12 (1.08-1.16), and for Black individuals versus
   White individuals was 1.13 (1.04-1.24). We provide an open access online
   risk calculator, and present high-resolution obesity risk charts over a
   1-year, 5-year, and 10-year follow-up period.
   Interpretation A radical shift in policy is required to focus on
   individuals at the highest risk of weight gain (ie, young adults aged
   18-24 years) for individual-level and population-level prevention of
   obesity and its long-term consequences for health and health care.
   Copyright (C) 2021 The Author(s). Published by Elsevier Ltd.},
Publisher = {ELSEVIER SCIENCE INC},
Address = {STE 800, 230 PARK AVE, NEW YORK, NY 10169 USA},
Type = {Article},
Language = {English},
Affiliation = {Katsoulis, M (Corresponding Author), UCL, Inst Hlth Informat, London NW1 2DA, England.
   Katsoulis, Michail; Lai, Alvina G.; Pasea, Laura; Banerjee, Amitava; Denaxas, Spiros; Dobson, Richard; Lumbers, R. Thomas; Hemingway, Harry, UCL, Inst Hlth Informat, London NW1 2DA, England.
   Katsoulis, Michail; Lai, Alvina G.; Denaxas, Spiros; Dobson, Richard; Lumbers, R. Thomas; Hemingway, Harry, UCL, Hlth Data Res UK, London, England.
   Gomes, Manuel, UCL, Dept Appl Hlth Res, London, England.
   Wannamethee, Goya, UCL, Dept Primary Care \& Populat Hlth, London, England.
   Batterham, Rachel L., UCL, Ctr Obes Res, London, England.
   Diaz-Ordaz, Karla, London Sch Hyg \& Trop Med, Dept Med Stat, London, England.
   Bhaskaran, Krishnan; Kipourou, Dimitra-Kielo, London Sch Hyg \& Trop Med, Dept Noncommunicable Dis Epidemiol, London, England.
   Banerjee, Amitava, Univ Coll London Hosp NHS Trust, London, England.
   Banerjee, Amitava, Royal London Hosp, Barts Hlth NHS Trust, London, England.
   Denaxas, Spiros, Alan Turing Inst, London, England.
   Denaxas, Spiros; Batterham, Rachel L.; Hemingway, Harry, UCL, Natl Inst Hlth Res, Hosp Biomed Res Ctr, London, England.
   Tsilidis, Kostas, Imperial Coll London, Dept Epidemiol \& Biostat, Sch Publ Hlth, London, England.
   Tsilidis, Kostas, Univ Ioannina, Dept Hyg \& Epidemiol, Sch Med, Ioannina, Greece.
   Lagiou, Pagona; Wen, Lan, Natl \& Kapodistrian Univ Athens, Sch Med, Dept Hyg Epidemiol \& Med Stat, Athens, Greece.
   Lagiou, Pagona, Harvard TH Chan Sch Publ Hlth, Dept Epidemiol, Boston, MA USA.
   Misirli, Gesthimani, Hellen Hlth Fdn, Athens, Greece.
   Dobson, Richard, Kings Coll London, Inst Psychiat Psychol \& Neurosci, Dept Biostat \& Hlth Informat, London, England.
   Batterham, Rachel L., Univ Coll London Hosp, Bariatr Ctr Weight Management \& Metab Surg, London, England.
   Wareham, Nick; Langenberg, Claudia, Univ Cambridge, MRC Epidemiol Unit, Sch Clin Med, Cambridge, England.
   Langenberg, Claudia, Charite Univ Med Berlin, Berlin Inst Hlth, Computat Med, Berlin, Germany.},
DOI = {10.1016/S2213-8587(21)00207-2},
ISSN = {2213-8587},
EISSN = {2213-8595},
Keywords-Plus = {OBESITY; GAIN},
Research-Areas = {Endocrinology \& Metabolism},
Web-of-Science-Categories  = {Endocrinology \& Metabolism},
Author-Email = {m.katsoulis@ucl.ac.uk},
Affiliations = {University of London; University College London; University of London;
   University College London; University of London; University College
   London; University of London; University College London; University of
   London; University College London; University of London; London School
   of Hygiene \& Tropical Medicine; University of London; London School of
   Hygiene \& Tropical Medicine; University of London; University College
   London; University College London Hospitals NHS Foundation Trust; Barts
   Health NHS Trust; Royal London Hospital; Alan Turing Institute;
   University of London; University College London; Imperial College
   London; University of Ioannina; National \& Kapodistrian University of
   Athens; Athens Medical School; Harvard University; Harvard T.H. Chan
   School of Public Health; University of London; King's College London;
   University of London; University College London; University College
   London Hospitals NHS Foundation Trust; University of Cambridge; Berlin
   Institute of Health; Free University of Berlin; Humboldt University of
   Berlin; Charite Universitatsmedizin Berlin},
ResearcherID-Numbers = {Lumbers, Tom/JRX-2205-2023
   Langenberg, Claudia/ABG-9067-2021
   Bhaskaran, Krishnan/HSF-7747-2023
   Lai, Alvina/T-6851-2019
   Katsoulis, M/AFS-8320-2022
   Hemingway, Harry/C-1219-2009
   dobson, richard/C-9269-2011
   Banerjee, Amitava/D-4381-2014},
ORCID-Numbers = {Tsilidis, Konstantinos/0000-0002-8452-8472
   Bhaskaran, Krishnan/0000-0001-5364-8757
   Wareham, Nicholas/0000-0003-1422-2993
   Lai, Alvina/0000-0001-8960-8095
   Hemingway, Harry/0000-0003-2279-0624
   Denaxas, Spiros/0000-0001-9612-7791
   dobson, richard/0000-0003-4224-9245
   Batterham, Rachel/0000-0002-5477-8585
   Gomes, Manuel/0000-0002-1428-1232
   Katsoulis, Michail/0000-0002-1756-9530
   Langenberg, Claudia/0000-0002-5017-7344
   DiazOrdaz, Karla/0000-0003-3155-1561
   Banerjee, Amitava/0000-0001-8741-3411},
Funding-Acknowledgement = {British Heart Foundation {[}FS/18/5/33319]; UK Wellcome Trust
   Institutional Strategic Support Fund-London School of Hygiene \&
   Tropical Medicine Fellowship {[}204928/Z/16/Z]; Alan Turing Fellowship;
   Wellcome Trust {[}204841/Z/16/Z]; National Institute for Health Research
   (NIHR) University College London Hospitals Biomedical Research Centre
   {[}BRC714/HI/RW/101440]; NIHR Great Ormond Street Hospital Biomedical
   Research Centre {[}19RX02]; Health Data Research UK Better Care Catalyst
   award; Health Data Research UK (LOND1) - UK Medical Research Council;
   Engineering and Physical Sciences Research Council; Economic and Social
   Research Council; Department of Health and Social Care (England); Chief
   Scientist Office of the Scottish Government Health and Social Care
   Directorates; Health and Social Care Research and Development Division
   (Welsh Government); Public Health Agency (Northern Ireland); British
   Heart Foundation; Wellcome Trust; BigData@Heart consortium - Innovative
   Medicines Initiative-2 Joint Undertaking from the EU {[}116074];
   European Society of Cardiology; NIHR University College London Hospitals
   Biomedical Research Centre; European Federation of Pharmaceutical
   Industries and Associations; MRC {[}MR/S003754/1] Funding Source: UKRI},
Funding-Text = {MK is funded by the British Heart Foundation (FS/18/5/33319). KD-O is
   supported by the UK Wellcome Trust Institutional Strategic Support
   Fund-London School of Hygiene \& Tropical Medicine Fellowship
   (204928/Z/16/Z). SD is supported by an Alan Turing Fellowship. AGL is
   supported by funding from the Wellcome Trust (204841/Z/16/Z), National
   Institute for Health Research (NIHR) University College London Hospitals
   Biomedical Research Centre (BRC714/HI/RW/101440), NIHR Great Ormond
   Street Hospital Biomedical Research Centre (19RX02), and the Health Data
   Research UK Better Care Catalyst award. HH is an NIHR senior
   investigator, whose work is supported by (1) Health Data Research UK
   (LOND1), which is funded by the UK Medical Research Council, the
   Engineering and Physical Sciences Research Council, the Economic and
   Social Research Council, the Department of Health and Social Care
   (England), the Chief Scientist Office of the Scottish Government Health
   and Social Care Directorates, the Health and Social Care Research and
   Development Division (Welsh Government), the Public Health Agency
   (Northern Ireland), the British Heart Foundation, and the Wellcome
   Trust; (2) the BigData@Heart consortium, funded by the Innovative
   Medicines Initiative-2 Joint Undertaking (116074), which receives
   support from the EU's Horizon 2020 research and innovation programme and
   the European Federation of Pharmaceutical Industries and Associations,
   and involves a collaboration between 20 academic and industry partners
   and the European Society of Cardiology; and (3) the NIHR University
   College London Hospitals Biomedical Research Centre. We thank Bianca
   DeStavola for her comments on the manuscript, and especially for her
   suggestions on how to deal with missing values. This study is based, in
   part, on data from the Clinical Practice Research Datalink obtained
   under license from the UK Medicines and Healthcare products Regulatory
   Agency. The data are provided by patients and collected by the NHS as
   part of their care and support. The interpretation of data and
   conclusions contained in this study are those of the authors.},
Cited-References = {{[}Anonymous], 2016, LANCET, V387, P96, DOI 10.1016/S0140-6736(16)00014-3.
   {[}Anonymous], 2011, LANCET, V378, P741, DOI 10.1016/S0140-6736(11)61356-1.
   Arvidsson D, 2019, J INTERN MED, V286, P137, DOI 10.1111/joim.12908.
   Averett SL, 2008, ECON HUM BIOL, V6, P330, DOI 10.1016/j.ehb.2008.07.003.
   Bhaskaran K, 2013, BMJ OPEN, V3, DOI 10.1136/bmjopen-2013-003389.
   Breland JY, 2017, J GEN INTERN MED, V32, pS11, DOI 10.1007/s11606-016-3962-1.
   Caman OK, 2013, BMC PUBLIC HEALTH, V13, DOI 10.1186/1471-2458-13-893.
   Denaxas S, 2019, J AM MED INFORM ASSN, V26, P1545, DOI 10.1093/jamia/ocz105.
   Douglas IJ, 2015, PLOS MED, V12, DOI 10.1371/journal.pmed.1001925.
   Dutton GR, 2016, OBESITY, V24, P1962, DOI 10.1002/oby.21573.
   Fildes A, 2015, AM J PUBLIC HEALTH, V105, pE54, DOI 10.2105/AJPH.2015.302773.
   Fryar Cheryl D, 2018, Natl Health Stat Report, P1.
   Hayba N, 2018, OBES REV, V19, P333, DOI 10.1111/obr.12641.
   Katsoulis M, 2021, PUBLIC HEALTH, V191, P41, DOI 10.1016/j.puhe.2020.12.003.
   Katsoulis M, 2021, EPIDEMIOLOGY, V32, P744, DOI 10.1097/EDE.0000000000001393.
   Leacy FP, 2017, AM J EPIDEMIOL, V185, P304, DOI 10.1093/aje/kww107.
   Liu N, 2020, MED CARE, V58, P265, DOI 10.1097/MLR.0000000000001277.
   Lyn R, 2019, CURR OBES REP, V8, P504, DOI 10.1007/s13679-019-00358-w.
   National Institute of Health and Care Excellence, 2016, OB AD PREV LIF WEIGH.
   NHS Digital, 2017, Health Survey for England 2016: Adult prescribed medicines-tables.
   Oesterle S., 2013, Improving the Health, Safety, and Well-being of Young Adults: Workshop Summary, P147.
   Peter RS, 2014, AM J HUM BIOL, V26, P690, DOI 10.1002/ajhb.22582.
   Reynolds E, 1950, AM J PHYS ANTHROP-NE, V8, P518, DOI 10.1002/ajpa.1330080429.
   Roberto CA, 2015, LANCET, V385, P2400, DOI 10.1016/S0140-6736(14)61744-X.
   Simmonds M, 2016, OBES REV, V17, P95, DOI 10.1111/obr.12334.
   Tirosh A, 2011, NEW ENGL J MED, V364, P1315, DOI 10.1056/NEJMoa1006992.
   Vadeboncoeur Claudia, 2015, BMC Obes, V2, P22, DOI 10.1186/s40608-015-0051-7.
   Ward ZJ, 2019, NEW ENGL J MED, V381, P2440, DOI 10.1056/NEJMsa1909301.},
Number-of-Cited-References = {28},
Times-Cited = {55},
Usage-Count-Last-180-days = {1},
Usage-Count-Since-2013 = {4},
Journal-ISO = {Lancet Diabetes Endocrinol.},
Doc-Delivery-Number = {WV2OJ},
Web-of-Science-Index = {Science Citation Index Expanded (SCI-EXPANDED); Social Science Citation Index (SSCI)},
Unique-ID = {WOS:000717077400013},
DA = {2025-06-21},
}

@article{ WOS:000353581000002,
Author = {Martinez, Carlos and Wallenhorst, Christopher and McFerran, Don and
   Hall, Deborah A.},
Title = {Incidence Rates of Clinically Significant Tinnitus: 10-Year Trend From a
   Cohort Study in England},
Journal = {EAR AND HEARING},
Year = {2015},
Volume = {36},
Number = {3},
Pages = {E69-E75},
Month = {MAY-JUN},
Abstract = {Objective: To investigate the incidence of tinnitus that burdens the
   health service in England.
   Design: This was an observational study of 4.7 million residents of
   England under 85 years of age who were at risk for developing clinically
   significant tinnitus (sigT). SigT was defined by a discharge from
   hospital with a primary diagnosis of tinnitus, or a primary care
   recording of tinnitus with subsequent related medical follow-up within
   28 days. The database used was the Clinical Practice Research Datalink
   and individual records were linked to additional data from the Hospital
   Episode Statistics. The observational period was from January 1, 2002 to
   December 31, 2011. Age-, gender-, and calendar year-specific incidence
   rates for and cumulative incidences of sigT were estimated and a
   projection of new cases of sigT between 2012 and 2021 was performed.
   Results: There were 14,303 incident cases of sigT identified among 26.5
   million person-years of observation. The incidence rate was 5.4 new
   cases of sigT per 10,000 person-years (95\% confidence interval: 5.3 to
   5.5). The incidence rate did not depend on gender but increased with
   age, peaking at 11.4 per 10,000 in the age group 60 to 69 years. The
   annual incidence rate of sigT increased from 4.5 per 10,000 person-years
   in 2002 to 6.6 per 10,000 person-years in 2011. The 10-year cumulative
   incidence of sigT was 58.4 cases (95\% confidence interval: 57.4 to
   59.4) per 10,000 residents. Nearly 324,000 new cases of sigT are
   expected to occur in England between 2012 and 2021.
   Conclusions: Tinnitus presents a burden to the health care system that
   has been rising in recent years. Population-based studies provide
   crucial underpinning evidence; highlighting the need for further
   research to address issues around effective diagnosis and clinical
   management of this heterogeneous condition.},
Publisher = {LIPPINCOTT WILLIAMS \& WILKINS},
Address = {TWO COMMERCE SQ, 2001 MARKET ST, PHILADELPHIA, PA 19103 USA},
Type = {Article},
Language = {English},
Affiliation = {Martinez, C (Corresponding Author), Inst Epidemiol Stat \& Informat GmbH, Dinkelfeld 32, D-60388 Frankfurt, Germany.
   Martinez, Carlos; Wallenhorst, Christopher, Inst Epidemiol Stat \& Informat GmbH, D-60388 Frankfurt, Germany.
   McFerran, Don, Colchester Hosp Univ NHS Fdn Trust, Colchester, Essex, England.
   Hall, Deborah A., Univ Nottingham, Natl Inst Hlth Res NIHR Nottingham Hearing Biomed, Nottingham NG7 2RD, England.
   Hall, Deborah A., Univ Nottingham, Sch Med, Div Clin Neurosci, Otol \& Hearing Grp, Nottingham, England.},
ISSN = {0196-0202},
EISSN = {1538-4667},
Keywords = {Clinically significant tinnitus; Incidence rates; Time trend},
Keywords-Plus = {BLUE MOUNTAINS; OLDER-ADULTS; PREVALENCE; HEARING; POPULATION},
Research-Areas = {Audiology \& Speech-Language Pathology; Otorhinolaryngology},
Web-of-Science-Categories  = {Audiology \& Speech-Language Pathology; Otorhinolaryngology},
Author-Email = {carlos.martinez@pharmaepi.com},
Affiliations = {University of Nottingham; University of Nottingham},
ORCID-Numbers = {McFerran, Don/0000-0002-4395-3405
   Martinez, Carlos/0000-0001-6498-6428
   Wallenhorst, Christopher/0000-0001-7944-7347
   Hall, Deborah/0000-0002-3804-1452},
Funding-Acknowledgement = {Merz Pharmaceuticals GmbH; NIHR},
Funding-Text = {This work was in part supported by contract awarded to C.M. and D.H. by
   Merz Pharmaceuticals GmbH. D.H. is supported by the NIHR.},
Cited-References = {{[}Anonymous], MID 1971 MID 2010 PO.
   {[}Anonymous], 1988, HLTH DEPRIVATION INE.
   DAVIS AC, 1989, INT J EPIDEMIOL, V18, P911, DOI 10.1093/ije/18.4.911.
   Davis Adrian, 2012, Int J Otolaryngol, V2012, P290291, DOI 10.1155/2012/290291.
   Dawes P, 2014, EAR HEARING, V35, pE44, DOI 10.1097/AUD.0000000000000010.
   Department of Health, 2009, PROV SERV AD TINN GO.
   El-Shunnar SK, 2011, J EVAL CLIN PRACT, V17, P684, DOI 10.1111/j.1365-2753.2011.01696.x.
   Fabijanska A., 1999, 6 INT TINNITUS SEM C, P569.
   Fackrell K, 2012, BMC MED INFORM DECIS, V12, DOI 10.1186/1472-6947-12-70.
   Gopinath B, 2010, EAR HEARING, V31, P407, DOI 10.1097/AUD.0b013e3181cdb2a2.
   Ham C., 2012, TRANSFORMING  DELIVE.
   Hoare DJ, 2011, EVAL HEALTH PROF, V34, P413, DOI 10.1177/0163278710390355.
   Hoffman H.J., 2004, Tinnitus: Theory and management, P16.
   Hoffman HJ, 2010, EAR HEARING, V31, P725, DOI 10.1097/AUD.0b013e3181e9770e.
   McCormack A, 2014, J PSYCHOSOM RES, V76, P56, DOI 10.1016/j.jpsychores.2013.08.018.
   National Health Service, 2014, COST MISS APP.
   Nondahl David M, 2002, J Am Acad Audiol, V13, P323.
   Nondahl DM, 2012, EAR HEARING, V33, P640, DOI 10.1097/AUD.0b013e31825069e8.
   Nondahl DM, 2010, INT J AUDIOL, V49, P580, DOI 10.3109/14992021003753508.
   Nondahl DM, 2004, INT J AUDIOL, V43, P60, DOI 10.1080/14992020400050009.
   Office for National Statistics, 2011, SUBN POP PROJ ENGL.
   Personal Social Services Research Unit, 2013, UNIT COSTS HLTH SOC.
   Realpe A., 2010, What is co-production?.
   Savastano M, 2007, EUR J PEDIATR, V166, P797, DOI 10.1007/s00431-006-0320-z.
   Shargorodsky J, 2010, AM J MED, V123, P711, DOI 10.1016/j.amjmed.2010.02.015.
   Shetye A, 2010, ARCH DIS CHILD, V95, P645, DOI 10.1136/adc.2009.168252.
   Sindhusake D, 2003, INT J AUDIOL, V42, P289, DOI 10.3109/14992020309078348.
   Sindhusake Doungkamol, 2004, J Am Acad Audiol, V15, P269.
   United Kingdom Clinical Practice Research Datalink, 2014, OBS DAT.},
Number-of-Cited-References = {29},
Times-Cited = {83},
Usage-Count-Last-180-days = {0},
Usage-Count-Since-2013 = {21},
Journal-ISO = {Ear Hear.},
Doc-Delivery-Number = {CG8SC},
Web-of-Science-Index = {Science Citation Index Expanded (SCI-EXPANDED)},
Unique-ID = {WOS:000353581000002},
OA = {Green Published},
DA = {2025-06-21},
}

@article{ WOS:000223818800006,
Author = {Jick, H and Kaye, JA and Black, C},
Title = {Incidence and prevalence of drug-treated attention deficit disorder
   among boys in the UK},
Journal = {BRITISH JOURNAL OF GENERAL PRACTICE},
Year = {2004},
Volume = {54},
Number = {502},
Pages = {345-347},
Month = {MAY},
Abstract = {Background: Drug treatment for attention deficit disorder (ADD) was rare
   in the United Kingdom (UK) until in the mid-1990s. This contrasts with
   North America, where such treatment has been used to treat ADD for many
   decades. Since no quantitative data on the incidence and prevalence of
   drug-treated ADD are available in the UK, we used the general practice
   research database (GPRD) to obtain such information.
   Aims: To provide estimates of incidence and prevalence of treated ADD in
   the UK for the years 1996-2001.
   Design of study: Follow-up study of boys aged 5-14 years.
   Setting, Data from UK general practices.
   Methods: From the GPRD, we identified all boys aged 5-14 years who were
   prescribed methylphenidate for ADD. Based on the population in that age
   and sex category, we estimated incidence rates and the prevalence for
   treated ADD for the years 1996-2001.
   Results: The incidence of first-time diagnosis of treated ADD increased
   among boys from the age of 5 years to reach a peak in boys aged 9-10
   years, after which the incidence rate decreased. No material change in
   incidence was noted during the years 1996-2001. The prevalence of
   treated ADD was estimated to be 5.3 per 1000 boys in 1999.
   Conclusion: Drug treatment for ADD for boys treated for this disorder in
   the UK is substantially lower than the proportion of boys treated in
   North America.},
Publisher = {ROYAL COLL GENERAL PRACTITIONERS},
Address = {14 PRINCES GATE, HYDE PARK, LONDON SW7 1PU, ENGLAND},
Type = {Article},
Language = {English},
Affiliation = {Jick, H (Corresponding Author), Boston Univ, Sch Med, Boston Collaborat Drug Surveillance Program, 11 Muzzey St, Lexington, MA 02173 USA.
   Boston Univ, Sch Med, Boston Collaborat Drug Surveillance Program, Lexington, MA 02173 USA.
   Boston Univ, Sch Publ Hlth, Lexington, MA USA.
   Univ Aberdeen, Dept Publ Hlth, Aberdeen, Scotland.},
ISSN = {0960-1643},
Keywords = {attention deficit disorder; attention deficit and disruptive behaviour
   disorders; incidence; management; prevalence},
Keywords-Plus = {PRACTICE RESEARCH DATABASE; HYPERACTIVITY DISORDER; CHILDREN; AUTISM;
   MEASLES; MUMPS},
Research-Areas = {General \& Internal Medicine},
Web-of-Science-Categories  = {Primary Health Care; Medicine, General \& Internal},
Author-Email = {Hjick@bu.edu},
Affiliations = {Boston University; Boston University; University of Aberdeen},
ResearcherID-Numbers = {Black, Corri/A-7924-2012
   },
ORCID-Numbers = {Jick, Hershel/0000-0003-4270-5992},
Cited-References = {COSGROVE PVF, 1997, PRIMARY CARE PSYCHIA, V3, P101.
   Cox ER, 2003, PEDIATRICS, V111, P237, DOI 10.1542/peds.111.2.237.
   Elia J, 1999, NEW ENGL J MED, V340, P780, DOI 10.1056/NEJM199903113401007.
   Goldman LS, 1998, JAMA-J AM MED ASSOC, V279, P1100, DOI 10.1001/jama.279.14.1100.
   Green Michelle., 1999, Diagnosis of Attention-Deficit/Hyperactivity Disorder, V3.
   Guevara JP, 2001, BMJ-BRIT MED J, V323, P1232, DOI 10.1136/bmj.323.7323.1232.
   Kaye JA, 2000, BRIT J CANCER, V83, P1556, DOI 10.1054/bjoc.2000.1493.
   Kaye JA, 2001, BRIT MED J, V322, P460, DOI 10.1136/bmj.322.7284.460.
   Madsen KM, 2002, NEW ENGL J MED, V347, P1477, DOI 10.1056/NEJMoa021134.
   Mayor S, 1996, BRIT MED J, V313, P770.
   Meier CR, 2000, EUR J CLIN MICROBIOL, V19, P834, DOI 10.1007/s100960000376.
   Thapar AK, 2003, BRIT J GEN PRACT, V53, P225.
   Turnbull S, 1996, BRIT J PSYCHIAT, V169, P705, DOI 10.1192/bjp.169.6.705.
   Yeargin-Allsopp M, 2003, JAMA-J AM MED ASSOC, V289, P49, DOI 10.1001/jama.289.1.49.},
Number-of-Cited-References = {14},
Times-Cited = {28},
Usage-Count-Last-180-days = {0},
Usage-Count-Since-2013 = {6},
Journal-ISO = {Br. J. Gen. Pract.},
Doc-Delivery-Number = {853HV},
Web-of-Science-Index = {Science Citation Index Expanded (SCI-EXPANDED)},
Unique-ID = {WOS:000223818800006},
DA = {2025-06-21},
}

@article{ WOS:000182869200004,
Author = {Soriano, JB and Kiri, VA and Maier, WC and Strachan, D},
Title = {Increasing prevalence of asthma in UK primary care during the 1990s},
Journal = {INTERNATIONAL JOURNAL OF TUBERCULOSIS AND LUNG DISEASE},
Year = {2003},
Volume = {7},
Number = {5},
Pages = {415-421},
Month = {MAY},
Abstract = {OBJECTIVE: To estimate recent prevalence trends of physician-diagnosed
   asthma in primary care in the UK, and to test the hypothesis that the
   asthma epidemic in the UK peaked in the mid-1990s and is currently
   declining.
   METHODS: A retrospective cohort of asthma patients was obtained from the
   General Practice Research Database (GPRD). From January 1990 to February
   1999, asthmatics were followed up to death, censoring or mention of
   chronic obstructive pulmonary disease (COPD) in their clinical record.
   Prevalence rates of ever and managed asthma were obtained by sex, age
   and calendar year.
   RESULTS AND CONCLUSION: From 1990 to 1998, annual prevalence rates of
   managed physician-diagnosed asthma in women rose from 3.01\% (95\%Cl
   2.99-3.03) to 5.14\% (95\%Cl 5.10-5.18), and in men from 3.44\% (95\%CI
   3.41-3.46) to 5.06\% (95\%CI 5.02-5.10) (P for trend <0.01 in both). In
   1998, prevalence rates of managed asthma in children aged 5-14 affected
   7.86\% (95\%Cl 7.71-8.00) of girls and 10.30\% (95\%Cl 10.15-10.47) of
   boys. Increasing prevalence rates in adult asthma (maximum 4.11\% in
   1998, 95\%CI 4.03-4.19) and elderly asthma (maximum 3.37\% in 1998,
   95\%Cl 3.29-3.46) were observed as well in 1998. The study shows that
   the burden of asthma in UK primary care during the 1990s was still
   increasing.},
Publisher = {INT UNION AGAINST TUBERCULOSIS LUNG DISEASE (I U A T L D)},
Address = {68 BOULEVARD SAINT-MICHEL,, 75006 PARIS, FRANCE},
Type = {Article},
Language = {English},
Affiliation = {GlaxoSmithKline R\&D, Greenford Rd, Greenford UB6 0HE, Middx, England.
   GlaxoSmithKline R\&D, Greenford UB6 0HE, Middx, England.
   London Sch Hyg \& Trop Med, Hlth Promot Res Unit, London WC1, England.
   St George Hosp, Sch Med, Dept Publ Hlth Sci, London, England.},
ISSN = {1027-3719},
EISSN = {1815-7920},
Keywords = {asthma; epidemiology; GPRD; prevalence; UK},
Keywords-Plus = {PRACTICE RESEARCH DATABASE; DECLINING INCIDENCE; TRENDS; EPIDEMIOLOGY;
   SEVERITY; EPISODES; ADULTS; WOMEN; MEN},
Research-Areas = {Infectious Diseases; Respiratory System},
Web-of-Science-Categories  = {Infectious Diseases; Respiratory System},
Author-Email = {joan.b.soriano@gsk.com},
Affiliations = {GlaxoSmithKline; Glaxosmithkline United Kingdom; University of London;
   London School of Hygiene \& Tropical Medicine; City St Georges,
   University of London},
ResearcherID-Numbers = {Soriano, Joan B/O-1215-2017},
ORCID-Numbers = {Maier, William Christian/0009-0000-5609-1894
   Soriano, Joan B/0000-0001-9740-2994},
Cited-References = {Alderson M., 1987, Population Trends, V49, P18.
   ANDERSON HR, 1994, BRIT MED J, V308, P1600, DOI 10.1136/bmj.308.6944.1600.
   {[}Anonymous], 1998, The World Health Report.
   Asher MI, 1998, EUR RESPIR J, V12, P315.
   Beasley R, 2000, J ALLERGY CLIN IMMUN, V105, pS466, DOI 10.1016/S0091-6749(00)90044-7.
   Bernsen R, 2001, THORAX, V56, P245.
   Boss LP, 2001, J ASTHMA, V38, P83, DOI 10.1081/JAS-100000025.
   DEYO RA, 1992, J CLIN EPIDEMIOL, V45, P613, DOI 10.1016/0895-4356(92)90133-8.
   Fleming DM, 2000, THORAX, V55, P657, DOI 10.1136/thorax.55.8.657.
   Hansell A, 1999, THORAX, V54, P413, DOI 10.1136/thx.54.5.413.
   Hansen EF, 2000, THORAX, V55, P833, DOI 10.1136/thorax.55.10.833.
   hosmer Dw, 2001, Applied survival analysis: regression modeling of time-to-event data.
   Huovinen E, 1999, CHEST, V115, P928, DOI 10.1378/chest.115.4.928.
   Jalaludin B B, 2001, Aust Fam Physician, V30, P109.
   Janson C, 1997, EUR RESPIR J, V10, P1795, DOI 10.1183/09031936.97.10081795.
   Jick H., 1992, PHARMACOEPIDEM DR S, V1, P347, DOI DOI 10.1002/PDS.2630010607.
   Kotaniemi JT, 2001, ALLERGY, V56, P169, DOI 10.1034/j.1398-9995.2001.056002169.x.
   Kwong GNM, 2001, THORAX, V56, P312, DOI 10.1136/thorax.56.4.312.
   Lawson DH, 1998, QJM-MON J ASSOC PHYS, V91, P445, DOI 10.1093/qjmed/91.6.445.
   Murray CJ, 1996, GLOBAL BURDEN DIS ST.
   NAZARETH I, 1993, BMJ-BRIT MED J, V307, P32, DOI 10.1136/bmj.307.6895.32.
   Parkin DM, 1992, CANC INCIDENCE 5 CON, VVI, P45.
   Pauwels Romain A., 2001, American Journal of Respiratory and Critical Care Medicine, V163, P1256.
   RIMPELA AH, 1995, SCAND J SOC MED, V23, P60, DOI 10.1177/140349489502300111.
   Robertson CF, 1998, MED J AUSTRALIA, V168, P434, DOI 10.5694/j.1326-5377.1998.tb139022.x.
   Rodríguez LAG, 1998, BRIT J CLIN PHARMACO, V45, P419.
   Rose G, 2001, INT J EPIDEMIOL, V30, P427, DOI 10.1093/ije/30.3.427.
   Rothman KJ., 2008, Modern epidemiology, V3.
   Sears MR, 1997, LANCET, V350, P1.
   Soriano JB, 2000, THORAX, V55, P789, DOI 10.1136/thorax.55.9.789.
   Sunyer J, 1999, EUR RESPIR J, V14, P885, DOI 10.1034/j.1399-3003.1999.14d26.x.
   WOOLCOCK AJ, 1997, RISING TRENDS ASTHMA.},
Number-of-Cited-References = {32},
Times-Cited = {45},
Usage-Count-Last-180-days = {0},
Usage-Count-Since-2013 = {4},
Journal-ISO = {Int. J. Tuberc. Lung Dis.},
Doc-Delivery-Number = {678LT},
Web-of-Science-Index = {Science Citation Index Expanded (SCI-EXPANDED)},
Unique-ID = {WOS:000182869200004},
DA = {2025-06-21},
}

@article{ WOS:000633036200007,
Author = {Mansfield, Kathryn E. and Mathur, Rohini and Tazare, John and Henderson,
   Alasdair D. and Mulick, Amy R. and Carreira, Helena and Matthews,
   Anthony A. and Bidulka, Patrick and Gayle, Alicia and Forbes, Harriet
   and Cook, Sarah and Wong, Angel Y. S. and Strongman, Helen and Wing,
   Kevin and Warren-Gash, Charlotte and Cadogan, Sharon L. and Smeeth, Liam
   and Hayes, Joseph F. and Quint, Jennifer K. and McKee, Martin and
   Langan, Sinead M.},
Title = {Indirect acute effects of the COVID-19 pandemic on physical and mental
   health in the UK: a population-based study},
Journal = {LANCET DIGITAL HEALTH},
Year = {2021},
Volume = {3},
Number = {4},
Pages = {E217-E230},
Month = {APR},
Abstract = {Methods Using de-identified electronic health records from the Clinical
   Research Practice Datalink (CPRD) Aurum (covering 13\% of the UK
   population), between 2017 and 2020, we calculated weekly primary care
   contacts for selected acute physical and mental health conditions:
   anxiety, depression, self-harm (fatal and non-fatal), severe mental
   illness, eating disorder, obsessive-compulsive disorder, acute
   alcohol-related events, asthma exacerbation, chronic obstructive
   pulmonary disease exacerbation, acute cardiovascular events
   (cerebrovascular accident, heart failure, myocardial infarction,
   transient ischaemic attacks, unstable angina, and venous
   thromboembolism), and diabetic emergency. Primary care contacts included
   remote and face-to-face consultations, diagnoses from hospital discharge
   letters, and secondary care referrals, and conditions were identified
   through primary care records for diagnoses, symptoms, and prescribing.
   Our overall study population included individuals aged 11 years or older
   who had at least 1 year of registration with practices contributing to
   CPRD Aurum in the specified period, but denominator populations varied
   depending on the condition being analysed. We used an interrupted
   time-series analysis to formally quantify changes in conditions after
   the introduction of population-wide restrictions (defined as March 29,
   2020) compared with the period before their introduction (defined as Jan
   1, 2017 to March 7, 2020), with data excluded for an adjustment-to
   Background There are concerns that the response to the COVID-19 pandemic
   in the UK might have worsened physical and mental health, and reduced
   use of health services. However, the scale of the problem is
   unquantified, impeding development of effective mitigations. We aimed to
   ascertain what has happened to general practice contacts for acute
   physical and mental health outcomes during the pandemic.
   Methods Using de-identified electronic health records from the Clinical
   Research Practice Datalink (CPRD) Aurum (covering 13\% of the UK
   population), between 2017 and 2020, we calculated weekly primary care
   contacts for selected acute physical and mental health conditions:
   anxiety, depression, self-harm (fatal and non-fatal), severe mental
   illness, eating disorder, obsessive-compulsive disorder, acute
   alcohol-related events, asthma exacerbation, chronic obstructive
   pulmonary disease exacerbation, acute cardiovascular events
   (cerebrovascular accident, heart failure, myocardial infarction,
   transient ischaemic attacks, unstable angina, and venous
   thromboembolism), and diabetic emergency. Primary care contacts included
   remote and face-to-face consultations, diagnoses from hospital discharge
   letters, and secondary care referrals, and conditions were identified
   through primary care records for diagnoses, symptoms, and prescribing.
   Our overall study population included individuals aged 11 years or older
   who had at least 1 year of registration with practices contributing to
   CPRD Aurum in the specified period, but denominator populations varied
   depending on the condition being analysed. We used an interrupted
   time-series analysis to formally quantify changes in conditions after
   the introduction of population-wide restrictions (defined as March 29,
   2020) compared with the period before their introduction (defined as Jan
   1, 2017 to March 7, 2020), with data excluded for an adjustment-to
   restrictions period (March 8-28).
   Findings The overall population included 9 863 903 individuals on Jan 1,
   2017, and increased to 10 226 939 by Jan 1, 2020. Primary care contacts
   for almost all conditions dropped considerably after the introduction of
   populationwide restrictions. The largest reductions were observed for
   contacts for diabetic emergencies (odds ratio 0.35 {[}95\% CI
   0.25-0.50]), depression (0.53 {[}0.52-0.53]), and self-harm (0.56
   {[}0.54-0.58]). In the interrupted time-series analysis, with the
   exception of acute alcohol-related events (0.98 {[}0.89-1.10]), there
   was evidence of a reduction in contacts for all conditions (anxiety 0.67
   {[}0.66-0.67], eating disorders 0.62 {[}0.59-0.66], obsessive-compulsive
   disorder {[}0.69 {[}0.64-0.74]], self-harm 0.56 {[}0.54-0.58], severe
   mental illness 0.80 {[}0.78-0.83], stroke 0.59 {[}0.56-0.62], transient
   ischaemic attack 0.63 {[}0.58-0.67], heart failure 0.62 {[}0.60-0.64],
   myocardial infarction 0.72 {[}0.68-0.77], unstable angina 0.72
   {[}0.60-0.87], venous thromboembolism 0.94 {[}0.90-0.99], and asthma
   exacerbation 0.88 {[}0.86-0.90]). By July, 2020, except for unstable
   angina and acute alcohol-related events, contacts for all conditions had
   not recovered to pre-lockdown levels.
   Interpretation There were substantial reductions in primary care
   contacts for acute physical and mental conditions following the
   introduction of restrictions, with limited recovery by July, 2020.
   Further research is needed to ascertain whether these reductions reflect
   changes in disease frequency or missed opportunities for care.
   Maintaining healthcare access should be a key priority in future public
   health planning, including further restrictions. The conditions we
   studied are sufficiently severe that any unmet need will have
   substantial ramifications for the people with the conditions as well as
   health-care provision.},
Publisher = {ELSEVIER},
Address = {RADARWEG 29, 1043 NX AMSTERDAM, NETHERLANDS},
Type = {Article},
Language = {English},
Affiliation = {Mansfield, KE (Corresponding Author), London Sch Hyg \& Trop Med, Dept Noncommunicable Dis Epidemiol, London WC1E 7HT, England.
   Mansfield, Kathryn E.; Mathur, Rohini; Tazare, John; Henderson, Alasdair D.; Mulick, Amy R.; Carreira, Helena; Bidulka, Patrick; Forbes, Harriet; Cook, Sarah; Wong, Angel Y. S.; Strongman, Helen; Wing, Kevin; Warren-Gash, Charlotte; Cadogan, Sharon L.; Smeeth, Liam; Langan, Sinead M., London Sch Hyg \& Trop Med, Dept Noncommunicable Dis Epidemiol, London WC1E 7HT, England.
   McKee, Martin, London Sch Hyg \& Trop Med, Dept Hlth Serv Res \& Policy, London, England.
   Matthews, Anthony A., Karolinska Inst, Inst Environm Med, Unit Epidemiol, Stockholm, Sweden.
   Gayle, Alicia; Quint, Jennifer K., Imperial Coll London, Natl Heart \& Lung Inst, London, England.
   Forbes, Harriet, Univ Bristol, Bristol Med Sch, Populat Hlth Sci, Bristol, Avon, England.
   Cook, Sarah, Arctic Univ Norway, Univ Tromso, Dept Community Med, Tromso, Norway.
   Hayes, Joseph F., UCL, Div Psychiat, London, England.
   Langan, Sinead M., Hlth Data Res UK, London, England.},
DOI = {10.1016/S2589-7500(21)00017-0},
EISSN = {2589-7500},
Keywords-Plus = {PRIMARY-CARE; EXACERBATION; DIAGNOSIS; IMPACT; TIME; RISK},
Research-Areas = {Medical Informatics; General \& Internal Medicine},
Web-of-Science-Categories  = {Medical Informatics; Medicine, General \& Internal},
Author-Email = {kathryn.mansfield@lshtm.ac.uk},
Affiliations = {University of London; London School of Hygiene \& Tropical Medicine;
   University of London; London School of Hygiene \& Tropical Medicine;
   Karolinska Institutet; Imperial College London; University of Bristol;
   UiT The Arctic University of Tromso; University of London; University
   College London},
ResearcherID-Numbers = {Cook, Sarah/HLG-3423-2023
   Matthews, Anthony/H-9441-2019
   quint, jennifer/ABE-3384-2020
   Henderson, Alasdair/JZT-2800-2024
   Woodward, Mark/D-8492-2015
   Wing, Kevin/I-7807-2015
   McKee, Martin/E-6673-2018
   Mathur, Rohini/C-7788-2013
   Smeeth, Liam/X-5862-2018},
ORCID-Numbers = {Matthews, Anthony A/0000-0002-1290-271X
   Wing, Kevin/0000-0003-2335-9641
   Gayle, Alicia/0000-0002-6129-6250
   Forbes, Harriet/0000-0001-6888-2212
   Mulick, Amy/0000-0002-4009-2080
   Warren-Gash, Charlotte/0000-0003-4524-3180
   Langan, Sinead/0000-0002-7022-7441
   Strongman, Helen/0000-0001-8739-4601
   Henderson, Alasdair David/0000-0002-8903-4906
   Carreira, Helena/0000-0003-1538-2526
   Hayes, Joseph/0000-0003-2286-3862
   Tazare, John/0000-0002-7194-2615
   McKee, Martin/0000-0002-0121-9683
   Mansfield, Kathryn/0000-0002-2551-410X
   Mathur, Rohini/0000-0002-3817-8790
   Smeeth, Liam/0000-0002-9168-6022},
Funding-Acknowledgement = {Wellcome Trust Senior Fellowship; Health Data Research UK; MRC
   {[}MR/S003940/1, MR/S019669/1] Funding Source: UKRI},
Funding-Text = {Wellcome Trust Senior Fellowship, Health Data Research UK.},
Cited-References = {Alqahtani JS, 2020, PLOS ONE, V15, DOI 10.1371/journal.pone.0233147.
   {[}Anonymous], CORONAVIRUS COVID 19.
   Antonicelli L, 2021, ALLERGY, V76, P902, DOI 10.1111/all.14558.
   Apicella M, 2020, LANCET DIABETES ENDO, V8, P782, DOI 10.1016/S2213-8587(20)30238-2.
   Appleby J, 2020, BMJ-BRIT MED J, V369, DOI 10.1136/bmj.m1607.
   Benatti B, 2020, FRONT PSYCHIATRY, V11, DOI 10.3389/fpsyt.2020.00720.
   Berghaus TM, 2020, RESP MED, V1.
   Bloom CI, 2019, AM J RESP CRIT CARE, V199, P446, DOI 10.1164/rccm.201808-1516OC.
   Bloom CI, 2018, THORAX, V73, P313, DOI 10.1136/thoraxjnl-2017-210650.
   Bostock B, 2020, Indep Nurse, V2020, P18.
   Bostock N, 2020, NHS ENGLAND LETT.
   Carli G, 2021, ALLERGY, V76, P866, DOI 10.1111/all.14426.
   Carrington D., 2020, GUARDIAN.
   Clarke G, 2020, The Health Foundation, P1.
   Clerkin KJ, 2020, CIRCULATION, V141, P1648, DOI 10.1161/CIRCULATIONAHA.120.046941.
   Cluver L, 2020, LANCET, V395, pE64, DOI 10.1016/S0140-6736(20)30736-4.
   Daly M., 2020, PSYCHOL MED, P1.
   Douglas M, 2020, BMJ-BRIT MED J, V369, DOI 10.1136/bmj.m1557.
   Driggin E, 2020, J AM COLL CARDIOL, V75, P2352, DOI 10.1016/j.jacc.2020.03.031.
   Fernandez-Aranda F, 2020, EUR EAT DISORD REV, V28, P239, DOI 10.1002/erv.2738.
   Fersia O, 2020, OPEN HEART, V7, DOI 10.1136/openhrt-2020-001359.
   Foguet-Boreu Q, 2016, BMC PSYCHIATRY, V16, DOI 10.1186/s12888-016-0833-6.
   Fonseca VA, 2009, DIABETES CARE, V32, P1632, DOI 10.2337/dc09-0670.
   Gierisch JM, 2013, AHRQ COMP EFFECTIVEN.
   Greenhalgh T, 2020, BMJ-BRIT MED J, V368, DOI 10.1136/bmj.m998.
   Griffin S, 2020, BMJ-BRIT MED J, V369, DOI 10.1136/bmj.m1931.
   Hadley K, 2020, MEDRXIV, DOI {[}10.1101/2020.09.18, DOI 10.1101/2020.09.18].
   Hartmann-Boyce J, 2020, DIABETES CARE, V43, P1695, DOI 10.2337/dc20-1192.
   Institute of Alcohol Studies, ALCOHOL CONSUMPTION.
   Iob E, 2020, BRIT J PSYCHIAT, V217, P543, DOI 10.1192/bjp.2020.130.
   Jia R, 2020, BMJ OPEN, V10, DOI 10.1136/bmjopen-2020-040620.
   Johns Hopkins University \& Medicine, COVID-19 dashboard by the Center for Systems Science and Engineering (CSSE) at Johns Hopkins University (JHU).
   Joy M, 2020, BRIT J GEN PRACT, V70, pE540, DOI 10.3399/bjgp20X710933.
   Kanani N, 2020, LETT NHS PRIMARY CAR.
   Kenyon CC, 2020, J ALLER CL IMM-PRACT, V8, P2774, DOI 10.1016/j.jaip.2020.05.045.
   Kim JU, 2020, LANCET GASTROENTEROL, V5, P886, DOI 10.1016/S2468-1253(20)30251-X.
   Korean Soc Infect Dis, 2020, J KOREAN MED SCI, V35, DOI 10.3346/jkms.2020.35.e112.
   Lim WH, 2020, ANN FAM MED, V18, P259, DOI 10.1370/afm.2539.
   Mafham MM, 2020, LANCET, V396, P381, DOI 10.1016/S0140-6736(20)31356-8.
   Marijon E, 2020, LANCET PUBLIC HEALTH, V5, pE437, DOI 10.1016/S2468-2667(20)30117-1.
   Maringe C, 2020, LANCET ONCOL, V21, P1023, DOI 10.1016/S1470-2045(20)30388-0.
   Matthews A, 2016, BMJ-BRIT MED J, V353, DOI 10.1136/bmj.i3283.
   McConkey R., 2020, EXPLORING FALL A E V.
   Morreel S, 2020, PLOS ONE, V15, DOI 10.1371/journal.pone.0237629.
   Mulholland RH, 2020, J ROY SOC MED, V113, P444, DOI 10.1177/0141076820962447.
   Muruganandam P, 2020, PSYCHIAT RES, V291, DOI 10.1016/j.psychres.2020.113265.
   National Health Service, 2020, ADVICE ESTABLISH REM.
   Ng J, 2011, DIABETIC MED, V28, P519, DOI 10.1111/j.1464-5491.2011.03228.x.
   NHS Digital, 2024, Appointments in general practice. Official statistics in development.
   Nishiga M, 2020, NAT REV CARDIOL, V17, P543, DOI 10.1038/s41569-020-0413-9.
   ONS, 2020, Coronavirus and Depression in Adults, Great Britain: June 2020.
   OpenPrescribing, SALBUTAMOL 0301011R0.
   Pal R, 2020, DIAB MET SYND CLIN R, V14, P513, DOI 10.1016/j.dsx.2020.04.049.
   Public Health England, 2020, COVID 19 GUIDANCE SH.
   Qiu JY, 2020, GEN PSYCHIAT, V33, DOI 10.1136/gpsych-2020-100213.
   Quint JK, 2014, BMJ OPEN, V4, DOI 10.1136/bmjopen-2014-005540.
   Roberts CM, 2020, BRIT J ANAESTH, V125, P238, DOI 10.1016/j.bja.2020.06.013.
   Rothnie KJ, 2016, PLOS ONE, V11, DOI 10.1371/journal.pone.0151357.
   Schiavone M, 2020, J CLIN MED, V9, DOI 10.3390/jcm9061683.
   Shrivastav Maneesh, 2018, Diabetes Spectr, V31, P279, DOI 10.2337/ds17-0024.
   Tam CCF, 2020, CIRC-CARDIOVASC QUAL, V13, DOI 10.1161/CIRCOUTCOMES.120.006631.
   Trasberg T, 2020, DATA DRIVEN HUMAN MO.
   UK Government Cabinet Office, 2020, STAYING HOME AWAY OT.
   UK Government Prime Minister's Office, 2020, SLID DAT ACC COR PRE.
   Vannoni M, 2020, GLOBALIZATION HEALTH, V16, DOI 10.1186/s12992-020-00598-9.
   Varatharaj A, 2020, LANCET PSYCHIAT, V7, P875, DOI 10.1016/S2215-0366(20)30287-X.
   Vestesson E., 2020, How Has NHS 111 Shaped Public Demand for the NHS in England during the Pandemic?.
   Williams R, 2020, LANCET PUBLIC HEALTH, V5, pE543, DOI 10.1016/S2468-2667(20)30201-2.
   Williamson EJ, 2020, NATURE, V584, P430, DOI 10.1038/s41586-020-2521-4.
   Wolf A, 2019, INT J EPIDEMIOL, V48, P1740, DOI 10.1093/ije/dyz034.
   World Health Organization, 2020, CONTR SIGN ROLL COVI.
   Yu N, 2020, LANCET INFECT DIS, V20, P559, DOI 10.1016/S1473-3099(20)30176-6.},
Number-of-Cited-References = {72},
Times-Cited = {234},
Usage-Count-Last-180-days = {4},
Usage-Count-Since-2013 = {57},
Journal-ISO = {Lancet Digit. Health},
Doc-Delivery-Number = {RC8HY},
Web-of-Science-Index = {Science Citation Index Expanded (SCI-EXPANDED); Social Science Citation Index (SSCI)},
Unique-ID = {WOS:000633036200007},
DA = {2025-06-21},
}

@article{ WOS:000168993200004,
Author = {Moser, K},
Title = {Inequalities in treated heart disease and mental illness in England and
   Wales, 1994-1998},
Journal = {BRITISH JOURNAL OF GENERAL PRACTICE},
Year = {2001},
Volume = {51},
Number = {467, SI},
Pages = {438-444},
Month = {JUN},
Abstract = {Background Current government policy is directed towards reducing
   inequalities in health. General practice is increasingly the focus for
   health care provision in the United Kingdom and it is therefore
   important to understand the relationship between socioeconomic factors
   and health at the general practice level A deprivation measure was used
   for the area in which the practice is located and two key priority areas
   were focused upon: mental health and heart disease.
   Aim: To explore the relationship between area deprivation and the
   prevalence of treated heart disease and mental illness in England and
   Wales.
   Design of study: Analysis of data from medical records from practices
   contributing to the General Practice Research Database Setting A total
   of 211 practices located in England and Wales. Method The data from the
   practices were used to examine deprivation differentials in treated
   disease prevalence rates. Results: There are strong deprivation
   gradients (highest prevalence in the most deprived category) for treated
   depression, anxiety, schizophrenia, coronary heart disease and
   non-insulin-treated diabetes. In general the deprivation differentials
   are wider in the middle of the age range. Women aged 35 to 64 years in
   the most deprived areas had rates of treated coronary heart disease two
   to three times those in the least deprived areas Men aged 25 to 44 years
   in rite most deprived areas; had rates of treated depression 50\% higher
   than those in the least deprived areas.
   Conclusions: This study has identified wide deprivation differentials in
   the prevalence of treated mental illness and heart disease If all of
   England and Wales experienced the rates of the least deprived fifth of
   the population then the number of people being treated for depression,
   anxiety, and coronary heart disease would fall by 10\% 16\% and 11\%
   respectively.},
Publisher = {ROYAL COLL GENERAL PRACTITIONERS},
Address = {14 PRINCES GATE, HYDE PARK, LONDON SW7 1PU, ENGLAND},
Type = {Article},
Language = {English},
Affiliation = {Moser, K (Corresponding Author), Off Natl Stat, Room B6-10,1 Drummond Gate, London SW1V 2QQ, England.
   Off Natl Stat, London SW1V 2QQ, England.},
ISSN = {0960-1643},
Keywords = {inequalities; deprivation; disease prevalence; heart disease; mental
   illness},
Keywords-Plus = {DEPRIVATION; HEALTH},
Research-Areas = {General \& Internal Medicine},
Web-of-Science-Categories  = {Primary Health Care; Medicine, General \& Internal},
Cited-References = {{[}Anonymous], 1988, HLTH DEPRIVATION INE.
   {*}DEP HLTH, 2000, NHS PLAN INV PLAN RE.
   {*}DEP HLTH, 1999, SAV LIV OUR HEALTH N.
   {*}DEP HLTH SOC SERV, 1980, IN HLTH REP RES WORK.
   DREVER F, UNPUB MORTALITY DIFF.
   DREVER F, 1997, SERIES DS, V15.
   Eachus J, 1996, BMJ-BRIT MED J, V312, P287.
   GOLDBLATT P, 1990, OFFICE POPULATION CE, V6.
   Hollowell J, 1997, Popul Trends, P36.
   MARSH GN, 1986, BRIT MED J, V292, P1173, DOI 10.1136/bmj.292.6529.1173.
   Meltzer H., 1995, REPORT 1 PREVALENCE.
   Mitchell J., 1984, What is to be done about illness and health?.
   Moser K, 1999, HLTH STAT Q, V02, P25.
   MOSER K, 2001, BRASS TRACKS ESSAYS.
   {*}OFF NAT STAT, 2000, SER MB6.
   {*}OFF NAT STAT, 1998, LIV BRIT RES GEN HOU.
   Pattenden S, 1999, J EPIDEMIOL COMMUN H, V53, P355, DOI 10.1136/jech.53.6.355.
   Prescott-Clarke P., 1998, HLTH SURVEY ENGLAND.
   QUINN MJ, 2000, STUDIES MED POPULATI, V66.
   Rice N, 2000, BRIT MED J, V320, P284, DOI 10.1136/bmj.320.7230.284.
   {[}Royal College of General Practitioners Office of Population Censuses and Surveys Department of Health], 1995, SER MB5, V3.
   SIMPSON S, 1997, POPLN TRENDS, V90, P31.
   SIOGGETT A, 1994, BRIT MED J, V309, P1470.
   UREN Z, 2001, SERIES DS, V16.
   Whitehead M., 1987, HLTH DIVIDE INEQUALI.
   Wilkinson R.G., 1986, Class and health: Research and longitudinal data.},
Number-of-Cited-References = {26},
Times-Cited = {8},
Usage-Count-Last-180-days = {0},
Usage-Count-Since-2013 = {3},
Journal-ISO = {Br. J. Gen. Pract.},
Doc-Delivery-Number = {437LM},
Web-of-Science-Index = {Science Citation Index Expanded (SCI-EXPANDED)},
Unique-ID = {WOS:000168993200004},
DA = {2025-06-21},
}

@article{ WOS:000220724400022,
Author = {Rodríguez, LAG and González-Pérez, A},
Title = {Inverse association between nonsteroidal anti-inflammatory drugs and
   prostate cancer},
Journal = {CANCER EPIDEMIOLOGY BIOMARKERS \& PREVENTION},
Year = {2004},
Volume = {13},
Number = {4},
Pages = {649-653},
Month = {APR},
Abstract = {Background: Prostate cancer is considered a major health problem in
   western countries. Promising results from observational studies on
   cancer at other sites fuelled the publication of several studies
   assessing the association between nonsteroidal anti-inflammatory drug
   (NSAID) use and prostate cancer. However, these studies show conflicting
   results. Methods: We conducted a cohort study with a nested case-control
   analysis to further study the association between NSAIDs and prostate
   cancer. We used data from the General Practice Research Database in
   United Kingdom. Results: Aspirin use was associated with a reduced risk
   of prostate cancer {[}odds ratio (OR) = 0.70, 95\% confidence interval
   (95\% CI) = 0.61-0.79]. We also found that paracetamol use with a
   treatment duration longer than 1 year was associated with a decreased
   risk (OR = 0.65, 95\% CI = 0.54-0.78). Non-aspirin-NSAID (NA-NSAID) and
   paracetamol short-term use was associated with a small increased risk
   whereas long-term users of NA-NSAIDs presented an OR of 0.89 (95\% CI =
   0.73-1.08). Discussion: Our findings support a protective effect of
   aspirin and paracetamol against prostate cancer. The transient elevated
   risk observed among newly started users of NA-NSAIDs and paracetamol is
   most likely explained by prothopathic bias. We found some suggestion of
   a reduced risk with long-term use of NA-NSAID.},
Publisher = {AMER ASSOC CANCER RESEARCH},
Address = {615 CHESTNUT ST, 17TH FLOOR, PHILADELPHIA, PA 19106-4404 USA},
Type = {Article},
Language = {English},
Affiliation = {CEIFE, Almirante 28-2, Madrid 28004, Spain.
   CEIFE, Madrid 28004, Spain.},
ISSN = {1055-9965},
EISSN = {1538-7755},
Keywords-Plus = {PRACTICE RESEARCH DATABASE; ASPIRIN USE; RISK; COHORT; COLON; AGENTS;
   BREAST},
Research-Areas = {Oncology; Public, Environmental \& Occupational Health},
Web-of-Science-Categories  = {Oncology; Public, Environmental \& Occupational Health},
Author-Email = {agonzalez@ceife.es},
ResearcherID-Numbers = {González-Pérez, Antonio/A-5247-2010
   rodriguez, luis/B-1980-2010
   },
ORCID-Numbers = {Gonzalez-Perez, Antonio/0000-0001-9771-5982},
Cited-References = {González-Pérez A, 2003, BMC CANCER, V3, DOI 10.1186/1471-2407-3-28.
   Habel LA, 2002, CANCER CAUSE CONTROL, V13, P427, DOI 10.1023/A:1015788502099.
   Irani J, 2002, J UROLOGY, V168, P1985, DOI 10.1016/S0022-5347(05)64277-2.
   JICK H, 1991, BRIT MED J, V302, P766, DOI 10.1136/bmj.302.6779.766.
   Langman MJS, 2000, BRIT MED J, V320, P1642, DOI 10.1136/bmj.320.7250.1642.
   LANGMAN MJS, 1994, LANCET, V343, P1075, DOI 10.1016/S0140-6736(94)90185-6.
   Leitzmann MF, 2002, CANCER EPIDEM BIOMAR, V11, P1108.
   Madaan S, 2000, BJU INT, V86, P736, DOI 10.1046/j.1464-410x.2000.00867.x.
   Majeed A, 2000, BJU INT, V85, P1058, DOI 10.1046/j.1464-410x.2000.00661.x.
   Nelson JE, 2000, ONCOL REP, V7, P169.
   Neugut AI, 1998, CANCER EPIDEM BIOMAR, V7, P869.
   Norrish AE, 1998, INT J CANCER, V77, P511.
   PAGANINIHILL A, 1989, BMJ-BRIT MED J, V299, P1247, DOI 10.1136/bmj.299.6710.1247.
   Pincus T, 2000, J RHEUMATOL, V27, P1020.
   Roberts RO, 2002, MAYO CLIN PROC, V77, P219, DOI 10.4065/77.3.219.
   Rodríguez LAG, 1998, BRIT J CLIN PHARMACO, V45, P419.
   Ronquist G, 2004, PROSTATE, V58, P50, DOI 10.1002/pros.10294.
   SCHREINEMACHERS DM, 1994, EPIDEMIOLOGY, V5, P138, DOI 10.1097/00001648-199403000-00003.
   Sjodahl Rune, 2001, American Journal of Medicine, V110, p66S, DOI 10.1016/S0002-9343(00)00646-X.
   Sorensen HT, 2003, BRIT J CANCER, V88, P1687, DOI 10.1038/sj.bjc.6600945.
   THUN MJ, 1993, CANCER RES, V53, P1322.
   Thun MJ, 2002, JNCI-J NATL CANCER I, V94, P252, DOI 10.1093/jnci/94.4.252.
   Yood Marianne Ulcickas, 2000, Pharmacoepidemiology and Drug Safety, V9, pS37.},
Number-of-Cited-References = {23},
Times-Cited = {64},
Usage-Count-Last-180-days = {0},
Usage-Count-Since-2013 = {4},
Journal-ISO = {Cancer Epidemiol. Biomarkers Prev.},
Doc-Delivery-Number = {810SQ},
Web-of-Science-Index = {Science Citation Index Expanded (SCI-EXPANDED)},
Unique-ID = {WOS:000220724400022},
DA = {2025-06-21},
}

@article{ WOS:000503224800011,
Author = {Heerspink, Hiddo J. L. and Karasik, Avraham and Thuresson, Marcus and
   Melzer-Cohen, Cheli and Chodick, Gabriel and Khunti, Kamlesh and
   Wilding, John P. H. and Garcia Rodriguez, Luis Alberto and Cea-Soriano,
   Lucia and Kohsaka, Shun and Nicolucci, Antonio and Lucisano, Giuseppe
   and Lin, Fang-Ju and Wang, Chih-Yuan and Wittbrodt, Eric and Fenici,
   Peter and Kosiborod, Mikhail},
Title = {Kidney outcomes associated with use of SGLT2 inhibitors in real-world
   clinical practice (CVD-REAL 3): a multinational observational cohort
   study},
Journal = {LANCET DIABETES \& ENDOCRINOLOGY},
Year = {2020},
Volume = {8},
Number = {1},
Pages = {27-35},
Month = {JAN},
Abstract = {Background Cardiovascular and kidney outcome trials have shown that
   sodium-glucose co-transporter-2 (SGLT2) inhibitors slow progression of
   chronic kidney disease in patients with type 2 diabetes with or without
   chronic kidney disease. The aim of this study was to assess whether
   these benefits extend to patients with type 2 diabetes treated in
   routine clinical practice.
   Methods CVD-REAL 3 was a multinational observational cohort study in
   which new users of SGLT2 inhibitors and other glucose-lowering drugs
   with measurements of estimated glomenilar filtration rate (eGFR) before
   and after (within 180 days) initiation were identified via claims,
   medical records, and national registries in Israel, Italy, Japan,
   Taiwan, and the UK. Propensity scores for SGLT2 inhibitor initiation
   were developed in each country, with 1:1 matching with initiators of
   other glucose-lowering drugs. Propensity score included (in addition to
   other clinical and demographic variables) baseline eGFR and eGFR slope
   before SGLT2 inhibitor or other glucose-lowering drug initiation. The
   main outcome measure was rate of eGFR decline (slope) calculated with a
   linear mixed regression model. Differences in eGFR slope between SGLT2
   inhibitors and other glucose-lowering drugs were calculated and pooled.
   We also assessed a composite outcome of 50\% eGFR decline or end-stage
   kidney disease.
   Findings After propensity matching, there were 35 561 episodes of
   treatment initiation in each group, from 65 231 individual patients. Da
   pagliflozin, empagliflozin, canagliflozin, ipragliflozin, tofogliflozin,
   and luseogliflozin accounted for 57.9\%, 34.1\%, 5. 7\%, 1.4\%, 0.5\%,
   and 0.4\% of SGLT2 inhibitor initiation episodes, respectively. At
   baseline, 29 363 (41.3\%) of 71122 initiations were in women, mean age
   was 61.3 years, mean HbA(1c) was 72 mmol/mol (8.71\%), and mean eGFR was
   90.7 mL/min per 1.73 m(2). During follow-up, SGLT2 inhibitor initiation
   was associated with reduced eGFR decline (difference in slope for SGLT2
   inhibitors vs other glucose-lowering drugs 1.53 mL/min per 1.73 m(2) per
   year, 95\% CI 1.34-1.72, p<0.0001). During a mean follow-up of 14.9
   months, 351 composite kidney outcomes occurred: 114 (3.0 events per 10
   000 patient-years) among initiators of SGLT2 inhibitors and 237 (6.3
   events per 10 000 patient-years) among initiators of other
   glucose-lowering drugs (hazard ratio 0.49, 95\% CI 0.35-0.67; p<0.0001).
   These findings were consistent across countries (P-heterogenelty 0.10)
   and prespecified subgroups.
   Interpretation In this large, international, real-world study of
   patients with type 2 diabetes, initiation of SGLT2 inhibitor therapy was
   associated with a slower rate of kidney function decline and lower risk
   of major kidney events compared with initiation of other
   ghicose-lowering drugs. These data suggest that the benefits of SGLT2
   inhibitors on kidney function identified in dinical trials seem to be
   largely generalisable to dinical practice. Copyright (C) 2019 Elsevier
   Ltd. All rights reserved.},
Publisher = {ELSEVIER SCIENCE INC},
Address = {STE 800, 230 PARK AVE, NEW YORK, NY 10169 USA},
Type = {Article},
Language = {English},
Affiliation = {Heerspink, HJL (Corresponding Author), Univ Groningen, Univ Med Ctr, Dept Clin Pharm \& Pharmacol, NL-9700 RB Groningen, Netherlands.
   Heerspink, Hiddo J. L.; Kosiborod, Mikhail, Univ New South Wales, George Inst Global Hlth, Sydney, NSW, Australia.
   Heerspink, Hiddo J. L., Univ Groningen, Univ Med Ctr, Dept Clin Pharm \& Pharmacol, NL-9700 RB Groningen, Netherlands.
   Karasik, Avraham; Melzer-Cohen, Cheli; Chodick, Gabriel, Maccabi Healthcare Serv, Maccabi Inst Res \& Innovat, Tel Aviv, Israel.
   Karasik, Avraham; Chodick, Gabriel, Tel Aviv Univ, Tel Aviv, Israel.
   Thuresson, Marcus, Statisticon, Uppsala, Sweden.
   Khunti, Kamlesh, Univ Leicester, Diabet Res Ctr, Leicester, Leics, England.
   Wilding, John P. H., Univ Liverpool, Inst Ageing \& Chron Dis, Liverpool, Merseyside, England.
   Garcia Rodriguez, Luis Alberto; Cea-Soriano, Lucia, Ctr Espanol Invest Farmacoepidemiol, Madrid, Spain.
   Cea-Soriano, Lucia, Univ Complutense Madrid, Fac Med, Dept Publ Hlth \& Maternal andChild Hlth, Madrid, Spain.
   Kohsaka, Shun, Keio Univ, Sch Med, Dept Cardiol, Tokyo, Japan.
   Nicolucci, Antonio; Lucisano, Giuseppe, Ctr Outcomes Res \& Clin Epidemiol, CORESEARCH, Dept Clin Epidemiol, Pescara, Italy.
   Lin, Fang-Ju; Wang, Chih-Yuan, Natl Taiwan Univ, Taipei, Taiwan.
   Lin, Fang-Ju; Wang, Chih-Yuan, Natl Taiwan Univ Hosp, Taipei, Taiwan.
   Wittbrodt, Eric, AstraZeneca, Gaithersburg, MD USA.
   Fenici, Peter, AstraZeneca, Cambridge, England.
   Kosiborod, Mikhail, St Lukes Mid Amer Heart Inst, Kansas City, MO USA.
   Kosiborod, Mikhail, Univ Missouri, Kansas City, MO 64110 USA.},
ISSN = {2213-8587},
EISSN = {2213-8595},
Keywords-Plus = {GLUCOSE-LOWERING DRUGS; LOWER RISK; FAILURE; DEATH},
Research-Areas = {Endocrinology \& Metabolism},
Web-of-Science-Categories  = {Endocrinology \& Metabolism},
Author-Email = {h.j.lambers.heerspink@umcg.nl},
Affiliations = {George Institute for Global Health; University of New South Wales
   Sydney; University of Groningen; Tel Aviv University; Statisticon AB;
   University of Leicester; University of Liverpool; Complutense University
   of Madrid; Keio University; National Taiwan University; National Taiwan
   University; National Taiwan University Hospital; AstraZeneca;
   AstraZeneca; Saint Luke's Mid America Heart Institute; University of
   Missouri System; University of Missouri Kansas City},
ResearcherID-Numbers = {קרסיק, אברהם/AAV-1374-2021
   Thuresson, Marcus/LVS-7565-2024
   Nicolucci, Antonio/ABI-6234-2020
   /GQB-2573-2022
   Wilding, John/ABB-6443-2020
   chodick, gabby/AFP-0827-2022
   Kohsaka, Shun/L-8695-2013
   Kosiborod, Mikhail/HDO-1541-2022
   Heerspink, Hiddo/K-3358-2014
   CEA SORIANO, LUCIA/D-4380-2018
   Wilding, John/A-7106-2008
   },
ORCID-Numbers = {CEA SORIANO, LUCIA/0000-0002-7051-0730
   Wilding, John/0000-0003-2839-8404
   WANG, CHIH-YUAN/0000-0002-6742-3935
   /0000-0002-5189-8995
   Melzer Cohen, Cheli/0000-0001-9033-4108
   Khunti, Kamlesh/0000-0003-2343-7099},
Funding-Acknowledgement = {AstraZeneca; UK National Institute for Health Research Collaboration for
   Leadership in Applied Health Research and Care-East Midlands (NIHR
   CLAHRC-EM); Leicester Biomedical Research Centre (Leicester, UK)},
Funding-Text = {AstraZeneca. This study was funded by AstraZeneca. The authors
   acknowledge Kevin Kennedy (Saint Luke's Mid America Heart Institute,
   Kansas City, MO, USA) for his independent validation of the data
   analyses and Yi-Shao Liu for assisting with the data analysis in Taiwan.
   We also thank the staff of the Department of Medical Research at the
   National Taiwan University Hospital (Taipei, Taiwan) for use of the
   Integrated Medical Database (NTUH-iMD). KK acknowledges support from the
   UK National Institute for Health Research Collaboration for Leadership
   in Applied Health Research and Care-East Midlands (NIHR CLAHRC-EM) and
   the Leicester Biomedical Research Centre (Leicester, UK). The
   interpretation and conclusions contained in this study are those of the
   authors alone. Editorial support in creating figures and tables and in
   styling, formatting, and submitting the Article was provided by Roisin
   O'Connor (inScience Communications, Springer Healthcare, London, UK),
   funded by AstraZeneca.},
Cited-References = {Abdul-Ghani MA, 2013, DIABETES, V62, P3324, DOI 10.2337/db13-0604.
   Birkeland KI, 2019, DIABETES OBES METAB, V21, P968, DOI 10.1111/dom.13612.
   Birkeland KI, 2017, LANCET DIABETES ENDO, V5, P709, DOI 10.1016/S2213-8587(17)30258-9.
   Cherney DZI, 2014, CIRCULATION, V129, P587, DOI 10.1161/CIRCULATIONAHA.113.005081.
   Fadini GP, 2019, DIABETES OBES METAB, V21, P252, DOI 10.1111/dom.13508.
   Fadini GP, 2018, DIABETES OBES METAB, V20, P1781, DOI 10.1111/dom.13280.
   Heerspink HJL, 2017, J AM SOC NEPHROL, V28, P368, DOI 10.1681/ASN.2016030278.
   Heerspink HJL, 2016, CIRCULATION, V134, P752, DOI 10.1161/CIRCULATIONAHA.116.021887.
   Inker LA, 2014, AM J KIDNEY DIS, V64, P848, DOI 10.1053/j.ajkd.2014.08.017.
   Kosiborod M, 2018, DIABETES OBES METAB, V20, P1983, DOI 10.1111/dom.13299.
   Kosiborod M, 2018, J AM COLL CARDIOL, V71, P2628, DOI 10.1016/j.jacc.2018.03.009.
   Kosiborod M, 2017, CIRCULATION, V136, P249, DOI 10.1161/CIRCULATIONAHA.117.029190.
   Mosenzon O, 2019, LANCET DIABETES ENDO, V7, P606, DOI 10.1016/S2213-8587(19)30180-9.
   Nadkarni GN, 2017, DIABETES CARE, V40, P1479, DOI 10.2337/dc17-1011.
   Neuen BL, 2019, LANCET DIABETES ENDO, V7, P845, DOI 10.1016/S2213-8587(19)30256-6.
   Perkovic V, 2019, NEW ENGL J MED, V380, P2295, DOI 10.1056/NEJMoa1811744.
   Perkovic V, 2018, LANCET DIABETES ENDO, V6, P691, DOI 10.1016/S2213-8587(18)30141-4.
   Selker HP, 2014, CLIN PHARMACOL THER, V95, P147, DOI 10.1038/clpt.2013.177.
   Suissa S, 2018, DIABETES CARE, V41, P6, DOI 10.2337/dc17-1223.
   Udell JA, 2018, CIRCULATION, V137, P1450, DOI 10.1161/CIRCULATIONAHA.117.031227.
   US Food and Drug Administration, FDA STRENGTH KIDN WA.
   Wakisaka M, 2016, NEW ENGL J MED, V375, P1799, DOI 10.1056/NEJMc1611290.
   Wittbrodt E, 2019, DIABETES OBES METAB, V21, P1985, DOI 10.1111/dom.13738.},
Number-of-Cited-References = {23},
Times-Cited = {249},
Usage-Count-Last-180-days = {2},
Usage-Count-Since-2013 = {37},
Journal-ISO = {Lancet Diabetes Endocrinol.},
Doc-Delivery-Number = {JW7JR},
Web-of-Science-Index = {Science Citation Index Expanded (SCI-EXPANDED)},
Unique-ID = {WOS:000503224800011},
OA = {Green Published},
DA = {2025-06-21},
}

@article{ WOS:A1992HZ27000008,
Author = {JICK, H and DERBY, LE and RODRIGUEZ, LAG and JICK, SS and DEAN, AD},
Title = {Liver Disease Associated With Diclofenac, Naproxen, and Piroxicam},
Journal = {PHARMACOTHERAPY},
Year = {1992},
Volume = {12},
Number = {3},
Pages = {207-212},
Abstract = {Based on information derived from computers used by general
   practitioners in the United Kingdom, we identified all patients with any
   recorded diagnosis of a liver disorder within 90 days of a prior
   prescription for diclofenac, naproxen, or piroxicam, three nonsteroidal
   antiinflammatory drugs (NSAIDs). The follow-up cohort consisted of
   102,644 persons who used one or more of these drugs. A case history was
   requested from the physician to provide a description of the liver
   disorder and its relation to NSAID exposure. One case of clinically
   important liver disease was likely to have been caused by a study drug
   and another appeared to be caused by use of numerous NSAIDs. In 10
   additional patients a causal connection between a study NSAID and the
   liver disorder seemed unlikely but could not be fully ruled out. We
   conclude that serious liver disease caused by diclofenac, naproxen, or
   piroxicam a ears to be uncommon.},
Publisher = {WILEY},
Address = {111 RIVER ST, HOBOKEN 07030-5774, NJ USA},
Type = {Article},
Language = {English},
Affiliation = {BOSTON UNIV, MED CTR, BOSTON COLLABORAT DRUG SURVEILLANCE PROGRAM, 11 MUZZEY ST, LEXINGTON, MA 02173 USA.
   VALUE ADDED MED PROD LTD, LONDON, ENGLAND.
   CIBA GEIGY AG, CH-4002 BASEL, SWITZERLAND.},
ISSN = {0277-0008},
EISSN = {1875-9114},
Research-Areas = {Pharmacology \& Pharmacy},
Web-of-Science-Categories  = {Pharmacology \& Pharmacy},
Affiliations = {Novartis},
ResearcherID-Numbers = {rodriguez, luis/B-1980-2010
   },
ORCID-Numbers = {Jick, Hershel/0000-0003-4270-5992
   Jick, Susan/0000-0002-2215-1067},
Cited-References = {BEARD K, 1986, J CLIN PHARMACOL, V26, P633, DOI 10.1002/j.1552-4604.1986.tb02963.x.
   CABALLERIA E, 1990, AM J GASTROENTEROL, V85, P898.
   DUNK AA, 1982, BMJ-BRIT MED J, V284, P1605, DOI 10.1136/bmj.284.6329.1605.
   HELFGOTT SM, 1990, JAMA-J AM MED ASSOC, V264, P2660, DOI 10.1001/jama.264.20.2660.
   JICK H, 1981, J CLIN PHARMACOL, V21, P359, DOI 10.1002/j.1552-4604.1981.tb01781.x.
   JICK H, 1991, BRIT MED J, V302, P766, DOI 10.1136/bmj.302.6779.766.
   PERRY J., 1978, OXMIS PROBLEM CODES.
   SCHAPIRA D, 1986, POSTGRAD MED J, V62, P63, DOI 10.1136/pgmj.62.723.63.
   SHERLOCK S, 1986, LANCET, V2, P440.
   Zimmerman H.J., 1978, Hepatotoxicity: The adverse effects of drugs and other chemicals on the liver.},
Number-of-Cited-References = {10},
Times-Cited = {38},
Usage-Count-Last-180-days = {0},
Usage-Count-Since-2013 = {1},
Journal-ISO = {Pharmacotherapy},
Doc-Delivery-Number = {HZ270},
Web-of-Science-Index = {Science Citation Index Expanded (SCI-EXPANDED)},
Unique-ID = {WOS:A1992HZ27000008},
DA = {2025-06-21},
}

@article{ WOS:A1993LP04900006,
Author = {DERBY, LE and GUTTHANN, SP and JICK, H and DEAN, AD},
Title = {LIVER DISORDERS IN PATIENTS RECEIVING CHLORPROMAZINE OR ISONIAZID},
Journal = {PHARMACOTHERAPY},
Year = {1993},
Volume = {13},
Number = {4},
Pages = {353-358},
Month = {JUL-AUG},
Abstract = {Based on information derived from computers and clinical records
   obtained from general practitioners in the United Kingdom, we estimated
   the frequency of liver toxicity associated with two known hepatotoxins,
   chlorpromazine and isoniazid. Among the cohort of 10,502 users of
   chlorpromazine, 14 had illnesses compatible with drug-induced liver
   disease, a frequency of 1.3/1000 users (95\% Cl 0.8, 2.2). Four presumed
   cases of the disorder occurred among 921 users of isoniazid, for a
   frequency of 4/1000 users (95\% Cl 1.7, 11.1). This study provides
   population-based quantification of the frequency of liver disorders
   associated with the use of these two agents.},
Publisher = {PHARMACOTHERAPY PUBLICATIONS INC},
Address = {NEW ENGLAND MEDICAL CENTER BOX 806 171 HARRISON AVE, BOSTON, MA 02111},
Type = {Article},
Language = {English},
Affiliation = {BOSTON UNIV,MED CTR,BOSTON COLLABORAT DRUG SURVEILLANCE PROGRAM,11 MUZZEY ST,LEXINGTON,MA 02173.
   VALUE ADDED MED PROD LTD,LONDON,ENGLAND.
   CIBA GEIGY AG,PHARMACOEPIDEMIOL UNIT,CH-4002 BASEL,SWITZERLAND.},
ISSN = {0277-0008},
Keywords-Plus = {HEPATOTOXICITY},
Research-Areas = {Pharmacology \& Pharmacy},
Web-of-Science-Categories  = {Pharmacology \& Pharmacy},
Affiliations = {Boston University; Novartis},
ORCID-Numbers = {Perez-Gutthann, Susana/0000-0001-5798-3691
   Jick, Hershel/0000-0003-4270-5992},
Cited-References = {DERBY LE, 1993, MED J AUSTRALIA, V158, P596, DOI 10.5694/j.1326-5377.1993.tb137624.x.
   DERBY LE, 1993, MED J AUSTRALIA, V158, P600, DOI 10.5694/j.1326-5377.1993.tb137625.x.
   JICK H, 1981, J CLIN PHARMACOL, V21, P359, DOI 10.1002/j.1552-4604.1981.tb01781.x.
   JICK H, 1991, BRIT MED J, V302, P766, DOI 10.1136/bmj.302.6779.766.
   JICK H, 1992, PHARMACOTHERAPY, V12, P207.
   JICK H, IN PRESS PHARMACOEPI.
   KAPLOWITZ N, 1986, ANN INTERN MED, V104, P826, DOI 10.7326/0003-4819-104-6-826.
   SHERLOCK S, 1986, LANCET, V2, P440.
   SHERLOCK S, 1985, DISEASES LIVER BILIA.
   STRICKER BHC, 1985, DURG INDUCED HEPATIC.
   Zimmerman H.J., 1978, Hepatotoxicity: The adverse effects of drugs and other chemicals on the liver.},
Number-of-Cited-References = {11},
Times-Cited = {28},
Usage-Count-Last-180-days = {0},
Usage-Count-Since-2013 = {0},
Journal-ISO = {Pharmacotherapy},
Doc-Delivery-Number = {LP049},
Web-of-Science-Index = {Science Citation Index Expanded (SCI-EXPANDED)},
Unique-ID = {WOS:A1993LP04900006},
DA = {2025-06-21},
}

@article{ WOS:000243203400003,
Author = {Jordan, Kelvin and Clarke, Alexandra M. and Symmons, Deborah P. M. and
   Fleming, Douglas and Porcheret, Mark and T Kadam, Umesh and Croft, Peter},
Title = {Measuring disease prevalence: a comparison of musculoskeletal disease
   using four general practice consultation databases},
Journal = {BRITISH JOURNAL OF GENERAL PRACTICE},
Year = {2007},
Volume = {57},
Number = {534},
Pages = {7-14},
Month = {JAN},
Abstract = {Background Primary care consultation data are an important source of
   information on morbidity prevalence. It is not known how reliable such
   figures are.
   Aim To compare annual consultation prevalence estimates for
   musculoskeletal conditions derived from four general practice
   consultation databases.
   Design of study Retrospective study of general practice consultation
   records.
   Setting Three national general practice consultation databases: i)
   Fourth Morbidity Statistics from General Practice (MSGP4, 1991/92), ii)
   Royal College of General Practitioners Weekly Returns Service (RCGP WRS,
   2001), and iii) General Practice Research Database (GPRD, 1991 and
   2001); and one regional database (Consultations in Primary Care Archive,
   2001).
   Method Age-sex standardised persons consulting annual prevalence rates
   for musculoskeletal conditions overall, rheumatoid arthritis,
   osteoarthritis and arthralgia were derived for patients aged 15 years
   and over.
   Results GPRD prevalence of any musculoskeletal condition, rheumatoid
   arthritis and osteoarthritis was lower than that of the other databases.
   This is likely to be due to GPs not needing to record every consultation
   made for a chronic condition. MSGP4 gave the highest prevalence for
   osteoarthritis but low prevalence of arthralgia which reflects
   encouragement for GPs to use diagnostic rather than symptom codes.
   Conclusion Considerable variation exists in consultation prevalence
   estimates for musculoskeletal conditions. Researchers and health service
   planners should be aware that estimates of disease occurrence based on
   consultation will be influenced by choice of database. This is likely to
   be true for other chronic diseases and where alternative symptom labels
   exist for a disease. RCGP WRS may give the most reliable prevalence
   figures for musculoskeletal and other chronic diseases.},
Publisher = {ROYAL COLL GENERAL PRACTITIONERS},
Address = {14 PRINCES GATE, HYDE PARK, LONDON SW7 1PU, ENGLAND},
Type = {Article},
Language = {English},
Affiliation = {Jordan, K (Corresponding Author), Univ Keele, Primary Care Musculoskeletal Res Ctr, Keele ST5 5BG, Staffs, England.
   Univ Keele, Primary Care Musculoskeletal Res Ctr, Keele ST5 5BG, Staffs, England.
   Univ Manchester, Arthritis Res Campaign Epidemiol Unit, Manchester, Lancs, England.
   RCGP Birmingham Res Unit, Birmingham, W Midlands, England.},
ISSN = {0960-1643},
EISSN = {1478-5242},
Keywords = {consultation and referral; databases; musculoskeletal disease;
   prevalence},
Keywords-Plus = {RECORDS; DIAGNOSIS; VALIDITY; QUALITY},
Research-Areas = {General \& Internal Medicine},
Web-of-Science-Categories  = {Primary Health Care; Medicine, General \& Internal},
Author-Email = {k.p.jordan@cphc.keele.ac.uk},
Affiliations = {Keele University; University of Manchester},
ResearcherID-Numbers = {Clarke-Cornwell, Alexandra/JVN-4221-2024
   Jordan, Kelvin/KQT-9794-2024
   },
ORCID-Numbers = {Jordan, Kelvin/0000-0003-4748-5335
   Kadam, Umesh/0000-0002-4433-2977
   Clarke-Cornwell, Alexandra/0000-0001-9510-7676
   Symmons, Deborah/0000-0002-8625-1200},
Cited-References = {de Lusignan S, 2006, FAM PRACT, V23, P253, DOI 10.1093/fampra/cmi106.
   Hansell A, 1999, THORAX, V54, P413, DOI 10.1136/thx.54.5.413.
   Hassey A, 2001, BRIT MED J, V322, P1401, DOI 10.1136/bmj.322.7299.1401.
   Hollowell J, 1997, Popul Trends, P36.
   Jordan K, 2004, FAM PRACT, V21, P396, DOI 10.1093/fampra/cmh409.
   Lawrenson R, 2000, CLIN REHABIL, V14, P627, DOI 10.1191/0269215500cr371oa.
   Lawrenson R, 2000, BRIT J CLIN PHARMACO, V49, P591, DOI 10.1046/j.1365-2125.2000.00199.x.
   Lawson DH, 1998, QJM-MON J ASSOC PHYS, V91, P445, DOI 10.1093/qjmed/91.6.445.
   Lewis JD, 2002, PHARMACOEPIDEM DR S, V11, P211, DOI 10.1002/pds.698.
   Majeed A, 2001, HEART, V86, P284, DOI 10.1136/heart.86.3.284.
   Majeed Azeem, 2004, Health Stat Q, P5.
   Margolis DJ, 2002, ANN EPIDEMIOL, V12, P321, DOI 10.1016/S1047-2797(01)00255-1.
   McCormick A., 1995, MORBIDITY STAT GEN P.
   Moser K, 1999, HLTH STAT Q, V02, P25.
   NAZARETH I, 1993, BMJ-BRIT MED J, V307, P32, DOI 10.1136/bmj.307.6895.32.
   {*}NHS HLTH SOC CAR, STAT B NHS.
   NHS Information Authority, 2000, CLIN TERMS VERS 3 RE.
   Pearson N, 1996, BMJ-BRIT MED J, V312, P1517, DOI 10.1136/bmj.312.7045.1517.
   Porcheret M, 2004, J AM MED INFORM ASSN, V11, P78, DOI 10.1197/jamia.M1362.
   {*}RCGP BIRM RES UN, 2004, WEEKL RET SERV ANN P.
   Soriano JB, 2003, INT J TUBERC LUNG D, V7, P415.
   SYMMONS D, 2002, HEALTHCARE NEEDS ASS.
   Thiru K, 1999, Health Inform J, V5, P224.
   Wallace H, 1998, LANCET, V352, P1970, DOI 10.1016/S0140-6736(98)04512-7.},
Number-of-Cited-References = {24},
Times-Cited = {138},
Usage-Count-Last-180-days = {0},
Usage-Count-Since-2013 = {9},
Journal-ISO = {Br. J. Gen. Pract.},
Doc-Delivery-Number = {122CN},
Web-of-Science-Index = {Science Citation Index Expanded (SCI-EXPANDED)},
Unique-ID = {WOS:000243203400003},
DA = {2025-06-21},
}

@article{ WOS:000181174300019,
Author = {Rodríguez, LAG and Hernández-Díaz, S},
Title = {Nonsteroidal antiinflammatory drugs as a trigger of clinical heart
   failure},
Journal = {EPIDEMIOLOGY},
Year = {2003},
Volume = {14},
Number = {2},
Pages = {240-246},
Month = {MAR},
Abstract = {Background. Two recent studies estimated that users of nonsteroidal
   antiinflammatory drugs (NSAIDs) have a two-fold increase in risk of
   hospitalization for congestive heart failure and that this effect is
   larger among patients with preexisting cardiovascular diseases.
   Methods. To evaluate the association between NSAID use and the risk of
   first-diagnosed episode of heart failure, we conducted a case-control
   study nested in a population-based cohort of individuals 40-84 years of
   age and registered in the U.K. General Practice Research Database at 1
   January 1996. We excluded patients with a diagnosis of heart failure or
   cancer before that time and followed source members until a first-time
   recorded diagnosis of heart failure or cancer, or until 31 December 1996
   if no disease occurred. The analysis included 857 confirmed cases and
   5000 controls frequency-matched to cases by age (interval of 1 year) and
   sex.
   Results. The estimated adjusted relative risk of heart failure
   associated with prescription of NSAIDs was 1.6 (95\% confidence interval
   = 1.2-2.1). The relative risk was greater during the first month of
   therapy and was independent of treatment indication. The relative risk
   was 1.9 (1.3-2.8) among patients with prior history of hypertension,
   diabetes or renal failure and 1.3 (0.9-1.9) among individuals without
   these conditions.
   Conclusions. Initiation of NSAID therapy may double the risk of
   developing heart failure in susceptible individuals. Patients with renal
   failure, diabetes or hypertension when taking NSAIDs might be at a
   greater risk of developing heart failure than patients without those
   conditions.},
Publisher = {LIPPINCOTT WILLIAMS \& WILKINS},
Address = {TWO COMMERCE SQ, 2001 MARKET ST, PHILADELPHIA, PA 19103 USA},
Type = {Article},
Language = {English},
Affiliation = {CEIFE, Madrid 28004, Spain.
   Boston Univ, Sch Publ Hlth, Slone Epidemiol Ctr, Boston, MA USA.},
ISSN = {1044-3983},
EISSN = {1531-5487},
Keywords = {nonsteroidal antiinfammatory drugs; heart failure; acetaminophen;
   epidemiologic studies},
Keywords-Plus = {ELDERLY-PATIENTS; RENAL-FAILURE; NSAIDS; RISK; CONSUMPTION; ASPIRIN},
Research-Areas = {Public, Environmental \& Occupational Health},
Web-of-Science-Categories  = {Public, Environmental \& Occupational Health},
Author-Email = {lagarcia@ceife.es},
Affiliations = {Boston University},
ResearcherID-Numbers = {rodriguez, luis/B-1980-2010},
Cited-References = {ALTMAN R, 1994, BMJ-BRIT MED J, V308, P81, DOI 10.1136/bmj.308.6921.81.
   {[}Anonymous], PHARMACOEPIDEMIOL DR.
   Cryer B, 1998, AM J MED, V104, P413, DOI 10.1016/S0002-9343(98)00091-6.
   EVANS JMM, 1995, QJM-MON J ASSOC PHYS, V88, P551.
   Griffin MR, 2000, AM J EPIDEMIOL, V151, P488.
   Gutthann SP, 1996, ARCH INTERN MED, V156, P2433, DOI 10.1001/archinte.1996.00440200041005.
   HALL D, 1992, J AM COLL CARDIOL, V20, P1549, DOI 10.1016/0735-1097(92)90449-W.
   Hardman J.G., 1996, Goodman and Gilman's The Pharmacological Basis of Therapeutics, V9th.
   Heerdink ER, 1998, ARCH INTERN MED, V158, P1108, DOI 10.1001/archinte.158.10.1108.
   Henry D, 1997, BRIT J CLIN PHARMACO, V44, P85, DOI 10.1046/j.1365-2125.1997.00631.x.
   JICK H, 1991, BRIT MED J, V302, P766, DOI 10.1136/bmj.302.6779.766.
   Jick H., 1992, PHARMACOEPIDEM DR S, V1, P347, DOI DOI 10.1002/PDS.2630010607.
   Johansson S, 2001, EUR J HEART FAIL, V3, P225, DOI 10.1016/S1388-9842(00)00131-8.
   Johnson AG, 1997, DRUG SAFETY, V17, P277, DOI 10.2165/00002018-199717050-00001.
   MENE P, 1995, SEMIN NEPHROL, V15, P244.
   Page J, 2000, ARCH INTERN MED, V160, P777, DOI 10.1001/archinte.160.6.777.
   PERNEGER TV, 1994, NEW ENGL J MED, V331, P1675, DOI 10.1056/NEJM199412223312502.
   Ray WA, 2002, LANCET, V359, P118, DOI 10.1016/S0140-6736(02)07370-1.
   Rodríguez LAG, 1998, BRIT J CLIN PHARMACO, V45, P419.
   RODRIGUEZ LAG, 1994, LANCET, V343, P769, DOI 10.1016/S0140-6736(94)91843-0.
   Rodríguez LAG, 2000, EPIDEMIOLOGY, V11, P382, DOI 10.1097/00001648-200007000-00004.
   Ruoff GE, 1998, CLIN THER, V20, P376, DOI 10.1016/S0149-2918(98)80049-0.
   ULCICKAS YM, 2000, PHARMACOEPIDEM DR S, V9, pS37.
   VELENTGAS P, 2001, PHARMACOEPIDEMIOL S1, V10.
   Warner TD, 1999, P NATL ACAD SCI USA, V96, P7563, DOI 10.1073/pnas.96.13.7563.
   WHELTON A, 1990, ANN INTERN MED, V112, P568, DOI 10.7326/0003-4819-112-8-568.
   Whelton A., 1999, Am J Med, V106, p13S, DOI {[}10.1016/s0002-9343(99)00113-8, DOI 10.1016/S0002-9343(99)00113-8].},
Number-of-Cited-References = {27},
Times-Cited = {103},
Usage-Count-Last-180-days = {0},
Usage-Count-Since-2013 = {4},
Journal-ISO = {Epidemiology},
Doc-Delivery-Number = {648WQ},
Web-of-Science-Index = {Science Citation Index Expanded (SCI-EXPANDED)},
Unique-ID = {WOS:000181174300019},
DA = {2025-06-21},
}

@article{ WOS:A1993LD87800006,
Author = {JICK, H and DERBY, LE and RODRIGUEZ, LAG and JICK, SS and DEAN, AD},
Title = {Nonsteroidal Antiinflammatory Drugs and Certain Rare, Serious Adverse
   Events: A Cohort Study},
Journal = {PHARMACOTHERAPY},
Year = {1993},
Volume = {13},
Number = {3},
Pages = {212-217},
Month = {MAY-JUN},
Abstract = {We performed a population-based study of over 100,000 users of
   diclofenac, naproxen, or piroxicam to identify cases of important blood,
   skin, central nervous system, kidney, pancreas, or pulmonary disorders
   caused by these drugs. In three cases a causal relation seemed likely;
   one of hemolytic anemia attributed to diclofenac, one of neutropenia
   attributed to naproxen, and one of pancreatitis attributed to piroxicam.
   In 13 additional cases a causal connection seemed unlikely but could not
   be fully ruled out. We conclude that such illnesses are uncommonly
   caused by the three agents studied.},
Publisher = {WILEY},
Address = {111 RIVER ST, HOBOKEN 07030-5774, NJ USA},
Type = {Article},
Language = {English},
Affiliation = {BOSTON UNIV, MED CTR, BOSTON COLLABORAT DRUG SURVEILLANCE PROGRAM, 11 MUZZEY ST, LEXINGTON, MA 02173 USA.
   VALUE ADDED MED PROD LTD, LONDON, ENGLAND.},
ISSN = {0277-0008},
EISSN = {1875-9114},
Research-Areas = {Pharmacology \& Pharmacy},
Web-of-Science-Categories  = {Pharmacology \& Pharmacy},
ResearcherID-Numbers = {rodriguez, luis/B-1980-2010
   },
ORCID-Numbers = {Jick, Hershel/0000-0003-4270-5992
   Jick, Susan/0000-0002-2215-1067},
Cited-References = {CHAN HL, 1990, ARCH DERMATOL, V126, P43, DOI 10.1001/archderm.126.1.43.
   DANIELSON DA, 1984, JAMA-J AM MED ASSOC, V252, P3257, DOI 10.1001/jama.252.23.3257.
   DERBY LE, 1992, J CLIN PSYCHOPHARM, V12, P235.
   DERBY LE, IN PRESS MED J AUST.
   FOX DA, 1984, JAMA-J AM MED ASSOC, V251, P1299, DOI 10.1001/jama.251.10.1299.
   GOODWIN SD, 1992, ARCH INTERN MED, V152, P1521, DOI 10.1001/archinte.152.7.1521.
   JICK H, 1990, PHARMACOTHERAPY, V10, P395.
   JICK H, 1991, BRIT MED J, V302, P766, DOI 10.1136/bmj.302.6779.766.
   JICK H, 1992, PHARMACOTHERAPY, V12, P207.
   JICK H, 1992, PHARMACOTHERAPY, V12, P451.
   JICK SS, 1992, J CLIN PSYCHOPHARM, V12, P241.
   OBRIEN WM, 1985, J RHEUMATOL, V12, P562.
   OBRIEN WM, 1985, J RHEUMATOL, V12, P13.
   OBRIEN WM, 1985, J RHEUMATOL, V12, P347.
   OBRIEN WM, 1985, J RHEUMATOL, V12, P785.
   PERRY J., 1978, OXMIS PROBLEM CODES.},
Number-of-Cited-References = {16},
Times-Cited = {28},
Usage-Count-Last-180-days = {0},
Usage-Count-Since-2013 = {1},
Journal-ISO = {Pharmacotherapy},
Doc-Delivery-Number = {LD878},
Web-of-Science-Index = {Science Citation Index Expanded (SCI-EXPANDED)},
Unique-ID = {WOS:A1993LD87800006},
DA = {2025-06-21},
}

@article{ WOS:000082101900016,
Author = {Ruigómez, A and Wallander, MA and Johansson, S and Rodríguez, LAG},
Title = {One-year follow-up of newly diagnosed irritable bowel syndrome patients},
Journal = {ALIMENTARY PHARMACOLOGY \& THERAPEUTICS},
Year = {1999},
Volume = {13},
Number = {8},
Pages = {1097-1102},
Month = {AUG},
Abstract = {Background: Irritable bowel syndrome is the most common functional
   gastrointestinal disorder seen by general physicians.
   Methods: We followed up a population-based cohort of newly diagnosed
   irritable bowel syndrome patients aged 20-79 years, to examine patterns
   of treatment, comorbidity and healthcare utilization. We used the UK
   General Practice Research Database as the source population. Individuals
   with other gastrointestinal diseases, cancer and pregnant women were not
   included. There were 2956 patients in our final cohort. Results:
   Irritable bowel syndrome patients were mainly young and middle-aged;
   only 12\% were 60 years or older, The majority of patients were women
   (74\%), There were no marked differences in terms of use of healthcare
   services or comorbidity status in the year before irritable bowel
   syndrome diagnosis as compared to the year after. Fourteen per cent of
   irritable bowel syndrome patients received no drug treatment at all.
   Among those treated, the first choice was an antispasmodic. Elderly
   patients (> 60 years old) were more likely to receive drug treatment.
   Females had a slightly higher probability of being treated than men,
   except for the category of anti-diarrhoeal drugs.
   Conclusion: This study has shown that irritable bowel syndrome patients
   are mainly young and female. We also found that treatment pattern varied
   according to age and gender. Elderly patients and females were at a
   higher risk of receiving drug treatment.},
Publisher = {BLACKWELL SCIENCE LTD},
Address = {P O BOX 88, OSNEY MEAD, OXFORD OX2 0NE, OXON, ENGLAND},
Type = {Article},
Language = {English},
Affiliation = {Ruigómez, A (Corresponding Author), Ctr Espanol Invest Farmacoepidemiolog, Almirante 28-2, Madrid 28004, Spain.
   Ctr Espanol Invest Farmacoepidemiolog, Madrid 28004, Spain.
   Uppsala Univ, Dept Family Med, Uppsala, Sweden.
   Univ Gothenburg, Dept Med, Gothenburg, Sweden.},
ISSN = {0269-2813},
Keywords-Plus = {RISK-FACTORS; POPULATION},
Research-Areas = {Gastroenterology \& Hepatology; Pharmacology \& Pharmacy},
Web-of-Science-Categories  = {Gastroenterology \& Hepatology; Pharmacology \& Pharmacy},
Affiliations = {Uppsala University; University of Gothenburg},
ResearcherID-Numbers = {rodriguez, luis/B-1980-2010
   Ruigomez, Ana/HDN-8290-2022},
ORCID-Numbers = {Ruigomez, Ana/0000-0002-9717-6306},
Cited-References = {ARNALICH F, 1998, INF TER SIST NAC SAL, V22, P1.
   HOLLEWELL J, 1994, GEN PRACTICE RES DAT.
   JICK H, 1991, BRIT MED J, V302, P766, DOI 10.1136/bmj.302.6779.766.
   Jick H., 1992, PHARMACOEPIDEM DR S, V1, P347, DOI DOI 10.1002/PDS.2630010607.
   JONES R, 1992, BRIT MED J, V304, P87, DOI 10.1136/bmj.304.6819.87.
   KAY L, 1994, J INTERN MED, V236, P23, DOI 10.1111/j.1365-2796.1994.tb01115.x.
   Maxwell PR, 1997, LANCET, V350, P1691, DOI 10.1016/S0140-6736(97)05276-8.
   Mustard CA, 1998, NEW ENGL J MED, V338, P1678, DOI 10.1056/NEJM199806043382307.
   OWENS DM, 1995, ANN INTERN MED, V122, P107, DOI 10.7326/0003-4819-122-2-199501150-00005.
   SANDLER RS, 1984, GASTROENTEROLOGY, V87, P314.
   TALLEY NJ, 1995, AM J EPIDEMIOL, V142, P76, DOI 10.1093/oxfordjournals.aje.a117548.
   TALLEY NJ, 1990, GUT, V31, P77, DOI 10.1136/gut.31.1.77.
   TALLEY NJ, 1994, DIGEST DIS SCI, V39, P673, DOI 10.1007/BF02087407.
   Thompson W.G., 1989, Gastroenterology International, V2, P92.
   Thompson WG, 1997, EUR J GASTROEN HEPAT, V9, P299.
   WOODLEY MC, 1995, MANUAL MED THERAPEUT, P361.},
Number-of-Cited-References = {16},
Times-Cited = {57},
Usage-Count-Last-180-days = {0},
Usage-Count-Since-2013 = {1},
Journal-ISO = {Aliment. Pharmacol. Ther.},
Doc-Delivery-Number = {227WA},
Web-of-Science-Index = {Science Citation Index Expanded (SCI-EXPANDED)},
Unique-ID = {WOS:000082101900016},
DA = {2025-06-21},
}

@article{ WOS:000435176700009,
Author = {Julious, Steven A. and Horspool, Michelle J. and Davis, Sarah and
   Franklin, Matthew and Smithson, W. Henry and Norman, Paul and Simpson,
   Rebecca M. and Elphick, Heather and Bortolami, Oscar and Cooper, Cindy},
Title = {Open-label, cluster randomised controlled trial and economic evaluation
   of a brief letter from a GP on unscheduled medical contacts associated
   with the start of the school year: the PLEASANT trial},
Journal = {BMJ OPEN},
Year = {2018},
Volume = {8},
Number = {4},
Month = {APR},
Abstract = {Background Asthma is seasonal with peaks in exacerbation rates in
   school-age children associated with the return to school following the
   summer vacation. A drop in prescription collection in August is
   associated with an increase in the number of unscheduled contacts after
   the school return.
   Objective To assess whether a public health intervention delivered in
   general practice reduced unscheduled medical contacts in children with
   asthma.
   Design Cluster randomised trial with trial-based economic evaluation.
   Randomisation was at general practice level, stratified by size of
   practice. The intervention group received a letter from their general
   practitioner (GP) in late July outlining the importance of (re) taking
   asthma medication before the return to school. The control group was
   usual care.
   Setting General practices in England and Wales.
   Participants 12 179 school-age children in 142 general practices (70
   randomised to intervention).
   Main outcome Proportion of children aged 5-16 years who had an
   unscheduled contact in September. Secondary endpoints included
   collection of prescriptions in August and medical contacts over 12
   months (September-August). Economic endpoints were quality-adjusted
   life-years gained and health service costs.
   Results There was no evidence of effect (OR 1.09; 95\% CI 0.96 to 1.25
   against treatment) on unscheduled contacts in September. The
   intervention increased the proportion of children collecting a
   prescription in August by 4\% (OR 1.43; 95\% CI 1.24 to 1.64). The
   intervention also reduced the total number of medical contacts between
   September-August by 5\% (incidence ratio 0.95; 95\% CI 0.91 to 0.99).
   The mean reduction in medical contacts informed the health economics
   analyses. The intervention was estimated to save 36.07 pound per
   patient, with a high probability (96.3\%) of being cost-saving.
   Conclusions The intervention succeeded in increasing children collecting
   prescriptions. It did not reduce unscheduled care in September (the
   primary outcome), but in the year following the intervention, it reduced
   the total number of medical contacts.},
Publisher = {BMJ PUBLISHING GROUP},
Address = {BRITISH MED ASSOC HOUSE, TAVISTOCK SQUARE, LONDON WC1H 9JR, ENGLAND},
Type = {Article},
Language = {English},
Affiliation = {Julious, SA (Corresponding Author), Univ Sheffield, Sch Hlth \& Related Res ScHARR, Med Stat Grp, Sheffield, S Yorkshire, England.
   Julious, Steven A.; Horspool, Michelle J.; Simpson, Rebecca M.; Bortolami, Oscar, Univ Sheffield, Sch Hlth \& Related Res ScHARR, Med Stat Grp, Sheffield, S Yorkshire, England.
   Davis, Sarah; Franklin, Matthew, Univ Sheffield, Sch Hlth \& Related Res ScHARR, Hlth Econ \& Decis Sci, Sheffield, S Yorkshire, England.
   Smithson, W. Henry, Univ Cork, Dept Gen Practice, Cork, Ireland.
   Norman, Paul, Univ Sheffield, Dept Psychol, Sheffield, S Yorkshire, England.
   Elphick, Heather, Sheffield Childrens Hosp, Resp Dept, Sheffield, S Yorkshire, England.
   Cooper, Cindy, Univ Sheffield, Sch Hlth \& Related Res ScHARR, Clin Trials Res Unit, Sheffield, S Yorkshire, England.},
DOI = {10.1136/bmjopen-2017-017367},
Article-Number = {e017367},
ISSN = {2044-6055},
Keywords-Plus = {ASTHMA HOSPITAL ADMISSIONS; EMERGENCY-DEPARTMENT; SEASONAL PATTERNS;
   CHILDHOOD ASTHMA; AGED CHILDREN; PRIMARY-CARE; EXACERBATIONS; HOLIDAYS},
Research-Areas = {General \& Internal Medicine},
Web-of-Science-Categories  = {Medicine, General \& Internal},
Author-Email = {s.a.julious@sheffield.ac.uk},
Affiliations = {University of Sheffield; University of Sheffield; University College
   Cork; University of Sheffield; Sheffield Children's NHS Foundation
   Trust; Sheffield Children's Hospital; University of Sheffield},
ResearcherID-Numbers = {Davis, Sarah/A-2801-2010
   Cooper, Cindy/A-2670-2010
   Franklin, Matthew/J-8109-2019
   Bortolami, Oscar/E-9219-2016
   },
ORCID-Numbers = {Julious, Steven/0000-0002-9917-7636
   Bortolami, Oscar/0000-0002-4346-9672
   Franklin, Matthew/0000-0002-2774-9439
   Cooper, Cindy/0000-0002-2995-5447
   Davis, Sarah/0000-0002-6609-4287},
Funding-Acknowledgement = {Health Technology Assessment programme of the National Institute for
   Health Research Programme {[}11/01/10]; Sheffield Clinical Commissioning
   Group},
Funding-Text = {Funding for this study was provided by the Health Technology Assessment
   programme of the National Institute for Health Research Programme (Grant
   11/01/10). The study was sponsored by Sheffield Clinical Commissioning
   Group. The authors have freedom to act in the writing and submission of
   the paper.},
Cited-References = {Boote J, 2016, PRIM HEALTH CARE RES, V17, P536, DOI 10.1017/S1463423616000025.
   British Thoracic Society / Scottish Intercollegiate Guideline, 2012, BRIT GUID MAN ASTHM.
   Bush Andrew, 2007, Prim Care Respir J, V16, P7, DOI 10.3132/pcrj.2007.00001.
   Campbell MJ, 1997, BRIT MED J, V315, P1012, DOI 10.1136/bmj.315.7114.1012.
   Drotar D, 2009, J DEV BEHAV PEDIATR, V30, P574, DOI 10.1097/DBP.0b013e3181c3c3bb.
   Fleming DM, 2000, THORAX, V55, P662, DOI 10.1136/thorax.55.8.662.
   Franklin M, 2017, PHARMACOECONOMICS, V35, P561, DOI 10.1007/s40273-016-0484-y.
   Gergen PJ, 2002, J PEDIATR-US, V141, P631, DOI 10.1067/mpd.2002.127510.
   Grech V., 2004, Malta Medical Journal, V16, P23.
   Harju T, 1997, EUR J PEDIATR, V156, P436, DOI 10.1007/s004310050632.
   Hatfield I, 2015, U SHEFFIELD SCHARR R.
   Horspool MJ, 2015, NPJ PRIM CARE RESP M, V25, DOI 10.1038/npjpcrm.2015.66.
   Horspool MJ, 2013, TRIALS, V14, DOI 10.1186/1745-6215-14-297.
   Julious SA, 2007, PUBLIC HEALTH, V121, P482, DOI 10.1016/j.puhe.2006.11.011.
   Julious SA, 2011, PUBLIC HEALTH, V125, P769, DOI 10.1016/j.puhe.2011.08.005.
   Julious SA, 2011, U SHEFF SCHARR REP S.
   Julious SA, 2012, U SHEFFIELD SCHARR R, V14X.
   Julious SA, 2016, HEALTH TECHNOL ASSES, V20, P1, DOI 10.3310/hta20930.
   Kimbell-Dunn M, 2000, Respirology, V5, P241, DOI 10.1046/j.1440-1843.2000.00255.x.
   Kimes D, 2004, ENVIRON RES, V94, P7, DOI 10.1016/S0013-9351(03)00046-X.
   Murray CS, 2006, THORAX, V61, P376, DOI 10.1136/thx.2005.042523.
   Silverman RA, 2003, ANN EMERG MED, V42, P577, DOI 10.1067/S0196-0644(03)00410-4.
   Simpson RM, 2015, U SHEFF SCHARR REP S.
   STORR J, 1989, ARCH DIS CHILD, V64, P103, DOI 10.1136/adc.64.1.103.},
Number-of-Cited-References = {24},
Times-Cited = {5},
Usage-Count-Last-180-days = {0},
Usage-Count-Since-2013 = {2},
Journal-ISO = {BMJ Open},
Doc-Delivery-Number = {GJ3FT},
Web-of-Science-Index = {Science Citation Index Expanded (SCI-EXPANDED); Social Science Citation Index (SSCI)},
Unique-ID = {WOS:000435176700009},
DA = {2025-06-21},
}

@article{ WOS:000313881200017,
Author = {Li, Lin and Setoguchi, Soko and Cabral, Howard and Jick, Susan},
Title = {Opioids and Risk of Type 2 Diabetes in Adults with Non-Cancer Pain},
Journal = {PAIN PHYSICIAN},
Year = {2013},
Volume = {16},
Number = {1},
Pages = {77-88},
Month = {JAN-FEB},
Abstract = {Background: While the use of opioids for chronic non-cancer pain (CNCP)
   has increased dramatically in the past 2 decades, concern exists about
   the safety of opioids, particularly with the extensive use among
   individuals with CNCP.
   Objective: To assess the risk of type 2 diabetes (T2D) among adults
   exposed to opioids for non-cancer pain.
   Study Design: Nested case-control study.
   Setting: United Kingdom-based General Practice Research Database (GPRD).
   Methods: Among 1.7 million opioid users with at least one prescription
   for an opioid to treat non-cancer pain in the GPRD (1990 - 2008), we
   identified all incident T2D cases with at least 2 years of medical
   history before their first diagnosis (index date). For each case we
   randomly selected up to 2 controls matched on age, gender, index date,
   and general practice. The same eligibility requirements were applied to
   controls as to cases. We defined ``any exposure{''} as at least 2
   prescriptions for an opioid within 2 years before the index date and
   defined ``nonuse{''} as no use or only one prescription within 2 years
   (reference). For any exposure to opioids we further evaluated timing of
   use, cumulative use, and individual opioid type. Conditional logistic
   regression was used to estimate adjusted odds ratios (AORs) and 95\%
   confidence intervals (CIs) controlling for confounders.
   Results: We identified 50,468 T2D cases to which we matched 100,415
   controls. Cases were more likely than controls to be former smokers,
   heavier, and to have more comorbidities, co-medications, and visits to
   their general practitioners. After adjusting for important confounders
   there was no increased risk for T2D among those exposed to any opioid
   compared to nonusers (AOR = 1.03, 95\% CI 1.00 - 1.06). The results did
   not change when we evaluated timing of use, cumulative use, or
   individual opioid type.
   Limitations: Misclassification of exposure may have occurred; limited
   data for some individual opioid types.
   Conclusion: This study found no association between use of opioids and
   risk of T2D among non-cancer adults.},
Publisher = {AM SOC INTERVENTIONAL PAIN PHYSICIANS},
Address = {81 LAKEVIEW DR, PADUCAH, KY 42001 USA},
Type = {Article},
Language = {English},
Affiliation = {Jick, S (Corresponding Author), 11 Muzzey St, Lexington, MA 02421 USA.
   Li, Lin; Jick, Susan, Boston Univ, Sch Med, Boston Collaborat Drug Surveillance Program, Boston, MA 02118 USA.
   Setoguchi, Soko, Duke Clin Res Inst, Durham, NC USA.
   Cabral, Howard, Boston Univ, Sch Publ Hlth, Dept Biostat, Boston, MA USA.},
ISSN = {1533-3159},
Keywords = {Opioids; type 2 diabetes; non-cancer pain; General Practice Research
   Database GPRD; nested case-control; safety; adults},
Keywords-Plus = {HORMONE-BINDING GLOBULIN; ENDOGENOUS SEX-HORMONES; PLASMA TESTOSTERONE;
   INSULIN-RESISTANCE; ORAL OPIOIDS; OLDER MEN; HYPOGONADISM; THERAPY;
   WOMEN; ASSOCIATION},
Research-Areas = {Anesthesiology; Neurosciences \& Neurology},
Web-of-Science-Categories  = {Anesthesiology; Clinical Neurology},
Author-Email = {Sjick@bu.edu},
Affiliations = {Boston University; Duke University; Boston University},
ORCID-Numbers = {Cabral, Howard/0000-0002-1185-8331
   Jick, Susan/0000-0002-2215-1067},
Cited-References = {Abs R, 2000, J CLIN ENDOCR METAB, V85, P2215, DOI 10.1210/jc.85.6.2215.
   AZIZI F, 1973, STEROIDS, V22, P467, DOI 10.1016/0039-128X(73)90002-0.
   Barrett E, 2004, OBES RES, V12, P362.
   Benyamin R, 2008, PAIN PHYSICIAN, V11, pS105.
   Bradbury RA, 2008, DIABETES OBES METAB, V10, P441, DOI 10.1111/j.1463-1326.2007.00760.x.
   Burke TA, 2007, PHARMACOEPIDEM DR S, V16, P979, DOI 10.1002/pds.1444.
   Chou R, 2003, J PAIN SYMPTOM MANAG, V26, P1026, DOI 10.1016/j.jpainsymman.2003.03.003.
   Chou R, 2009, J PAIN, V10, P113, DOI 10.1016/j.jpain.2008.10.008.
   Clore JN, 2009, ENDOCR PRACT, V15, P469, DOI 10.4158/EP08331.RAR.
   Colameco S, 2009, J AM OSTEOPATH ASSOC, V109, P20.
   CUSHMAN P, 1973, AM J MED, V55, P452, DOI 10.1016/0002-9343(73)90202-7.
   Daniell HW, 2008, J PAIN, V9, P28, DOI 10.1016/j.jpain.2007.08.005.
   Daniell HW, 2006, J PAIN, V7, P901, DOI 10.1016/j.jpain.2006.04.011.
   Daniell HW, 2002, J PAIN, V3, P377, DOI 10.1054/jpai.2002.126790.
   Dhindsa S, 2004, J CLIN ENDOCR METAB, V89, P5462, DOI 10.1210/jc.2004-0804.
   Ding EL, 2006, JAMA-J AM MED ASSOC, V295, P1288, DOI 10.1001/jama.295.11.1288.
   Finch PM, 2000, CLIN J PAIN, V16, P251, DOI 10.1097/00002508-200009000-00011.
   Fraser LA, 2009, EXP CLIN ENDOCR DIAB, V117, P38, DOI 10.1055/s-2008-1076715.
   Gallagher RM, 2008, ARCH PHYS MED REHAB, V89, pS77, DOI 10.1016/j.apmr.2007.12.003.
   Godsland IF, 2005, DIABETOLOGIA, V48, P2213, DOI 10.1007/s00125-005-1930-0.
   Goodman-Gruen D, 2000, DIABETES CARE, V23, P912, DOI 10.2337/diacare.23.7.912.
   Haffner SM, 1996, AM J EPIDEMIOL, V143, P889.
   Herrett E, 2010, BRIT J CLIN PHARMACO, V69, P4, DOI 10.1111/j.1365-2125.2009.03537.x.
   Howard AA, 2010, JAIDS-J ACQ IMM DEF, V54, P152, DOI 10.1097/QAI.0b013e3181d0c911.
   JICK H, 1991, BRIT MED J, V302, P766, DOI 10.1136/bmj.302.6779.766.
   Jick H., 1992, PHARMACOEPIDEM DR S, V1, P347, DOI DOI 10.1002/PDS.2630010607.
   Jick SS, 2003, PHARMACOTHERAPY, V23, P686, DOI 10.1592/phco.23.5.686.32205.
   Kanaya AM, 2003, ANN INTERN MED, V138, P1, DOI 10.7326/0003-4819-138-1-200301070-00005.
   Kapoor D, 2005, CLIN ENDOCRINOL, V63, P239, DOI 10.1111/j.1365-2265.2005.02299.x.
   Kapoor D, 2007, DIABETES CARE, V30, P911, DOI 10.2337/dc06-1426.
   Katz N, 2009, CLIN J PAIN, V25, P170, DOI 10.1097/AJP.0b013e3181850df6.
   Li CY, 2010, DIABETES CARE, V33, P1618, DOI 10.2337/dc09-1788.
   Margolis KL, 2004, DIABETOLOGIA, V47, P1175, DOI 10.1007/s00125-004-1448-x.
   MedlinePlus U.S. National Library of Medicine National Institutes of Health, TYP 2 DIAB RISK FACT.
   MENDELSON JH, 1975, J PHARMACOL EXP THER, V192, P211.
   Moore RA, 2005, ARTHRITIS RES THER, V7, pR1046, DOI 10.1186/ar1782.
   Newham A., 2002, HLTH STAT Q, V14, P5.
   Oh JY, 2002, DIABETES CARE, V25, P55, DOI 10.2337/diacare.25.1.55.
   Pergolizzi Joseph, 2008, Pain Pract, V8, P287, DOI 10.1111/j.1533-2500.2008.00204.x.
   Roberts LJ, 2002, CLIN J PAIN, V18, P144, DOI 10.1097/00002508-200205000-00002.
   Shawe Jill, 2008, Prim Care Diabetes, V2, P195, DOI 10.1016/j.pcd.2008.10.003.
   Stellato RK, 2000, DIABETES CARE, V23, P490, DOI 10.2337/diacare.23.4.490.
   Trescot A, 2008, PAIN PHYSICIAN, V11, pS181.
   Trescot AM, 2008, PAIN PHYSICIAN, V11, pS5.
   Turk DC, 2008, CLIN J PAIN, V24, P497, DOI 10.1097/AJP.0b013e31816b1070.
   U.S. Food and Drug Administration MedWatch: The FDA Safety Information and Adverse Event Reporting Program, PROP WITHDR RISK CAR.
   Wu FCW, 2003, ENDOCR REV, V24, P183, DOI 10.1210/er.2001-0025.},
Number-of-Cited-References = {47},
Times-Cited = {9},
Usage-Count-Last-180-days = {0},
Usage-Count-Since-2013 = {7},
Journal-ISO = {Pain Physician},
Doc-Delivery-Number = {075JL},
Web-of-Science-Index = {Science Citation Index Expanded (SCI-EXPANDED)},
Unique-ID = {WOS:000313881200017},
DA = {2025-06-21},
}

@article{ WOS:000169749200005,
Author = {Rowlands, S and Devalia, H and Smith, C and Hubbard, R and Dean, A},
Title = {Otitis externa in UK general practice: a survey using the UK General
   Practice Research Database},
Journal = {BRITISH JOURNAL OF GENERAL PRACTICE},
Year = {2001},
Volume = {51},
Number = {468},
Pages = {533-538},
Month = {JUL},
Abstract = {Background: Otitis externa is a common clinical problem in general
   practice and yet there are remarkably few data available on the
   demographic characteristics of patients with this condition and the
   approaches used by general practitioners (GPs) in the United Kingdom
   (UK) to manage it.
   Aim: To define the descriptive epidemiology of otitis externa in the
   general population, to describe the first-line drug treatment used by UK
   Gps, and to determine factors related to second disease episodes.
   Design of study: Epidemiological data survey.
   Setting: All cases of otitis externa occurring in 1997 in practices
   contributing data to the UK General Practice Research Database
   Method: Data were extracted on age, sex, date of episode of otitis
   externa, treatment prescribed, co-existing diagnoses of eczema and
   diabetes, referral to ear, nose and throat departments and occurrence of
   subsequent episodes of disease. Arbitrarily a second episode of disease
   was defined as persistence it it occurred at 28 days or fewer after the
   first episode and recurrence if it occurred at more than 28 days after
   the first episode.
   Results: A diagnosis of otitis externa was common in all age groups and,
   except in the elderly, was more common in females than males. There was
   an increase in disease episodes at the end of the summer in all age
   groups except the 60 years and over group. In the majority of cases GPs
   prescribed ear drops (85\%), but a significant proportion of patients
   were also prescribed oral antibiotics (21\%). Referral to secondary care
   was uncommon (3\%). Among patients prescribed ear-drop formulations,
   those containing both steroid and antibiotic or steroid alone were used
   most commonly and were associated with the lower rates of disease
   persistence but not recurrence. Among patients prescribed antibiotics,
   penicillins were prescribed most commonly. Disease persistence rates,
   and to a lesser extent disease recurrence rates, were higher in patients
   prescribed oral antibiotics.
   Conclusion: Otitis externa is a common condition and GPs can expect to
   see an excess of cases at the end of the summer. Topical ear drops are
   the most common treatment used in the UK. Patients prescribed steroid or
   steroid/antibiotic combination ear drops have fewer subsequent
   consultations for otitis externa over the following 28 days.},
Publisher = {ROYAL COLL GENERAL PRACTITIONERS},
Address = {14 PRINCES GATE, HYDE PARK, LONDON SW7 1PU, ENGLAND},
Type = {Article},
Language = {English},
Affiliation = {EPIC, Regenerat House,York Way, London N1 0BB, England.
   EPIC, London N1 0BB, England.
   City Hosp, Div Resp Med, Nottingham NG5 1PB, England.},
ISSN = {0960-1643},
EISSN = {1478-5242},
Keywords = {otitis externa; drug therapy; epidemiology; prescriptions; referral},
Research-Areas = {General \& Internal Medicine},
Web-of-Science-Categories  = {Primary Health Care; Medicine, General \& Internal},
Author-Email = {sam.rowlands@epic-uk.org},
Affiliations = {University of Nottingham},
Cited-References = {AGIUS AM, 1992, CLIN OTOLARYNGOL, V17, P150, DOI 10.1111/j.1365-2273.1992.tb01063.x.
   BAIN DJG, 1976, J INT MED RES, V4, P79, DOI 10.1177/030006057600400113.
   Halpern M T, 1999, J Am Board Fam Pract, V12, P1.
   Hansell A, 1999, THORAX, V54, P413, DOI 10.1136/thx.54.5.413.
   HAVELAAR AH, 1983, J HYG-CAMBRIDGE, V90, P489, DOI 10.1017/S0022172400029120.
   HOADLEY AW, 1975, ARCH ENVIRON HEALTH, V30, P445, DOI 10.1080/00039896.1975.10666747.
   Hollowell J, 1997, Popul Trends, P36.
   KIME CE, 1978, CURR THER RES CLIN E, V23, pSS15.
   Lambert I J, 1981, J R Coll Gen Pract, V31, P291.
   Mirza N, 1996, POSTGRAD MED, V99, P153, DOI 10.1080/00325481.1996.11946124.
   NAZARETH I, 1993, BMJ-BRIT MED J, V307, P32, DOI 10.1136/bmj.307.6895.32.
   PETERKIN GA, 1974, J LARYNGOL OTOL, V88, P15, DOI 10.1017/S0022215100078294.
   REID TMS, 1981, J HYG-CAMBRIDGE, V86, P357, DOI 10.1017/S0022172400069114.
   Robertson D G, 1992, J R Army Med Corps, V138, P27.
   RUSSELL JD, 1993, J LARYNGOL OTOL, V107, P898, DOI 10.1017/S0022215100124739.
   RUTH M, 1990, EUR ARCH OTO-RHINO-L, V247, P77.
   SLACK RWT, 1987, J LARYNGOL OTOL, V101, P533, DOI 10.1017/S0022215100102178.
   SMITH IM, 1990, CLIN OTOLARYNGOL, V15, P155, DOI 10.1111/j.1365-2273.1990.tb00449.x.
   Van Staa TP., 1994, PHARMACOEPIDEM DR S, V3, P15.
   Walley T, 1997, LANCET, V350, P1097, DOI 10.1016/S0140-6736(97)04248-7.
   1996, KEY HLTH STAT GEN PR.},
Number-of-Cited-References = {21},
Times-Cited = {79},
Usage-Count-Last-180-days = {0},
Usage-Count-Since-2013 = {2},
Journal-ISO = {Br. J. Gen. Pract.},
Doc-Delivery-Number = {450NC},
Web-of-Science-Index = {Science Citation Index Expanded (SCI-EXPANDED)},
Unique-ID = {WOS:000169749200005},
DA = {2025-06-21},
}

@article{ WOS:000076068100021,
Author = {van Staa, TP and Leufkens, H and Abenhaim, L and Cooper, C},
Title = {Postmarketing surveillance of the safety of cyclic etidronate},
Journal = {PHARMACOTHERAPY},
Year = {1998},
Volume = {18},
Number = {5},
Pages = {1121-1128},
Month = {SEP-OCT},
Abstract = {To evaluate the safety of cyclic etidronate in routine clinical
   practice, we obtained information from 550 general practices in the
   United Kingdom that provide the medical records to the General Practice
   Research Database. A group of 7977 patients taking cyclic etidronate and
   two age-, gender-, and practice-matched control groups, one with
   osteoporosis and one without, were analyzed. For the group taking cyclic
   etidronate, the average age was 71.6 years and follow-up was 10,328
   person-years. Conditions that do not induce osteoporosis generally
   occurred in these patients at a rate comparable to that in the control
   groups. The incidence of osteomalacia was low and comparable between
   patients taking cyclic etidronate and controls with osteoporosis. No
   medically significant increases in frequency were observed among
   patients taking cyclic etidronate for a broad group of diseases that may
   potentially be induced by exposure to the drug. These data support the
   favorable risk:benefit ratio of cyclic etidronate.},
Publisher = {PHARMACOTHERAPY PUBLICATIONS INC},
Address = {NEW ENGLAND MEDICAL CENTER BOX 806 171 HARRISON AVE, BOSTON, MA 02111
   USA},
Type = {Article},
Language = {English},
Affiliation = {van Staa, TP (Corresponding Author), Procter \& Gamble Co, Pharmaceut, Pharmacovigilance Europe \& Epidemiol, Lovett House,Lovett Rd, Staines TW18 3AZ, England.
   Procter \& Gamble Co, Pharmaceut, Pharmacovigilance Europe \& Epidemiol, Staines TW18 3AZ, England.
   Univ Utrecht, Dept Pharmacoepidemiol \& Pharmacotherapy, Utrecht, Netherlands.
   McGill Univ, Dept Epidemiol \& Biostat, Montreal, PQ H3A 2T5, Canada.
   Sir Mortimer B Davis Jewish Hosp, Ctr Clin Epidemiol \& Community Studies, Montreal, PQ H3T 1E2, Canada.
   Southampton Univ Hosp, MRC, Environm Epidemiol Unit, Southampton, Hants, England.},
ISSN = {0277-0008},
Keywords-Plus = {BISPHOSPHONATES; OSTEOPOROSIS},
Research-Areas = {Pharmacology \& Pharmacy},
Web-of-Science-Categories  = {Pharmacology \& Pharmacy},
Affiliations = {Procter \& Gamble; Utrecht University; McGill University; Jewish General
   Hospital - Montreal; University of Southampton},
ORCID-Numbers = {van Staa, Tjeerd/0000-0001-9363-742X},
Cited-References = {Adami S, 1996, DRUG SAFETY, V14, P158, DOI 10.2165/00002018-199614030-00003.
   {[}Anonymous], BISPHOSPHONATES BONE.
   {[}Anonymous], 2021, Modern Epidemiology.
   Breslow NE, 1987, STAT METHODS CANC RE.
   {*}COMM SAF MED, 1990, CURRENT PROBLEMS, V30, P4.
   DArcy P.F., 1986, Iatrogenic Diseases.
   DUNN CJ, 1994, DRUG AGING, V5, P446, DOI 10.2165/00002512-199405060-00006.
   FRANCIS RM, 1995, CURR THER RES CLIN E, V56, P831, DOI 10.1016/0011-393X(95)85087-2.
   HALL G, 1992, PHARMACOEPIDEM DR S, V1, P33.
   HAMDY NAT, 1987, BONE S, V8, P69.
   HOLLOWELL J, 1994, GEN PRACTICE RES DAT.
   JICK H, 1991, BRIT MED J, V302, P766, DOI 10.1136/bmj.302.6779.766.
   Jick H., 1992, PHARMACOEPIDEM DR S, V1, P347, DOI DOI 10.1002/PDS.2630010607.
   Kleinbaum DG., 1982, EPIDEMIOLOGIC RES.
   Kramer MS., 1988, CLIN EPIDEMIOLOGY BI.
   LAWSON DH, 1994, CARDIOLOGY, V85, P18.
   LIS Y, 1995, J CLIN EPIDEMIOL, V48, P431, DOI 10.1016/0895-4356(94)00137-F.
   Mann R.D., 1992, POST MARK SURVEILL, V5, P259.
   Miller PD, 1996, BRIT J CLIN PRACT, V50, P23.
   NAZARETH I, 1993, BMJ-BRIT MED J, V307, P32, DOI 10.1136/bmj.307.6895.32.
   Papapoulos Socrates E., 1996, P1209.
   Rosenbaum P. R., 1987, Statistical Science, V2, P292, DOI {[}DOI 10.1214/SS/1177013232, https://doi.org/10.1214/ss/1177013237, DOI 10.1214/SS/1177013237].
   ROSENBAUM RR, 1995, OBSERVATIONAL STUDIE.
   van Staa T, 1997, AM J MED, V103, P462, DOI 10.1016/S0002-9343(97)00242-8.
   Van Staa TP, 1998, BRIT J RHEUMATOL, V37, P87.
   Van Staa TP., 1994, PHARMACOEPIDEM DR S, V3, P15.
   WITTE RS, 1987, ARCH INTERN MED, V147, P937, DOI 10.1001/archinte.147.5.937.
   1996, GEN PRACTICE RES DAT.},
Number-of-Cited-References = {28},
Times-Cited = {5},
Usage-Count-Last-180-days = {0},
Usage-Count-Since-2013 = {0},
Journal-ISO = {Pharmacotherapy},
Doc-Delivery-Number = {122JH},
Web-of-Science-Index = {Science Citation Index Expanded (SCI-EXPANDED)},
Unique-ID = {WOS:000076068100021},
DA = {2025-06-21},
}

@article{ WOS:000075104100013,
Author = {Meier, CR and Sturkenboom, MCJM and Cohen, AS and Jick, H},
Title = {Postmenopausal estrogen replacement therapy and the risk of developing
   systemic lupus erythematosus or discoid lupus},
Journal = {JOURNAL OF RHEUMATOLOGY},
Year = {1998},
Volume = {25},
Number = {8},
Pages = {1515-1519},
Month = {AUG},
Abstract = {Objective. There is evidence that estrogens play a role in the etiology
   of systemic lupus erythematosus (SLE), but this has not yet been shown
   for discoid lupus. We examined the association of postmenopausal
   estrogen use with the development of SLE and discoid lupus.
   Methods, We did a case-control evaluation, using the UK based General
   Practice Research Database. We analyzed 41 cases with SLE, 34 cases with
   discoid lupus, and 295 age, sex and practice matched controls, and
   estimated relative risk estimates (odds ratios) in relation to estrogen
   exposure duration as well as total cumulative dose and estrogen type
   (alone or combined with progestogens).
   Results. While short term estrogen exposure was not associated with
   increased risk, the risk of developing SLE (adjusted OR 2.8; 95\% CI
   0.9-9.0) or discoid lupus (adjusted OR 2.8; 95\% CI 1.0-8.3) was
   significantly increased among current users who were exposed for 2 or
   more years. The adjusted RR estimate comparing longer term estrogen
   users and nonusers for all cases (SLE and discoid lupus combined) was
   2.8 (95\% CI 1.3-5.8; p < 0.01). A difference was found between longterm
   users of estrogens alone (OR 5.3; 95\% CI 1.5-18.6) and those who used
   estrogens combined with progestogens (OR 2.0; 95\% CI 0.8-5.0), compared
   to nonusers.
   Conclusion. Our findings suggest that longer term use of postmenopausal
   estrogens plays a role in the etiology of both SLE and discoid lupus.
   There is a suggestion that progestogens may reduce the effect of
   estrogens on these autoimmune disorders.},
Publisher = {J RHEUMATOL PUBL CO},
Address = {920 YONGE ST, SUITE 115, TORONTO, ONTARIO M4W 3C7, CANADA},
Type = {Article},
Language = {English},
Affiliation = {Meier, CR (Corresponding Author), Boston Univ, Ctr Med, Boston Collaborat Drug Surveillance Program, 11 Muzzey St, Lexington, MA 02173 USA.
   Boston Univ, Ctr Med, Boston Collaborat Drug Surveillance Program, Lexington, MA 02173 USA.
   Erasmus Univ, Dept Epidemiol \& Biostat, Pharmacoepidemiol Unit, NL-3000 DR Rotterdam, Netherlands.
   Boston Univ, Sch Med, Amyloid Program, Boston, MA 02118 USA.},
ISSN = {0315-162X},
Keywords = {discoid lupus erythematosus; systemic lupus erythematosus; estrogen
   replacement therapy; progestational hormones; estrogens; postmenopause},
Keywords-Plus = {EMERGING CONCEPTS; SEX-HORMONES; PATHOGENESIS; DISEASE; WOMEN},
Research-Areas = {Rheumatology},
Web-of-Science-Categories  = {Rheumatology},
Affiliations = {Boston University; Erasmus University Rotterdam - Excl Erasmus MC;
   Erasmus University Rotterdam; Boston University},
ORCID-Numbers = {Sturkenboom, Miriam/0000-0003-1360-2388
   Jick, Hershel/0000-0003-4270-5992
   Meier, Christoph/0000-0002-7120-6378},
Cited-References = {Ahmed S. Ansar, 1993, P148.
   AHMED SA, 1985, AM J PATHOL, V121, P531.
   ALARCONSEGOVIA D, 1984, J RHEUMATOL, V11, P588.
   ARNALICH F, 1992, BRIT J RHEUMATOL, V31, P247.
   BOEY ML, 1993, LUPUS, V2, P51, DOI 10.1177/096120339300200109.
   BOUMPAS DT, 1995, ANN INTERN MED, V123, P42, DOI 10.7326/0003-4819-123-1-199507010-00007.
   BOUMPAS DT, 1995, ANN INTERN MED, V122, P940, DOI 10.7326/0003-4819-122-12-199506150-00009.
   Gutthann SP, 1997, BMJ-BRIT MED J, V314, P796, DOI 10.1136/bmj.314.7083.796.
   HAHN BH, 1991, PRINCIPLES INTERNAL, P1432.
   HAY EM, 1995, BRIT MED J, V310, P1257, DOI 10.1136/bmj.310.6989.1257.
   HEALY E, 1995, IRISH J MED SCI, V164, P113, DOI 10.1007/BF02973274.
   JICK H, 1991, BRIT MED J, V302, P766, DOI 10.1136/bmj.302.6779.766.
   JICK H, 1995, LANCET, V346, P1589, DOI 10.1016/S0140-6736(95)91928-7.
   Jick H., 1992, PHARMACOEPIDEM DR S, V1, P347, DOI DOI 10.1002/PDS.2630010607.
   LAHITA RG, 1992, CLIN IMMUNOL IMMUNOP, V63, P17, DOI 10.1016/0090-1229(92)90086-4.
   MAGARO M, 1992, CLIN EXP RHEUMATOL, V10, P67.
   MASI AT, 1978, ARTHRITIS RHEUM-US, V21, P480, DOI 10.1002/art.1780210413.
   MUNOZ JA, 1994, ANN MED INTERNE, V145, P459.
   SANCHEZGUERRERO J, 1995, ANN INTERN MED, V122, P430, DOI 10.7326/0003-4819-122-6-199503150-00005.
   TAN EM, 1982, ARTHRITIS RHEUM, V25, P1271, DOI 10.1002/art.1780251101.
   Walley T, 1997, LANCET, V350, P1097, DOI 10.1016/S0140-6736(97)04248-7.
   {*}WHO, 1992, AN THER CHEM IND INC.},
Number-of-Cited-References = {22},
Times-Cited = {76},
Usage-Count-Last-180-days = {0},
Usage-Count-Since-2013 = {3},
Journal-ISO = {J. Rheumatol.},
Doc-Delivery-Number = {105YZ},
Web-of-Science-Index = {Science Citation Index Expanded (SCI-EXPANDED)},
Unique-ID = {WOS:000075104100013},
DA = {2025-06-21},
}

@article{ WOS:000173725500002,
Author = {Rowlands, S and Devalia, H and Lawrenson, R},
Title = {Preferential prescribing of type of combined oral contraceptive pill by
   general practitioners to teenagers with acne},
Journal = {EUROPEAN JOURNAL OF CONTRACEPTION AND REPRODUCTIVE HEALTH CARE},
Year = {2001},
Volume = {6},
Number = {1},
Pages = {9-13},
Month = {MAR},
Abstract = {Objectives To determine the oral contraceptive prescribing patterns of
   general practitioners for teenagers in the UK and any preferential
   prescribing for those with acne.
   Method The General Practice Research Database was used in a
   retrospective observational study. Records of females aged 13-19 years
   were examined for the years 1994 and 1997,
   Results In 1994, third-generation pills were widely prescribed, whereas,
   in 1997, levonorgestrel pills were most commonly prescribed. In those
   with a recent history of acne, the most commonly prescribed single
   product was one containing cyproterone acetate.
   Conclusion General practitioners appear to favor cyproterone
   acetate-containing pills for those with acne; this proclivity became
   more pronounced after the pill scare. General practitioners had all but
   ceased using third-generation pills in 1997, even when there was a
   therapeutic indication.},
Publisher = {TAYLOR \& FRANCIS LTD},
Address = {2-4 PARK SQUARE, MILTON PARK, ABINGDON OR14 4RN, OXON, ENGLAND},
Type = {Article},
Language = {English},
Affiliation = {Gen Practice Database Res Co, EPIC, Regenerat House, London N1 0BB, England.
   Gen Practice Database Res Co, EPIC, London N1 0BB, England.
   Univ Surrey, Postgrad Med Sch, Guildford GU2 5XH, Surrey, England.},
ISSN = {1362-5187},
EISSN = {1473-0782},
Keywords = {acne vulgaris; oral contraceptives; family planning (knowledge,
   attitudes, practice); family practice; physicians' practice patterns;
   drug prescriptions},
Keywords-Plus = {DATABASE; UK},
Research-Areas = {Public, Environmental \& Occupational Health; Obstetrics \& Gynecology},
Web-of-Science-Categories  = {Public, Environmental \& Occupational Health; Obstetrics \& Gynecology},
Affiliations = {University of Surrey},
ORCID-Numbers = {Rowlands, Sam/0000-0001-5940-9079},
Cited-References = {HALL G, 1992, PHARMACOEPIDEM DR S, V1, P33.
   HAMPTON N, 1995, BR J SEX MED     MAY, P11.
   HOLLOWELL J, 1994, GEN PRACTICE RES DAT.
   JICK H, 1991, BRIT MED J, V302, P766, DOI 10.1136/bmj.302.6779.766.
   Jick H., 1992, PHARMACOEPIDEM DR S, V1, P347, DOI DOI 10.1002/PDS.2630010607.
   LIS Y, 1995, J CLIN EPIDEMIOL, V48, P431, DOI 10.1016/0895-4356(94)00137-F.
   Mann R.D., 1992, POST MARK SURVEILL, V5, P259.
   NAZARETH I, 1993, BMJ-BRIT MED J, V307, P32, DOI 10.1136/bmj.307.6895.32.
   Rowlands S, 2000, BRIT J FAM PLAN, V26, P138.
   Stathakis V, 1997, Australas J Dermatol, V38, P115.
   Todd JC, 1999, HUM REPROD, V14, P1500, DOI 10.1093/humrep/14.6.1500.
   Van Staa TP., 1994, PHARMACOEPIDEM DR S, V3, P15.
   Walley T, 1997, LANCET, V350, P1097, DOI 10.1016/S0140-6736(97)04248-7.
   1996, GEN PRACTICE RES DAT.},
Number-of-Cited-References = {14},
Times-Cited = {3},
Usage-Count-Last-180-days = {0},
Usage-Count-Since-2013 = {3},
Journal-ISO = {Eur. J. Contracept. Reprod. Health Care},
Doc-Delivery-Number = {519KM},
Web-of-Science-Index = {Science Citation Index Expanded (SCI-EXPANDED)},
Unique-ID = {WOS:000173725500002},
DA = {2025-06-21},
}

@article{ WOS:001181396500005,
Author = {Ahmad, Tahania A. and Ullah, Abu Z. M. Dayem and Chelala, Claude and
   Gopal, Dipesh P. and Eto, Fabiola and Henkin, Rafael and Samuel, Miriam
   and Finer, Sarah and Taylor, Stephanie J. C.},
Title = {Prevalence of multimorbidity in survivors of 28 cancer sites: an English
   nationwide cross-sectional study},
Journal = {AMERICAN JOURNAL OF CANCER RESEARCH},
Year = {2024},
Volume = {14},
Number = {2},
Abstract = {Multimorbidity, the presence of a chronic condition in addition to
   cancer, is of particular importance to cancer survivors. It has an
   impact on the progression, stage at diagnosis, prognosis, and treatment
   of cancer patients. Evidence is scarce on the prevalence of specific
   comorbidities in survivors of different cancers to inform prevention and
   management of multimorbidity. The objective of this study is to address
   this evidence gap by using large scale electronic health data from
   multiple linked UK healthcare databases to examine the prevalence of
   multimorbidity in 28 cancer sites. For this population -based
   cross-sectional study, we linked primary and secondary healthcare data
   from the UK Clinical Research Practice Datalink (CPRD) GOLD dataset and
   Hospital Episode Statistics (HES). We identified survivors of 28 common
   cancers aged 18 years or older at diagnosis who survived 2 years of
   cancer and compared their multimorbidity with matched controls without a
   history of cancer. To compare prevalence of individual comorbidity,
   multivariable logistic regression models, adjusted for confounding
   factors were used. Between January 1, 2010 and December 31, 2020, we
   identified 347,028 cancer survivors and 804,299 controls matched on age,
   sex and general practice. Cancer survivors had a higher prevalence of
   multimorbidity compared to non -cancer controls across all the cancer
   sites. Hypertension (56.2\%), painful conditions (39.8\%),
   osteoarthritis (38.0\%), depression (31.8\%) and constipation (31.4\%)
   were the five most frequent chronic conditions reported. Compared to the
   controls, higher odds of constipation were found in survivors of 25 of
   the 28 cancer sites and higher odds of anaemia were found in 23 cancer
   sites. Prevalence of constipation, anaemia and painful conditions were
   higher after cancer diagnosis compared to before diagnosis. Since these
   comorbidities are not uniformly assessed as part of any of the
   comorbidity scales, they tend to be underreported among cancer
   survivors. The elevated risk of certain comorbidities in cancer
   survivors suggests the potential for preventative efforts in this
   population to lower disease burden and improve quality of life. Long
   -term conditions should not be viewed as the inevitable result of cancer
   diagnosis and treatment. We need to consider integrated management of
   chronic conditions tailored to specific cancers to improve cancer
   survivorship.},
Publisher = {E-CENTURY PUBLISHING CORP},
Address = {40 WHITE OAKS LN, MADISON, WI 53711 USA},
Type = {Article},
Language = {English},
Affiliation = {Ahmad, TA (Corresponding Author), Queen Mary Univ London, Wolfson Inst Populat Hlth, Yvonne Carter Bldg 58,Turner St, London E1 2AB, England.
   Ahmad, Tahania A.; Gopal, Dipesh P.; Eto, Fabiola; Henkin, Rafael; Samuel, Miriam; Finer, Sarah; Taylor, Stephanie J. C., Queen Mary Univ London, Wolfson Inst Populat Hlth, Yvonne Carter Bldg 58,Turner St, London E1 2AB, England.
   Ullah, Abu Z. M. Dayem; Chelala, Claude, Queen Mary Univ London, Barts Canc Inst London, London, England.},
ISSN = {2156-6976},
Keywords = {Cancer survivor; cancer survivorship; multimorbidity; comorbidity;
   prevalence; before and after cancer; living with and beyond cancer;
   chronic conditions; quantitative study; cancer care; cancer treatment},
Keywords-Plus = {HEALTH-CARE UTILIZATION; BREAST-CANCER; SYMPTOM BURDEN; CO-MORBIDITY;
   COMORBIDITY; POPULATION; ANEMIA; IMPACT; DEPRESSION; EPIDEMIOLOGY},
Research-Areas = {Oncology},
Web-of-Science-Categories  = {Oncology},
Author-Email = {t.a.ahmad@qmul.ac.uk},
Affiliations = {University of London; Queen Mary University London; University of
   London; Queen Mary University London},
ResearcherID-Numbers = {TAYLOR, STEPHANIE/GYV-4768-2022
   Gopal, Dipesh/ABE-3553-2021},
Funding-Acknowledgement = {National Institute for Health Research ARC North Thames},
Funding-Text = {We gratefully acknowledge Professor Rohini Mathur for her helpful advice
   on the statistical analysis plan and East London Genes and Health team
   for their help on preparing the code list for the 204 long-term
   conditions. This report is independent research funded by the National
   Institute for Health Research ARC North Thames. The views expressed in
   this publication are those of the author (s) and not necessarily those
   of the National Institute for Health Research or the Department of
   Health and Social Care.},
Cited-References = {Arhi CS, 2018, CANCER EPIDEMIOL, V57, P148, DOI 10.1016/j.canep.2018.08.009.
   Ashworth Mark, 2019, BMJ Open, V9, pe031649, DOI 10.1136/bmjopen-2019-031649.
   Barnett K, 2012, LANCET, V380, P37, DOI 10.1016/S0140-6736(12)60240-2.
   Bluethmann SM, 2016, CANCER EPIDEM BIOMAR, V25, P1029, DOI 10.1158/1055-9965.EPI-16-0133.
   CATHCART CK, 1993, BREAST CANCER RES TR, V27, P277, DOI 10.1007/BF00665698.
   CHARLSON ME, 1987, J CHRON DIS, V40, P373, DOI 10.1016/0021-9681(87)90171-8.
   Coebergh JWW, 1999, J CLIN EPIDEMIOL, V52, P1131, DOI 10.1016/S0895-4356(99)00098-0.
   Deng J, 2012, J PAIN SYMPTOM MANAG, V43, P244, DOI 10.1016/j.jpainsymman.2011.03.019.
   Department of Health MSNI, 2013, Living with \& beyond cancer: taking action to improve outcomes (an update to the 2010 the national cancer survivorship initiative vision.
   Edwards BK, 2014, CANCER-AM CANCER SOC, V120, P1290, DOI 10.1002/cncr.28509.
   Eto F, 2023, medRxiv.
   Fife Betsy L., 1994, Journal of Psychosocial Oncology, V12, P1, DOI 10.1300/J077V12N01\_01.
   Fowler H, 2020, BMC CANCER, V20, DOI 10.1186/s12885-019-6472-9.
   Giacalone A, 2012, CANCER-AM CANCER SOC, V118, P1955, DOI 10.1002/cncr.26443.
   Glynn LG, 2011, FAM PRACT, V28, P516, DOI 10.1093/fampra/cmr013.
   GOLDEN RN, 1991, INT J PSYCHIAT MED, V21, P17, DOI 10.2190/HW7K-B3P8-3T8H-073M.
   Gopal DP, 2023, J CANCER SURVIV, V17, P1780, DOI 10.1007/s11764-022-01251-7.
   Grotto HZW, 2008, MED ONCOL, V25, P12, DOI 10.1007/s12032-007-9000-8.
   Haase KR, 2021, EUR J ONCOL NURS, V53, DOI 10.1016/j.ejon.2021.101982.
   Hayat MJ, 2007, ONCOLOGIST, V12, P20, DOI 10.1634/theoncologist.12-1-20.
   Herrett E, 2015, INT J EPIDEMIOL, V44, P827, DOI 10.1093/ije/dyv098.
   Herrett E, 2010, BRIT J CLIN PHARMACO, V69, P4, DOI 10.1111/j.1365-2125.2009.03537.x.
   Jacobs LA, 2017, LANCET ONCOL, V18, pE19, DOI 10.1016/S1470-2045(16)30386-2.
   Khan NF, 2012, J CANCER SURVIV, V6, P33, DOI 10.1007/s11764-011-0194-6.
   Kim SH, 2008, J PAIN SYMPTOM MANAG, V35, P644, DOI 10.1016/j.jpainsymman.2007.08.012.
   Knight K, 2004, AM J MED, V116, P11, DOI 10.1016/j.amjmed.2003.12.008.
   Kuan V, 2019, LANCET DIGIT HEALTH, V1, pE63, DOI 10.1016/S2589-7500(19)30012-3.
   Maher EJ, 2013, ACTA ONCOL, V52, P225, DOI 10.3109/0284186X.2012.746467.
   Mancini I, 1998, SUPPORT CARE CANCER, V6, P356, DOI 10.1007/s005200050177.
   Mao JJ, 2007, J AM BOARD FAM MED, V20, P434, DOI 10.3122/jabfm.2007.05.060225.
   Massie Mary Jane, 2004, J Natl Cancer Inst Monogr, P57.
   Mattioli V, 2010, J CANCER SURVIV, V4, P284, DOI 10.1007/s11764-010-0143-9.
   Mercadante S, 2000, CANCER TREAT REV, V26, P303, DOI 10.1053/ctrv.2000.0181.
   MULTIPLY initiative, List of long-term conditions.
   MULTIPLY St, Operationalisation of multimorbidity.
   National Cancer Institute, 2022, Cancer survivorship definition.
   National Coalition for Cancer Survivorship, About NCCS.
   Ng HS, 2018, CANCER EPIDEMIOL, V54, P56, DOI 10.1016/j.canep.2018.03.010.
   NHS Digital, 2022, Quality and outcomes framework 2021-2022.
   Ogle KS, 2000, CANCER, V88, P653, DOI 10.1002/(SICI)1097-0142(20000201)88:3<653::AID-CNCR24>3.0.CO;2-1.
   Palladino R, 2016, AGE AGEING, V45, P431, DOI 10.1093/ageing/afw044.
   Payne RA, 2020, CAN MED ASSOC J, V192, pE107, DOI 10.1503/cmaj.190757.
   Pescosolido BA, 2021, JAMA NETW OPEN, V4, DOI 10.1001/jamanetworkopen.2021.40202.
   Petrova D, 2021, CANCERS, V13, DOI 10.3390/cancers13133368.
   Sarfati D, 2016, CA-CANCER J CLIN, V66, P338, DOI 10.3322/caac.21342.
   Sarfati D, 2016, ASIA-PAC J CLIN ONCO, V12, pE47, DOI 10.1111/ajco.12130.
   Schmidt ME, 2012, J CANCER SURVIV, V6, P11, DOI 10.1007/s11764-011-0197-3.
   Simonelli C, 2008, ANN ONCOL, V19, P1216, DOI 10.1093/annonc/mdn384.
   Smith BD, 2009, J CLIN ONCOL, V27, P2758, DOI 10.1200/JCO.2008.20.8983.
   Sneed N V, 1992, Health Care Women Int, V13, P11.
   Sorensen Henrik Toft, 2013, Clin Epidemiol, V5, P1, DOI 10.2147/CLEP.S47149.
   Spivak JL, 2005, NAT REV CANCER, V5, P543, DOI 10.1038/nrc1648.
   Strongman H, 2019, LANCET, V394, P1041, DOI 10.1016/S0140-6736(19)31674-5.
   Sung H, 2021, CA-CANCER J CLIN, V71, P209, DOI 10.3322/caac.21660.
   Thong MSY, 2011, EUR J CANCER, V47, P1798, DOI 10.1016/j.ejca.2011.02.006.
   UK Cancer Research, Cancer Incidence for all cancers 2021.
   van Oostrom SH, 2014, BMC FAM PRACT, V15, DOI 10.1186/1471-2296-15-61.
   Watson M, 1999, LANCET, V354, P1331, DOI 10.1016/S0140-6736(98)11392-2.
   White IR, 2010, STAT MED, V29, P2920, DOI 10.1002/sim.3944.
   Wickham Rita J, 2017, J Adv Pract Oncol, V8, P149.
   Yancik R, 1996, ANN EPIDEMIOL, V6, P399, DOI 10.1016/S1047-2797(96)00063-4.
   Zhu YJ, 2020, BMC MED, V18, DOI 10.1186/s12916-020-01543-8.},
Number-of-Cited-References = {62},
Times-Cited = {3},
Usage-Count-Last-180-days = {0},
Usage-Count-Since-2013 = {0},
Journal-ISO = {Am. J. Cancer Res.},
Doc-Delivery-Number = {KQ3P3},
Web-of-Science-Index = {Science Citation Index Expanded (SCI-EXPANDED)},
Unique-ID = {WOS:001181396500005},
DA = {2025-06-21},
}

@article{ WOS:000170566100006,
Author = {Frischer, M and Akram, G},
Title = {Prevalence of comorbid mental illness and drug use recorded in general
   practice: preliminary findings from the General Practice Research
   Database},
Journal = {DRUGS-EDUCATION PREVENTION AND POLICY},
Year = {2001},
Volume = {8},
Number = {3},
Pages = {275-280},
Month = {AUG},
Abstract = {Preliminary analysis of a large UK general practice database was
   conducted in order to determine the prevalence of mentally ill patients
   in primary care who arc also diagnosed with a drug abuse problem and
   vice versa. The baseline population was 527,000 of whom 1308 patients
   (prevalence 0.25\%) were diagnosed with a drug abuse problem; 59,359
   patients suffered a mental illness (11.26\%) between 1993 and 1997.
   Comorbidity was defined by diagnoses of mental illness and drug abuse at
   any time between 1993 and 1997 (i.e. not necessarily simultaneously):
   621 (0.12\%) patients were found to be comorbid according to this
   definition. Neurosis was the most common condition for both mentally ill
   and drug-abusing patients. Drug abusers were found to have higher rates
   of psychosis, schizophrenia, paranoia and personality disorders than
   those with only a mental illness. However, little difference was
   observed in the prevalence of these conditions between those classed as
   drug addicts and non-addicts. These findings show that those regarded as
   non-dependent suffer from mental illness to the same extent as those who
   are addicted or dependent on drugs. This raises issues regarding service
   and treatment provision, as emphasis is usually placed on treating the
   addicted. Future analysis will concentrate on elucidating the time
   relationships in order to determine possible patterns of causality.},
Publisher = {CARFAX PUBLISHING},
Address = {RANKINE RD, BASINGSTOKE RG24 8PR, HANTS, ENGLAND},
Type = {Article},
Language = {English},
Affiliation = {Frischer, M (Corresponding Author), Univ Keele, Dept Med Management, Primary Care Sci Res Ctr, Keele ST5 5BG, Staffs, England.
   Univ Keele, Dept Med Management, Primary Care Sci Res Ctr, Keele ST5 5BG, Staffs, England.
   Leverndale Hosp, Greater Glasgow Primary Care NHS Trust, Dept Pharm, Glasgow G53 7TU, Lanark, Scotland.},
ISSN = {0968-7637},
Keywords-Plus = {PSYCHIATRIC COMORBIDITY; SUBSTANCE MISUSE},
Research-Areas = {Substance Abuse},
Web-of-Science-Categories  = {Substance Abuse},
Affiliations = {Keele University},
ORCID-Numbers = {Akram, Gazala/0000-0003-3207-8091},
Cited-References = {{[}Anonymous], 1996, TASK FORC REV SERV D.
   {[}Anonymous], JAMA.
   Crome IB, 1999, DRUG-EDUC PREV POLIC, V6, P151, DOI 10.1080/09687639997115.
   {*}DEP HLTH, 1999, DRUG MIS DEP GUID CL.
   Farrell M, 1998, ADDICT BEHAV, V23, P909, DOI 10.1016/S0306-4603(98)00075-6.
   Gerada C, 1999, BRIT J GEN PRACT, V49, P125.
   KESSLER RC, 1994, ARCH GEN PSYCHIAT, V51, P8.
   McCormick A., 1995, MORBIDITY STAT GEN P.
   Menezes PR, 1996, BRIT J PSYCHIAT, V168, P612, DOI 10.1192/bjp.168.5.612.
   MILLER N S, 1990, Advances in Alcohol and Substance Abuse, V9, P101.
   NAZARETH I, 1993, BMJ-BRIT MED J, V307, P32, DOI 10.1136/bmj.307.6895.32.
   Rodríguez LAG, 1998, BRIT J CLIN PHARMACO, V45, P419.
   Walley T, 1997, LANCET, V350, P1097, DOI 10.1016/S0140-6736(97)04248-7.},
Number-of-Cited-References = {13},
Times-Cited = {1},
Usage-Count-Last-180-days = {0},
Usage-Count-Since-2013 = {0},
Journal-ISO = {Drug-Educ. Prev. Policy},
Doc-Delivery-Number = {465AT},
Web-of-Science-Index = {Social Science Citation Index (SSCI)},
Unique-ID = {WOS:000170566100006},
DA = {2025-06-21},
}

@article{ WOS:000085641700002,
Author = {Frischer, N and Heatlie, H and Chapman, S and Bashford, J and Norwood, J
   and Millson, D},
Title = {Ratio of inhaled corticosteroid to bronchodilator treatment and asthma
   hospitalisation},
Journal = {CURRENT MEDICAL RESEARCH AND OPINION},
Year = {2000},
Volume = {16},
Number = {1},
Pages = {8-13},
Abstract = {Background: Previous research based on aggregated data has led to
   conflicting interpretations of the relationship between the
   corticosteroid:bronchodilator (C:B) ratio and outcome measures.
   Objectives: To assess whether the C:B ratio is associated with hospital
   contact for asthma at individual patient level.
   Methods: The study was a retrospective multivariate analysis, using data
   from the UK General Practice Research Database from 1993 to 1996. The
   subjects were 3465 asthma-diagnosed patients receiving bronchodilator
   and corticosteroid medication. The `main outcome measures were
   asthma-related hospital contacts.
   Results: There was an inverse association between the C:B ratio and
   hospital contact after controlling for age. The odds ratio for the C:B
   ratio was 0.87(95\% CI 0.73-0.98) and 1.04 (95\% CI 1.01-1.07) for
   five-year agebands among patients aged five years ann over. There was no
   systematic relationship between the C:B ratio and hospital contacts for
   patients aged under five years.
   Conclusion: The results of this study shaw that higher C:B ratios are
   associated with lower levels of hospital contacts at patient level,
   although there are exceptions possibly linked to disease severity. For
   patients under five years, the ratio may not be a good outcome measure,
   perhaps owing to the difficulty in diagnosing asthma or poor compliance.},
Publisher = {LIBRAPHARM},
Address = {C/O DR. PETER L CLARKE, GEMINI HOUSE, 162 CRAVEN RD, NEWBURY, BERKSHIRE,
   ENGLAND RG14 5NR},
Type = {Article},
Language = {English},
Affiliation = {Frischer, N (Corresponding Author), Univ Keele, Dept Med Management, Keele ST5 5BG, Staffs, England.
   Univ Keele, Dept Med Management, Keele ST5 5BG, Staffs, England.},
ISSN = {0300-7995},
Keywords = {asthma; outcome and process assessment; referral and consultation; C : B
   ratio},
Keywords-Plus = {PRACTICE RESEARCH DATABASE; GENERAL-PRACTICE; PERFORMANCE; ADMISSIONS;
   QUALITY; CARE},
Research-Areas = {General \& Internal Medicine; Research \& Experimental Medicine},
Web-of-Science-Categories  = {Medicine, General \& Internal; Medicine, Research \& Experimental},
Affiliations = {Keele University},
ORCID-Numbers = {Millson, David/0000-0002-7235-8314},
Cited-References = {{[}Anonymous], 1996, THORAX, V52, pS1, DOI {[}10.1136/thx.52.2008.S1, DOI 10.1136/THX.52.2008.S1]].
   Aveyard P, 1997, BRIT J GEN PRACT, V47, P423.
   BATEMAN N, 1996, BR J GEN PRACT, V46, P20.
   {*}CENTR HLTH MON UN, 1995, ASTHM EP OV.
   CLARKE KW, 1995, PHARMACOECONOMICS, V7, P280, DOI 10.2165/00019053-199507040-00002.
   CLARKE KW, 1994, PHARM J, V252, P334.
   {*}DEP HLTH, 1997, STAT PRESCR DISP COM.
   FREW A.J., 1996, EUR RESPIR REV, V6, P1.
   Frischer M, 1998, LANCET, V351, P453, DOI 10.1016/S0140-6736(05)78411-7.
   GOTTLIEB DJ, 1995, CHEST, V108, P28, DOI 10.1378/chest.108.1.28.
   Griffiths C, 1997, BRIT MED J, V314, P482, DOI 10.1136/bmj.314.7079.482.
   Hollowell J, 1997, Popul Trends, P36.
   LEECH P, 1995, BRIT MED J, V310, P1069, DOI 10.1136/bmj.310.6986.1069c.
   LEMANSKE R, 1996, EUR RESPIR REV, V6, P27.
   MAJEED FA, 1995, BRIT MED J, V311, P209, DOI 10.1136/bmj.311.6999.209.
   NAISH J, 1995, BRIT MED J, V310, P97, DOI 10.1136/bmj.310.6972.97.
   PATTERSON M, 1997, AM J RESP CRIT CARE, V155, pA891.
   Shelley M, 1996, BRIT MED J, V313, P1124, DOI 10.1136/bmj.313.7065.1124.
   SHINE C, 1995, BRIT MED J, V310, P1070, DOI 10.1136/bmj.310.6986.1070a.
   Walley T, 1997, LANCET, V350, P1097, DOI 10.1016/S0140-6736(97)04248-7.
   White PT, 1997, BRIT J GEN PRACT, V47, P750.
   {*}WHO, 1991, GUID DEF DAIL DOS CO.},
Number-of-Cited-References = {22},
Times-Cited = {7},
Usage-Count-Last-180-days = {0},
Usage-Count-Since-2013 = {0},
Journal-ISO = {Curr. Med. Res. Opin.},
Doc-Delivery-Number = {289VB},
Web-of-Science-Index = {Science Citation Index Expanded (SCI-EXPANDED)},
Unique-ID = {WOS:000085641700002},
DA = {2025-06-21},
}

@article{ WOS:000170581000019,
Author = {Rodríguez, LAG and Hernández-Díaz, S},
Title = {Relative risk of upper gastrointestinal complications among users of
   acetaminophen and nonsteroidal anti-inflammatory drugs},
Journal = {EPIDEMIOLOGY},
Year = {2001},
Volume = {12},
Number = {5},
Pages = {570-576},
Month = {SEP},
Abstract = {Nonsteroidal anti-inflammatory drugs (NSAIDs) have been associated with
   an increase in upper gastrointestinal complications. There is no
   agreement, however, on whether all conventional NSAIDs have a similar
   relative risk (RR), and epidemiologic data are Limited on acetaminophen.
   We studied the association between these medications and the risk of
   upper gastrointestinal bleed/perforation in a population-based cohort of
   958,397 persons in the United Kingdom between 1993 and 1998. Our nested
   case-control analysis included 2,105 cases and 11,500 controls. RR
   estimates were adjusted for several factors known to be associated with
   upper gastrointestinal bleed/perforation. Compared with non-users, users
   of acetaminophen at doses less than 2 gm did not have an increased risk
   of upper gastrointestinal complications. The adjusted RR for
   acetaminophen at doses greater than 2 gm was 3.6 {[}95\% confidence
   interval (95\% CI) = 2.6-5.1]. The corresponding RRs for low/medium and
   high doses of NSAIDs were 2.4 (95\% CI = 1.9-3.1) and 4.9 (95\% CI =
   4.1-5.8). The RR was 3.1 (95\% CI = 2.5, 3.8) for short plasma
   half-life, 4.5 (95\% Ci = 3.5-5.9) for long half-life, and 5.4 (95\% CI
   = 4.0-7.1) for slow-release formulations of NSAIDs. After adjusting for
   daily dose, the differences in RR between individual NSAIDs tended to
   diminish except for apazone. Users of H-2 receptor antagonists,
   omeprazole, and misoprostol had RRs of 1.4 (95\% CI = 1.2-1.8), 0.6
   (95\% CI = 0.4-0.9), and 0.6 (95\% CI = 0.4-1.0), respectively. Among
   NSAID users, use of nitrates was associated with an RR of 0.6 (95\% CI =
   0.4-1-0).},
Publisher = {LIPPINCOTT WILLIAMS \& WILKINS},
Address = {530 WALNUT ST, PHILADELPHIA, PA 19106-3621 USA},
Type = {Article},
Language = {English},
Affiliation = {Rodríguez, LAG (Corresponding Author), CEIFE, Almirante 28-2, Madrid 28004, Spain.
   CEIFE, Madrid 28004, Spain.
   Harvard Univ, Sch Publ Hlth, Dept Epidemiol, Boston, MA 02115 USA.},
ISSN = {1044-3983},
Keywords = {nonsteroidal anti-inflammatory drugs; acetaminophen; nitrates;
   gastrointestinal hemorrhage; gastrointestinal toxicity; peptic ulcer},
Keywords-Plus = {ANTIINFLAMMATORY DRUGS; TOXICITY; ULCERS; METAANALYSIS; PERFORATION;
   MISOPROSTOL; VARIABILITY; ANALGESICS; OMEPRAZOLE; IMPACT},
Research-Areas = {Public, Environmental \& Occupational Health},
Web-of-Science-Categories  = {Public, Environmental \& Occupational Health},
Affiliations = {Harvard University; Harvard T.H. Chan School of Public Health},
ResearcherID-Numbers = {rodriguez, luis/B-1980-2010},
Cited-References = {{[}Anonymous], PHARMACOEPIDEMIOL DR.
   BOLLINI P, 1992, ARCH INTERN MED, V152, P1289, DOI 10.1001/archinte.152.6.1289.
   Cryer B, 1998, AM J MED, V104, P413, DOI 10.1016/S0002-9343(98)00091-6.
   Dajani EZ, 1998, AM J GASTROENTEROL, V93, P1020, DOI 10.1111/j.1572-0241.1998.01020.x.
   DREWS CD, 1990, INT J EPIDEMIOL, V19, P1107, DOI 10.1093/ije/19.4.1107.
   Eversmeyer W, 1993, Am J Med, V95, p10S, DOI 10.1016/0002-9343(93)90391-2.
   GABRIEL SE, 1991, ANN INTERN MED, V115, P787, DOI 10.7326/0003-4819-115-10-787.
   Greenland S, 1996, INT J EPIDEMIOL, V25, P1107, DOI 10.1093/ije/25.6.1107-a.
   Gutthann SP, 1997, EPIDEMIOLOGY, V8, P18, DOI 10.1097/00001648-199701000-00003.
   Hardman J.G., 1996, Goodman and Gilman's The Pharmacological Basis of Therapeutics, V9th.
   Hawkey C, 1998, BRIT J RHEUMATOL, V37, P937.
   Hawkey CJ, 1998, NEW ENGL J MED, V338, P727, DOI 10.1056/NEJM199803123381105.
   HAWKEY CJ, 1990, BMJ-BRIT MED J, V300, P278, DOI 10.1136/bmj.300.6720.278.
   Hawkey CJ, 1999, LANCET, V353, P307, DOI 10.1016/S0140-6736(98)12154-2.
   HENRY D, 1993, GASTROENTEROLOGY, V105, P1078, DOI 10.1016/0016-5085(93)90952-9.
   Henry D, 1996, BRIT MED J, V312, P1563, DOI 10.1136/bmj.312.7046.1563.
   HOLVOET J, 1991, GUT, V32, P730, DOI 10.1136/gut.32.7.730.
   JICK H, 1991, BRIT MED J, V302, P766, DOI 10.1136/bmj.302.6779.766.
   KELLY JP, 1996, LANCET, V348, P1414.
   LANAS A, N ENGL J MED, V200, P846.
   LANGMAN MJS, 1994, LANCET, V343, P1075, DOI 10.1016/S0140-6736(94)90185-6.
   LAPORTE JR, 1991, LANCET, V337, P85, DOI 10.1016/0140-6736(91)90744-A.
   Rahme Elham, 2000, Pharmacoepidemiology and Drug Safety, V9, pS104.
   Rodríguez LAG, 1998, BRIT J CLIN PHARMACO, V45, P419.
   RODRIGUEZ LAG, 1994, LANCET, V343, P769, DOI 10.1016/S0140-6736(94)91843-0.
   SAVAGE RL, 1993, ARTHRITIS RHEUM, V36, P84, DOI 10.1002/art.1780360114.
   SCHATTENKIRCHNER M, 1990, European Journal of Rheumatology and Inflammation, V10, P56.
   SILVERSTEIN FE, 1995, ANN INTERN MED, V123, P241, DOI 10.7326/0003-4819-123-4-199508150-00001.
   WALKER AM, 1991, INTRO METHODS EPIDEM, P75.
   Warner TD, 1999, P NATL ACAD SCI USA, V96, P7563, DOI 10.1073/pnas.96.13.7563.
   Wolfe MM, 1999, NEW ENGL J MED, V340, P1888, DOI 10.1056/NEJM199906173402407.
   Yeomans ND, 1998, NEW ENGL J MED, V338, P719, DOI 10.1056/NEJM199803123381104.
   Yood Marianne Ulcickas, 2000, Pharmacoepidemiology and Drug Safety, V9, pS37.},
Number-of-Cited-References = {33},
Times-Cited = {199},
Usage-Count-Last-180-days = {0},
Usage-Count-Since-2013 = {4},
Journal-ISO = {Epidemiology},
Doc-Delivery-Number = {465GJ},
Web-of-Science-Index = {Science Citation Index Expanded (SCI-EXPANDED)},
Unique-ID = {WOS:000170581000019},
DA = {2025-06-21},
}

@article{ WOS:A1997YA29600002,
Author = {Rodriguez, LAG and Wallander, MA and Johanson, S and Bjorck, S},
Title = {Renal disease and acid-suppressing drugs},
Journal = {PHARMACOEPIDEMIOLOGY AND DRUG SAFETY},
Year = {1997},
Volume = {6},
Number = {4},
Pages = {247-251},
Month = {JUL-AUG},
Abstract = {No comparative epidemiological data can be found in the literature on
   the renal safety of acid-suppressing drugs. We followed-up a cohort of
   close to 180,000 persons during periods of treatment and non-treatment
   with five anti-ulcer drugs to evaluate the risk of idiopathic acute
   renal failure and/or nephrotic syndrome. After reviewing medical
   records, five patients were found to be cases. Two presented with acute
   renal failure and three had nephrotic syndrome. Three cases occurred
   during periods of non-exposure to anti-ulcer drugs. Two cases occurred
   during current use of ranitidine: one of acute renal failure and one of
   nephrotic syndrome. No case was encountered during treatment with
   cimetidine, famotidine, nizatidine or omeprazole. The incidence of
   idiopathic renal disease in the general population was 1 per 100,000
   person-years. The relative risk associated with use of acid-suppressing
   drugs was 1.8 (95\% CI, 0.3-10.7) compared to non-use. These results do
   not suggest a major increased risk for acute renal injury and/or
   nephrotic syndrome associated with use of anti-ulcer drugs. (C) 1997
   John Wiley \& Sons, Ltd.},
Publisher = {JOHN WILEY \& SONS LTD},
Address = {BAFFINS LANE CHICHESTER, W SUSSEX, ENGLAND PO19 1UD},
Type = {Article},
Language = {English},
Affiliation = {Rodriguez, LAG (Corresponding Author), UNIV COMPLUTENSE MADRID,CTR ESPANOL INVEST FARMACOEPIDEMIOL,MADRID,SPAIN.
   ASTRA HASSLE AB,EPIDEMIOL,MOLNDAL,SWEDEN.
   UNIV UPPSALA,DEPT FAMILY MED,S-75105 UPPSALA,SWEDEN.
   SAHLGRENS UNIV HOSP,DEPT NEPHROL,GOTHENBURG,SWEDEN.},
ISSN = {1053-8569},
Keywords = {renal disease; acid-suppressing drugs; nephrotic syndrome;
   population-based study; automated databases; cohort study; H-2-blockers;
   omeprazole; acute renal failure},
Keywords-Plus = {ACUTE INTERSTITIAL NEPHRITIS; OMEPRAZOLE},
Research-Areas = {Public, Environmental \& Occupational Health; Pharmacology \& Pharmacy},
Web-of-Science-Categories  = {Public, Environmental \& Occupational Health; Pharmacology \& Pharmacy},
Affiliations = {Uppsala University; Sahlgrenska University Hospital},
ResearcherID-Numbers = {rodriguez, luis/B-1980-2010
   },
ORCID-Numbers = {Bjorck, Staffan/0000-0003-4652-5593},
Cited-References = {DUCHARME MP, 1993, ANN PHARMACOTHER, V27, P622.
   FLEURY D, 1995, CLIN NEPHROL, V44, P129.
   GAUGHAN WJ, 1993, AM J KIDNEY DIS, V22, P337, DOI 10.1016/S0272-6386(12)70328-1.
   JICK H, 1991, BRIT MED J, V302, P766, DOI 10.1136/bmj.302.6779.766.
   Jick H., 1992, PHARMACOEPIDEM DR S, V1, P347, DOI DOI 10.1002/PDS.2630010607.
   KAYE WA, 1983, ARCH INTERN MED, V143, P811, DOI 10.1001/archinte.143.4.811.
   NEELAKANTAPPA K, 1993, AM J KIDNEY DIS, V22, P222.
   PITONE JM, 1982, AM J GASTROENTEROL, V77, P169.
   RUFFENACH SJ, 1992, AM J MED, V93, P472, DOI 10.1016/0002-9343(92)90181-A.
   SMALLWOOD RA, 1995, DIGEST DIS SCI, V40, P63.
   VIGERAL P, 1989, NEPHROLOGIE, V10, P157.},
Number-of-Cited-References = {11},
Times-Cited = {3},
Usage-Count-Last-180-days = {0},
Usage-Count-Since-2013 = {0},
Journal-ISO = {Pharmacoepidemiol. Drug Saf.},
Doc-Delivery-Number = {YA296},
Web-of-Science-Index = {Science Citation Index Expanded (SCI-EXPANDED)},
Unique-ID = {WOS:A1997YA29600002},
DA = {2025-06-21},
}

@article{ WOS:000088323700004,
Author = {Rowlands, S and Devalia, H and Lawrenson, R and Logie, J and Ineichen, B},
Title = {Repeated use of hormonal emergency contraception by younger women in the
   UK},
Journal = {BRITISH JOURNAL OF FAMILY PLANNING},
Year = {2000},
Volume = {26},
Number = {3},
Pages = {138+},
Month = {JUL},
Abstract = {A cohort of women aged 14-29 in 1993 was identified from the General
   Practice Research Database and followed Icp for a period of 4 years.
   Patient files were searched for evidence of use of emergency
   contraception and regular contraception. Of the 95 007 women, 15 105
   (16\%) had received emergency contraception during the study period (an
   average of 5\% per annum). There was a small year on year increase in
   uptake of emergency contraception between 1994 and 1997 Only 4\% of
   emergency contraception users received emergency contraception more than
   twice in any year More than 70\% of those who had no previous record of
   use of regular contraception had used regular contraception within I
   year of using emergency contraception. Teenagers were more likely than
   other age groups to use emergency contraception, to be repeat users of
   emergency contraception and to fail to start regular contraception after
   first use of emergency contraception until later in the study period.
   These results disprove the notion of widespread repeated use of
   emergency contraception. They show that provision of an emergency
   contraception service does not result in failure to initiate regular
   contraception or abandonment of regular contraception; rather they show
   many women using regular contraception for the first time after use of
   emergency contraception.},
Publisher = {FACULTY FAMILY PLANNING REPROD HEALTH CARE RCOG},
Address = {27 SUSSEX PL, REGENTS PK, LONDON NW1 4RG, ENGLAND},
Type = {Article},
Language = {English},
Affiliation = {Epic, Regenerat House,York Way, London N1 0BB, England.
   Epic, London N1 0BB, England.
   Univ Surrey, European Inst Hlth \& Med Sci, Postgrad Med Sch, Guildford GU2 5XH, Surrey, England.},
ISSN = {0144-8625},
Keywords = {attitude of health personnel; contraception behaviour; drug
   prescriptions; family planning; family practice; post-coital
   contraceptives; physician's practice patterns; sex behaviour},
Keywords-Plus = {GENERAL-PRACTICE; TEENAGERS},
Research-Areas = {Family Studies; Biomedical Social Sciences},
Web-of-Science-Categories  = {Family Studies; Social Sciences, Biomedical},
Author-Email = {sam.rowlands@epic-uk.org},
Affiliations = {University of Surrey},
ORCID-Numbers = {Rowlands, Sam/0000-0001-5940-9079},
Cited-References = {{[}Anonymous], 1999, TEEN PREGN.
   {[}Anonymous], 1994, Sexual Attitudes and Lifestyles.
   BOTTING B, 1991, TRENDS ABORTION POPU, P19.
   Brittain D, 1999, BRIT J FAM PLAN, V25, P118.
   Christie B, 1999, BRIT MED J, V319, P661, DOI 10.1136/bmj.319.7211.661a.
   {*}DAT, 1998, ABPI COMP DAT SHEETS.
   Douglas Gillian., 1991, LAW FERTILITY REPROD.
   Farmer RDT, 1996, CONTRACEPTION, V53, P211, DOI 10.1016/0010-7824(96)00039-X.
   Glasier A, 1998, NEW ENGL J MED, V339, P1, DOI 10.1056/NEJM199807023390101.
   Gold M.A., 1997, Family Planning Perspectives, V29, P24.
   Gold MA, 1997, FAM PLANN PERSPECT, V29, P15, DOI 10.2307/2953348.
   Grimes D, 1998, LANCET, V352, P428.
   HAWKES G, 1995, SOCIOLOGY, V29, P257, DOI 10.1177/0038038595029002005.
   Kosunen E, 1999, BMJ-BRIT MED J, V319, P91, DOI 10.1136/bmj.319.7202.91.
   KUBBA A, 1998, RECOMMENDATIONS CLIN.
   Maxwell M, 1996, BRIT J FAM PLAN, V22, P79.
   OBRIEN K, 2000, PHARM J, V264, P518.
   ROWLANDS O, 1997, LIVING BRITAIN RESUL, P144.
   ROWLANDS S, 1983, J BIOSOC SCI, V15, P145, DOI 10.1017/S0021932000014437.
   ROWLANDS S, 1981, British Journal of Family Planning, V7, P3.
   Rutgers RAK, 1998, S AFR MED J, V88, P143.
   Seamark CJ, 1997, J ROY SOC MED, V90, P443, DOI 10.1177/014107689709000807.
   Smith BH, 1996, BRIT J OBSTET GYNAEC, V103, P1109, DOI 10.1111/j.1471-0528.1996.tb09592.x.
   Swahn ML, 1996, ACTA OBSTET GYN SCAN, V75, P738, DOI 10.3109/00016349609065738.
   TIETZE C, 1974, FAM PLANN PERSPECT, V6, P148, DOI 10.2307/2134124.
   Vasilakis C, 1999, CONTRACEPTION, V59, P79, DOI 10.1016/S0010-7824(99)00011-6.
   Walley T, 1997, LANCET, V350, P1097, DOI 10.1016/S0140-6736(97)04248-7.
   WALSH J, 1995, BRIT J FAM PLAN, V20, P121.
   WEBB A, 1995, FERTILITY CONTROL RE, V4, P16.
   Ziebland S, 1998, FAM PRACT, V15, P449, DOI 10.1093/fampra/15.5.449.
   1999, REV PRESCRIBING SUPP.
   1999, PHARM J, V263, P563.
   2000, PHARM J, V264, P354.
   1998, HLTH PERSONAL SOCIAL.
   1999, PHARM J, V263, P973.
   1999, STAT B NHS CONTRACEP.
   1995, 1993 ABORTION STA AB, V20.},
Number-of-Cited-References = {37},
Times-Cited = {47},
Usage-Count-Last-180-days = {0},
Usage-Count-Since-2013 = {6},
Journal-ISO = {Br. J. Fam. Plan.},
Doc-Delivery-Number = {336VM},
Web-of-Science-Index = {Social Science Citation Index (SSCI)},
Unique-ID = {WOS:000088323700004},
DA = {2025-06-21},
}

@article{ WOS:000183449300025,
Author = {Talley, NJ and Jones, M and Nuyts, G and Dubois, D},
Title = {Risk factors for chronic constipation based on a general practice sample},
Journal = {AMERICAN JOURNAL OF GASTROENTEROLOGY},
Year = {2003},
Volume = {98},
Number = {5},
Pages = {1107-1111},
Month = {MAY},
Abstract = {OBJECTIVES: Many factors have been associated with the occurrence of
   constipation, particularly poor diet and lack of exercise. However, the
   importance of medications and general medical illnesses in constipation
   remains more uncertain. We aimed to identify risk factors for
   constipation from among patient clinical, therapeutic, and demographic
   characteristics.
   METHODS: The sample was composed of patients explicitly diagnosed with
   chronic constipation (n = 7251), those diagnosed with constipation of
   unspecified chronicity (n = 6441), and a sample of controls (n = 7103).
   All were drawn from a general practice research database representing
   more than 10 yr of data collection.
   RESULTS: A large number of clinical and therapeutic factors were
   independently associated with chronic constipation over and above age
   and gender. Primary neurological diseases were strongly associated with
   constipation but accounted for few cases. Opioids (OR = 1.6, population
   attributable risk {[}PAR] = 2.6\%), diuretics (OR = 1.7, PAR = 5.6\%),
   antidepressants (OR = 1.9, PAR = 8.2\%), antihistamines (OR = 1.8, PAR =
   9.2\%), antispasmodics (OR = 3.3, PAR = 11.6\%). anticonvulsants (OR =
   2.8, PAR = 2.5\%) and aluminum antacids (OR = 1.7, PAR = 3.0\%) were
   associated with the highest risk among medications.
   CONCLUSIONS: Constipation is common in primary care, and multiple
   medications seem to be an important contributing factor. Concurrent
   diseases are also associated but at most are only contributing to a
   minority of cases. (C) 2003 by Am. Coll. of Gastroenterology.},
Publisher = {NATURE PUBLISHING GROUP},
Address = {75 VARICK ST, 9TH FLR, NEW YORK, NY 10013-1917 USA},
Type = {Article},
Language = {English},
Affiliation = {Mayo Clin, Charlton Bldg 8-110,200 1st St SW, Rochester, MN 55905 USA.
   Univ Sydney, Nepean Hosp, Dept Med, Penrith, NSW, Australia.
   Janssen Res Fdn, B-2340 Beerse, Belgium.},
DOI = {10.1016/S0002-9270(03)00239-9},
ISSN = {0002-9270},
EISSN = {1572-0241},
Keywords-Plus = {GASTROINTESTINAL SYMPTOMS; POPULATION; PREVALENCE; ADULTS},
Research-Areas = {Gastroenterology \& Hepatology},
Web-of-Science-Categories  = {Gastroenterology \& Hepatology},
Affiliations = {University of Sydney; Nepean Hospital; Johnson \& Johnson; Johson \&
   Johnson Belgium},
ResearcherID-Numbers = {Talley, Nicholas/D-5399-2013
   Jones, Michael/A-9013-2013},
ORCID-Numbers = {Jones, Michael/0000-0003-0565-4938},
Cited-References = {Bytzer P, 2001, ARCH INTERN MED, V161, P1989, DOI 10.1001/archinte.161.16.1989.
   DENT OF, 1986, DIS COLON RECTUM, V29, P243, DOI 10.1007/BF02553027.
   DROSSMAN DA, 2000, ROME, V2, P351.
   HEATON KW, 1992, GASTROENTEROLOGY, V102, P1962, DOI 10.1016/0016-5085(92)90320-X.
   HEATON KW, 1992, GUT, V33, P818, DOI 10.1136/gut.33.6.818.
   HINDS JP, 1990, GASTROENTEROLOGY, V98, P1538, DOI 10.1016/0016-5085(90)91087-M.
   JOHANSON JF, 1989, J CLIN GASTROENTEROL, V11, P525, DOI 10.1097/00004836-198910000-00008.
   Kim WR, 2000, GASTROENTEROLOGY, V119, P1631, DOI 10.1053/gast.2000.20197.
   Lennard-Jones JE, 2002, SLEISENGER FORDTRANS, P181.
   Rotherman KJ., 1986, MODERN EPIDEMIOLOGY.
   SANDLER RS, 1987, DIGEST DIS SCI, V32, P841, DOI 10.1007/BF01296706.
   SONNENBERG A, 1989, DIGEST DIS SCI, V34, P606, DOI 10.1007/BF01536339.
   TALLEY NJ, 1992, GASTROENTEROLOGY, V102, P895, DOI 10.1016/0016-5085(92)90175-X.
   TALLEY NJ, 1993, GASTROENTEROLOGY, V105, P781, DOI 10.1016/0016-5085(93)90896-K.
   TALLEY NJ, 2002, IN PRESS DIG DIS SCI.
   THOMPSON WG, 1980, GASTROENTEROLOGY, V79, P283.
   WERTH B, 1992, GUT, V33, P1199, DOI 10.1136/gut.33.9.1199.},
Number-of-Cited-References = {17},
Times-Cited = {152},
Usage-Count-Last-180-days = {0},
Usage-Count-Since-2013 = {5},
Journal-ISO = {Am. J. Gastroenterol.},
Doc-Delivery-Number = {688RG},
Web-of-Science-Index = {Science Citation Index Expanded (SCI-EXPANDED)},
Unique-ID = {WOS:000183449300025},
DA = {2025-06-21},
}

@article{ WOS:000722895300008,
Author = {Davidson, Jennifer A. and Banerjee, Amitava and Smeeth, Liam and
   McDonald, I, Helen and Grint, Daniel and Herrett, Emily and Forbes,
   Harriet and Pebody, Richard and Warren-Gash, Charlotte},
Title = {Risk of acute respiratory infection and acute cardiovascular events
   following acute respiratory infection among adults with increased
   cardiovascular risk in England between 2008 and 2018: a retrospective,
   population-based cohort study},
Journal = {LANCET DIGITAL HEALTH},
Year = {2021},
Volume = {3},
Number = {12},
Pages = {E773-E783},
Month = {DEC},
Abstract = {Background Although acute respiratory infections can lead to
   cardiovascular complications, the effect of underlying cardiovascular
   risk on the incidence of acute respiratory infections and cardiovascular
   complications following acute respiratory infection in individuals
   without established cardiovascular disease is unknown. We aimed to
   investigate whether cardiovascular risk is associated with increased
   risk of acute respiratory infection and acute cardiovascular events
   after acute respiratory infection using 10 years of linked electronic
   health record (EHR) data in England.
   Methods In this retrospective, population-based cohort study we used
   EHRs from primary care providers registered on the Clinical Practice
   Research Datalink (CPRD) GOLD and Aurum databases in England. Eligible
   individuals were aged 40-64 years, did not have established
   cardiovascular disease or a chronic health condition that would make
   them eligible for influenza vaccination, were registered at a general
   practice contributing to the CPRD, and had linked Hospital Episode
   Statistics Admitted Patient Care data in England from Sept 1, 2008, to
   Aug 31, 2018. We classified cardiovascular risk on the basis of
   diagnosed hypertension and overall predicted cardiovascular risk,
   estimated by use of the QRISK2 risk-prediction tool (comparing a score
   of 210\% {[}increased risk] with a score of <10\% {[}low risk]). Using
   multivariable Poisson regression models, we calculated incidence rate
   ratios (IRRs) for systemic acute respiratory infection. Among
   individuals who had an acute respiratory infection, we used
   multivariable Cox regression to calculate hazard ratios (HRs) for the
   risk of acute cardiovascular events within 1 year of infection.
   Findings We identified 6 075 321 individuals aged 40-64 years with data
   in the CPRD and linked data in the Hospital Episode Statistics Admitted
   Patient Care database between Sept 1, 2008, and Aug 31, 2018. Of these
   individuals, 4 212 930 (including 526 480 {[}12.5\%] with hypertension
   and 607 087 {[}14.4\%] with a QRISK2 score of 210\%) were included in
   the assessment of the incidence of acute respiratory infection. After
   adjusting for confounders (age, sex, ethnicity, socioeconomic status,
   body-mass index, alcohol consumption, smoking status, and consultation
   frequency in the hypertension analysis; and alcohol consumption and
   consultation frequency in the QRISK2 analysis), the incidence of acute
   respiratory infection was higher in individuals with hypertension than
   those without (IRR 1.04 {[}95\% CI 1.03-1.05]) and higher in those with
   a QRISK2 score of 10\% or higher than in those with a QRISK2 score of
   less than 10\% (1.39 {[}1.37-1.40]). Of the 442 408 individuals who had
   an acute respiratory infection, 4196 (0.9\%) had an acute cardiovascular
   event within 1 year of infection. After adjustment (for age, sex,
   ethnicity, socioeconomic status, body-mass index, alcohol consumption,
   and smoking status in the hypertension analysis; and for alcohol
   consumption in the QRISK2 analysis), hypertension (HR 1.98 {[}95\% CI
   1.83-2.15]) and a QRISK2 score of 10\% or higher (3.65 {[}3.42-3.89])
   were associated with a substantially increased risk of acute
   cardiovascular events after acute respiratory infection.
   Interpretation People with increased cardiovascular risk but without
   diagnosed cardiovascular disease, measured by diagnosed hypertension or
   overall predicted cardiovascular risk, could benefit from influenza and
   pneumococcal vaccine prioritisation to reduce their risk of both acute
   respiratory infection and cardiovascular complications following an
   acute respiratory infection. Copyright (C) 2021 The Author(s). Published
   by Elsevier Ltd.},
Publisher = {ELSEVIER},
Address = {RADARWEG 29, 1043 NX AMSTERDAM, NETHERLANDS},
Type = {Article},
Language = {English},
Affiliation = {Davidson, JA (Corresponding Author), London Sch Hyg \& Trop Med, Dept Noncommunicable Dis Epidemiol, London WC1E 7HT, England.
   Davidson, Jennifer A.; Smeeth, Liam; Herrett, Emily; Forbes, Harriet; Warren-Gash, Charlotte, London Sch Hyg \& Trop Med, Dept Noncommunicable Dis Epidemiol, London WC1E 7HT, England.
   McDonald, Helen, I; Grint, Daniel, London Sch Hyg \& Trop Med, Dept Infect Dis Epidemiol, London, England.
   Smeeth, Liam; McDonald, Helen, I, London Sch Hyg \& Trop Med, Natl Inst Hlth Res Hlth Protect Res Unit Immunisa, London, England.
   Banerjee, Amitava, UCL, Inst Hlth Informat, London, England.
   Forbes, Harriet, Univ Bristol, Bristol Med Sch, Populat Hlth Sci, Bristol, Avon, England.
   Pebody, Richard, Publ Hlth England, Natl Infect Serv, London, England.},
EISSN = {2589-7500},
Keywords-Plus = {MYOCARDIAL-INFARCTION; BLOOD-PRESSURE; ASSOCIATION; PNEUMONIA;
   INFLUENZA; WALES},
Research-Areas = {Medical Informatics; General \& Internal Medicine},
Web-of-Science-Categories  = {Medical Informatics; Medicine, General \& Internal},
Author-Email = {jennifer.davidson@lshtm.ac.uk},
Affiliations = {University of London; London School of Hygiene \& Tropical Medicine;
   University of London; London School of Hygiene \& Tropical Medicine;
   University of London; London School of Hygiene \& Tropical Medicine;
   University of London; University College London; University of Bristol;
   Public Health England},
ResearcherID-Numbers = {Smeeth, Liam/X-5862-2018
   Banerjee, Amitava/D-4381-2014},
ORCID-Numbers = {Herrett, Emily/0000-0002-9425-644X
   Warren-Gash, Charlotte/0000-0003-4524-3180
   Smeeth, Liam/0000-0002-9168-6022
   Pebody, Richard/0000-0002-9069-2885
   McDonald, Helen/0000-0003-0576-2015
   Grint, Daniel/0000-0001-8001-6544
   Banerjee, Amitava/0000-0001-8741-3411},
Funding-Acknowledgement = {British Heart Foundation; Wellcome Trust; MRC {[}MR/R010161/1] Funding
   Source: UKRI},
Funding-Text = {British Heart Foundation and the Wellcome Trust.},
Cited-References = {{[}Anonymous], 2015, INT J EPIDEMIOL.
   Bae SA, 2014, IMMUNOL RES, V59, P243.
   Chen L, 2020, Zhonghua Xin Xue Guan Bing Za Zhi, V48, P228, DOI 10.3760/cma.j.cn112148-20190617-00342.
   Cheng HH, 2014, EUR REV MED PHARMACO, V18, P2294.
   Clar C, 2015, COCHRANE DB SYST REV, DOI 10.1002/14651858.CD005050.pub3.
   Clayton TC, 2008, EUR HEART J, V29, P96, DOI 10.1093/eurheartj/ehm516.
   Corrales-Medina VF, 2012, CIRCULATION, V125, P773, DOI 10.1161/CIRCULATIONAHA.111.040766.
   Davidson Jennifer, 2021, Wellcome Open Res, V6, P49, DOI 10.12688/wellcomeopenres.16620.1.
   Davidson J, 2020, CLIN EPIDEMIOL, V12, P1095, DOI 10.2147/CLEP.S265619.
   European Centre for Disease Prevention and Control, 2018, SEASONAL INFLUENZA V.
   Hamilton F, 2020, EUR RESPIR J, V57.
   Hardelid P, 2015, PLOS ONE, V10, DOI 10.1371/journal.pone.0138659.
   Herbert A, 2017, INT J EPIDEMIOL, V46, P1093, DOI 10.1093/ije/dyx015.
   Hippisley-Cox J, 2008, BMJ-BRIT MED J, V336, P1475, DOI 10.1136/bmj.39609.449676.25.
   Keller TT, 2003, CARDIOVASC RES, V60, P40, DOI 10.1016/S0008-6363(03)00354-7.
   Kwok CS, 2015, INT J CLIN PRACT, V69, P928, DOI 10.1111/ijcp.12646.
   National Institute for Health and Care Excellence, 2019, CVD RISK ASS MAN.
   Ohland J, 2020, EUROSURVEILLANCE, V25, P20, DOI 10.2807/1560-7917.ES.2020.25.17.1900199.
   Public Health England, 2013, PNEUM GREEN BOOK.
   Rapsomaniki E, 2014, LANCET, V383, P1899, DOI 10.1016/S0140-6736(14)60685-1.
   Ren S, 2015, OPEN HEART, V2, DOI 10.1136/openhrt-2015-000247.
   Saberian S, 2019, OPTIONS 10 CONTROL I.
   Smeeth L, 2004, NEW ENGL J MED, V351, P2611, DOI 10.1056/NEJMoa041747.
   Smith S, J PUBLIC HLTH OXF, V43, P153.
   Warren-Gash C, 2018, EUR RESPIR J, V51, DOI 10.1183/13993003.01794-2017.
   Warren-Gash C, 2012, J INFECT DIS, V206, P1652, DOI 10.1093/infdis/jis597.
   Wolf A., 2019, Int J Epidemiol.
   Zekavat SM, 2021, MED-CAMBRIDGE, V2, P137, DOI 10.1016/j.medj.2020.11.001.},
Number-of-Cited-References = {28},
Times-Cited = {35},
Usage-Count-Last-180-days = {2},
Usage-Count-Since-2013 = {17},
Journal-ISO = {Lancet Digit. Health},
Doc-Delivery-Number = {XD7PA},
Web-of-Science-Index = {Science Citation Index Expanded (SCI-EXPANDED)},
Unique-ID = {WOS:000722895300008},
OA = {Green Published, Green Submitted},
DA = {2025-06-21},
}

@article{ WOS:000334876101147,
Author = {Bazelier, Marloes T. and de Vries, Frank and Vestergaard, Peter and
   Herings, Ron M. C. and Gallagher, Arlene M. and Leufkens, Hubert G. M.
   and van Staa, Tjeerd-Pieter},
Title = {Risk of Fracture with Thiazolidinediones: An Individual Patient Data
   Meta-Analysis},
Journal = {PHARMACOEPIDEMIOLOGY AND DRUG SAFETY},
Year = {2013},
Volume = {22},
Number = {1, SI},
Meeting = {579},
Pages = {286-287},
Month = {OCT},
Publisher = {WILEY-BLACKWELL},
Address = {111 RIVER ST, HOBOKEN 07030-5774, NJ USA},
Type = {Meeting Abstract},
Language = {English},
Affiliation = {Bazelier, Marloes T.; de Vries, Frank; Gallagher, Arlene M.; Leufkens, Hubert G. M.; van Staa, Tjeerd-Pieter, Univ Utrecht, Utrecht Inst Pharmaceut Sci, Utrecht, Netherlands.
   de Vries, Frank; van Staa, Tjeerd-Pieter, Univ Southampton, MRC Lifecourse Epidemiol Unit, Southampton, Hants, England.
   de Vries, Frank, Maastricht Univ, Med Ctr, Dept Clin Pharm \& Toxicol, Maastricht, Netherlands.
   Vestergaard, Peter, Aalborg Univ, Inst Clin, Aalborg, Denmark.
   Herings, Ron M. C., Pharmo Inst, Utrecht, Netherlands.
   Gallagher, Arlene M.; van Staa, Tjeerd-Pieter, Clin Practice Res Datalink, London, England.},
ISSN = {1053-8569},
EISSN = {1099-1557},
Research-Areas = {Public, Environmental \& Occupational Health; Pharmacology \& Pharmacy},
Web-of-Science-Categories  = {Public, Environmental \& Occupational Health; Pharmacology \& Pharmacy},
Affiliations = {Utrecht University; University of Southampton; Maastricht University;
   Aalborg University},
ResearcherID-Numbers = {Herings, Ron/AAE-4096-2021
   de Vries, Frank/E-4934-2011
   },
ORCID-Numbers = {Vestergaard, Peter/0000-0002-9046-2967},
Number-of-Cited-References = {0},
Times-Cited = {0},
Usage-Count-Last-180-days = {0},
Usage-Count-Since-2013 = {0},
Journal-ISO = {Pharmacoepidemiol. Drug Saf.},
Doc-Delivery-Number = {AF7EJ},
Web-of-Science-Index = {Science Citation Index Expanded (SCI-EXPANDED)},
Unique-ID = {WOS:000334876101147},
DA = {2025-06-21},
}

@article{ WOS:000079405200012,
Author = {de Abajo, FJ and Rodríguez, LAG},
Title = {Risk of ventricular arrhythmias associated with nonsedating
   antihistamine drugs},
Journal = {BRITISH JOURNAL OF CLINICAL PHARMACOLOGY},
Year = {1999},
Volume = {47},
Number = {3},
Pages = {307-313},
Month = {MAR},
Abstract = {Aims To quantify and compare the incidence of ventricular arrhythmias
   associated with the use of five nonsedating antihistamines: acrivastine,
   astemizole, cetirizine, loratadine and terfenadine. The effects of age,
   sex, dose, duration of treatment, and the interaction with P450
   inhibitor drugs were also examined.
   Methods We carried out a cohort study with a nested case-control
   analysis using the UK-based General Practice Research Database (GPRD).
   The study cohort included persons aged less than 80 years old who
   received their first prescription for any of the five study drugs
   between January 1, 1992 and September 30, 1996. We estimated relative
   risks and 95\% confidence intervals of idiopathic ventricular
   arrhythmias with current use of antihistamines as compared with non use.
   Results The study cohort included 197425 persons who received 513012
   prescriptions. Over the study period 18 valid cases of idiopathic
   ventricular arrhythmias were detected. Nine occurred during the current
   use of any antihistamine, resulting in a crude incidence of 1.9 per
   10000 person-years (95\%CI: 1.0-3.6) and a relative risk of 4.2 (95\%CI:
   1.5-11.8) as compared with non use. Astemizole presented the highest
   relative risk (RR = 19.0; 95\%CI: 4.8-76.0) of all study drugs, while
   terfenadine (RR=2.1; 95\%CI:0.5-8.5) was in the range of other
   nonsedating antihistamines. Older age was associated with a greater risk
   of ventricular arrhythmias (RR=7.4; 95\%CI: 2.6-21.4) and seemed to
   increase the effect of antihistamines (RR = 6.4; 95\%CI: 1.7-24.8). The
   proportions of high dose terfenadine and the concomitant use with P450
   inhibitors among current users of terfenadine were 2.7\% and 3.4\%,
   respectively over the study period with no single case of ventricular
   arrhythmias occurring in the presence of these two risk factors.
   Conclusions The use of nonsedating antihistamines increases the risk of
   ventricular arrhythmias by a factor of four in the general population.
   Yet, the absolute effect is quite low requiring 57000 prescriptions, or
   5300 person-years of use for one case to occur. The risk associated with
   terfenadine was no different from that with other nonsedating
   antihistamines.},
Publisher = {BLACKWELL SCIENCE LTD},
Address = {P O BOX 88, OSNEY MEAD, OXFORD OX2 0NE, OXON, ENGLAND},
Type = {Article},
Language = {English},
Affiliation = {Rodríguez, LAG (Corresponding Author), Ctr Espanol Invest Farmacoepidemiol, Almirante 28,2, Madrid 28004, Spain.
   Ctr Espanol Invest Farmacoepidemiol, Madrid 28004, Spain.
   Ctr Nacl Farmacobiol, Area Farmacovigilancia, Madrid, Spain.},
ISSN = {0306-5251},
Keywords = {ventricular arrhythmias; antihistamines},
Keywords-Plus = {TORSADE-DE-POINTES; ASTEMIZOLE OVERDOSE; TERFENADINE USE; LORATADINE},
Research-Areas = {Pharmacology \& Pharmacy},
Web-of-Science-Categories  = {Pharmacology \& Pharmacy},
ResearcherID-Numbers = {rodriguez, luis/B-1980-2010
   DE ABAJO IGLESIAS, FRANCISCO JOSE/Z-1711-2019
   },
ORCID-Numbers = {De Abajo Iglesias, Francisco Jose/0000-0001-9119-8646},
Cited-References = {CRAFT TM, 1986, BRIT MED J, V292, P660, DOI 10.1136/bmj.292.6521.660.
   Delpon E, 1997, CARDIOVASC RES, V35, P341, DOI 10.1016/S0008-6363(97)00121-1.
   DESAGER JP, 1995, CLIN PHARMACOKINET, V28, P419, DOI 10.2165/00003088-199528050-00006.
   ESTELLE F, 1994, DRUG SAFETY, V10, P350, DOI 10.2165/00002018-199410050-00002.
   Hanrahan John P., 1995, Annals of Epidemiology, V5, P201, DOI 10.1016/1047-2797(94)00039-V.
   JICK H, 1991, BRIT MED J, V302, P766, DOI 10.1136/bmj.302.6779.766.
   Lacerda AE, 1997, MOL PHARMACOL, V52, P314, DOI 10.1124/mol.52.2.314.
   LINQUIST M, 1997, LANCET, V349, P1322.
   MACCONNELL TJ, 1991, BRIT MED J, V302, P1469, DOI 10.1136/bmj.302.6790.1469-b.
   MASTEY V, TORSADES POINTES PAT.
   MATHEWS DR, 1991, JAMA-J AM MED ASSOC, V266, P2375, DOI 10.1001/jama.266.17.2375.
   MONAHAN BP, 1990, JAMA-J AM MED ASSOC, V264, P2788, DOI 10.1001/jama.264.21.2788.
   NIGHTINGALE SL, 1992, JAMA-J AM MED ASSOC, V268, P705, DOI 10.1001/jama.268.6.705.
   PRATT CM, 1994, AM J CARDIOL, V73, P346, DOI 10.1016/0002-9149(94)90006-X.
   Rankin AC, 1997, LANCET, V350, P1115, DOI 10.1016/S0140-6736(05)63783-X.
   Rodríguez LAG, 1998, BRIT J CLIN PHARMACO, V45, P419.
   SIMONS FER, 1988, LANCET, V2, P624.
   SNOOK J, 1988, BRIT J CLIN PRACT, V42, P257.
   SORKIN EM, 1985, DRUGS, V29, P34, DOI 10.2165/00003495-198529010-00002.
   Staffa JA, 1995, CLIN THER, V17, P1062, DOI 10.1016/0149-2918(95)80085-9.
   Thompson D, 1996, JAMA-J AM MED ASSOC, V275, P1339, DOI 10.1001/jama.275.17.1339.
   WALKER AM, 1991, OBSERVATION INFERENC, P73.
   WOOSLEY RL, 1993, JAMA-J AM MED ASSOC, V269, P1532, DOI 10.1001/jama.269.12.1532.
   Woosley RL, 1996, ANNU REV PHARMACOL, V36, P233, DOI 10.1146/annurev.pa.36.040196.001313.
   YUN CH, 1993, DRUG METAB DISPOS, V21, P403.
   1997, FDA TALK PAPER  0113.},
Number-of-Cited-References = {26},
Times-Cited = {60},
Usage-Count-Last-180-days = {0},
Usage-Count-Since-2013 = {3},
Journal-ISO = {Br. J. Clin. Pharmacol.},
Doc-Delivery-Number = {180VE},
Web-of-Science-Index = {Science Citation Index Expanded (SCI-EXPANDED)},
Unique-ID = {WOS:000079405200012},
DA = {2025-06-21},
}

@article{ WOS:001224424400001,
Author = {Head, Anna and Birkett, Max and Fleming, Kate and Kypridemos, Chris and
   O'Flaherty, Martin},
Title = {Socioeconomic inequalities in accumulation of multimorbidity in England
   from 2019 to 2049: a microsimulation projection study},
Journal = {LANCET PUBLIC HEALTH},
Year = {2024},
Volume = {9},
Number = {4},
Pages = {e231-e239},
Month = {APR},
Abstract = {Background There are socioeconomic inequalities in the prevalence of
   multimorbidity and its accumulation across the life course. Estimates of
   multimorbidity prevalence in English primary care increased by more than
   two-thirds from 2004 to 2019. We developed a microsimulation model to
   quantify current and projected multimorbidity inequalities in the
   English adult population. Methods We used primary care data for adults
   in England from the Clinical Practice Research Datalink Aurum database
   between 2004 and 2019, linked to the 2015 English Index of Multiple
   Deprivation (IMD), to model time individuals spent in four health states
   (healthy, one chronic condition, basic multimorbidity {[}two or more
   chronic conditions], and complex multimorbidity {[}three or more chronic
   conditions affecting three or more body systems]) by sex, age, IMD
   quintile, birth cohort, and region. We applied these transition times in
   a stochastic dynamic continuoustime microsimulation model to Office for
   National Statistics population estimates for adults aged 30-90 years. We
   calculated projected prevalence and cumulative incident cases from 2019
   to 2049 by IMD quintile, age group (younger than 65 years vs 65 years
   and older), and years to be lived without multimorbidity at age 30
   years. Findings Under the assumption that all chronic conditions were
   lifelong, and that once diagnosed there was no recovery, we projected
   prevalence of multimorbidity (basic or complex) increases by 34\% from
   53<middle dot>8\% in 2019 to 71<middle dot>9\% (95\% uncertainty
   interval 71<middle dot>8-72<middle dot>0) in 2049. This rise equates to
   an 84\% increase in the number of people with multimorbidity: from
   19<middle dot>2 million in 2019 to 35<middle dot>3 million in 2049
   (35<middle dot>3 million to 35<middle dot>4 million). This projected
   increase is greatest in the most deprived quintile, with an excess
   1<middle dot>07 million (1<middle dot>04 million to 1<middle dot>10
   million) cumulative incident basic multimorbidity cases and 0<middle
   dot>70 million (0<middle dot>67 million to 0<middle dot>74 million)
   complex multimorbidity cases over and above the projected cases for the
   least deprived quintile, largely driven by inequalities in those younger
   than 65 years. The median expected number of years to be lived without
   multimorbidity at age 30 years in 2019 is 15<middle dot>12 years
   (14<middle dot>62-16<middle dot>01) in the least deprived IMD quintile
   and 12<middle dot>15 years (11<middle dot>61-12<middle dot>60) in the
   most deprived IMD quintile. Interpretation The number of people living
   with multimorbidity will probably increase substantially in the next 30
   years, a continuation of past observed increases partly driven by
   changing population size and age structure. Inequalities in the
   multimorbidity burden increase at each stage of disease accumulation,
   and are projected to widen, particularly among the working -age
   population. Substantial action is needed now to address population
   health and to prepare health-care and social -care systems for coming
   decades. Copyright (c) 2024 The Author(s). Published by Elsevier Ltd.
   This is an Open Access article under the CC BY 4.0 license.},
Publisher = {ELSEVIER SCI LTD},
Address = {125 London Wall, London, ENGLAND},
Type = {Article},
Language = {English},
Affiliation = {Head, A (Corresponding Author), Univ Liverpool, Dept Publ Hlth Policy \& Syst, Liverpool L69 3GQ, England.
   Head, Anna; Kypridemos, Chris; O'Flaherty, Martin, Univ Liverpool, Dept Publ Hlth Policy \& Syst, Liverpool L69 3GQ, England.
   Birkett, Max, Univ Liverpool, Informat Technol Serv, Liverpool, England.
   Fleming, Kate, NHS England, Natl Dis Registrat Serv, Leeds, England.},
ISSN = {2468-2667},
Keywords-Plus = {HEALTH; POPULATION},
Research-Areas = {Public, Environmental \& Occupational Health},
Web-of-Science-Categories  = {Public, Environmental \& Occupational Health},
Author-Email = {ahead@liverpool.ac.uk},
Affiliations = {University of Liverpool; University of Liverpool},
ResearcherID-Numbers = {O'Flaherty, Martin/JXM-0484-2024
   Kypridemos, Chris/I-4172-2019},
ORCID-Numbers = {Head, Anna/0000-0002-4577-9869
   Kypridemos, Chris/0000-0002-0746-9229},
Funding-Acknowledgement = {University of Liverpool; National Institute for Health and Care Research
   School for Public Health Research},
Funding-Text = {University of Liverpool and National Institute for Health and Care
   Research School for Public Health Research.},
Cited-References = {{[}Anonymous], 2017, Tackling NCDs: best buys and other recommended interventions for the prevention and control of noncommunicable deseases.
   Ansah JP, 2023, FRONT PUBLIC HEALTH, V10, DOI 10.3389/fpubh.2022.1082183.
   Ashworth Mark, 2019, BMJ Open, V9, pe031649, DOI 10.1136/bmjopen-2019-031649.
   Benchimol EI, 2015, PLOS MED, V12, DOI 10.1371/journal.pmed.1001885.
   Bennett JE, 2018, LANCET PUBLIC HEALTH, V3, pE586, DOI 10.1016/S2468-2667(18)30214-7.
   Cabral GG, 2019, SAF HEALTH WORK-KR, V10, P393, DOI 10.1016/j.shaw.2019.08.004.
   Cassell A, 2018, BRIT J GEN PRACT, V68, pE245, DOI 10.3399/bjgp18X695465.
   Clinical Practice Research Datalink, 2022, Using CPRD primary care data.
   Dekhtyar S, 2019, AM J EPIDEMIOL, V188, P1627, DOI 10.1093/aje/kwz101.
   Diderichsen F., 2001, CHALLENGING INEQUITI, P12, DOI DOI 10.1093/ACPROF:OSO/9780195137408.003.0002.
   Dowd JB, 2011, J GERONTOL B-PSYCHOL, V66, P478, DOI 10.1093/geronb/gbr050.
   HART JT, 1971, LANCET, V1, P405, DOI 10.1016/S0140-6736(71)92410-X.
   Head A, 2021, LANCET HEALTH LONGEV, V2, pE489, DOI 10.1016/S2666-7568(21)00146-X.
   Khanolkar AR, 2021, PLOS MED, V18, DOI 10.1371/journal.pmed.1003775.
   Kingston A, 2018, AGE AGEING, V47, P374, DOI 10.1093/ageing/afx201.
   Laires PA, 2019, EUR J AGEING, V16, P181, DOI 10.1007/s10433-018-0485-0.
   Laires PA, 2020, INT J PUBLIC HEALTH, V65, P187, DOI 10.1007/s00038-019-01322-0.
   Lancaster G, 2002, J ROY STAT SOC A, V165, P263, DOI 10.1111/1467-985X.00586.
   Ledwaba-Chapman L, 2021, J CLIN EPIDEMIOL, V140, P135, DOI 10.1016/j.jclinepi.2021.09.005.
   Low A, 2004, J PUBLIC HEALTH-UK, V26, P388, DOI 10.1093/pubmed/fdh175.
   MacRae C, 2023, BRIT J GEN PRACT, V73, pE249, DOI 10.3399/BJGP.2022.0405.
   Mansournia Mohammad Ali, 2022, Glob Epidemiol, V4, P100080, DOI 10.1016/j.gloepi.2022.100080.
   Nuffield Trust, 2023, Obesity.
   Office for National Statistic, 2022, National population projections: 2020-based interim.
   Office for National Statistics, 2020, Health state life expectancies by national deprivation deciles.
   Office for National Statistics, 2021, Lower layer Super Output Area population estimates (supporting information).
   Office for National Statistics, 2019, High migration variant-England population in age groups.
   Office for National Statistics, 2018, Low migration variant-England population in age groups.
   Pan TX, 2021, BMC PUBLIC HEALTH, V21, DOI 10.1186/s12889-021-10414-7.
   Singer Leo, 2019, J Comorb, V9, p2235042X19872030, DOI 10.1177/2235042X19872030.
   van Oostrom SH, 2010, OCCUP ENVIRON MED, V67, P603, DOI 10.1136/oem.2009.051979.
   Watt T., 2023, Health in 2040: Projected Patterns of Illness in England'.},
Number-of-Cited-References = {32},
Times-Cited = {9},
Usage-Count-Last-180-days = {3},
Usage-Count-Since-2013 = {22},
Journal-ISO = {Lancet Public Health},
Doc-Delivery-Number = {QY4U2},
Web-of-Science-Index = {Science Citation Index Expanded (SCI-EXPANDED); Social Science Citation Index (SSCI)},
Unique-ID = {WOS:001224424400001},
OA = {gold},
DA = {2025-06-21},
}

@article{ WOS:000075796400010,
Author = {Myers, MW and Jick, H},
Title = {Terfenadine and risk of acute liver disease},
Journal = {BRITISH JOURNAL OF CLINICAL PHARMACOLOGY},
Year = {1998},
Volume = {46},
Number = {3},
Pages = {251-253},
Month = {SEP},
Abstract = {Aims To estimate the risk of idiopathic acute liver disease among users
   of terfenadine.
   Methods We conducted a population-based cohort study based on the
   General Practice Research Database (GPRD) in the U.K. All persons who
   received at least one prescription for terfenadine during the period
   1991 through 1995 were eligible for the study. Among these patients we
   identified all those with a diagnosis of a liver disorder requiring
   hospitalization or referral to a consultant within 60 days of a prior
   prescription for terfenadine. We obtained clinical records, including
   hospital discharge summaries, consultant reports and relevant laboratory
   results in order to identify a potentially drug-inducible liver illness.
   Results From a cohort of 210 683 recipients of terfenadine, we found
   only three cases of acute liver disease where a causal connection to
   terfenadine could not be ruled out, yielding a risk estimate of
   1.4/100000 users (95\% CI 0.5, 4.2) and 0.5/100000 prescriptions (95\%
   CI 0.2, 1.4). All cases were receiving a concomitant hepatotoxic drug
   and all had a full recovery.
   Conclusion The use of terfenadine is rarely associated with idiopathic
   acute liver disease.},
Publisher = {BLACKWELL SCIENCE LTD},
Address = {P O BOX 88, OSNEY MEAD, OXFORD OX2 0NE, OXON, ENGLAND},
Type = {Article},
Language = {English},
Affiliation = {Jick, H (Corresponding Author), Boston Univ, Med Ctr, Boston Collaborat Drug Surveillance Program, 11 Muzzey St, Lexington, MA 02173 USA.
   Boston Univ, Med Ctr, Boston Collaborat Drug Surveillance Program, Lexington, MA 02173 USA.},
ISSN = {0306-5251},
Keywords = {antihistamines; hepatitis; liver; terfenadine},
Keywords-Plus = {CHOLESTATIC HEPATITIS; DISORDERS},
Research-Areas = {Pharmacology \& Pharmacy},
Web-of-Science-Categories  = {Pharmacology \& Pharmacy},
Affiliations = {Boston University},
ORCID-Numbers = {Jick, Hershel/0000-0003-4270-5992},
Cited-References = {BENICHOU C, 1990, J HEPATOL, V11, P272.
   DERBY LE, 1993, PHARMACOTHERAPY, V13, P353.
   DERBY LE, 1993, MED J AUSTRALIA, V158, P596, DOI 10.5694/j.1326-5377.1993.tb137624.x.
   DERBY LE, 1993, MED J AUSTRALIA, V158, P600, DOI 10.5694/j.1326-5377.1993.tb137625.x.
   JICK H, 1991, BRIT MED J, V302, P766, DOI 10.1136/bmj.302.6779.766.
   Jick H., 1992, PHARMACOEPIDEM DR S, V1, P347, DOI DOI 10.1002/PDS.2630010607.
   LARREY D, 1985, ANN INTERN MED, V103, P634, DOI 10.7326/0003-4819-103-4-634\_1.
   Lindquist M, 1997, LANCET, V349, P1322, DOI 10.1016/S0140-6736(97)26018-6.
   Rodriguez LAG, 1997, BRIT J CLIN PHARMACO, V43, P183.
   Sahai A, 1996, LANCET, V348, P552, DOI 10.1016/S0140-6736(05)64717-4.
   1992, CURRENT PROBLEMS, V35, P1.},
Number-of-Cited-References = {11},
Times-Cited = {5},
Usage-Count-Last-180-days = {0},
Usage-Count-Since-2013 = {1},
Journal-ISO = {Br. J. Clin. Pharmacol.},
Doc-Delivery-Number = {117RW},
Web-of-Science-Index = {Science Citation Index Expanded (SCI-EXPANDED)},
Unique-ID = {WOS:000075796400010},
DA = {2025-06-21},
}

@article{ WOS:000182206900011,
Author = {Hollowell, J and Ruigómez, A and Johansson, S and Wallander, MA and
   García-Rodríguez, LA},
Title = {The incidence of bleeding complications associated with warfarin
   treatment in general practice in the United Kingdom},
Journal = {BRITISH JOURNAL OF GENERAL PRACTICE},
Year = {2003},
Volume = {53},
Number = {489},
Pages = {312-314},
Month = {APR},
Abstract = {The aim of this study was to estimate and explore the incidence of
   walfarin-related bleeding in a representative sample of patients in the
   United Kingdom. We identified 3958 Patients aged 40 to 84 years, newly
   treated with warfarin and with no phor history of bleeding from the
   General Practice Research Database, and followed them for 12 months. The
   overall incidence of first-time, idiopathic bleeding was 15.2 per 100
   patient-years of current warfarin exposure. the incidence of
   fatal/hospitalised and referred bleeding was 3.5 and 2.6 per 100
   patient-years, respectively.},
Publisher = {ROYAL COLL GENERAL PRACTITIONERS},
Address = {14 PRINCES GATE, HYDE PARK, LONDON SW7 1PU, ENGLAND},
Type = {Article},
Language = {English},
Affiliation = {Hollowell, J (Corresponding Author), AstraZeneca, Dept Epidemiol, R\&D, S-43183 Molndal, Sweden.
   AstraZeneca, Dept Epidemiol, R\&D, S-43183 Molndal, Sweden.
   Ctr Espanol Invest Farmacoepidemiol, Madrid, Spain.},
ISSN = {0960-1643},
Keywords = {warfarin; bleeding; incidence; United Kingdom},
Keywords-Plus = {ANTICOAGULANT-THERAPY},
Research-Areas = {General \& Internal Medicine},
Web-of-Science-Categories  = {Primary Health Care; Medicine, General \& Internal},
Affiliations = {AstraZeneca},
ResearcherID-Numbers = {rodriguez, luis/B-1980-2010
   Hollowell, Jennifer/B-5052-2009
   Ruigomez, Ana/HDN-8290-2022},
ORCID-Numbers = {Hollowell, Jennifer/0000-0002-4041-5732
   Ruigomez, Ana/0000-0002-9717-6306},
Cited-References = {LANDEFELD CS, 1993, AM J MED, V95, P315, DOI 10.1016/0002-9343(93)90285-W.
   Lawson DH, 1998, QJM-MON J ASSOC PHYS, V91, P445, DOI 10.1093/qjmed/91.6.445.
   Levine MN, 1998, CHEST, V114, p511S, DOI 10.1378/chest.114.5\_Supplement.511S.
   Rose PE, 1996, J CLIN PATHOL, V49, P5, DOI 10.1136/jcp.49.1.5.
   Van Staa TP., 1994, PHARMACOEPIDEM DR S, V3, P15.
   VANDERMEER FJM, 1993, ARCH INTERN MED, V153, P1557, DOI 10.1001/archinte.153.13.1557.},
Number-of-Cited-References = {6},
Times-Cited = {28},
Usage-Count-Last-180-days = {0},
Usage-Count-Since-2013 = {3},
Journal-ISO = {Br. J. Gen. Pract.},
Doc-Delivery-Number = {666ZT},
Web-of-Science-Index = {Science Citation Index Expanded (SCI-EXPANDED)},
Unique-ID = {WOS:000182206900011},
DA = {2025-06-21},
}

@article{ WOS:000075395300016,
Author = {Jick, H and Derby, LE and Vasilakis, C and Fife, D},
Title = {The risk of seizures associated with tramadol},
Journal = {PHARMACOTHERAPY},
Year = {1998},
Volume = {18},
Number = {3},
Pages = {607-611},
Month = {MAY-JUN},
Abstract = {We conducted a study of the risk of idiopathic incident seizures among
   users of tramadol derived from data present in the General Practice
   Research Database based in the United Kingdom for 1994-1996. We used a
   nested case-control study design, comparing risks of idiopathic incident
   seizures during exposed and unexposed times among patients who had ever
   taken tramadol using a 90-day follow-up. Among the 10,916 subjects, we
   identified 17 cases of idiopathic seizures, 11 of which were definite
   and 6 possible. None of the patients was exposed to tramadol alone in
   the prior 90 days. Eight patients were exposed to opiates, five to both
   tramadol and opiates, three to other analgesics, and one to no
   analgesics. We found no increased risk of idiopathic incident seizures
   associated with exposure to tramadol alone. Thus seizures seem rarely
   attributable to the agent.},
Publisher = {PHARMACOTHERAPY PUBLICATIONS INC},
Address = {NEW ENGLAND MEDICAL CENTER BOX 806 171 HARRISON AVE, BOSTON, MA 02111
   USA},
Type = {Article},
Language = {English},
Affiliation = {Jick, H (Corresponding Author), Boston Univ, Med Ctr, Boston Collaborat Drug Surveillance Program, 11 Muzzey St, Lexington, MA 02173 USA.
   Boston Univ, Med Ctr, Boston Collaborat Drug Surveillance Program, Lexington, MA 02173 USA.
   RW Johnson Pharmaceut Res Inst, Global Safety \& Pharmacovigilance, Raritan, NJ 08869 USA.},
ISSN = {0277-0008},
Keywords-Plus = {ROCHESTER; MINNESOTA; CONVULSIONS; EPILEPSY},
Research-Areas = {Pharmacology \& Pharmacy},
Web-of-Science-Categories  = {Pharmacology \& Pharmacy},
Affiliations = {Boston University; Johnson \& Johnson; Johnson \& Johnson USA},
ResearcherID-Numbers = {Vasilakis-Scaramozza, Catherine/JDW-3782-2023
   Fife, Daniel/KEH-9307-2024
   },
ORCID-Numbers = {Jick, Hershel/0000-0003-4270-5992},
Cited-References = {ANNEGERS JF, 1995, EPILEPSIA, V36, P327, DOI 10.1111/j.1528-1157.1995.tb01005.x.
   FORSGREN L, 1990, EPILEPSIA, V31, P292, DOI 10.1111/j.1528-1157.1990.tb05379.x.
   HAUSER WA, 1993, EPILEPSIA, V34, P453, DOI 10.1111/j.1528-1157.1993.tb02586.x.
   HAUSER WA, 1975, EPILEPSIA, V16, P1, DOI 10.1111/j.1528-1157.1975.tb04721.x.
   JICK H, 1991, BRIT MED J, V302, P766, DOI 10.1136/bmj.302.6779.766.
   JICK H, 1983, J CLIN PSYCHOPHARM, V3, P182.
   Jick H., 1992, PHARMACOEPIDEM DR S, V1, P347, DOI DOI 10.1002/PDS.2630010607.
   JICK SS, 1992, J CLIN PSYCHOPHARM, V12, P241.
   Kahn LH, 1997, JAMA-J AM MED ASSOC, V278, P1661, DOI 10.1001/jama.1997.03550200037026.
   LAGLER F, 1978, ARZNEIMITTEL-FORSCH, V28-1, P164.
   NG SKC, 1990, AM J EPIDEMIOL, V132, P47, DOI 10.1093/oxfordjournals.aje.a115642.
   PORTER J, 1977, LANCET, V1, P587.
   Raffa RB., 1996, Pain Rev, V3, P249, DOI 10.1016/S1366-0071(99)80019-9.
   {*}SAS I, 1996, SAS STAT VERS 6 11.},
Number-of-Cited-References = {14},
Times-Cited = {58},
Usage-Count-Last-180-days = {0},
Usage-Count-Since-2013 = {1},
Journal-ISO = {Pharmacotherapy},
Doc-Delivery-Number = {110RZ},
Web-of-Science-Index = {Science Citation Index Expanded (SCI-EXPANDED)},
Unique-ID = {WOS:000075395300016},
DA = {2025-06-21},
}

@article{ WOS:A1997WJ54600008,
Author = {Rodriguez, LAG and Wallander, MA and Stricker, BHC},
Title = {The risk of acute liver injury associated with cimetidine and other
   acid-suppressing anti-ulcer drugs},
Journal = {BRITISH JOURNAL OF CLINICAL PHARMACOLOGY},
Year = {1997},
Volume = {43},
Number = {2},
Pages = {183-188},
Month = {FEB},
Abstract = {Aims The objective of this study was to estimate the risk of acute liver
   injury associated with individual acid-suppressing drugs and assess the
   role of dose and duration of treatment.
   Methods We used a nested case-control study design within a cohort of
   over 100 000 users of cimetidine, famotidine, omeprazole and ranitidine.
   The primary source of information was the General Practitioners Research
   Database. We identified 108 981 persons aged 20-74 years who received at
   least one prescription for cimetidine, famotidine, omeprazole, or
   ranitidine during 1990-93, and we ascertained the first occurrence of
   clinically acute liver injury referred to a specialist or admitted to a
   hospital.
   Results After review of medical records, 33 patients were considered
   eligible cases of idiopathic acute liver injury with no fatal cases. The
   type of liver injury was hepatocellular in almost half of the cases, and
   80\% of all cases presented with jaundice. Twelve cases occurred among
   current users of cimetidine, five among ranitidine users and one in an
   omeprazole user. The absolute risk of acute liver injury associated with
   cimetidine was estimated to be slightly greater than one per 5000 users
   of cimetidine. The adjusted relative risk (RRs) and 95\% CI of
   developing acute liver injury associated with current use of cimetidine
   compared to non-use was 5.5 (1.9-15.9), with omeprazole 2.1 (0.2-19.2)
   and with ranitidine 1.7 (0.5-5.8). In the absence of concomitant use of
   other hepatotoxic drugs, the RR with cimetidine was 14.4 (2.8-73.7).
   Among users of cimetidine, the risk was especially high in the first 2
   months of starting therapy (RR: 11.3, 3.7-35.1) and at daily doses of
   800 mg or greater (RR: 8.8, 3.0-26.0).
   Conclusions Cimetidine was the individual anti-ulcer drug with the
   highest risk of developing symptomatic acute liver disease. Further data
   are required to confirm this finding. Our study indicates that there is
   a dose relationship and a short latent period between cimetidine
   treatment and acute liver injury.},
Publisher = {BLACKWELL SCIENCE LTD},
Address = {P O BOX 88, OSNEY MEAD, OXFORD, OXON, ENGLAND OX2 0NE},
Type = {Article},
Language = {English},
Affiliation = {Rodriguez, LAG (Corresponding Author), UNIV COMPLUTENSE MADRID,CTR ESPANOL INVEST FARMACOEPIDEMIOL,MADRID,SPAIN.
   UNIV UPPSALA,DEPT FAMILY MED,S-75105 UPPSALA,SWEDEN.
   ASTRA HASSLE AB,EPIDEMIOL,MOLNDAL,SWEDEN.
   ACAD HOSP ROTTERDAM DIJKZIGT,DEPT INTERNAL MED 2,NL-3000 DR ROTTERDAM,NETHERLANDS.
   INSPECTORATE HLTH CARE,DRUG SAFETY UNIT,RIJSWIJK,NETHERLANDS.},
ISSN = {0306-5251},
Keywords = {cimetidine; anti-ulcer drugs; liver},
Keywords-Plus = {NONSTEROIDAL ANTIINFLAMMATORY DRUGS; OUTPATIENT SURVEILLANCE PROGRAM;
   OMEPRAZOLE},
Research-Areas = {Pharmacology \& Pharmacy},
Web-of-Science-Categories  = {Pharmacology \& Pharmacy},
Affiliations = {Uppsala University; Erasmus University Rotterdam; Erasmus MC},
ResearcherID-Numbers = {rodriguez, luis/B-1980-2010},
Cited-References = {ANDERSEN M, 1994, BRIT MED J, V309, P493, DOI 10.1136/bmj.309.6953.493.
   COHEN A, 1983, CURR THER RES CLIN E, V34, P475.
   GIFFORD LM, 1980, JAMA-J AM MED ASSOC, V243, P1532, DOI 10.1001/jama.243.15.1532.
   GUSTAVSSON S, 1983, LANCET, V2, P124, DOI 10.1016/S0140-6736(83)90114-9.
   HASHIMOTO F, 1994, ANN PHARMACOTHER, V28, P37, DOI 10.1177/106002809402800106.
   HUMPHRIES TJ, 1984, AM J GASTROENTEROL, V79, P593.
   JICK H, 1991, BRIT MED J, V302, P766, DOI 10.1136/bmj.302.6779.766.
   Jick H., 1992, PHARMACOEPIDEM DR S, V1, P347, DOI DOI 10.1002/PDS.2630010607.
   LEWIS JH, 1987, AM J GASTROENTEROL, V82, P987.
   LOOF L, 1984, LANCET, V1, P1347.
   PERRY J., 1978, OXMIS PROBLEM CODES.
   RODRIGUEZ LAG, 1992, BRIT MED J, V305, P865, DOI 10.1136/bmj.305.6858.865.
   RODRIGUEZ LAG, 1994, LANCET, V343, P769, DOI 10.1016/S0140-6736(94)91843-0.
   SABESIN S M, 1987, Advances in Therapy, V4, P309.
   SMALLWOOD RA, 1995, DIGEST DIS SCI, V40, P63.
   SOLVELL L, 1986, SCAND J GASTROENTERO, V21, P129, DOI 10.3109/00365528609090915.
   Stricker BHCH., 1992, Drug-Induced Hepatic Injury, V2nd.
   Walker A., 1991, OBSERVATION INFERENC.
   1990, J HEPATOL, V11, P272.},
Number-of-Cited-References = {19},
Times-Cited = {36},
Usage-Count-Last-180-days = {0},
Usage-Count-Since-2013 = {2},
Journal-ISO = {Br. J. Clin. Pharmacol.},
Doc-Delivery-Number = {WJ546},
Web-of-Science-Index = {Science Citation Index Expanded (SCI-EXPANDED)},
Unique-ID = {WOS:A1997WJ54600008},
DA = {2025-06-21},
}

@article{ WOS:A1996UM60500001,
Author = {Jick, H and Derby, LE and Gurewich, V and Vasilakis, C},
Title = {The risk of myocardial infarction associated with antihypertensive drug
   treatment in persons with uncomplicated essential hypertension},
Journal = {PHARMACOTHERAPY},
Year = {1996},
Volume = {16},
Number = {3},
Pages = {321-326},
Month = {MAY-JUN},
Abstract = {We conducted a case-control study based on computer-recorded information
   accrued in the United Kingdom General Practice Research Database to
   assess and compare the relation between different antihypertensive drug
   therapies and myocardial infarction in patients with no known clinical
   or laboratory risk factors for myocardial infarction other than
   hypertension. Cases were treated hypertensive patients with no other
   known risk factors who developed a first acute myocardial infarction
   between January 1, 1993, and October 31, 1994. They were ascertained
   from a review of the clinical record together with a questionnaire
   filled out by the attending general practitioner. Controls were matched
   to each case for age, sex, general practice, and index date.
   Antihypertensive therapy was derived from the computerized patient
   record. The study consisted of 210 cases and 793 controls. Compared with
   users of beta-blockers alone, the adjusted relative risk (RR) estimates
   for all other treatment regimens were close to 1.0. A comparison of
   users of calcium channel blockers alone with users of beta-blockers
   alone yielded a RR estimate of 0.9 (95\% CI 0.5, 1.7). We conclude that
   the risk of acute myocardial infarction in otherwise healthy, treated
   hypertensive patients is not materially associated with the particular
   drug they receive.},
Publisher = {PHARMACOTHERAPY PUBLICATIONS INC},
Address = {NEW ENGLAND MEDICAL CENTER BOX 806 171 HARRISON AVE, BOSTON, MA 02111},
Type = {Article},
Language = {English},
Affiliation = {Jick, H (Corresponding Author), BOSTON UNIV,MED CTR,BOSTON COLLABORAT DRUG SURVEILLANCE PROGRAM,11 MUZZEY ST,LEXINGTON,MA 02173, USA.
   HARVARD UNIV,SCH MED,DEPT MED,BOSTON,MA.
   DEACONESS HOSP,VASC RES LAB,BOSTON,MA.},
ISSN = {0277-0008},
Keywords-Plus = {UNITED-KINGDOM; WORKING PARTY; SOCIETY},
Research-Areas = {Pharmacology \& Pharmacy},
Web-of-Science-Categories  = {Pharmacology \& Pharmacy},
Affiliations = {Harvard University; Harvard Medical School},
ResearcherID-Numbers = {Vasilakis-Scaramozza, Catherine/JDW-3782-2023
   },
ORCID-Numbers = {Jick, Hershel/0000-0003-4270-5992},
Cited-References = {DERBY LE, 1993, MED J AUSTRALIA, V158, P596, DOI 10.5694/j.1326-5377.1993.tb137624.x.
   FURBERG CD, 1995, CIRCULATION, V92, P1326, DOI 10.1161/01.CIR.92.5.1326.
   JICK H, 1990, PHARMACOTHERAPY, V10, P395.
   JICK H, 1991, BRIT MED J, V302, P766, DOI 10.1136/bmj.302.6779.766.
   JICK H, 1995, LANCET, V346, P1589, DOI 10.1016/S0140-6736(95)91928-7.
   JICK H, 1995, PHARMACOTHERAPY, V15, P428.
   Jick H., 1992, PHARMACOEPIDEM DR S, V1, P347, DOI DOI 10.1002/PDS.2630010607.
   JICK SS, 1995, BRIT MED J, V310, P215, DOI 10.1136/bmj.310.6974.215.
   PSATY BM, 1995, JAMA-J AM MED ASSOC, V274, P620, DOI 10.1001/jama.274.8.620.
   RODRIGUEZ LAG, 1994, LANCET, V343, P69.
   RODRIGUEZ LAG, 1994, BRIT MED J, V308, P203.
   RODRIQUEZ LAG, 1994, ARCH INTERN MED, V154, P311, DOI 10.1001/archinte.1994.00420030117012.
   SEVER P, 1993, BMJ-BRIT MED J, V306, P983, DOI 10.1136/bmj.306.6883.983.
   SWALES JD, 1989, BMJ-BRIT MED J, V298, P694.
   Van Staa TP., 1994, PHARMACOEPIDEM DR S, V3, P15.
   1988, ARCH INTERN MED, V148, P1023.},
Number-of-Cited-References = {16},
Times-Cited = {81},
Usage-Count-Last-180-days = {0},
Usage-Count-Since-2013 = {1},
Journal-ISO = {Pharmacotherapy},
Doc-Delivery-Number = {UM605},
Web-of-Science-Index = {Science Citation Index Expanded (SCI-EXPANDED)},
Unique-ID = {WOS:A1996UM60500001},
DA = {2025-06-21},
}

@article{ WOS:A1997XZ72600010,
Author = {Hajat, S and Goubet, SA and Haines, A},
Title = {Thunderstorm-associated asthma: the effect on GP consultations},
Journal = {BRITISH JOURNAL OF GENERAL PRACTICE},
Year = {1997},
Volume = {47},
Number = {423},
Pages = {639-641},
Month = {OCT},
Abstract = {Evidence shows that asthma attacks can be brought on by adverse weather
   conditions such as those experienced during a thunderstorm; a prime
   example of such an occasion being a thunderstorm episode on 24 June
   1994, which resulted in a well-documented increase in medical
   attendances made by those suffering with asthma and respiratory
   disorders. However, most of these studies have concerned admissions to
   accident and emergency departments. The aim of this paper was to
   ascertain whether a similar increase in consultations was observed in
   the primary care setting.},
Publisher = {ROYAL COLL GENERAL PRACTITIONERS},
Address = {14 PRINCES GATE, HYDE PARK, LONDON SW7 1PU, ENGLAND},
Type = {Article},
Language = {English},
Affiliation = {ROYAL FREE HOSP, SCH MED, DEPT PRIMARY CARE \& POPULAT SCI, LONDON NW3 2PF, ENGLAND.
   UCL, SCH MED, LONDON W1N 8AA, ENGLAND.},
ISSN = {0960-1643},
Keywords = {asthma; seasonal morbidity},
Research-Areas = {General \& Internal Medicine},
Web-of-Science-Categories  = {Primary Health Care; Medicine, General \& Internal},
Affiliations = {University of London; University College London; UCL Medical School;
   Royal Free London NHS Foundation Trust; University of London; University
   College London; UCL Medical School},
Cited-References = {Anderson HR, 1996, BRIT MED J, V312, P1606, DOI 10.1136/bmj.312.7046.1606b.
   Celenza A, 1996, BMJ-BRIT MED J, V312, P604.
   Davidson AC, 1996, BRIT MED J, V312, P601.
   Hawker J, 1996, BRIT MED J, V312, P1606, DOI 10.1136/bmj.312.7046.1606a.
   HIGHAM JH, 1994, BRIT MED J, V309, P604.
   MURRAY V, 1994, BRIT MED J, V309, P131, DOI 10.1136/bmj.309.6947.131c.
   NAZARETH I, 1993, BMJ-BRIT MED J, V307, P32, DOI 10.1136/bmj.307.6895.32.
   ZEGER SL, 1988, BIOMETRIKA, V75, P621.},
Number-of-Cited-References = {8},
Times-Cited = {23},
Usage-Count-Last-180-days = {0},
Usage-Count-Since-2013 = {1},
Journal-ISO = {Br. J. Gen. Pract.},
Doc-Delivery-Number = {XZ726},
Web-of-Science-Index = {Science Citation Index Expanded (SCI-EXPANDED)},
Unique-ID = {WOS:A1997XZ72600010},
DA = {2025-06-21},
}

@article{ WOS:A1993KP19500004,
Author = {SLEATOR, DJD},
Title = {Towards accurate prescribing analysis in general practice: accounting
   for the effects of practice demography},
Journal = {BRITISH JOURNAL OF GENERAL PRACTICE},
Year = {1993},
Volume = {43},
Number = {368},
Pages = {102-106},
Month = {MAR},
Abstract = {The object of this study was to develop a more accurate method of
   analysing prescribing patterns in general practice than is currently
   provided by prescribing analysis and cost (PACT) data. In particular it
   was hoped to be able to develop a system to predict accurately both the
   prescribing activity related to practice population age-sex
   distributions, and the related prescribing activity in the individual
   therapeutic groups used in PACT reports. Data from the Vamp research
   data bank were combined with mean prescription costs from the
   Prescription Pricing Authority and the patient age-sex profile of each
   practice. The estimated cost of prescribing for each practice in each
   therapeutic group was derived, and subsequently compared with the PACT
   data. Large variations were found between predicted patterns and PACT
   `averages' for both overall costs, and within therapeutic groups. This
   was most noticeable where a practice's age-sex profile varied markedly
   from the family health services authority mean age-sex distribution.
   Comparison of data for the different therapeutic groups showed the
   largest differential between the predicted patterns and PACT averages to
   be in the drugs for the cardiovascular system.
   Audit requires a baseline against which to measure, change and
   re-evaluate performance and this system of analysis provides a more
   accurate baseline against which to measure a practice's prescribing
   habits. Subsequent evaluation will provide a judgement of the quality of
   that prescribing. A practice population's age-sex structure is such a
   fundamental determinant of the practice's prescribing patterns that some
   modification of the current PACT weighting system should be undertaken
   so as to reflect more accurately average prescribing in different age
   groups. This would assist prescribing audit.},
Publisher = {ROYAL COLL GENERAL PRACTITIONERS},
Address = {14 PRINCES GATE, HYDE PARK, LONDON SW7 1PU, ENGLAND},
Type = {Article},
Language = {English},
Affiliation = {SURREY FAMILY HLTH SERV AUTHOR, 187 EWELL RD, SURBITON KT6 6AU, SURREY, ENGLAND.},
ISSN = {0960-1643},
EISSN = {1478-5242},
Keywords = {PRESCRIBING PATTERNS; PRESCRIBING ANALYSES; DEMOGRAPHY},
Research-Areas = {General \& Internal Medicine},
Web-of-Science-Categories  = {Primary Health Care; Medicine, General \& Internal},
Cited-References = {FORSTER DP, 1991, BRIT J GEN PRACT, V41, P67.
   Harris C M., 1990, The Analysis of Prescribing in General Practice: A Guide to Audit and Research HSMO.
   HARRIS CM, 1985, J ROY COLL GEN PRACT, V35, P284.
   HARRIS CM, 1984, 24 ROYAL COLL GEN PR.
   HARRIS JF, 1990, SOMAT CELL MOLEC GEN, V16, P39, DOI 10.1007/BF01650478.
   HORDER J, 1986, J ROY COLL GEN PRACT, V36, P517.
   JICK H, 1991, BRIT MED J, V302, P766, DOI 10.1136/bmj.302.6779.766.
   MCGAVOCK H, 1988, BRIT MED J, V296, P900, DOI 10.1136/bmj.296.6626.900.
   VANZWANENBERG TD, 1987, J ROY COLL GEN PRACT, V37, P308.
   1990, IMPROVING PRESCRIBIN.
   1989, WORKING PATIENTS IND.},
Number-of-Cited-References = {11},
Times-Cited = {23},
Usage-Count-Last-180-days = {0},
Usage-Count-Since-2013 = {1},
Journal-ISO = {Br. J. Gen. Pract.},
Doc-Delivery-Number = {KP195},
Web-of-Science-Index = {Science Citation Index Expanded (SCI-EXPANDED)},
Unique-ID = {WOS:A1993KP19500004},
DA = {2025-06-21},
}

@article{ WOS:000243203400009,
Author = {Dunn, Nick and Lane, Dan and Everitt, Hazel and Little, Paul},
Title = {Use of antibiotics for sore throat and incidence of quinsy},
Journal = {BRITISH JOURNAL OF GENERAL PRACTICE},
Year = {2007},
Volume = {57},
Number = {534},
Pages = {45-49},
Month = {JAN},
Abstract = {Background Quinsy is the most common major suppurative complication of
   sore throat. Evidence on the effectiveness of antibiotics in preventing
   quinsy is sparse.
   Aim To assess the incidence; of quinsy and the pattern of presentation,
   and to identify variables that predict the development of quinsy.
   Design of study Case-control study.
   Setting UK-wide primary care.
   Method Retrospective analysis of data from the General Practice Research
   Database (GPRD) for the years 1995-1997.
   Results There were 606 recorded cases of patients with quinsy, but only
   192 (31\%) of these patients presented following an initially
   uncomplicated sore throat. Patients with quinsy were more likely to be
   aged 21-40 years (odds ratio {[}OR] = 2.5, 95\% confidence interval
   {[}CI] = 1.7 to 3.6, compared with other ages), smokers (OR = 2.5, 95\%
   CI = 1.8 to 3.5), and male (OR = 1.6, 95\% CI = 1.1 to 2.2). Quinsy
   developed very quickly for most patients (median of 2 days after
   tonsillitis and 3 days after a sore throat). For cases initially
   labelled as tonsillitis, there was a nonsignificant trend of antibiotics
   preventing quinsy (OR = 0.6, 95\% CI = 0.3 to 1.3), but no evidence that
   antibiotics prevent quinsy for cases labelled as sore throat or
   pharyngitis (OR = 1.2, 95\% CI = 0.7 to 2.2).
   Conclusion Most patients with quinsy develop the condition rapidly, and
   many do not present with a respiratory tract infection to their GP
   first. The current low doses of antibiotics used in modern community
   settings may be less likely to protect against quinsy than the trial
   evidence suggests.},
Publisher = {ROYAL COLL GENERAL PRACTITIONERS},
Address = {14 PRINCES GATE, HYDE PARK, LONDON SW7 1PU, ENGLAND},
Type = {Article},
Language = {English},
Affiliation = {Dunn, N (Corresponding Author), Univ Southampton, Room 4079,Level 4,Biomed Sci Bldg, Southampton SO16 7PX, Hants, England.
   Univ Southampton, Southampton SO16 7PX, Hants, England.},
ISSN = {0960-1643},
Keywords = {antibiotics; incidence; quinsy; sore throat},
Keywords-Plus = {PRESCRIBING STRATEGIES; RANDOMIZED TRIAL; PENICILLIN; PLACEBO},
Research-Areas = {General \& Internal Medicine},
Web-of-Science-Categories  = {Primary Health Care; Medicine, General \& Internal},
Author-Email = {nick.dunn@soton.ac.uk},
Affiliations = {University of Southampton},
ORCID-Numbers = {Little, Paul/0000-0003-3664-1873
   Everitt, Hazel/0000-0001-7362-8403},
Cited-References = {Ashworth M, 2005, BRIT J GEN PRACT, V55, P603.
   BENNIKE T, 1951, ACTA MED SCAND, V139, P253.
   Dagnelie CF, 1996, BRIT J GEN PRACT, V46, P589.
   DELMAR CB, 2004, COCHRANE LIB.
   Howe RW, 1997, BRIT J GEN PRACT, V47, P280.
   Little P, 1997, BRIT MED J, V315, P350.
   Little P, 1997, BMJ-BRIT MED J, V314, P722, DOI 10.1136/bmj.314.7082.722.
   Zwart S, 2000, BRIT MED J, V320, P150, DOI 10.1136/bmj.320.7228.150.},
Number-of-Cited-References = {8},
Times-Cited = {30},
Usage-Count-Last-180-days = {0},
Usage-Count-Since-2013 = {10},
Journal-ISO = {Br. J. Gen. Pract.},
Doc-Delivery-Number = {122CN},
Web-of-Science-Index = {Science Citation Index Expanded (SCI-EXPANDED)},
Unique-ID = {WOS:000243203400009},
DA = {2025-06-21},
}

@article{ WOS:000082292800007,
Author = {Ruigómez, A and Rodríguez, LAG and Cattaruzzi, C and Troncon, MG and
   Agostinis, L and Wallander, MA and Johansson, S},
Title = {Use of cimetidine, omeprazole, and ranitidine in pregnant women and
   pregnancy outcomes},
Journal = {AMERICAN JOURNAL OF EPIDEMIOLOGY},
Year = {1999},
Volume = {150},
Number = {5},
Pages = {476-481},
Month = {SEP 1},
Abstract = {Evidence documenting the safety of acid-suppressing drugs in pregnancy
   is very limited. The authors assessed the prevalence of congenital
   malformations in first trimester-exposed pregnancies to cimetidine,
   omeprazole, and ranitidine and compared it with nonexposed pregnancies
   between 1991 and 1996, Two different sources were used, the United
   Kingdom General Practice Research Database and the Italian
   Friuli-Venezia Giulia Health Database. The final study cohort included
   1,179 pregnancies from the United Kingdom and 1,057 from Italy.
   Abortions or ectopic pregnancies were not included. There were 20
   stillbirths and 2,261 live-born babies in both cohorts combined, with
   100 offspring identified with a malformation, The overall malformation
   rate was 4.4\%. The relative risks for nongenetic congenital
   malformations associated with the use of cimetidine, omeprazole, and
   ranitidine were 1.2 (95\% confidence interval (CI): 0.6, 2.3), 0.9 (95\%
   CI: 0.3, 2.2), and 1.4(95\% CI: 0.8, 2.4), respectively, compared with
   the nonexposed. No specific grouping in the distribution of
   malformations was observed in any of the three exposed groups. Moreover,
   no relation was found between drug exposure and preterm delivery or
   growth retardation. These findings suggest that the use of
   acid-suppressing drugs during the first trimester of pregnancy is not
   associated with a major teratogenic risk.},
Publisher = {OXFORD UNIV PRESS INC},
Address = {JOURNALS DEPT, 2001 EVANS RD, CARY, NC 27513 USA},
Type = {Article},
Language = {English},
Affiliation = {CEIFE, Almirante 28 2, Madrid 28004, Spain.
   CEIFE, Madrid 28004, Spain.
   Azienda Ospedaliera SM Misericordia, Udine, Italy.
   Direz Reg Sanita, Serv Farmaceut, Trieste, Italy.
   INSIEL Spa, Udine, Italy.
   Astra Hassle AB, Molndal, Sweden.
   Uppsala Univ, Dept Family Med, S-75105 Uppsala, Sweden.
   Univ Gothenburg, Dept Med, Gothenburg, Sweden.},
ISSN = {0002-9262},
EISSN = {1476-6256},
Keywords = {abnormalities; drug-induced; anti-ulcer agents; cohort studies;
   databases; pregnancy outcome},
Research-Areas = {Public, Environmental \& Occupational Health},
Web-of-Science-Categories  = {Public, Environmental \& Occupational Health},
Affiliations = {Hospital Santa Maria della Misericordia; Uppsala University; University
   of Gothenburg},
ResearcherID-Numbers = {rodriguez, luis/B-1980-2010
   Ruigomez, Ana/HDN-8290-2022},
ORCID-Numbers = {Ruigomez, Ana/0000-0002-9717-6306},
Cited-References = {Brunner G, 1997, GASTROENTEROLOGY, V112, pA79.
   Irl C, 1997, PHARMACOEPIDEM DR S, V6, pS37, DOI 10.1002/(SICI)1099-1557(199710)6:3+<S37::AID-PDS274>3.3.CO;2-R.
   Jick SS, 1997, PHARMACOTHERAPY, V17, P561.
   JONES DGC, 1985, Q J MED, V54, P253.
   Magee LA, 1996, DIGEST DIS SCI, V41, P1145, DOI 10.1007/BF02088230.
   Mitchel A.A., 1994, PHARMACOEPIDEMIOLOGY, P595.
   POPE CE, 1994, NEW ENGL J MED, V331, P656, DOI 10.1056/NEJM199409083311007.
   Rodríguez LAG, 1998, BRIT J CLIN PHARMACO, V45, P419.
   Rodríguez LAG, 1998, ARCH INTERN MED, V158, P33, DOI 10.1001/archinte.158.1.33.
   ROTHMAN KJ, 1995, NEW ENGL J MED, V333, P1369, DOI 10.1056/NEJM199511233332101.
   USHER R, 1969, J PEDIATR-US, V74, P901, DOI 10.1016/S0022-3476(69)80224-6.},
Number-of-Cited-References = {11},
Times-Cited = {65},
Usage-Count-Last-180-days = {0},
Usage-Count-Since-2013 = {3},
Journal-ISO = {Am. J. Epidemiol.},
Doc-Delivery-Number = {231DL},
Web-of-Science-Index = {Science Citation Index Expanded (SCI-EXPANDED)},
Unique-ID = {WOS:000082292800007},
DA = {2025-06-21},
}

@article{ WOS:000071891000015,
Author = {Van Staa, TP and Abenhaim, L and Cooper, C},
Title = {Use of cyclical etidronate and prevention of non-vertebral fractures},
Journal = {BRITISH JOURNAL OF RHEUMATOLOGY},
Year = {1998},
Volume = {37},
Number = {1},
Pages = {87-94},
Month = {JAN},
Abstract = {This study examined the effects of cyclical etidronate, when used in
   routine clinical practice, on the prevention of fracture. Information
   was obtained from 550 general practices in the UK that provide their
   medical records to the General Practice Research Database. A total of
   7977 patients taking cyclical etidronate treatment and 7977 age-, sex-
   and practice-matched control patients with a diagnosis of osteoporosis
   were analysed. People taking cyclical etidronate had a significantly
   reduced risk of non-vertebral fracture (by 20\%) and of hip fracture (by
   34\%) relative to the osteoporosis control patients. The relative risk
   of non-vertebral fracture was 0.80 (95\% confidence interval 0.70-0.92),
   that of hip fracture 0.66 (0.51-0.85) and that of wrist fracture 0.81
   (0.58-1.14). When fracture incidence rates were compared between the two
   groups, the rate of non-vertebral, hip and wrist fracture decreased
   significantly (P < 0.05) with increasing etidronate exposure. The
   results of this study complement and extend clinical observations
   supporting the anti-fracture efficacy of cyclical etidronate therapy.},
Publisher = {OXFORD UNIV PRESS},
Address = {GREAT CLARENDON ST, OXFORD OX2 6DP, ENGLAND},
Type = {Article},
Language = {English},
Affiliation = {Cooper, C (Corresponding Author), Southampton Gen Hosp, MRC, Environm Epidemiol Unit, Southampton SO9 4XY, Hants, England.
   Southampton Gen Hosp, MRC, Environm Epidemiol Unit, Southampton SO9 4XY, Hants, England.
   Proctor \& Gamble Pharmaceut, Staines, Surrey, England.
   McGill Univ, Dept Epidemiol \& Biostat, Montreal, PQ, Canada.
   Sir Mortimer B Davis Jewish Gen Hosp, Ctr Clin Epidemiol \& Community Studies, Montreal, PQ, Canada.},
ISSN = {0263-7103},
Keywords = {cyclical etidronate; osteoporosis; fractures; epidemiology},
Keywords-Plus = {DRUG EFFICACY; HIP FRACTURE; POSTMENOPAUSAL OSTEOPOROSIS; THIAZIDE
   DIURETICS; RISK-FACTORS; ALENDRONATE; WOMEN; EPIDEMIOLOGY; DENSITY;
   TRIAL},
Research-Areas = {Rheumatology},
Web-of-Science-Categories  = {Rheumatology},
Affiliations = {University of Southampton; Procter \& Gamble; McGill University; Jewish
   General Hospital - Montreal},
ORCID-Numbers = {van Staa, Tjeerd/0000-0001-9363-742X},
Cited-References = {ANDERSON JJB, 1984, OSTEOPOROSIS, P299.
   {[}Anonymous], 2021, Modern Epidemiology.
   Black DM, 1996, LANCET, V348, P1535, DOI 10.1016/S0140-6736(96)07088-2.
   COMPSTON JE, 1995, BRIT MED J, V310, P1507, DOI 10.1136/bmj.310.6993.1507.
   COOPER C, 1992, TRENDS ENDOCRIN MET, V3, P224, DOI 10.1016/1043-2760(92)90032-V.
   Cooper Cyrus, 1996, P419.
   CUMMING RG, 1993, MED J AUSTRALIA, V158, P414, DOI 10.5694/j.1326-5377.1993.tb121839.x.
   CUMMINGS SR, 1985, EPIDEMIOL REV, V7, P178, DOI 10.1093/oxfordjournals.epirev.a036281.
   CUMMINGS SR, 1995, NEW ENGL J MED, V332, P767, DOI 10.1056/NEJM199503233321202.
   Cummings SR., 1989, Clinical disorders of bone and mineral metabolism, P231.
   CUMMINGS SR, 1996, J BONE MINER RES  S1, V11, P102.
   deGroen PC, 1996, NEW ENGL J MED, V335, P1016, DOI 10.1056/NEJM199610033351403.
   DEMPSTER DW, 1993, LANCET, V341, P797, DOI 10.1016/0140-6736(93)90570-7.
   DENT CE, 1966, POSTGRAD MED J     S, V42, P583.
   DONALDSON LJ, 1990, J EPIDEMIOL COMMUN H, V44, P241, DOI 10.1136/jech.44.3.241.
   EASTELL R, 1989, J CLIN INVEST, V83, P168, DOI 10.1172/JCI113854.
   FRANCIS RM, 1995, CURR THER RES CLIN E, V56, P831, DOI 10.1016/0011-393X(95)85087-2.
   GRANEK E, 1987, J AM GERIATR SOC, V35, P503, DOI 10.1111/j.1532-5415.1987.tb01395.x.
   GREENLAND S, 1989, AM J PUBLIC HEALTH, V79, P340, DOI 10.2105/AJPH.79.3.340.
   Grisso Jeane Ann, 1996, P599.
   HALL G, 1992, PHARMACOEPIDEM DR S, V1, P33.
   Heaney R P, 1991, Osteoporos Int, V1, P215.
   HEANEY RP, 1991, J BONE MINER RES, V6, P103.
   Herings RMC, 1996, J CLIN EPIDEMIOL, V49, P115, DOI 10.1016/0895-4356(95)00552-8.
   HOLLOWELL J, 1994, GEN PRACTICE RES DAT.
   JICK H, 1991, BRIT MED J, V302, P766, DOI 10.1136/bmj.302.6779.766.
   Jick H., 1992, PHARMACOEPIDEM DR S, V1, P347, DOI DOI 10.1002/PDS.2630010607.
   JONES G, 1995, J BONE MINER RES, V10, P106.
   KANIS JA, 1992, BRIT MED J, V305, P1124, DOI 10.1136/bmj.305.6862.1124.
   KANIS JA, 1984, LANCET, V1, P27.
   Kleinbaum DG., 1982, EPIDEMIOLOGIC RES.
   KRAMER MS, 1984, JAMA-J AM MED ASSOC, V252, P2739, DOI 10.1001/jama.252.19.2739.
   LAURITZEN JB, 1993, DAN MED BULL, V40, P479.
   LIBERMAN UA, 1995, NEW ENGL J MED, V333, P1437, DOI 10.1056/NEJM199511303332201.
   LIS Y, 1995, J CLIN EPIDEMIOL, V48, P431, DOI 10.1016/0895-4356(94)00137-F.
   Lukert Barbara, 1996, P801.
   Mann R.D., 1992, POST MARK SURVEILL, V5, P259.
   Marcus Robert, 1996, P647.
   NAZARETH I, 1993, BMJ-BRIT MED J, V307, P32, DOI 10.1136/bmj.307.6895.32.
   PAULSON GW, 1986, GERIATRICS, V41, P59.
   PECK WA, 1993, AM J MED, V94, P646.
   RAY WA, 1989, JAMA-J AM MED ASSOC, V262, P3303, DOI 10.1001/jama.262.23.3303.
   RAY WA, 1991, ARCH INTERN MED, V151, P754, DOI 10.1001/archinte.151.4.754.
   Riggs BL, 1996, BONE, V18, pS197, DOI 10.1016/8756-3282(95)00502-1.
   ROSS PD, 1991, ANN INTERN MED, V114, P919, DOI 10.7326/0003-4819-114-11-919.
   RYYNANEN OP, 1993, SCAND J SOC MED, V21, P264, DOI 10.1177/140349489302100406.
   SEEMAN E, 1995, BONE S, V17, P23.
   Shane Elizabeth, 1996, P925.
   Slemenda Charles W., 1996, P623.
   Storm T, 1996, J RHEUMATOL, V23, P1560.
   STROM BL, 1983, CLIN PHARMACOL THER, V34, P1, DOI 10.1038/clpt.1983.119.
   STROM BL, 1984, AM J MED, V77, P703, DOI 10.1016/0002-9343(84)90369-3.
   STROM BL, 1985, ARCH INTERN MED, V145, P1791, DOI 10.1001/archinte.145.10.1791.
   STROM BL, 1985, AM J MED, V78, P475, DOI 10.1016/0002-9343(85)90341-9.
   Suwanwalaikorn Sompongse, 1996, P855.
   Van Staa TP., 1994, PHARMACOEPIDEM DR S, V3, P15.
   VANSTAA TP, 1996, J BONE MINER RES  S1, V11, pS343.
   WATTS NB, 1990, NEW ENGL J MED, V323, P73, DOI 10.1056/NEJM199007123230201.
   {*}WHO STUD GROUP, 1994, ASS FRACT RISK ITS A.
   WINDELER J, 1995, BRIT MED J, V310, P454, DOI 10.1136/bmj.310.6977.454.
   WINNER SJ, 1989, BMJ-BRIT MED J, V298, P1486, DOI 10.1136/bmj.298.6686.1486.
   1996, GEN PRACTICE RES DAT.},
Number-of-Cited-References = {62},
Times-Cited = {58},
Usage-Count-Last-180-days = {0},
Usage-Count-Since-2013 = {0},
Journal-ISO = {Br. J. Rheumatol.},
Doc-Delivery-Number = {YW054},
Web-of-Science-Index = {Science Citation Index Expanded (SCI-EXPANDED)},
Unique-ID = {WOS:000071891000015},
DA = {2025-06-21},
}

@article{ WOS:000073801500002,
Author = {Rodríguez, LAG and Gutthann, SP},
Title = {Use of the UK General Practice Research Database for
   pharmacoepidemiology},
Journal = {BRITISH JOURNAL OF CLINICAL PHARMACOLOGY},
Year = {1998},
Volume = {45},
Number = {5},
Pages = {419-425},
Month = {MAY},
Abstract = {The last decade has seen a surge in the use of computerized health care
   data for pharmacoepidemiology. Of all European databases, the General
   Practice Research Database (GPRD) in the UK, has been the most widely
   used for pharmacoepidemiological research. Since 1994, this database has
   belonged to the UK Department of Health, and is maintained by the Office
   of National Statistics (ONS). Currently, around 1500 general
   practitioners with a population coverage in excess of 3 million,
   systematically provide their computerized medical data anonymously to
   ONS. Validation studies of the GPRD have documented the recording of
   medical data into general practitioners' computers to be near to
   complete. The GPRD collects truly population-based data, has a size that
   makes it possible to follow-up large cohorts of users of specific drugs,
   and includes both outpatient and inpatient clinical information. The
   access to original medical records is excellent. Desirable improvements
   to the GPRD would be additional computerized information on certain
   variables and linkage to other health care databases. Most published
   studies to date have been in the area of drug safety. The General
   Practice Research Database has proved that valuable data can be
   collected in a general practice setting. The full potential of this rich
   computerized database has yet to come. This experience should serve to
   encourage others to develop similar population-based data in other
   countries.},
Publisher = {BLACKWELL SCIENCE LTD},
Address = {P O BOX 88, OSNEY MEAD, OXFORD OX2 0NE, OXON, ENGLAND},
Type = {Review},
Language = {English},
Affiliation = {Rodríguez, LAG (Corresponding Author), CEIFE, Almirante 28 2, Madrid 28004, Spain.
   CEIFE, Madrid 28004, Spain.
   Novartis Global Pharmacoepidemiol, Barcelona, Spain.},
ISSN = {0306-5251},
Keywords = {computerized healthcare databases; pharmacoepidemiology; research;
   pharmacovigilance},
Keywords-Plus = {NONSTEROIDAL ANTIINFLAMMATORY DRUGS; HORMONE REPLACEMENT THERAPY;
   FOLLOW-UP; MYOCARDIAL-INFARCTION; CHOLESTATIC HEPATITIS; ANTIULCER
   DRUGS; UNITED-KINGDOM; OCULAR SAFETY; RISK; COHORT},
Research-Areas = {Pharmacology \& Pharmacy},
Web-of-Science-Categories  = {Pharmacology \& Pharmacy},
ResearcherID-Numbers = {rodriguez, luis/B-1980-2010
   },
ORCID-Numbers = {Perez-Gutthann, Susana/0000-0001-5798-3691},
Cited-References = {{[}Anonymous], PHARMACOEPIDEMIOLOGY.
   {[}Anonymous], PHARMACOEPIDEMIOLOGY.
   COHEN MR, 1986, HOSP PHARM, V21, P497.
   Derby LE, 1996, EPILEPSIA, V37, P931, DOI 10.1111/j.1528-1157.1996.tb00529.x.
   DERBY LE, 1992, J CLIN PSYCHOPHARM, V12, P235.
   DERBY LE, 1993, PHARMACOTHERAPY, V13, P353.
   DERBY LE, 1993, MED J AUSTRALIA, V158, P596, DOI 10.5694/j.1326-5377.1993.tb137624.x.
   DERBY LE, 1993, MED J AUSTRALIA, V158, P600, DOI 10.5694/j.1326-5377.1993.tb137625.x.
   DONOVAN S, 1996, DRUG INF J, V30, P785.
   EDLAVITCH S, 1991, PHARMACOEPIDEMIOLOGY, P120.
   EVANS JMM, 1995, BMJ-BRIT MED J, V311, P22, DOI 10.1136/bmj.311.6996.22.
   Gaist D, 1996, BRIT J CLIN PHARMACO, V41, P285, DOI 10.1046/j.1365-2125.1996.03154.x.
   Gutthann SP, 1997, BMJ-BRIT MED J, V314, P796, DOI 10.1136/bmj.314.7083.796.
   Henry D, 1996, BRIT MED J, V312, P1563, DOI 10.1136/bmj.312.7046.1563.
   HERINGS RMC, 1992, J EPIDEMIOL COMMUN H, V46, P136, DOI 10.1136/jech.46.2.136.
   Hollowell J, 1997, Popul Trends, P36.
   JICK H, 1978, AM J EPIDEMIOL, V107, P1.
   JICK H, 1984, PHARMACOTHERAPY, V4, P99.
   JICK H, 1990, PHARMACOTHERAPY, V10, P395.
   JICK H, 1995, PHARMACOTHERAPY, V15, P176.
   JICK H, 1991, BRIT MED J, V302, P766, DOI 10.1136/bmj.302.6779.766.
   Jick H, 1997, LANCET, V349, P525, DOI 10.1016/S0140-6736(97)80084-0.
   JICK H, 1993, PHARMACOTHERAPY, V13, P212.
   Jick H, 1996, PHARMACOTHERAPY, V16, P321.
   JICK H, 1995, LANCET, V346, P1589, DOI 10.1016/S0140-6736(95)91928-7.
   JICK H, 1992, PHARMACOTHERAPY, V12, P207.
   JICK H, 1995, BRIT J GEN PRACT, V45, P107.
   JICK H, 1992, PHARMACOTHERAPY, V12, P451.
   Jick H, 1997, EPIDEMIOLOGY, V8, P446, DOI 10.1097/00001648-199707000-00017.
   JICK H, 1995, PHARMACOTHERAPY, V15, P428.
   JICK H, 1995, MAJOR RESOUCE DRUG S.
   Jick H., 1992, PHARMACOEPIDEM DR S, V1, P347, DOI DOI 10.1002/PDS.2630010607.
   Jick S, 1997, PEDIATR INFECT DIS J, V16, P130, DOI 10.1097/00006454-199701000-00037.
   JICK SS, 1992, J CLIN PSYCHOPHARM, V12, P241.
   JICK SS, 1993, PHARMACOTHERAPY, V13, P461.
   JICK SS, 1995, BRIT MED J, V310, P215, DOI 10.1136/bmj.310.6974.215.
   Jick SS, 1997, PHARMACOTHERAPY, V17, P561.
   {*}KEY HLTH STAT GEN, 1996, STUD MED POP SUBJ, V60.
   LANCASTER T, 1995, J EPIDEMIOL COMMUN H, V49, P389, DOI 10.1136/jech.49.4.389.
   LAWRENCE M, 1990, BRIT MED J, V300, P1501, DOI 10.1136/bmj.300.6738.1501.
   LIS Y, 1993, PHARMACOEPIDEM DR S, V2, P51.
   LLOYD DCEF, 1995, BRIT MED J, V311, P991.
   Malcom E., 1993, Post Marketing Surveillance, V6, P175.
   MANN RD, 1994, J CLIN EPIDEMIOL, V47, P307, DOI 10.1016/0895-4356(94)90014-0.
   MANN RD, 1994, PHARMACOEPIDEM DR S, V3, P313.
   Mannio S., 1992, POST MARK SURVEILL, V6, P119.
   {*}MCA CSM, 1997, CURRENT PROBLEMS PHA, V24, P4.
   Myers MW, 1997, BRIT J CLIN PHARMACO, V43, P649.
   NAZARETH I, 1993, BRIT MED J, V307, P910, DOI 10.1136/bmj.307.6909.910.
   NAZARETH I, 1993, BMJ-BRIT MED J, V307, P32, DOI 10.1136/bmj.307.6895.32.
   Olsen JH, 1997, HYPERTENSION, V29, P1091, DOI 10.1161/01.HYP.29.5.1091.
   ORLANDER JD, 1992, J AM GERIATR SOC, V40, P817, DOI 10.1111/j.1532-5415.1992.tb01855.x.
   PERRY J., 1978, OXMIS PROBLEM CODES.
   RAY WA, 1989, AM J EPIDEMIOL, V129, P837, DOI 10.1093/oxfordjournals.aje.a115198.
   Rodriguez LAG, 1997, PHARMACOTHERAPY, V17, P721.
   Rodriguez LAG, 1997, BRIT J CLIN PHARMACO, V43, P183.
   Rodriguez LAG, 1996, BRIT J CLIN PHARMACO, V42, P213, DOI 10.1046/j.1365-2125.1996.40211.x.
   Rodriguez LAG, 1997, EPIDEMIOLOGY, V8, P571.
   Rodriguez LAG, 1997, PHARMACOEPIDEM DR S, V6, P247.
   RODRIGUEZ LAG, 1994, LANCET, V343, P769, DOI 10.1016/S0140-6736(94)91843-0.
   Rodriguez LAG, 1996, ARCH INTERN MED, V156, P1327, DOI 10.1001/archinte.1996.00440110099013.
   RODRIGUEZ LAG, 1994, BRIT MED J, V308, P503, DOI 10.1136/bmj.308.6927.503.
   RODRIGUEZ LAG, 1995, LANCET, V345, P1059, DOI 10.1016/S0140-6736(95)90805-6.
   RODRIGUEZ LAG, 1997, IN PRESS ARCH INT ME.
   RODRIQUEZ LAG, 1994, ARCH INTERN MED, V154, P311, DOI 10.1001/archinte.1994.00420030117012.
   SIGLER C, 1980, J CLIN RES PHARMACOE, V6, P313.
   SLEATOR DJD, 1993, BRIT J GEN PRACT, V43, P102.
   STROM BL, 1991, STAET MED, V10, P656.
   TALLIS R, 1991, AGE AGEING, V20, P442, DOI 10.1093/ageing/20.6.442.
   TEELINGSMITH G, 1990, PRESCRIBER       JUL, P37.
   Turnbull S, 1996, BRIT J PSYCHIAT, V169, P705, DOI 10.1192/bjp.169.6.705.
   Van Staa TP., 1994, PHARMACOEPIDEM DR S, V3, P15.
   Walker AM, 1997, AM J GASTROENTEROL, V92, P816.
   Walley T, 1997, LANCET, V350, P1097, DOI 10.1016/S0140-6736(97)04248-7.
   WILD RN, 1992, PHARMACOEPIDEM DR S, V1, P147.},
Number-of-Cited-References = {75},
Times-Cited = {470},
Usage-Count-Last-180-days = {0},
Usage-Count-Since-2013 = {17},
Journal-ISO = {Br. J. Clin. Pharmacol.},
Doc-Delivery-Number = {ZP918},
Web-of-Science-Index = {Science Citation Index Expanded (SCI-EXPANDED)},
Unique-ID = {WOS:000073801500002},
DA = {2025-06-21},
}

@article{ WOS:000232519200006,
Author = {Ashworth, M and Charlton, J and Ballard, K and Latinovic, R and
   Gulliford, M},
Title = {Variations in antibiotic prescribing and consultation rates for acute
   respiratory infection in UK general practices 1995-2000},
Journal = {BRITISH JOURNAL OF GENERAL PRACTICE},
Year = {2005},
Volume = {55},
Number = {517},
Pages = {603-608},
Month = {AUG},
Abstract = {Background Antibiotic prescribing by GPs in the UK has declined since
   1995.
   Aim We investigated whether general practices that issue fewer
   antibiotic prescriptions to patients presenting with acute respiratory
   infections had lower consultation rates for these conditions.
   Design of study Retrospective data analysis.
   Setting UK general practice.
   Method We analysed data from the General Practice Research Database,
   including all registered patients from 108 practices between 1995 and
   2000. For each practice, numbers of consultations for acute respiratory
   tract infections and the proportion of consultations resulting in an
   antibiotic prescription were obtained. An age- and sex-stanclardised
   consultation ratio (SCR) and standardised prescription ratio (SPR) were
   calculated for each practice. We evaluated whether SPR and SCR values
   were associated.
   Results For the mid-year data (1997), the crude consultation rate for
   all acute respiratory infections ranged from 125-1110 per 1000
   registered patients at different practices; the proportion of
   consultations with antibiotics prescribed ranged from 45-98\%. After
   standardising for varying age and sex structure of practice populations,
   practices with lower SPR values had lower SCR values (r = 0.41; P <
   0.001). This association was observed in each study year. Moreover,
   practices that demonstrated reductions in SPR between 1995 and 2000 also
   showed reductions in SCR (r = 0.27; P = 0.005).
   Conclusion Practices that prescribe antibiotics to a smaller proportion
   of patients presenting with acute respiratory infections have lower
   consultation rates for these conditions. Practices that succeed, over
   time, in reducing antibiotic prescribing also experience reductions in
   consultation rates for these conditions. Although our methodology cannot
   prove that these two findings are causally related, they imply that
   patients alter their illness behaviour and that this may be a response
   to previous consultation experience. In consequence, respiratory illness
   in the community may be undergoing a process of de-medicalisation.},
Publisher = {ROYAL COLL GENERAL PRACTITIONERS},
Address = {14 PRINCES GATE, HYDE PARK, LONDON SW7 1PU, ENGLAND},
Type = {Article},
Language = {English},
Affiliation = {Ashworth, M (Corresponding Author), Kings Coll London, GKT Dept Gen Practice, 5 Lambeth Walk, London SE11 6SP, England.
   Kings Coll London, GKT Dept Gen Practice, London SE11 6SP, England.
   Kings Coll London, Dept Publ Hlth Med, London WC2R 2LS, England.},
ISSN = {0960-1643},
Keywords = {antibiotics; de-medicalisation; illness behaviour; prescriptions; drug;
   referral and consultation},
Keywords-Plus = {PRACTICE RESEARCH DATABASE; RANDOMIZED TRIAL; PRIMARY-CARE; SORE THROAT;
   STRATEGIES},
Research-Areas = {General \& Internal Medicine},
Web-of-Science-Categories  = {Primary Health Care; Medicine, General \& Internal},
Author-Email = {mark.ashworth@gp-G85053.nhs.uk},
Affiliations = {University of London; King's College London; University of London;
   King's College London},
ResearcherID-Numbers = {Gulliford, Martin/I-8606-2018
   },
ORCID-Numbers = {Gulliford, Martin/0000-0003-1898-9075
   Ashworth, Mark/0000-0001-6514-9904},
Cited-References = {Ashworth M, 2004, J PUBLIC HEALTH-UK, V26, P268, DOI 10.1093/pubmed/fdh160.
   BAJEKAL M, 1998, HLTH SURVEY ENGLAND.
   CONRAD P, 1980, SOC SCI MED-MED SOC, V14, P75, DOI 10.1016/S0271-7123(80)90804-4.
   Fleming DM, 2003, BRIT J GEN PRACT, V53, P778.
   Hollowell J, 1997, Popul Trends, P36.
   Little P, 1997, BRIT MED J, V315, P350.
   Little P, 1997, BMJ-BRIT MED J, V314, P722, DOI 10.1136/bmj.314.7082.722.
   Lundkvist J, 2002, FAM PRACT, V19, P638, DOI 10.1093/fampra/19.6.638.
   MECHANIC D, 1960, J HEALTH HUM BEHAV, V1, P86, DOI 10.2307/2949006.
   MEHTA DK, 2002, BRIT NATL FORUMLARY, V44, P500.
   {*}ROYAL COLL GEN PR, 1995, MORB STAT GEN PRACT.
   Smith GE, 2004, J PUBLIC HEALTH, V26, P359, DOI 10.1093/pubmed/fdh179.
   ZOLA IK, 1972, SOCIOL REV, V20, P487, DOI 10.1111/j.1467-954X.1972.tb00220.x.},
Number-of-Cited-References = {13},
Times-Cited = {136},
Usage-Count-Last-180-days = {0},
Usage-Count-Since-2013 = {8},
Journal-ISO = {Br. J. Gen. Pract.},
Doc-Delivery-Number = {973JR},
Web-of-Science-Index = {Science Citation Index Expanded (SCI-EXPANDED)},
Unique-ID = {WOS:000232519200006},
DA = {2025-06-21},
}
