# Supplementary material for: Academic impact and research data utilisation of the clinical practice research datalink: scientometric analyses
Source: Eur J Epidemiol. 2026 Jan 24;41(2):245–60. doi: 10.1007/s10654-025-01347-1 (PMC12975798; doi:10.1007/s10654-025-01347-1)
Supplement: Supplementary file 9 — Supplementary file9 (XLSX 557 KB) [file 10654_2025_1347_MOESM9_ESM.xlsx]

## Sheet: cprd_bibliography_query
	Condition on Ovid MEDLINE
1	general practi* research database.ab,kf,ti.
2	general research practice database.ab,kf,ti.
3	general practi* online database.ab,kf,ti.
4	general practi* registry database.ab,kf,ti.
5	GPRD.ab,kf,ti.
6	clinical practi* research database.ab,kf,ti.
7	clinical practi* research datalink.ab,kf,ti.
8	clinical practi* research data-link.ab,kf,ti.
9	clinical research practi* datalink.ab,kf,ti.
10	clinical research practi* dataset.ab,kf,ti.
11	CPRD.ab,kf,ti.
12	1 or 2 or 3 or 4 or 5 or 6 or 7 or 8 or 9 or 10 or 11
13	limit 12 to yr="2024"

## Sheet: cprd_datasource_categories
CPRD Data Source	CPRD Data Source Category
CPRD Aurum	Aurum
CHESS (COVID-19 Hospitalisation in England Surveillance System)	COVID-19
COVID-19 Linkages	COVID-19
ICNARC (COVID-19 Intensive Care National Audit and Research Centre)	COVID-19
SGSS (Second Generation Surveillance System)	COVID-19
CPRD Aurum Ethnicity Record	Ethnicity Record
CPRD GOLD Ethnicity Record	Ethnicity Record
CPRD GOLD	GOLD
HES Accident and Emergency	HES
HES Admitted Patient Care	HES
HES Diagnostic Imaging Dataset	HES
HES Outpatient	HES
HES PROMS (Patient Reported Outcomes Measure)	HES
Mental Health Data Set and Mental Health Services Data Set (MHDS/MHSDS)	MHDS/MHSDS
Myocardial Ischaemia National Audit Project	MINAP
CPRD Aurum Mother-Baby Link	Mother-Baby Link
CPRD GOLD Mother-Baby Link	Mother-Baby Link
CPRD Mother-Baby Link	Mother-Baby Link
NCRAS Cancer Patient Experience Survey (CPES) data	NCRAS
NCRAS Cancer Registration Data	NCRAS
NCRAS National Radiotherapy Dataset (RTDS) data	NCRAS
NCRAS Systemic Anti-Cancer Treatment (SACT) data	NCRAS
NCRAS Tumour / Treatment data	NCRAS
ONS Death Registration Data	ONS Death
CPRD Aurum Pregnancy Register	Pregnancy Register
CPRD GOLD Pregnancy Register	Pregnancy Register
Pregnancy Register	Pregnancy Register
2011 Rural-Urban Classification at LSOA level	Small Area Level
CCG Pseudonyms	Small Area Level
Patient Level Carstairs Index	Small Area Level
Patient Level Carstairs Index for 2011 Census	Small Area Level
Patient Level Index of Multiple Deprivation	Small Area Level
Patient Level Index of Multiple Deprivation Domains	Small Area Level
Patient Level Townsend Index	Small Area Level
Patient Level Townsend Score	Small Area Level
Practice Level Carstairs Index (Excluding Northern Ireland)	Small Area Level
Practice Level Carstairs Index for 2011 Census (Excluding Northern Ireland)	Small Area Level
Practice Level Index of Multiple Deprivation	Small Area Level
Practice Level Index of Multiple Deprivation (index other than the most recent)	Small Area Level
Practice Level Index of Multiple Deprivation Domains	Small Area Level
Practice Level Rural-Urban Classification	Small Area Level
Practice Level Townsend Index	Small Area Level
Rural-Urban Classification	Small Area Level

## Sheet: cprd_reserch_productivity
year	papers	growth
1988	1	1
1990	2	1
1991	1	-1
1992	9	8
1993	10	1
1994	8	-2
1995	8	0
1996	9	1
1997	17	8
1998	28	11
1999	26	-2
2000	50	24
2001	49	-1
2002	54	5
2003	48	-6
2004	69	21
2005	70	1
2006	65	-5
2007	66	1
2008	73	7
2009	83	10
2010	71	-12
2011	84	13
2012	103	19
2013	142	39
2014	162	20
2015	187	25
2016	242	55
2017	235	-7
2018	245	10
2019	259	14
2020	231	-28
2021	272	41
2022	282	10
2023	283	1
2024	235	-48

## Sheet: cprd_frequent_journals_overall
Sources	Articles (n)	(%)
BMJ OPEN	203	0.0543799
PHARMACOEPIDEMIOLOGY AND DRUG SAFETY	160	0.042861
BRITISH JOURNAL OF GENERAL PRACTICE	115	0.0308063
PLOS ONE	102	0.0273239
BRITISH JOURNAL OF CLINICAL PHARMACOLOGY	94	0.0251808
BMJ-BRITISH MEDICAL JOURNAL	93	0.0249129
DIABETES OBESITY \& METABOLISM	61	0.0163407
DIABETES CARE	52	0.0139298
RHEUMATOLOGY	51	0.0136619
CLINICAL EPIDEMIOLOGY	46	0.0123225
DRUG SAFETY	43	0.0115189
BRITISH JOURNAL OF CANCER	41	0.0109831
PHARMACOTHERAPY	41	0.0109831
INTERNATIONAL JOURNAL OF CHRONIC OBSTRUCTIVE PULMONARY DISEASE	40	0.0107152
EPIDEMIOLOGY	39	0.0104474
PLOS MEDICINE	39	0.0104474
BMC MEDICINE	36	0.00964372
OSTEOPOROSIS INTERNATIONAL	33	0.00884008
BRITISH JOURNAL OF DERMATOLOGY	31	0.00830431
AMERICAN JOURNAL OF EPIDEMIOLOGY	29	0.00776855
THORAX	29	0.00776855
ANNALS OF THE RHEUMATIC DISEASES	28	0.00750067
HEART	28	0.00750067
LANCET	28	0.00750067
BRITISH MEDICAL JOURNAL	27	0.00723279
CURRENT MEDICAL RESEARCH AND OPINION	26	0.00696491
ALIMENTARY PHARMACOLOGY \& THERAPEUTICS	24	0.00642915
CANCER EPIDEMIOLOGY	22	0.00589338
DIABETIC MEDICINE	21	0.0056255
HEALTH TECHNOLOGY ASSESSMENT	19	0.00508974
VACCINE	19	0.00508974
FAMILY PRACTICE	18	0.00482186
GASTROENTEROLOGY	18	0.00482186
GUT	18	0.00482186
INTERNATIONAL JOURNAL OF CLINICAL PRACTICE	18	0.00482186
JOURNAL OF CLINICAL EPIDEMIOLOGY	18	0.00482186
NEUROLOGY	18	0.00482186
AMERICAN JOURNAL OF GASTROENTEROLOGY	17	0.00455398
BMJ OPEN DIABETES RESEARCH \& CARE	17	0.00455398
JOURNAL OF BONE AND MINERAL RESEARCH	17	0.00455398
LANCET REGIONAL HEALTH-EUROPE	17	0.00455398
THROMBOSIS AND HAEMOSTASIS	17	0.00455398
AGE AND AGEING	15	0.00401822
ARCHIVES OF INTERNAL MEDICINE	15	0.00401822
BONE	15	0.00401822
CANCER CAUSES \& CONTROL	15	0.00401822
EUROPEAN HEART JOURNAL	15	0.00401822
EUROPEAN JOURNAL OF EPIDEMIOLOGY	15	0.00401822
INTERNATIONAL JOURNAL OF EPIDEMIOLOGY	15	0.00401822
JOURNAL OF CLINICAL ENDOCRINOLOGY \& METABOLISM	15	0.00401822
BMC PUBLIC HEALTH	14	0.00375033
CHEST	14	0.00375033
COPD-JOURNAL OF CHRONIC OBSTRUCTIVE PULMONARY DISEASE	14	0.00375033
DIABETES RESEARCH AND CLINICAL PRACTICE	14	0.00375033
DIABETOLOGIA	14	0.00375033
ECLINICALMEDICINE	14	0.00375033
JOURNAL OF EPIDEMIOLOGY AND COMMUNITY HEALTH	14	0.00375033
JOURNAL OF PUBLIC HEALTH	14	0.00375033
ARTHRITIS CARE \& RESEARCH	13	0.00348245
BJOG-AN INTERNATIONAL JOURNAL OF OBSTETRICS AND GYNAECOLOGY	13	0.00348245
EUROPEAN JOURNAL OF NEUROLOGY	13	0.00348245
EUROPEAN JOURNAL OF PREVENTIVE CARDIOLOGY	13	0.00348245
EUROPEAN RESPIRATORY JOURNAL	13	0.00348245
BMC CANCER	12	0.00321457
BRITISH JOURNAL OF PSYCHIATRY	12	0.00321457
INTERNATIONAL JOURNAL OF CANCER	12	0.00321457
JAMA-JOURNAL OF THE AMERICAN MEDICAL ASSOCIATION	12	0.00321457
JOURNAL OF AFFECTIVE DISORDERS	12	0.00321457
OPEN HEART	12	0.00321457
SCIENTIFIC REPORTS	12	0.00321457
ARCHIVES OF DISEASE IN CHILDHOOD	11	0.00294669
CLINICAL THERAPEUTICS	11	0.00294669
JOURNAL OF THE AMERICAN HEART ASSOCIATION	11	0.00294669
OSTEOARTHRITIS AND CARTILAGE	11	0.00294669
BJGP OPEN	10	0.00267881
BMC PULMONARY MEDICINE	10	0.00267881
CANADIAN MEDICAL ASSOCIATION JOURNAL	10	0.00267881
CIRCULATION	10	0.00267881
DIABETES THERAPY	10	0.00267881
JAMA NETWORK OPEN	10	0.00267881
JOURNAL OF ANTIMICROBIAL CHEMOTHERAPY	10	0.00267881
JOURNAL OF HYPERTENSION	10	0.00267881
JOURNAL OF NEUROLOGY	10	0.00267881
LANCET DIABETES \& ENDOCRINOLOGY	10	0.00267881
NPJ PRIMARY CARE RESPIRATORY MEDICINE	10	0.00267881
ADVANCES IN THERAPY	9	0.00241093
AMERICAN JOURNAL OF RESPIRATORY AND CRITICAL CARE MEDICINE	9	0.00241093
BMC CARDIOVASCULAR DISORDERS	9	0.00241093
CLINICAL GASTROENTEROLOGY AND HEPATOLOGY	9	0.00241093
CLINICAL INFECTIOUS DISEASES	9	0.00241093
JOURNAL OF ALLERGY AND CLINICAL IMMUNOLOGY	9	0.00241093
JOURNAL OF ALZHEIMERS DISEASE	9	0.00241093
JOURNAL OF ASTHMA AND ALLERGY	9	0.00241093
JOURNAL OF INFECTIOUS DISEASES	9	0.00241093
JOURNAL OF MEDICAL ECONOMICS	9	0.00241093
JOURNAL OF NEUROLOGY NEUROSURGERY AND PSYCHIATRY	9	0.00241093
LANCET HEALTHY LONGEVITY	9	0.00241093
LANCET PUBLIC HEALTH	9	0.00241093
RESPIRATORY MEDICINE	9	0.00241093
ADDICTION	8	0.00214305
AMERICAN JOURNAL OF MEDICINE	8	0.00214305
ARCHIVES OF DERMATOLOGY	8	0.00214305
BMC HEALTH SERVICES RESEARCH	8	0.00214305
BMC MEDICAL INFORMATICS AND DECISION MAKING	8	0.00214305
BMC MEDICAL RESEARCH METHODOLOGY	8	0.00214305
BMC NEPHROLOGY	8	0.00214305
CANCER EPIDEMIOLOGY BIOMARKERS \& PREVENTION	8	0.00214305
EUROPEAN UROLOGY	8	0.00214305
JOURNAL OF ALLERGY AND CLINICAL IMMUNOLOGY-IN PRACTICE	8	0.00214305
LANCET DIGITAL HEALTH	8	0.00214305
MENOPAUSE-THE JOURNAL OF THE NORTH AMERICAN MENOPAUSE SOCIETY	8	0.00214305
RESPIRATORY RESEARCH	8	0.00214305
STROKE	8	0.00214305
VALUE IN HEALTH	8	0.00214305
ANNALS OF FAMILY MEDICINE	7	0.00187517
ANNALS OF SURGERY	7	0.00187517
ARTHRITIS \& RHEUMATISM-ARTHRITIS CARE \& RESEARCH	7	0.00187517
BMC FAMILY PRACTICE	7	0.00187517
BREAST CANCER RESEARCH AND TREATMENT	7	0.00187517
EPIDEMIOLOGY AND INFECTION	7	0.00187517
EPILEPSIA	7	0.00187517
ERJ OPEN RESEARCH	7	0.00187517
EUROPEAN JOURNAL OF CLINICAL PHARMACOLOGY	7	0.00187517
INFLAMMATORY BOWEL DISEASES	7	0.00187517
INTERNATIONAL JOURNAL OF CARDIOLOGY	7	0.00187517
JOURNAL OF COMPARATIVE EFFECTIVENESS RESEARCH	7	0.00187517
JOURNAL OF DIABETES AND ITS COMPLICATIONS	7	0.00187517
JOURNAL OF INVESTIGATIVE DERMATOLOGY	7	0.00187517
JOURNAL OF THROMBOSIS AND HAEMOSTASIS	7	0.00187517
MATURITAS	7	0.00187517
OCCUPATIONAL AND ENVIRONMENTAL MEDICINE	7	0.00187517
RMD OPEN	7	0.00187517
BMC GERIATRICS	6	0.00160729
BMC NEUROLOGY	6	0.00160729
BMJ OPEN RESPIRATORY RESEARCH	6	0.00160729
BMJ QUALITY \& SAFETY	6	0.00160729
CLINICAL PHARMACOLOGY \& THERAPEUTICS	6	0.00160729
JOURNAL OF PSYCHOPHARMACOLOGY	6	0.00160729
JOURNAL OF THE AMERICAN GERIATRICS SOCIETY	6	0.00160729
JOURNAL OF THE ROYAL SOCIETY OF MEDICINE	6	0.00160729
PRIMARY CARE DIABETES	6	0.00160729
RHEUMATOLOGY ADVANCES IN PRACTICE	6	0.00160729
SEIZURE-EUROPEAN JOURNAL OF EPILEPSY	6	0.00160729
SEMINARS IN ARTHRITIS AND RHEUMATISM	6	0.00160729
ARTHRITIS \& RHEUMATOLOGY	5	0.00133941
ATHEROSCLEROSIS	5	0.00133941
BMC PSYCHIATRY	5	0.00133941
BMJ MEDICINE	5	0.00133941
BRITISH JOURNAL OF HAEMATOLOGY	5	0.00133941
EUROPEAN JOURNAL OF PAIN	5	0.00133941
HUMAN REPRODUCTION	5	0.00133941
HYPERTENSION	5	0.00133941
INTERNATIONAL JOURNAL OF OBESITY	5	0.00133941
JAMA INTERNAL MEDICINE	5	0.00133941
JAMA NEUROLOGY	5	0.00133941
JOURNAL OF INFECTION	5	0.00133941
JOURNAL OF INTERNAL MEDICINE	5	0.00133941
JOURNAL OF RHEUMATOLOGY	5	0.00133941
JOURNAL OF THE AMERICAN ACADEMY OF DERMATOLOGY	5	0.00133941
JOURNALS OF GERONTOLOGY SERIES A-BIOLOGICAL SCIENCES AND MEDICAL SCIENCES	5	0.00133941
LANCET PSYCHIATRY	5	0.00133941
MEDICINE	5	0.00133941
NEW ENGLAND JOURNAL OF MEDICINE	5	0.00133941
OBESITY SURGERY	5	0.00133941
PEDIATRICS	5	0.00133941
PHARMACOECONOMICS	5	0.00133941
PRAGMATIC AND OBSERVATIONAL RESEARCH	5	0.00133941
PSYCHOLOGICAL MEDICINE	5	0.00133941
PUBLIC HEALTH	5	0.00133941
PULMONARY THERAPY	5	0.00133941
QJM-AN INTERNATIONAL JOURNAL OF MEDICINE	5	0.00133941
SCHIZOPHRENIA RESEARCH	5	0.00133941
TRIALS	5	0.00133941
WELLCOME OPEN RESEARCH	5	0.00133941
AMERICAN JOURNAL OF KIDNEY DISEASES	4	0.00107152
ANNALS OF EPIDEMIOLOGY	4	0.00107152
ARTHRITIS AND RHEUMATISM	4	0.00107152
ARTHRITIS RESEARCH \& THERAPY	4	0.00107152
BMC MUSCULOSKELETAL DISORDERS	4	0.00107152
BMC PREGNANCY AND CHILDBIRTH	4	0.00107152
BMC PRIMARY CARE	4	0.00107152
BMJ OPEN GASTROENTEROLOGY	4	0.00107152
BRITISH JOURNAL OF ANAESTHESIA	4	0.00107152
BRITISH JOURNAL OF OPHTHALMOLOGY	4	0.00107152
CANCER	4	0.00107152
CANCER MEDICINE	4	0.00107152
CEPHALALGIA	4	0.00107152
CLINICAL AND EXPERIMENTAL ALLERGY	4	0.00107152
CONTRACEPTION	4	0.00107152
ESC HEART FAILURE	4	0.00107152
EUROPEAN HEART JOURNAL-CARDIOVASCULAR PHARMACOTHERAPY	4	0.00107152
EUROPEAN JOURNAL OF HEART FAILURE	4	0.00107152
FUTURE CARDIOLOGY	4	0.00107152
HEALTH AND SOCIAL CARE DELIVERY RESEARCH	4	0.00107152
HUMAN VACCINES \& IMMUNOTHERAPEUTICS	4	0.00107152
INJURY PREVENTION	4	0.00107152
JOURNAL OF CACHEXIA SARCOPENIA AND MUSCLE	4	0.00107152
JOURNAL OF CANCER SURVIVORSHIP	4	0.00107152
JOURNAL OF CLINICAL ONCOLOGY	4	0.00107152
JOURNAL OF CLINICAL PSYCHOPHARMACOLOGY	4	0.00107152
JOURNAL OF CROHNS \& COLITIS	4	0.00107152
JOURNAL OF HEPATOLOGY	4	0.00107152
JOURNAL OF INTELLECTUAL DISABILITY RESEARCH	4	0.00107152
JOURNAL OF THE AMERICAN MEDICAL INFORMATICS ASSOCIATION	4	0.00107152
KIDNEY INTERNATIONAL REPORTS	4	0.00107152
LANCET RESPIRATORY MEDICINE	4	0.00107152
LIVER INTERNATIONAL	4	0.00107152
NATURE COMMUNICATIONS	4	0.00107152
NEPHROLOGY DIALYSIS TRANSPLANTATION	4	0.00107152
OBESITY SCIENCE \& PRACTICE	4	0.00107152
OBSTETRICS AND GYNECOLOGY	4	0.00107152
PAIN	4	0.00107152
PARKINSONISM \& RELATED DISORDERS	4	0.00107152
PEDIATRIC INFECTIOUS DISEASE JOURNAL	4	0.00107152
RHEUMATOLOGY AND THERAPY	4	0.00107152
RHINOLOGY	4	0.00107152
SEXUALLY TRANSMITTED INFECTIONS	4	0.00107152
SOCIAL PSYCHIATRY AND PSYCHIATRIC EPIDEMIOLOGY	4	0.00107152
STATISTICAL METHODS IN MEDICAL RESEARCH	4	0.00107152
STATISTICS IN MEDICINE	4	0.00107152
TRAVEL MEDICINE AND INFECTIOUS DISEASE	4	0.00107152
ALZHEIMERS \& DEMENTIA	3	0.000803643
AMERICAN JOURNAL OF HYPERTENSION	3	0.000803643
AMERICAN JOURNAL OF PUBLIC HEALTH	3	0.000803643
ANNALS OF INTERNAL MEDICINE	3	0.000803643
ANNALS OF NEUROLOGY	3	0.000803643
ANNALS OF THE AMERICAN THORACIC SOCIETY	3	0.000803643
ARCHIVES OF GENERAL PSYCHIATRY	3	0.000803643
BJU INTERNATIONAL	3	0.000803643
BRITISH JOURNAL OF SURGERY	3	0.000803643
CALCIFIED TISSUE INTERNATIONAL	3	0.000803643
CANCERS	3	0.000803643
CARDIOVASCULAR DIABETOLOGY	3	0.000803643
CLINICAL DRUG INVESTIGATION	3	0.000803643
CLINICAL KIDNEY JOURNAL	3	0.000803643
CLINICOECONOMICS AND OUTCOMES RESEARCH	3	0.000803643
DEVELOPMENTAL MEDICINE AND CHILD NEUROLOGY	3	0.000803643
DISEASES OF THE ESOPHAGUS	3	0.000803643
ENDOCRINOLOGY DIABETES \& METABOLISM	3	0.000803643
EUROPEAN CHILD \& ADOLESCENT PSYCHIATRY	3	0.000803643
EUROPEAN JOURNAL OF CANCER	3	0.000803643
EUROPEAN JOURNAL OF CANCER PREVENTION	3	0.000803643
EUROPEAN JOURNAL OF CLINICAL MICROBIOLOGY \& INFECTIOUS DISEASES	3	0.000803643
EUROPEAN JOURNAL OF CONTRACEPTION AND REPRODUCTIVE HEALTH CARE	3	0.000803643
EUROPEAN JOURNAL OF GASTROENTEROLOGY \& HEPATOLOGY	3	0.000803643
HEPATOLOGY	3	0.000803643
INTERNATIONAL JOURNAL OF ENVIRONMENTAL RESEARCH AND PUBLIC HEALTH	3	0.000803643
INTERNATIONAL JOURNAL OF MEDICAL INFORMATICS	3	0.000803643
JAMA DERMATOLOGY	3	0.000803643
JOURNAL OF ASTHMA	3	0.000803643
JOURNAL OF CLINICAL PSYCHIATRY	3	0.000803643
JOURNAL OF EVALUATION IN CLINICAL PRACTICE	3	0.000803643
JOURNAL OF GENERAL INTERNAL MEDICINE	3	0.000803643
JOURNAL OF HUMAN HYPERTENSION	3	0.000803643
JOURNAL OF MARKET ACCESS AND HEALTH POLICY	3	0.000803643
JOURNAL OF PUBLIC HEALTH MEDICINE	3	0.000803643
JOURNAL OF THE AMERICAN COLLEGE OF CARDIOLOGY	3	0.000803643
JOURNAL OF THE AMERICAN MEDICAL DIRECTORS ASSOCIATION	3	0.000803643
LANCET RHEUMATOLOGY	3	0.000803643
LANGENBECKS ARCHIVES OF SURGERY	3	0.000803643
MULTIPLE SCLEROSIS AND RELATED DISORDERS	3	0.000803643
MULTIPLE SCLEROSIS JOURNAL	3	0.000803643
OPHTHALMOLOGY	3	0.000803643
PAEDIATRIC AND PERINATAL EPIDEMIOLOGY	3	0.000803643
PANCREATOLOGY	3	0.000803643
POPULATION HEALTH METRICS	3	0.000803643
PRIMARY CARE RESPIRATORY JOURNAL	3	0.000803643
SCANDINAVIAN JOURNAL OF GASTROENTEROLOGY	3	0.000803643
VACCINE: X	3	0.000803643
ACTA ORTHOPAEDICA	2	0.000535762
AGING \& MENTAL HEALTH	2	0.000535762
ALLERGY	2	0.000535762
ALZHEIMER DISEASE \& ASSOCIATED DISORDERS	2	0.000535762
AMERICAN HEART JOURNAL	2	0.000535762
AMERICAN JOURNAL OF CARDIOLOGY	2	0.000535762
AMERICAN JOURNAL OF PSYCHIATRY	2	0.000535762
ANNALS OF CLINICAL AND TRANSLATIONAL NEUROLOGY	2	0.000535762
ANNALS OF ONCOLOGY	2	0.000535762
ANNALS OF PHARMACOTHERAPY	2	0.000535762
ARCHIVES OF NEUROLOGY	2	0.000535762
ARCHIVES OF PEDIATRICS \& ADOLESCENT MEDICINE	2	0.000535762
BIRTH DEFECTS RESEARCH PART A-CLINICAL AND MOLECULAR TERATOLOGY	2	0.000535762
BJS OPEN	2	0.000535762
BMC DERMATOLOGY	2	0.000535762
BMC ENDOCRINE DISORDERS	2	0.000535762
BMC GASTROENTEROLOGY	2	0.000535762
BMJ SUPPORTIVE \& PALLIATIVE CARE	2	0.000535762
BONE \& JOINT JOURNAL	2	0.000535762
BRAIN BEHAVIOR AND IMMUNITY	2	0.000535762
BREAST CANCER RESEARCH	2	0.000535762
BRITISH JOURNAL OF CARDIOLOGY	2	0.000535762
CANADIAN JOURNAL OF DIABETES	2	0.000535762
CARDIOLOGY AND THERAPY	2	0.000535762
CARDIOVASCULAR PSYCHIATRY AND NEUROLOGY	2	0.000535762
CLIMACTERIC	2	0.000535762
CLINICAL CARDIOLOGY	2	0.000535762
CLINICAL JOURNAL OF THE AMERICAN SOCIETY OF NEPHROLOGY	2	0.000535762
CLINICAL NUTRITION	2	0.000535762
CLINICAL OBESITY	2	0.000535762
CLINICAL RHEUMATOLOGY	2	0.000535762
COLORECTAL DISEASE	2	0.000535762
DIAGNOSTIC AND PROGNOSTIC RESEARCH	2	0.000535762
DRUGS - REAL WORLD OUTCOMES	2	0.000535762
EPIDEMIOLOGY \& INFECTION	2	0.000535762
EPILEPSY RESEARCH	2	0.000535762
EPILEPSY \& BEHAVIOR	2	0.000535762
EUROPACE	2	0.000535762
EUROPEAN HEART JOURNAL OPEN	2	0.000535762
EUROPEAN HEART JOURNAL-QUALITY OF CARE AND CLINICAL OUTCOMES	2	0.000535762
EUROPEAN JOURNAL OF CANCER CARE	2	0.000535762
EUROPEAN JOURNAL OF HEALTH ECONOMICS	2	0.000535762
EUROPEAN JOURNAL OF INTERNAL MEDICINE	2	0.000535762
EUROPEAN JOURNAL OF PAEDIATRIC NEUROLOGY	2	0.000535762
EUROPEAN JOURNAL OF VASCULAR AND ENDOVASCULAR SURGERY	2	0.000535762
EUROPEAN NEUROPSYCHOPHARMACOLOGY	2	0.000535762
EXPERT REVIEW OF CLINICAL IMMUNOLOGY	2	0.000535762
EYE	2	0.000535762
FERTILITY AND STERILITY	2	0.000535762
FRONTIERS IN PHARMACOLOGY	2	0.000535762
GYNECOLOGIC ONCOLOGY	2	0.000535762
HEADACHE	2	0.000535762
HERNIA	2	0.000535762
IMMUNITY INFLAMMATION AND DISEASE	2	0.000535762
INFLUENZA AND OTHER RESPIRATORY VIRUSES	2	0.000535762
INTERNATIONAL JOURNAL OF INFECTIOUS DISEASES	2	0.000535762
INTERNATIONAL JOURNAL OF POPULATION DATA SCIENCE (IJPDS)	2	0.000535762
JAMA CARDIOLOGY	2	0.000535762
JAMA OPHTHALMOLOGY	2	0.000535762
JAMA PSYCHIATRY	2	0.000535762
JAMA SURGERY	2	0.000535762
JAMIA OPEN	2	0.000535762
JCR-JOURNAL OF CLINICAL RHEUMATOLOGY	2	0.000535762
JMIR RESEARCH PROTOCOLS	2	0.000535762
JNCI-JOURNAL OF THE NATIONAL CANCER INSTITUTE	2	0.000535762
JOURNAL OF BIOMEDICAL INFORMATICS	2	0.000535762
JOURNAL OF BONE AND JOINT SURGERY-BRITISH VOLUME	2	0.000535762
JOURNAL OF CHILD AND ADOLESCENT PSYCHOPHARMACOLOGY	2	0.000535762
JOURNAL OF CHILD PSYCHOLOGY AND PSYCHIATRY	2	0.000535762
JOURNAL OF CLINICAL GASTROENTEROLOGY	2	0.000535762
JOURNAL OF CLINICAL PHARMACOLOGY	2	0.000535762
JOURNAL OF DIABETES	2	0.000535762
JOURNAL OF FAMILY PLANNING AND REPRODUCTIVE HEALTH CARE	2	0.000535762
JOURNAL OF PEDIATRIC GASTROENTEROLOGY AND NUTRITION	2	0.000535762
JOURNAL OF THE EUROPEAN ACADEMY OF DERMATOLOGY AND VENEREOLOGY	2	0.000535762
JPAD-JOURNAL OF PREVENTION OF ALZHEIMERS DISEASE	2	0.000535762
LANCET CHILD \& ADOLESCENT HEALTH	2	0.000535762
LUNG CANCER	2	0.000535762
LUPUS SCIENCE \& MEDICINE	2	0.000535762
MEDICAL JOURNAL OF AUSTRALIA	2	0.000535762
NATURE MEDICINE	2	0.000535762
NICOTINE \& TOBACCO RESEARCH	2	0.000535762
NIHR OPEN RESEARCH	2	0.000535762
NPJ DIGITAL MEDICINE	2	0.000535762
NUTRITION METABOLISM AND CARDIOVASCULAR DISEASES	2	0.000535762
OBESITY	2	0.000535762
OCCUPATIONAL MEDICINE-OXFORD	2	0.000535762
PAIN PRACTICE	2	0.000535762
PEDIATRIC RESEARCH	2	0.000535762
PHARMACEUTICAL MEDICINE	2	0.000535762
PHARMACOLOGICAL RESEARCH	2	0.000535762
PLASTIC AND RECONSTRUCTIVE SURGERY	2	0.000535762
PLOS DIGITAL HEALTH	2	0.000535762
PNEUMONIA	2	0.000535762
POST MARKETING SURVEILLANCE	2	0.000535762
PREVENTIVE MEDICINE	2	0.000535762
PRIMARY HEALTH CARE RESEARCH AND DEVELOPMENT	2	0.000535762
PROGRAMME GRANTS FOR APPLIED RESEARCH	2	0.000535762
QJM-MONTHLY JOURNAL OF THE ASSOCIATION OF PHYSICIANS	2	0.000535762
SOCIAL SCIENCE \& MEDICINE	2	0.000535762
THERAPEUTIC ADVANCES IN GASTROENTEROLOGY	2	0.000535762
THROMBOSIS RESEARCH	2	0.000535762
UNITED EUROPEAN GASTROENTEROLOGY JOURNAL	2	0.000535762
ACTA NEUROCHIRURGICA	1	0.000267881
ACTA NEUROLOGICA SCANDINAVICA	1	0.000267881
ACTA ONCOLOGICA	1	0.000267881
ACTA PSYCHIATRICA SCANDINAVICA	1	0.000267881
ADHD-ATTENTION DEFICIT AND HYPERACTIVITY DISORDERS	1	0.000267881
ADVANCES IN HEMATOLOGY	1	0.000267881
ALCOHOL AND ALCOHOLISM	1	0.000267881
ALZHEIMER'S AND DEMENTIA: TRANSLATIONAL RESEARCH AND CLINICAL INTERVENTIONS	1	0.000267881
ALZHEIMERS RESEARCH \& THERAPY	1	0.000267881
ALZHEIMERS \& DEMENTIA-TRANSLATIONAL RESEARCH \& CLINICAL INTERVENTIONS	1	0.000267881
AMERICAN JOURNAL OF CANCER RESEARCH	1	0.000267881
AMERICAN JOURNAL OF HEMATOLOGY	1	0.000267881
AMERICAN JOURNAL OF NEPHROLOGY	1	0.000267881
AMERICAN JOURNAL OF PREVENTIVE CARDIOLOGY	1	0.000267881
AMERICAN JOURNAL OF RESPIRATORY MEDICINE	1	0.000267881
AMERICAN JOURNAL OF RHINOLOGY \& ALLERGY	1	0.000267881
ANAESTHESIA	1	0.000267881
ANNALS OF ALLERGY ASTHMA \& IMMUNOLOGY	1	0.000267881
ANNALS OF GASTROENTEROLOGY	1	0.000267881
ANNALS OF HEMATOLOGY	1	0.000267881
ANNALS OF MEDICINE	1	0.000267881
ANNALS OF THE NEW YORK ACADEMY OF SCIENCES	1	0.000267881
ANNALS OF THE ROYAL COLLEGE OF SURGEONS OF ENGLAND	1	0.000267881
ANTIBIOTICS-BASEL	1	0.000267881
APPLIED HEALTH ECONOMICS AND HEALTH POLICY	1	0.000267881
ARCHIVES OF OSTEOPOROSIS	1	0.000267881
ARCHIVES OF PUBLIC HEALTH	1	0.000267881
ARCHIVES OF WOMENS MENTAL HEALTH	1	0.000267881
ARTHRITIS RESEARCH	1	0.000267881
AUDIOLOGY AND NEURO-OTOLOGY	1	0.000267881
AUTISM RESEARCH	1	0.000267881
BEHAVIORAL SCIENCES	1	0.000267881
BJPSYCH OPEN	1	0.000267881
BLOOD	1	0.000267881
BLOOD PRESSURE MONITORING	1	0.000267881
BMC CLINICAL PHARMACOLOGY	1	0.000267881
BMC EMERGENCY MEDICINE	1	0.000267881
BMC INFECTIOUS DISEASES	1	0.000267881
BMC PHARMACOLOGY \& TOXICOLOGY	1	0.000267881
BMC RESEARCH NOTES	1	0.000267881
BMC UROLOGY	1	0.000267881
BMC WOMEN'S HEALTH	1	0.000267881
BMJ ONCOLOGY	1	0.000267881
BONE REPORTS	1	0.000267881
BRAIN	1	0.000267881
BRAIN AND BEHAVIOR	1	0.000267881
BREAST	1	0.000267881
BRITISH EDUCATIONAL RESEARCH JOURNAL	1	0.000267881
BRITISH JOURNAL OF FAMILY PLANNING	1	0.000267881
BRITISH JOURNAL OF RADIOLOGY	1	0.000267881
BRITISH JOURNAL OF RHEUMATOLOGY	1	0.000267881
BRITISH JOURNAL OF SPORTS MEDICINE	1	0.000267881
BURNS	1	0.000267881
CANADIAN JOURNAL OF CARDIOLOGY	1	0.000267881
CARDIOVASCULAR RESEARCH	1	0.000267881
CEREBROVASCULAR DISEASES	1	0.000267881
CHILD AND ADOLESCENT PSYCHIATRY AND MENTAL HEALTH	1	0.000267881
CHILD CARE HEALTH AND DEVELOPMENT	1	0.000267881
CIRCULATION-CARDIOVASCULAR QUALITY AND OUTCOMES	1	0.000267881
CIRCULATION-HEART FAILURE	1	0.000267881
CLINICAL AND APPLIED THROMBOSIS-HEMOSTASIS	1	0.000267881
CLINICAL AND EXPERIMENTAL RHEUMATOLOGY	1	0.000267881
CLINICAL AND TRANSLATIONAL ALLERGY	1	0.000267881
CLINICAL NEUROLOGY AND NEUROSURGERY	1	0.000267881
CLINICAL OPHTHALMOLOGY	1	0.000267881
CLINICAL OTOLARYNGOLOGY	1	0.000267881
CLINICAL REHABILITATION	1	0.000267881
CLINICAL RESEARCH IN CARDIOLOGY	1	0.000267881
CNS DRUGS	1	0.000267881
COMMUNICABLE DISEASE AND PUBLIC HEALTH / PHLS	1	0.000267881
COST EFFECTIVENESS AND RESOURCE ALLOCATION	1	0.000267881
CURRENT CLINICAL PHARMACOLOGY	1	0.000267881
CURRENT DRUG SAFETY	1	0.000267881
CURRENT ONCOLOGY	1	0.000267881
DEPRESSION RESEARCH AND TREATMENT	1	0.000267881
DERMATOLOGY	1	0.000267881
DIABETES METABOLIC SYNDROME AND OBESITY	1	0.000267881
DIABETES \& METABOLIC SYNDROME-CLINICAL RESEARCH \& REVIEWS	1	0.000267881
DIABETES \& METABOLISM	1	0.000267881
DIABETES, METABOLIC SYNDROME AND OBESITY	1	0.000267881
DIGESTIVE AND LIVER DISEASE	1	0.000267881
DIGESTIVE DISEASES AND SCIENCES	1	0.000267881
DIGESTIVE SURGERY	1	0.000267881
DIGITAL PERSONALIZED HEALTH AND MEDICINE	1	0.000267881
DISEASES OF THE COLON \& RECTUM	1	0.000267881
DRUG AND ALCOHOL REVIEW	1	0.000267881
DRUG INFORMATION JOURNAL	1	0.000267881
DRUGS	1	0.000267881
DRUGS \& AGING	1	0.000267881
DRUGS-EDUCATION PREVENTION AND POLICY	1	0.000267881
EAR AND HEARING	1	0.000267881
EBIOMEDICINE	1	0.000267881
EJSO	1	0.000267881
EMERGING INFECTIOUS DISEASES	1	0.000267881
EMERGING THEMES IN EPIDEMIOLOGY	1	0.000267881
ENVIRONMENTAL HEALTH PERSPECTIVES	1	0.000267881
EPIDEMIOLOGY AND PSYCHIATRIC SCIENCES	1	0.000267881
EUROPEAN HEART JOURNAL - DIGITAL HEALTH	1	0.000267881
EUROPEAN HEART JOURNAL: ACUTE CARDIOVASCULAR CARE	1	0.000267881
EUROPEAN JOURNAL OF ANAESTHESIOLOGY	1	0.000267881
EUROPEAN JOURNAL OF CLINICAL INVESTIGATION	1	0.000267881
EUROPEAN JOURNAL OF ENDOCRINOLOGY	1	0.000267881
EUROPEAN JOURNAL OF HAEMATOLOGY	1	0.000267881
EUROPEAN JOURNAL OF PEDIATRICS	1	0.000267881
EUROPEAN JOURNAL OF PHARMACEUTICS AND BIOPHARMACEUTICS	1	0.000267881
EUROPEAN JOURNAL OF PSYCHIATRY	1	0.000267881
EUROPEAN JOURNAL OF PUBLIC HEALTH	1	0.000267881
EUROPEAN SPINE JOURNAL	1	0.000267881
EUROPEAN UROLOGY FOCUS	1	0.000267881
EVIDENCE-BASED MENTAL HEALTH	1	0.000267881
F1000RESEARCH	1	0.000267881
FAMILY MEDICINE AND COMMUNITY HEALTH	1	0.000267881
FRONTIERS IN CARDIOVASCULAR MEDICINE	1	0.000267881
FRONTIERS IN NEUROLOGY	1	0.000267881
FRONTIERS IN ONCOLOGY	1	0.000267881
FRONTIERS IN PUBLIC HEALTH	1	0.000267881
GASTROINTESTINAL ENDOSCOPY	1	0.000267881
HAEMATOLOGICA-THE HEMATOLOGY JOURNAL	1	0.000267881
HEALTH EXPECTATIONS	1	0.000267881
HEALTH INFORMATICS JOURNAL	1	0.000267881
HEALTH POLICY	1	0.000267881
HEALTH SERVICES RESEARCH	1	0.000267881
HEALTH STATISTICS QUARTERLY / OFFICE FOR NATIONAL STATISTICS	1	0.000267881
HEART RHYTHM	1	0.000267881
HEPATOLOGY COMMUNICATIONS	1	0.000267881
HIV MEDICINE	1	0.000267881
HUMAN REPRODUCTION UPDATE	1	0.000267881
HUMAN VACCINES	1	0.000267881
INFECTION	1	0.000267881
INFECTIOUS DISEASES AND THERAPY	1	0.000267881
INFORMATICS IN MEDICINE UNLOCKED	1	0.000267881
INTERNATIONAL JOURNAL FOR EQUITY IN HEALTH	1	0.000267881
INTERNATIONAL JOURNAL OF BIOSTATISTICS	1	0.000267881
INTERNATIONAL JOURNAL OF CLINICAL PHARMACY	1	0.000267881
INTERNATIONAL JOURNAL OF IMPOTENCE RESEARCH	1	0.000267881
INTERNATIONAL JOURNAL OF INTEGRATED CARE	1	0.000267881
INTERNATIONAL JOURNAL OF TUBERCULOSIS AND LUNG DISEASE	1	0.000267881
INTERNATIONAL JOURNAL OF WOMENS HEALTH	1	0.000267881
JACC: CARDIOONCOLOGY	1	0.000267881
JAMA ONCOLOGY	1	0.000267881
JAMA PEDIATRICS	1	0.000267881
JID INNOVATIONS	1	0.000267881
JMIR PUBLIC HEALTH AND SURVEILLANCE	1	0.000267881
JNCI CANCER SPECTRUM	1	0.000267881
JOURNAL OF ADOLESCENT HEALTH	1	0.000267881
JOURNAL OF AMBULATORY CARE MANAGEMENT	1	0.000267881
JOURNAL OF APPLIED THERAPEUTIC RESEARCH	1	0.000267881
JOURNAL OF ARRHYTHMIA	1	0.000267881
JOURNAL OF ATTENTION DISORDERS	1	0.000267881
JOURNAL OF BIOMEDICAL SEMANTICS	1	0.000267881
JOURNAL OF BLOOD MEDICINE	1	0.000267881
JOURNAL OF CANCER EPIDEMIOLOGY	1	0.000267881
JOURNAL OF CARDIOTHORACIC SURGERY	1	0.000267881
JOURNAL OF CHILD NEUROLOGY	1	0.000267881
JOURNAL OF CLINICAL AND TRANSLATIONAL ENDOCRINOLOGY	1	0.000267881
JOURNAL OF CLINICAL HYPERTENSION	1	0.000267881
JOURNAL OF CLINICAL HYPERTENSION (GREENWICH, CONN.)	1	0.000267881
JOURNAL OF CLINICAL PHARMACY AND THERAPEUTICS	1	0.000267881
JOURNAL OF COMMUNITY GENETICS	1	0.000267881
JOURNAL OF DERMATOLOGICAL TREATMENT	1	0.000267881
JOURNAL OF DEVELOPMENTAL AND BEHAVIORAL PEDIATRICS	1	0.000267881
JOURNAL OF DIABETES INVESTIGATION	1	0.000267881
JOURNAL OF ENDOCRINOLOGICAL INVESTIGATION	1	0.000267881
JOURNAL OF GASTROENTEROLOGY	1	0.000267881
JOURNAL OF GLAUCOMA	1	0.000267881
JOURNAL OF HAND SURGERY-BRITISH AND EUROPEAN VOLUME	1	0.000267881
JOURNAL OF HEALTH SERVICES RESEARCH \& POLICY	1	0.000267881
JOURNAL OF HOSPITAL INFECTION	1	0.000267881
JOURNAL OF INNOVATION IN HEALTH INFORMATICS	1	0.000267881
JOURNAL OF INTELLECTUAL DISABILITIES	1	0.000267881
JOURNAL OF MIGRATION AND HEALTH	1	0.000267881
JOURNAL OF MUSCULOSKELETAL \& NEURONAL INTERACTIONS	1	0.000267881
JOURNAL OF NEURO-ONCOLOGY	1	0.000267881
JOURNAL OF ORTHOPAEDIC SURGERY AND RESEARCH	1	0.000267881
JOURNAL OF OUTCOMES RESEARCH	1	0.000267881
JOURNAL OF PAIN AND PALLIATIVE CARE PHARMACOTHERAPY	1	0.000267881
JOURNAL OF PARKINSONS DISEASE	1	0.000267881
JOURNAL OF PEDIATRIC SURGERY	1	0.000267881
JOURNAL OF PERSONALIZED MEDICINE	1	0.000267881
JOURNAL OF PSYCHIATRIC AND MENTAL HEALTH NURSING	1	0.000267881
JOURNAL OF PSYCHIATRIC RESEARCH	1	0.000267881
JOURNAL OF PSYCHOSOMATIC RESEARCH	1	0.000267881
JOURNAL OF THE ROYAL COLLEGE OF PHYSICIANS OF EDINBURGH	1	0.000267881
JOURNAL OF THE ROYAL STATISTICAL SOCIETY SERIES A-STATISTICS IN SOCIETY	1	0.000267881
JOURNAL OF UROLOGY	1	0.000267881
JOURNAL OF VIRAL HEPATITIS	1	0.000267881
JOURNAL OF WOMENS HEALTH	1	0.000267881
KIDNEY INTERNATIONAL	1	0.000267881
LANCET INFECTIOUS DISEASES	1	0.000267881
LEUKEMIA \& LYMPHOMA	1	0.000267881
LIFETIME DATA ANALYSIS	1	0.000267881
LUPUS	1	0.000267881
MATERNAL AND CHILD HEALTH JOURNAL	1	0.000267881
MENOPAUSE-THE JOURNAL OF THE MENOPAUSE SOCIETY	1	0.000267881
METHODS OF INFORMATION IN MEDICINE	1	0.000267881
MODERN RHEUMATOLOGY	1	0.000267881
MOVEMENT DISORDERS	1	0.000267881
MUSCLE \& NERVE	1	0.000267881
MUSCULOSKELETAL CARE	1	0.000267881
NEPHRON	1	0.000267881
NEURO-ONCOLOGY	1	0.000267881
NEUROEPIDEMIOLOGY	1	0.000267881
NEUROLOGICAL SCIENCES	1	0.000267881
NEUROUROLOGY AND URODYNAMICS	1	0.000267881
NPJ VACCINES	1	0.000267881
OBESITY RESEARCH \& CLINICAL PRACTICE	1	0.000267881
ONCOTARGET	1	0.000267881
ORPHANET JOURNAL OF RARE DISEASES	1	0.000267881
OSTEOARTHRITIS AND CARTILAGE OPEN	1	0.000267881
PAIN AND THERAPY	1	0.000267881
PAIN MANAGEMENT	1	0.000267881
PAIN PHYSICIAN	1	0.000267881
PANCREAS	1	0.000267881
PEDIATRIC BLOOD \& CANCER	1	0.000267881
PEDIATRIC DRUGS	1	0.000267881
PEERJ	1	0.000267881
PHARMACEUTICAL STATISTICS	1	0.000267881
PHARMACOLOGY RESEARCH \& PERSPECTIVES	1	0.000267881
PHYSICIAN AND SPORTSMEDICINE	1	0.000267881
POPULATION TRENDS	1	0.000267881
PRIMARY CARE COMPANION TO THE JOURNAL OF CLINICAL PSYCHIATRY	1	0.000267881
PROCEEDINGS OF THE NATIONAL ACADEMY OF SCIENCES OF THE UNITED STATES OF AMERICA	1	0.000267881
PROCEEDINGS OF THE NUTRITION SOCIETY	1	0.000267881
PROSTATE	1	0.000267881
PSYCHIATRIC SERVICES	1	0.000267881
PULMONARY PHARMACOLOGY \& THERAPEUTICS	1	0.000267881
REGULATORY TOXICOLOGY AND PHARMACOLOGY	1	0.000267881
RESEARCH REPORT (HEALTH EFFECTS INSTITUTE)	1	0.000267881
RESPIRATION	1	0.000267881
RESPIRATORY MEDICINE: X	1	0.000267881
RESPIROLOGY	1	0.000267881
SCANDINAVIAN JOURNAL OF RHEUMATOLOGY	1	0.000267881
SCANDINAVIAN JOURNAL OF WORK ENVIRONMENT \& HEALTH	1	0.000267881
SCHIZOPHRENIA BULLETIN	1	0.000267881
SEXUALLY TRANSMITTED DISEASES	1	0.000267881
SKIN HEALTH AND DISEASE	1	0.000267881
SLEEP	1	0.000267881
SLEEP MEDICINE	1	0.000267881
SOCIOLOGY OF HEALTH \& ILLNESS	1	0.000267881
SPINE	1	0.000267881
SURGERY	1	0.000267881
SWISS MEDICAL WEEKLY	1	0.000267881
TECHNIQUES IN COLOPROCTOLOGY	1	0.000267881
THERAPEUTIC ADVANCES IN MEDICAL ONCOLOGY	1	0.000267881
THERAPEUTIC ADVANCES IN MUSCULOSKELETAL DISEASE	1	0.000267881
THERAPEUTIC INNOVATION \& REGULATORY SCIENCE	1	0.000267881
THERAPIE	1	0.000267881
THROMBOSIS JOURNAL	1	0.000267881
THYROID	1	0.000267881
TRANSLATIONAL LUNG CANCER RESEARCH	1	0.000267881
TRANSLATIONAL PSYCHIATRY	1	0.000267881
TRANSPLANTATION DIRECT	1	0.000267881
WORLD JOURNAL OF UROLOGY	1	0.000267881
TOTAL	3733	1

## Sheet: cprd_top10_journals_overtime
Year	BMJ OPEN	PHARMACOEPIDEMIOLOGY AND DRUG SAFETY	BRITISH JOURNAL OF GENERAL PRACTICE	PLOS ONE	BRITISH JOURNAL OF CLINICAL PHARMACOLOGY	BMJ-BRITISH MEDICAL JOURNAL	DIABETES OBESITY \& METABOLISM	DIABETES CARE	RHEUMATOLOGY	CLINICAL EPIDEMIOLOGY
1988	0	0	0	0	0	0	0	0	0	0
1989	0	0	0	0	0	0	0	0	0	0
1990	0	0	0	0	0	0	0	0	0	0
1991	0	0	0	0	0	0	0	0	0	0
1992	0	2	0	0	0	0	0	0	0	0
1993	0	4	1	0	0	1	0	0	0	0
1994	0	6	1	0	1	1	0	0	0	0
1995	0	6	2	0	1	1	0	0	0	0
1996	0	6	3	0	2	1	0	0	0	0
1997	0	7	4	0	4	2	0	0	0	0
1998	0	7	5	0	8	2	0	0	0	0
1999	0	7	6	0	11	2	0	1	0	0
2000	0	9	6	0	16	4	0	1	1	0
2001	0	11	8	0	19	4	0	1	1	0
2002	0	14	10	0	22	5	0	1	2	0
2003	0	16	11	0	26	5	0	1	2	0
2004	0	22	12	0	30	5	0	1	2	0
2005	0	26	14	0	33	5	0	5	4	0
2006	0	30	15	0	33	6	0	6	4	0
2007	0	35	18	1	35	9	0	6	5	0
2008	0	46	18	1	38	9	0	9	5	0
2009	0	49	19	3	41	12	0	10	6	0
2010	0	55	22	3	44	16	1	12	6	0
2011	2	57	26	6	45	17	2	12	7	0
2012	4	64	28	14	46	23	4	12	7	0
2013	14	69	35	21	50	33	6	15	8	0
2014	23	73	39	29	53	39	13	20	8	0
2015	39	80	43	35	56	43	16	25	12	0
2016	60	97	49	48	62	54	19	26	15	2
2017	81	108	51	58	67	59	25	29	21	8
2018	102	117	59	67	71	70	29	36	27	19
2019	123	128	68	73	75	75	32	39	28	24
2020	140	137	77	77	77	79	37	39	30	26
2021	156	143	89	85	84	83	44	41	41	31
2022	172	145	97	91	89	88	48	48	45	35
2023	191	150	107	98	92	89	58	52	50	40
2024	203	160	115	102	94	93	61	52	51	46

## Sheet: cprd_authors
Authors	Articles (n)	(%) out of 3,733 papers	Articles Fractionalized (%)
JICK S	227	0.060809	53.32
SMEETH L	175	0.0468792	26.36
van STAA TP	151	0.04045	25.57
MEIER C	130	0.0348245	27.63
JICK H	110	0.0294669	34.81
SUISSA S	107	0.0286633	23.1
AZOULAY L	104	0.0278596	18.27
GULLIFORD M	97	0.0259845	22.14
ASHCROFT D	94	0.0251808	12.09
COOPER C	94	0.0251808	14.1
QUINT J	93	0.0249129	14.78
de VRIES F	86	0.0230378	11.39
PRIETO-ALHAMBRA D	83	0.0222341	8.43
DOUGLAS I	80	0.0214305	12.22
HAMILTON W	75	0.0200911	15.05
WEST J	75	0.0200911	16.92
CARD T	73	0.0195553	15.99
LEUFKENS H	70	0.0187517	11.98
BHASKARAN K	64	0.0171444	9.6
YIN H	62	0.0166086	10.71
DELL'ANIELLO S	60	0.0160729	12.93
KHUNTI K	58	0.0155371	7.16
SOUVEREIN P	58	0.0155371	7.31
FILION K	55	0.0147335	9.1
MALLEN C	55	0.0147335	6.79
KONTOPANTELIS E	53	0.0141977	6.46
MAJEED A	53	0.0141977	8.56
JOHANSSON S	52	0.0139298	10.2
THOMAS S	51	0.0136619	8.15
RODRÍGUEZ L	50	0.0133941	16.24
RENOUX C	49	0.0131262	8.7
CHARLTON J	48	0.0128583	9.01
YU O	48	0.0128583	8.15
HEMINGWAY H	47	0.0125904	5.1
PLATT R	46	0.0123225	7.63
DENAXAS S	45	0.0120546	4.56
DELMESTRI A	44	0.0117868	4.62
JUDGE A	44	0.0117868	4.48
WALLANDER M	44	0.0117868	9.52
MANSFIELD K	43	0.0115189	4.82
GRAINGE M	42	0.011251	6.73
KLUNGEL O	41	0.0109831	4.18
ARDEN N	40	0.0107152	4.71
CARDWELL C	40	0.0107152	7.61
MORGAN C	39	0.0104474	6.22
LANGAN S	37	0.0099116	4.42
BOTTLE A	36	0.00964372	5.25
HUBBARD R	36	0.00964372	7.74
BECKER C	35	0.00937584	6.54
CARR M	35	0.00937584	4.13
CURRIE C	34	0.00910796	5.27
DRIESSEN J	34	0.00910796	3.91
JENKINS-JONES S	34	0.00910796	5.32
MEIER	34	0.00910796	6.53
A. A	33	0.00884008	4.17
HAGBERG K	33	0.00884008	7.47
KAYE J	33	0.00884008	9.79
WILLIAMS R	33	0.00884008	5.05
CHRISTOPH R C	32	0.00857219	6.24
FORBES H	32	0.00857219	3.9
MARTIN R	32	0.00857219	5.27
DE B A	31	0.00830431	4.26
PRICE D	31	0.00830431	3.86
ASHWORTH M	30	0.00803643	4.45
COUPLAND C	30	0.00803643	7.61
ERNST P	30	0.00803643	6.57
GALLAGHER A	30	0.00803643	4.82
J. J	30	0.00803643	3.83
WEBB R	30	0.00803643	3.95
CROOKS C	29	0.00776855	6.23
DERBY L	29	0.00776855	7.72
HOBBS F	29	0.00776855	4.02
HUGHES C	29	0.00776855	5.61
JORDAN K	29	0.00776855	3.84
LI L	29	0.00776855	6.13
M. M	29	0.00776855	4.11
MAMAS M	29	0.00776855	2.82
MATHUR R	29	0.00776855	3.09
BANERJEE A	28	0.00750067	2.34
BODMER M	28	0.00750067	5.05
NITSCH D	28	0.00750067	4.45
TOMLINSON L	28	0.00750067	3.57
WILLIAMS T	28	0.00750067	3.53
CAREY I	27	0.00723279	3.51
COOK D	27	0.00723279	3.47
FARMER R	27	0.00723279	7.8
FLEMING K	27	0.00723279	5.18
MURRAY L	27	0.00723279	5.37
SAXENA S	27	0.00723279	3.48
ZACCARDI F	27	0.00723279	3.41
DREGAN A	26	0.00696491	4.09
JICK	26	0.00696491	4.08
RODRIGUEZ L	26	0.00696491	7.77
SCHLIENGER R	26	0.00696491	4.11
SMITH C	26	0.00696491	3.71
BANKHEAD C	25	0.00669703	3.04
DOUROS A	25	0.00669703	4
HUERTA C	25	0.00669703	4.94
MARTINEZ C	25	0.00669703	6.21
MYLES P	25	0.00669703	3.04
EVANS S	24	0.00642915	3.36
PETERSEN I	24	0.00642915	3.34
RUIGOMEZ A	24	0.00642915	4.09
WONG I	24	0.00642915	3.6
ABHISHEK A	23	0.00616126	2.75
BURDEN A	23	0.00616126	2.64
BURN E	23	0.00616126	1.76
CHEW-GRAHAM C	23	0.00616126	2.31
DAVIES N	23	0.00616126	3.35
DORAN T	23	0.00616126	3.23
GARCIA R L	23	0.00616126	4.24
SULTAN A	23	0.00616126	3.62
ANDREWS N	22	0.00589338	3.71
DUARTE-SALLES T	22	0.00589338	1.27
HUMES D	22	0.00589338	4.67
MULLER S	22	0.00589338	2.99
RUIGÓMEZ A	22	0.00589338	5.14
SALISBURY C	22	0.00589338	3.42
SHAH A	22	0.00589338	2.96
STEVENS R	22	0.00589338	2.95
STRONGMAN H	22	0.00589338	2.95
TATA L	22	0.00589338	3.77
TIMMIS A	22	0.00589338	2.16
VAN	22	0.00589338	2.72
WALKER A	22	0.00589338	4.8
BOOTH H	21	0.0056255	3.61
DAVIES M	21	0.0056255	2.72
DE	21	0.0056255	2.48
DE V C	21	0.0056255	5.39
DOHERTY M	21	0.0056255	2.71
GONZALEZ-IZQUIERDO A	21	0.0056255	2.14
HIPPISLEY-COX J	21	0.0056255	5.78
LAWRENSON R	21	0.0056255	4.62
MORALES D	21	0.0056255	2.79
NAKAFERO G	21	0.0056255	2.57
NIRANTHARAKUMAR K	21	0.0056255	1.65
PARISI R	21	0.0056255	2.69
QURESHI N	21	0.0056255	3.09
REEVES D	21	0.0056255	2.68
S. S	21	0.0056255	3.01
DAVID D	20	0.00535762	2.08
DIXON W	20	0.00535762	3.34
HERRETT E	20	0.00535762	2.64
LEWIS J	20	0.00535762	4.48
LOGIE J	20	0.00535762	4.14
MARGOLIS D	20	0.00535762	3.71
SATTAR N	20	0.00535762	1.54
SPOENDLIN J	20	0.00535762	3.46
BAZELIER M	19	0.00508974	2.43
BILKER W	19	0.00508974	3.61
C. C	19	0.00508974	2.22
CHARLTON R	19	0.00508974	3
HENNESSY S	19	0.00508974	2.69
PRICE S	19	0.00508974	3.7
REQUENA G	19	0.00508974	1.75
SCHNEIDER C	19	0.00508974	3.33
SUSAN S S	19	0.00508974	2.95
THOMAS K	19	0.00508974	2.28
VAN D B J	19	0.00508974	2.15
VINOGRADOVA Y	19	0.00508974	3.99
WHITTAKER H	19	0.00508974	3.29
WONG A	19	0.00508974	1.78
ZHANG W	19	0.00508974	2.22
DARZI A	18	0.00482186	2.43
HOLDEN S	18	0.00482186	2.77
JAVAID M	18	0.00482186	1.87
LALMOHAMED A	18	0.00482186	2.39
LOGAN R	18	0.00482186	3.95
MCDONALD H	18	0.00482186	2.72
PAYNE R	18	0.00482186	3.34
REYNIER P	18	0.00482186	2.71
ROTHNIE K	18	0.00482186	2.58
STROM B	18	0.00482186	2.23
WARREN-GASH C	18	0.00482186	2.22
WILLIAMSON E	18	0.00482186	2.02
AKYEA R	17	0.00455398	2.58
BLOOM C	17	0.00455398	3.52
CASSELL J	17	0.00455398	2.69
DE B M	17	0.00455398	1.96
EVANS M	17	0.00455398	2.61
HOLT T	17	0.00455398	2
KAPUR N	17	0.00455398	2
LIAM L	17	0.00455398	2.36
PEREZ-GUTTHANN S	17	0.00455398	1.49
RAHIMI K	17	0.00455398	1.57
RUTTER M	17	0.00455398	2.09
SMEETH	17	0.00455398	2.36
TAYLOR A	17	0.00455398	2.34
VAN S	17	0.00455398	2.47
ABEL K	16	0.0042861	1.59
AYLIN P	16	0.0042861	2.61
BAILEY J	16	0.0042861	1.58
DEDMAN D	16	0.0042861	1.56
GALE C	16	0.0042861	1.89
HICKS B	16	0.0042861	2.68
JONES R	16	0.0042861	2.36
LAY-FLURRIE S	16	0.0042861	1.87
LEE S	16	0.0042861	2.1
LYRATZOPOULOS G	16	0.0042861	2.54
MASKELL J	16	0.0042861	2.19
REYNOLDS R	16	0.0042861	1.18
SNOWBALL J	16	0.0042861	3.16
THOMAS M	16	0.0042861	2.4
VAMOS E	16	0.0042861	1.93
VASILAKIS-SCARAMOZZA C	16	0.0042861	3.77
WING K	16	0.0042861	1.81
COMPTON C	15	0.00401822	1.75
DEAN A	15	0.00401822	3.92
HAYES J	15	0.00401822	2.15
HENLEY W	15	0.00401822	1.6
KAI J	15	0.00401822	2.49
KNAGGS R	15	0.00401822	3.35
LITTLE P	15	0.00401822	1.66
MICHAEL M	15	0.00401822	1.97
MOORE M	15	0.00401822	1.59
NIGHTINGALE A	15	0.00401822	2.62
POLLOK R	15	0.00401822	1.83
POOLE C	15	0.00401822	2.36
PREVOST A	15	0.00401822	2.84
PUJADES-RODRIGUEZ M	15	0.00401822	2.03
QUINT	15	0.00401822	2.32
SAMMON C	15	0.00401822	2.68
STAA T	15	0.00401822	2.1
WALKER J	15	0.00401822	1.98
WEBB D	15	0.00401822	2.02
WENG S	15	0.00401822	2.25
WOOD A	15	0.00401822	1.06
WU J	15	0.00401822	2.04
AITHAL G	14	0.00375033	2.3
DELANEY J	14	0.00375033	3.5
DEWILDE S	14	0.00375033	1.77
FRISHER M	14	0.00375033	2.5
HARRIS T	14	0.00375033	1.82
HAYWARD A	14	0.00375033	2.19
JODICKE A	14	0.00375033	1.19
JONATHAN J	14	0.00375033	1.6
L. L	14	0.00375033	1.5
LATINOVIC R	14	0.00375033	3.49
MCEWAN P	14	0.00375033	2.25
MOUSSA O	14	0.00375033	1.76
PINEDO-VILLANUEVA R	14	0.00375033	1.3
PURKAYASTHA S	14	0.00375033	1.76
RAMAGOPALAN S	14	0.00375033	2.36
REDANIEL M	14	0.00375033	2.29
RIETBROCK S	14	0.00375033	3.13
RIJNBEEK P	14	0.00375033	0.7
RYAN P	14	0.00375033	1.25
SMITH M	14	0.00375033	2.4
TRITTON T	14	0.00375033	1.21
VASILAKIS C	14	0.00375033	3.52
VRIES F	14	0.00375033	1.69
WATSON J	14	0.00375033	2.44
WHITTLE R	14	0.00375033	1.56
ABRAHAMI D	13	0.00348245	2.06
ARANA A	13	0.00348245	1.2
BEN-SHLOMO Y	13	0.00348245	1.7
BUCHAN I	13	0.00348245	1.14
CHEN Y	13	0.00348245	1.9
CROFT P	13	0.00348245	2.57
CURCIN V	13	0.00348245	1.6
DE A F	13	0.00348245	2.41
DE V	13	0.00348245	1.79
DENNIS J	13	0.00348245	0.98
GELFAND J	13	0.00348245	2.19
GUNNELL D	13	0.00348245	1.67
HALL A	13	0.00348245	2.1
HALL G	13	0.00348245	2.78
HATTERSLEY A	13	0.00348245	1.41
HAYWARD R	13	0.00348245	1.61
HOPE H	13	0.00348245	1.26
IWAGAMI M	13	0.00348245	1.99
JENNIFER K J	13	0.00348245	1.96
K. K	13	0.00348245	1.62
MACDONALD T	13	0.00348245	2.72
MACLEOD J	13	0.00348245	1.82
MOLOKHIA M	13	0.00348245	1.46
MORGAN A	13	0.00348245	2.24
MULICK A	13	0.00348245	1.18
MURRAY-THOMAS T	13	0.00348245	1.98
PERSSON R	13	0.00348245	2.53
PLANA E	13	0.00348245	1.32
ROSE P	13	0.00348245	2.89
SHEPHARD E	13	0.00348245	2.49
SHIELDS B	13	0.00348245	1.41
SPERRIN M	13	0.00348245	1.77
STRAUSS V	13	0.00348245	1.03
VALDERAS J	13	0.00348245	1.63
YU D	13	0.00348245	1.87
ZGHEBI S	13	0.00348245	1.51
ANTONELLA A	12	0.00321457	0.99
BASHFORD J	12	0.00321457	2.16
BOONEN A	12	0.00321457	1.46
CATALA M	12	0.00321457	0.76
CONRAD N	12	0.00321457	1.1
CULLIFORD D	12	0.00321457	1.65
DELMESTRI	12	0.00321457	0.99
FRANCIS N	12	0.00321457	2.09
G. G	12	0.00321457	1.07
GAYLE A	12	0.00321457	2
HIDER S	12	0.00321457	1.61
ISMAILA A	12	0.00321457	1.33
KOSHIARIS C	12	0.00321457	1.43
KUO C	12	0.00321457	1.61
LI Y	12	0.00321457	1.76
MINASSIAN C	12	0.00321457	1.67
MUELLEROVA H	12	0.00321457	2.18
NAZARETH I	12	0.00321457	2.15
NEAL R	12	0.00321457	1.92
OKE J	12	0.00321457	1.33
OSBORN D	12	0.00321457	1.82
PEAT G	12	0.00321457	1.62
PENNELLS L	12	0.00321457	0.62
RENZI C	12	0.00321457	1.91
RILEY R	12	0.00321457	1.01
ROBERT R	12	0.00321457	1.04
ROBINSON D	12	0.00321457	1.31
SEAMAN H	12	0.00321457	2.92
SOLAYMANI-DODARAN M	12	0.00321457	2.77
STAPLEY S	12	0.00321457	2.47
STRACHAN D	12	0.00321457	1.78
TRAN T	12	0.00321457	1.85
VESTERGAARD P	12	0.00321457	1.43
W. W	12	0.00321457	1.48
WOOD R	12	0.00321457	1.17
ABENHAIM L	11	0.00294669	2.7
ALI M	11	0.00294669	1.02
ASHCROFT	11	0.00294669	1.23
BAN L	11	0.00294669	1.45
BANKS V	11	0.00294669	0.99
BERNI E	11	0.00294669	1.48
BUTLER C	11	0.00294669	1.58
CANOY D	11	0.00294669	0.95
COHEN A	11	0.00294669	1.85
COWIE M	11	0.00294669	2.33
D. D	11	0.00294669	1.21
DONEGAN K	11	0.00294669	2.01
EDWARDS C	11	0.00294669	1.75
EDWARDS D	11	0.00294669	1.78
ELIZABETH E	11	0.00294669	1.45
EMSLEY R	11	0.00294669	1.87
GADALLA S	11	0.00294669	1.17
GUTHRIE B	11	0.00294669	1.7
HARVEY N	11	0.00294669	1.35
HAWLEY S	11	0.00294669	1.18
HAY A	11	0.00294669	1.26
HEATLIE H	11	0.00294669	1.69
HINGORANI A	11	0.00294669	1.19
IYEN B	11	0.00294669	1.43
JOSEPH R	11	0.00294669	1.72
KAMLESH K	11	0.00294669	1.19
KHUNTI	11	0.00294669	1.19
LAWSON C	11	0.00294669	1.21
LIP G	11	0.00294669	1.6
MALLEN	11	0.00294669	1.18
MASOLI J	11	0.00294669	1.2
MCDERMOTT L	11	0.00294669	1.02
MCHUGH N	11	0.00294669	1.23
MILLETT C	11	0.00294669	1.28
NICHOLSON B	11	0.00294669	1.45
ORTON E	11	0.00294669	2.42
PASEA L	11	0.00294669	0.76
PERERA R	11	0.00294669	1.1
PETER P	11	0.00294669	1.11
PRADHAN R	11	0.00294669	1.95
RAY K	11	0.00294669	1.34
REICH C	11	0.00294669	0.6
RICHARD R	11	0.00294669	1.36
RODDY E	11	0.00294669	1.56
SPRINGATE D	11	0.00294669	1.83
STEVENS S	11	0.00294669	1.48
SUISSA	11	0.00294669	1.98
WALTER F	11	0.00294669	1.8
WHITE P	11	0.00294669	2.38
WOODWARD M	11	0.00294669	1.77
YANG Y	11	0.00294669	2.78
ZIPRIN P	11	0.00294669	1.51
ABEL G	10	0.00267881	1.97
ANDERSON H	10	0.00267881	1.54
BLAK B	10	0.00267881	1.27
BRAUCHLI Y	10	0.00267881	2.37
BRAUER R	10	0.00267881	1.03
BROPHY J	10	0.00267881	1.78
BUSBY J	10	0.00267881	1.41
CABRERA C	10	0.00267881	1.45
CARREIRA H	10	0.00267881	1.27
CECIL E	10	0.00267881	1.44
CHATURVEDI N	10	0.00267881	1.34
COOK S	10	0.00267881	1.22
DARREN M D	10	0.00267881	1.13
DE G M	10	0.00267881	0.63
DENAXAS	10	0.00267881	0.91
DONNAN P	10	0.00267881	1.66
EGBERTS A	10	0.00267881	1.46
FERREIRA G	10	0.00267881	1.4
FILION	10	0.00267881	1.4
GEUSENS P	10	0.00267881	1.22
H. H	10	0.00267881	0.82
HAMILTON	10	0.00267881	1.52
HAROON S	10	0.00267881	0.92
HELLIWELL T	10	0.00267881	1.38
HENEGHAN C	10	0.00267881	1.92
JOHNSON M	10	0.00267881	1.48
JONES T	10	0.00267881	1.22
KALLIS C	10	0.00267881	1.33
KHALID S	10	0.00267881	0.71
KHAN O	10	0.00267881	1.11
KIRI V	10	0.00267881	1.98
KRISTIAN B K	10	0.00267881	1.4
MAIER W	10	0.00267881	2.18
MAN W	10	0.00267881	0.69
MANT J	10	0.00267881	1.76
MARGULIS A	10	0.00267881	1.09
MARIA M	10	0.00267881	0.74
MARSHALL T	10	0.00267881	1.03
MASTERMIND C M	10	0.00267881	0.73
MATTHEW M	10	0.00267881	0.76
MCCANN G	10	0.00267881	1.03
MCGROGAN A	10	0.00267881	2.06
MCKEEVER T	10	0.00267881	2.34
MILLETT E	10	0.00267881	1.7
MYERS M	10	0.00267881	2.95
NADARAJAH R	10	0.00267881	1.05
NIELEN J	10	0.00267881	1.18
PIERCE M	10	0.00267881	1.16
POLLAK M	10	0.00267881	1.91
RUDISILL C	10	0.00267881	2.29
SAMNALIEV M	10	0.00267881	1.32
SAMY S	10	0.00267881	1.81
SORIANO J	10	0.00267881	1.95
STEHOUWER C	10	0.00267881	1.19
STURKENBOOM M	10	0.00267881	1.39
TAYLOR C	10	0.00267881	1.84
TROXEL A	10	0.00267881	1.46
TSANG C	10	0.00267881	1.27
WALTERS K	10	0.00267881	1.24
ADDERLEY N	9	0.00241093	1.1
ARDISSINO M	9	0.00241093	0.96
ATKINSON R	9	0.00241093	1.38
AZOULAY	9	0.00241093	1.49
BLACKWELL J	9	0.00241093	1.13
BOUGANIM N	9	0.00241093	1.66
BREMNER S	9	0.00241093	1.27
CABRAL H	9	0.00241093	2.05
CAMPBELL J	9	0.00241093	1.5
CANTWELL M	9	0.00241093	1.75
CASTELLSAGUE J	9	0.00241093	1.5
CHEN L	9	0.00241093	2.59
CHRIS C	9	0.00241093	0.88
CHRISTIAN D C	9	0.00241093	1
CLEGG A	9	0.00241093	1.27
CZIRA A	9	0.00241093	0.74
DANESE M	9	0.00241093	1.6
DANIEL D	9	0.00241093	0.76
DAVIS K	9	0.00241093	1.64
FRISCHER M	9	0.00241093	1.89
GAMBLE J	9	0.00241093	1.69
GARDARSDOTTIR H	9	0.00241093	0.52
GILLIES C	9	0.00241093	1.25
HAMMAD T	9	0.00241093	1.65
HOLMAN R	9	0.00241093	0.75
JONES A	9	0.00241093	0.67
JONES B	9	0.00241093	0.96
JONES H	9	0.00241093	1.08
KAPTOGE S	9	0.00241093	0.47
KATHOLING A	9	0.00241093	1.87
KENDRICK D	9	0.00241093	1.98
KOSTKA K	9	0.00241093	0.41
LASSERSON D	9	0.00241093	1.01
LAURENT L	9	0.00241093	1.49
MATTHEWS A	9	0.00241093	1.18
MCDONALD E	9	0.00241093	1.65
MCFADDEN E	9	0.00241093	1.92
MCGLYNN K	9	0.00241093	1.19
MELZER D	9	0.00241093	0.97
MILLSON D	9	0.00241093	1.55
MOUNCE L	9	0.00241093	1.54
MURRAY M	9	0.00241093	1.88
N. N	9	0.00241093	1.09
NAZARZADEH M	9	0.00241093	0.83
NEASHAM D	9	0.00241093	1.12
NEWBY D	9	0.00241093	0.68
PALIN V	9	0.00241093	1.14
PIRMOHAMED M	9	0.00241093	1.05
QIZILBASH N	9	0.00241093	1.06
REYES C	9	0.00241093	0.68
RODGERS L	9	0.00241093	1.01
ROWLANDS S	9	0.00241093	2.71
SCHNEEWEISS S	9	0.00241093	1.03
SHAH B	9	0.00241093	0.97
SHEIKH A	9	0.00241093	1.77
SHEPPARD J	9	0.00241093	1.04
SORENSEN H	9	0.00241093	1.1
TAN E	9	0.00241093	0.69
TAYLOR G	9	0.00241093	0.99
TRAN J	9	0.00241093	0.84
TYRER F	9	0.00241093	1.69
UKOUMUNNE O	9	0.00241093	1.51
USHER-SMITH J	9	0.00241093	0.73
VARAS-LORENZO C	9	0.00241093	1.52
VERHAMME K	9	0.00241093	0.56
WALLENHORST C	9	0.00241093	2.01
WILD R	9	0.00241093	1.8
WILSON A	9	0.00241093	1.53
WILSON J	9	0.00241093	1.41
WRIGHT A	9	0.00241093	0.99
XU Z	9	0.00241093	0.53
ABUABARA K	8	0.00214305	0.97
ALONSO A	8	0.00214305	1.8
ANDERSOHN F	8	0.00214305	1.76
ANDREW A	8	0.00214305	0.72
ARHI C	8	0.00214305	1.07
ARNOLD M	8	0.00214305	0.74
BARRETT J	8	0.00214305	0.73
BLE A	8	0.00214305	0.8
BLOECHLIGER M	8	0.00214305	1.11
BOGGON R	8	0.00214305	1.12
BRASSARD P	8	0.00214305	1.34
BRAYNE C	8	0.00214305	0.97
BURNS E	8	0.00214305	1.07
CARTER V	8	0.00214305	0.8
CHRISTOPHER C	8	0.00214305	0.65
CLARSON L	8	0.00214305	0.93
COLEMAN H	8	0.00214305	1.25
COLES B	8	0.00214305	0.97
D'ANGELO S	8	0.00214305	1.08
DELGADO J	8	0.00214305	0.85
DI A E	8	0.00214305	0.38
DORMUTH C	8	0.00214305	0.69
DOROTHEA D	8	0.00214305	0.76
FORD E	8	0.00214305	1.16
FRANK F	8	0.00214305	0.81
GILBODY S	8	0.00214305	0.71
GONZÁLEZ-PÉREZ A	8	0.00214305	3.28
GRAHAM S	8	0.00214305	1.1
GRIFFITHS C	8	0.00214305	1.03
HAU P	8	0.00214305	0.93
HAYHOE B	8	0.00214305	1.35
HAZRA N	8	0.00214305	2.2
HOES A	8	0.00214305	0.89
HOWARD L	8	0.00214305	1.78
HUGHES G	8	0.00214305	0.92
HURST J	8	0.00214305	0.92
IMFELD P	8	0.00214305	1.53
JACKSON S	8	0.00214305	1.27
JENNIFER J	8	0.00214305	0.92
JONES	8	0.00214305	0.86
JONES M	8	0.00214305	1.14
KERKHOF M	8	0.00214305	0.86
KHAN N	8	0.00214305	1.83
LANDIS S	8	0.00214305	1.44
LI X	8	0.00214305	0.62
LOKE Y	8	0.00214305	0.65
MACLACHLAN S	8	0.00214305	1.2
MAJUMDAR S	8	0.00214305	1.41
MAMZA J	8	0.00214305	0.74
MATTHEWMAN J	8	0.00214305	0.8
MCMANUS R	8	0.00214305	1.01
MILLER E	8	0.00214305	1.39
MORANT S	8	0.00214305	1.73
MULLEROVA H	8	0.00214305	1.1
NELSON-PIERCY C	8	0.00214305	0.66
NEWCOMB C	8	0.00214305	0.8
NITSCH	8	0.00214305	0.76
PADMANABHAN S	8	0.00214305	0.98
PAUL P	8	0.00214305	0.9
PEARCE N	8	0.00214305	1.09
PFEIFFER R	8	0.00214305	0.75
PUNEKAR Y	8	0.00214305	2.78
R. R	8	0.00214305	1.18
RALUY-CALLADO M	8	0.00214305	1.18
RAVINDRARAJAH R	8	0.00214305	1.24
RICHARDSON K	8	0.00214305	0.86
ROY J	8	0.00214305	0.63
SALIMI-KHORSHIDI G	8	0.00214305	0.79
SARAGOUSSI D	8	0.00214305	1.12
SCHUEMIE M	8	0.00214305	0.84
SCHULTZE A	8	0.00214305	0.74
SELIGER C	8	0.00214305	0.93
SHIN D	8	0.00214305	1.1
SIDDIQI N	8	0.00214305	0.61
SOFAT R	8	0.00214305	0.52
SPIROS S	8	0.00214305	0.68
STEPHEN S	8	0.00214305	0.87
SUBRAMANIAN A	8	0.00214305	0.37
TATE A	8	0.00214305	1.52
TAYLOR R	8	0.00214305	0.89
THOMPSON A	8	0.00214305	1.27
THURESSON M	8	0.00214305	0.45
VISICK G	8	0.00214305	1.49
WADE A	8	0.00214305	1.32
WANG X	8	0.00214305	1.06
WEBB	8	0.00214305	0.91
WEI L	8	0.00214305	1.79
WINDMEIJER F	8	0.00214305	1.16
WISE L	8	0.00214305	1.67
WOOD	8	0.00214305	0.67
YARDLEY L	8	0.00214305	0.64
ZHANG	8	0.00214305	0.89
ZHANG B	8	0.00214305	1.53
ABRAHAMSEN B	7	0.00187517	0.53
ASSELBERGS F	7	0.00187517	0.88
AVERY A	7	0.00187517	0.8
BAKER R	7	0.00187517	1.48
BAKHAI A	7	0.00187517	0.84
BARCLAY M	7	0.00187517	1.11
BEDSON J	7	0.00187517	1.08
BENNETT D	7	0.00187517	0.95
BERDEAUX G	7	0.00187517	2.58
BERNI T	7	0.00187517	1.22
BLACK C	7	0.00187517	2.42
BRADBURY B	7	0.00187517	2.67
BRENSINGER C	7	0.00187517	1.63
BROBERT G	7	0.00187517	1.12
BROCKLEHURST P	7	0.00187517	0.31
BROWN J	7	0.00187517	0.74
BURKARD T	7	0.00187517	0.88
CHHAYA V	7	0.00187517	0.9
CHUNG S	7	0.00187517	0.82
COGGON D	7	0.00187517	0.93
CONAGHAN P	7	0.00187517	0.78
COSTELLO R	7	0.00187517	1.22
CREESE H	7	0.00187517	0.83
CRELLIN E	7	0.00187517	0.87
DAVIES	7	0.00187517	1.02
DIREK K	7	0.00187517	0.6
DONALDSON R	7	0.00187517	0.73
E. E	7	0.00187517	0.63
EBERG M	7	0.00187517	1.33
EDWARDS J	7	0.00187517	0.63
FARMER A	7	0.00187517	0.98
FIFE D	7	0.00187517	1.31
FOX R	7	0.00187517	0.54
FREY N	7	0.00187517	1.05
FULLER A	7	0.00187517	0.82
GARBE E	7	0.00187517	1.83
GARCIA-RODRIGUEZ L	7	0.00187517	1.02
GARRIGA C	7	0.00187517	0.69
GOLDACRE B	7	0.00187517	0.94
GREEN A	7	0.00187517	0.71
GULLIFORD	7	0.00187517	1.31
HAGEMAN S	7	0.00187517	0.17
HAINES A	7	0.00187517	1.85
HALLAS J	7	0.00187517	0.57
HAMILTON F	7	0.00187517	1.38
HARRIS E	7	0.00187517	0.93
HICKMAN M	7	0.00187517	0.97
HOTOPF M	7	0.00187517	0.73
JACOBS R	7	0.00187517	0.5
JOE J	7	0.00187517	1.11
JOHN J	7	0.00187517	0.64
JOHNSON A	7	0.00187517	0.8
JONES N	7	0.00187517	0.88
JULIA J	7	0.00187517	0.7
KIDDLE S	7	0.00187517	1.49
KINGSBURY S	7	0.00187517	0.78
KIRAN A	7	0.00187517	0.79
LAI A	7	0.00187517	0.57
LAM C	7	0.00187517	0.58
LAMBRELLI D	7	0.00187517	0.86
LANGAN	7	0.00187517	0.84
LANYON P	7	0.00187517	1.02
LEITZMANN M	7	0.00187517	0.81
LEUFKENS	7	0.00187517	1.15
LEWIS S	7	0.00187517	1.49
LEYRAT C	7	0.00187517	0.61
LINAKER C	7	0.00187517	0.99
LOGROSCINO G	7	0.00187517	1.73
LUDVIGSSON J	7	0.00187517	0.99
LUNT M	7	0.00187517	1.14
MAITLAND-VAN D Z A	7	0.00187517	0.91
MARK M	7	0.00187517	0.83
MARTIN M	7	0.00187517	1
MC M U	7	0.00187517	1.48
MCGOVERN A	7	0.00187517	0.5
MCKAY A	7	0.00187517	0.98
MCMURRAY J	7	0.00187517	0.61
MCQUAY L	7	0.00187517	0.74
MERCER C	7	0.00187517	0.81
MONTERO D	7	0.00187517	0.81
MOODIE E	7	0.00187517	1.73
MORRIS R	7	0.00187517	1.14
MORRIS T	7	0.00187517	0.79
MOSSEVELD M	7	0.00187517	0.31
MUNAFO M	7	0.00187517	0.78
NAKAO Y	7	0.00187517	0.66
NYBERG F	7	0.00187517	0.3
PALMER K	7	0.00187517	0.93
PATE A	7	0.00187517	1.34
PATERSON J	7	0.00187517	0.46
PEARSON E	7	0.00187517	0.48
PETRI H	7	0.00187517	1.28
POTTEGARD A	7	0.00187517	0.53
POUWELS S	7	0.00187517	0.97
PRATS-URIBE A	7	0.00187517	0.18
PRICE	7	0.00187517	0.94
PUELLES J	7	0.00187517	1.29
PURDY S	7	0.00187517	0.88
RAFIQ M	7	0.00187517	1.08
RAIT G	7	0.00187517	0.87
RAMIREZ-ANGUITA J	7	0.00187517	0.25
REINAU D	7	0.00187517	1.18
REZEL-POTTS E	7	0.00187517	1.51
ROBERTS A	7	0.00187517	0.81
RODRIGUES L	7	0.00187517	1.1
ROTHMAN K	7	0.00187517	0.7
ROTTENKOLBER M	7	0.00187517	0.29
ROUETTE J	7	0.00187517	1.15
SAYAL K	7	0.00187517	1.27
SCHMIDT S	7	0.00187517	0.67
SCHMIEDL S	7	0.00187517	0.29
SEIDU S	7	0.00187517	0.73
SETAKIS E	7	0.00187517	1.72
SHUKLA A	7	0.00187517	1.85
SILVERWOOD R	7	0.00187517	0.65
STAFFORD M	7	0.00187517	1.4
STOWE J	7	0.00187517	1.17
STRICKER B	7	0.00187517	1.54
SUDLOW C	7	0.00187517	0.51
TANNEN R	7	0.00187517	2.08
TAYLOR J	7	0.00187517	0.53
TJEERD T	7	0.00187517	1.02
VAN D V R	7	0.00187517	0.73
VAN M H	7	0.00187517	0.74
VICTOR C	7	0.00187517	0.89
VISSEREN F	7	0.00187517	0.17
WALKER S	7	0.00187517	1.99
WANG Y	7	0.00187517	0.55
WEIL J	7	0.00187517	1.34
WEINER M	7	0.00187517	2.08
WEINSTEIN R	7	0.00187517	1.23
WEIR S	7	0.00187517	0.82
WELFARE W	7	0.00187517	0.91
WOLFE C	7	0.00187517	0.96
WURST K	7	0.00187517	1.68
ALIKHAN R	6	0.00160729	0.91
ALSABBAGH M	6	0.00160729	0.75
ALVAREZ Y	6	0.00160729	0.29
APPENTENG K	6	0.00160729	0.41
AVEYARD P	6	0.00160729	0.78
BAILEY S	6	0.00160729	1.23
BAJPAI R	6	0.00160729	0.67
BARCLAY N	6	0.00160729	0.49
BARKUN A	6	0.00160729	1.13
BEANEY T	6	0.00160729	0.83
BELCHER J	6	0.00160729	1.12
BENAYOUN S	6	0.00160729	0.97
BERAL V	6	0.00160729	0.89
BERLIN J	6	0.00160729	1.22
BHULLAR H	6	0.00160729	0.4
BIDULKA P	6	0.00160729	0.44
BODEGARD J	6	0.00160729	0.36
BODMER	6	0.00160729	1.08
BOGDAHN U	6	0.00160729	0.71
BOUDIAF N	6	0.00160729	0.82
BOURAS G	6	0.00160729	0.82
BRADLEY M	6	0.00160729	1.01
BRUDERER S	6	0.00160729	1.18
BURKE T	6	0.00160729	1.28
CAROLINE C	6	0.00160729	0.7
CARPENTER J	6	0.00160729	0.5
CARR A	6	0.00160729	0.56
CARROLL R	6	0.00160729	1.12
CATHERINE C	6	0.00160729	0.57
CHAPMAN S	6	0.00160729	1.16
CHAUDHRY U	6	0.00160729	0.7
CHEN J	6	0.00160729	0.74
CHEN S	6	0.00160729	0.54
CHU T	6	0.00160729	1.43
CLELAND J	6	0.00160729	0.44
CLEMENS A	6	0.00160729	0.88
COLHOUN H	6	0.00160729	0.78
COOK C	6	0.00160729	1.04
COOPER	6	0.00160729	0.67
COOPER J	6	0.00160729	0.71
CRITCHLEY J	6	0.00160729	0.73
CROWE F	6	0.00160729	0.56
CUNNINGTON M	6	0.00160729	0.88
CURRIE	6	0.00160729	0.7
DENNISON E	6	0.00160729	0.83
DOLIN P	6	0.00160729	0.83
DORRESTEIJN J	6	0.00160729	0.26
EATON S	6	0.00160729	0.78
ELHUSSEIN L	6	0.00160729	0.45
ELLIOTT R	6	0.00160729	1.33
EURICH D	6	0.00160729	0.78
F. F	6	0.00160729	0.58
FORTUNY J	6	0.00160729	0.71
FOX C	6	0.00160729	0.52
FRASER L	6	0.00160729	1.19
GASSE C	6	0.00160729	0.91
GIL M	6	0.00160729	0.29
GILSENAN A	6	0.00160729	0.41
GIRMAN C	6	0.00160729	1.06
GOKHALE K	6	0.00160729	0.38
GOLOZAR A	6	0.00160729	0.33
GRAN S	6	0.00160729	1.32
GRAUBARD B	6	0.00160729	0.74
GREEN J	6	0.00160729	0.98
GROENWOLD R	6	0.00160729	0.77
GUNN L	6	0.00160729	0.94
HAGUINET F	6	0.00160729	0.67
HAJAT S	6	0.00160729	1.65
HAK E	6	0.00160729	1.08
HAMADA S	6	0.00160729	1.98
HAN L	6	0.00160729	0.81
HAPPICH M	6	0.00160729	1.13
HARGREAVES D	6	0.00160729	0.73
HENDERSON A	6	0.00160729	0.47
HERNÁN M	6	0.00160729	1.58
HERRINGTON W	6	0.00160729	0.69
HESSE U	6	0.00160729	0.29
HIGGINSON I	6	0.00160729	1.47
HILTON S	6	0.00160729	0.77
HOBBS	6	0.00160729	0.73
HOLLOWELL J	6	0.00160729	2.12
HONG J	6	0.00160729	1.07
HRIPCSAK G	6	0.00160729	0.18
IAN I	6	0.00160729	0.65
IDRIS I	6	0.00160729	0.84
JACKSON C	6	0.00160729	0.72
JAMES G	6	0.00160729	0.73
JULIOUS S	6	0.00160729	0.74
KADAM U	6	0.00160729	0.88
KENDRICK T	6	0.00160729	0.67
KEZOUH A	6	0.00160729	1.04
KIM D	6	0.00160729	0.93
KIM J	6	0.00160729	0.74
KLOP C	6	0.00160729	0.77
LAFUMA A	6	0.00160729	2.25
LAGERGREN J	6	0.00160729	1.49
LEE J	6	0.00160729	0.79
LEWER D	6	0.00160729	0.86
LINDER M	6	0.00160729	0.42
LING S	6	0.00160729	0.96
LIVINGSTONE S	6	0.00160729	0.93
LO R V	6	0.00160729	0.41
LU X	6	0.00160729	0.9
M. J M	6	0.00160729	0.77
MARTIN C M	6	0.00160729	1.2
MASON J	6	0.00160729	0.78
MASON K	6	0.00160729	0.64
MASSEY O	6	0.00160729	0.57
MAYER M	6	0.00160729	0.23
MCCOWAN C	6	0.00160729	0.3
MERCADE-BESORA N	6	0.00160729	0.31
MONTASTRUC F	6	0.00160729	0.9
MORRISS R	6	0.00160729	0.85
MULNIER H	6	0.00160729	1
NAKAO K	6	0.00160729	0.57
NEEF C	6	0.00160729	0.69
NEWLOVE-DELGADO T	6	0.00160729	0.93
NGUYEN-VAN-TAM J	6	0.00160729	0.94
NIRANTHARAKUMAR	6	0.00160729	0.62
NORWOOD J	6	0.00160729	1.16
OKOTH K	6	0.00160729	0.62
OLIER I	6	0.00160729	0.78
OLIVER S	6	0.00160729	0.83
P. P	6	0.00160729	0.89
PASKINS Z	6	0.00160729	0.65
PAUL S	6	0.00160729	0.96
PEARCE F	6	0.00160729	0.99
PERRY D	6	0.00160729	1.78
PETERSON M	6	0.00160729	0.79
POCOCK S	6	0.00160729	0.89
POWE D	6	0.00160729	1.01
PRICE A	6	0.00160729	0.64
PRIDE N	6	0.00160729	1.23
PROMPT S G P	6	0.00160729	0.57
PROVIDENCIA R	6	0.00160729	0.72
RACHET B	6	0.00160729	1.14
RATHOD-MISTRY T	6	0.00160729	0.51
REBORDOSA C	6	0.00160729	0.55
REJ S	6	0.00160729	0.84
RICHARDS N	6	0.00160729	0.77
RIGNEY U	6	0.00160729	1.04
ROEL E	6	0.00160729	0.34
ROSILLON D	6	0.00160729	0.62
RUBINO A	6	0.00160729	0.66
RUTHERFORD M	6	0.00160729	1.18
SAINE M	6	0.00160729	0.45
SARAH S	6	0.00160729	0.6
SCHMIDT M	6	0.00160729	0.76
SCHNEIDER-LINDNER V	6	0.00160729	1.35
SCHOFIELD P	6	0.00160729	1.02
SCOWCROFT A	6	0.00160729	1.37
SENA A	6	0.00160729	0.15
SILMAN A	6	0.00160729	0.59
SIMMS-WILLIAMS N	6	0.00160729	0.52
SINGH S	6	0.00160729	0.48
STIRNADEL-FARRANT H	6	0.00160729	0.79
SUCHARD M	6	0.00160729	0.22
T. T	6	0.00160729	0.84
TAZARE J	6	0.00160729	0.58
THOMAS	6	0.00160729	0.74
THOMAS J	6	0.00160729	1.21
THORSTED B	6	0.00160729	1.06
TILLETT W	6	0.00160729	0.57
TOOVEY S	6	0.00160729	1.21
UITDEHAAG B	6	0.00160729	0.78
VON Z J	6	0.00160729	0.95
WALKER-BONE K	6	0.00160729	0.54
WATSON L	6	0.00160729	1.23
WHITING P	6	0.00160729	0.9
WILDING J	6	0.00160729	0.69
WILLIAM W	6	0.00160729	0.84
WILLIAMS	6	0.00160729	0.51
WILLIAMS B	6	0.00160729	0.45
XIE D	6	0.00160729	1.75
ZIEMIECKI R	6	0.00160729	0.43
ABBING-KARAHAGOPIAN V	5	0.00133941	0.22
ABENHAIM H	5	0.00133941	0.71
ABRAMS K	5	0.00133941	0.77
ABTAHI S	5	0.00133941	0.54
ADESANYA E	5	0.00133941	0.46
AHMED H	5	0.00133941	0.78
ALEXAKIS C	5	0.00133941	0.64
ALEXANDER C	5	0.00133941	0.86
ALKABBANI W	5	0.00133941	0.68
ALSAGGAF R	5	0.00133941	0.43
ALSHAMMARI T	5	0.00133941	0.08
AMIRTHALINGAM G	5	0.00133941	0.69
ANDERSEN M	5	0.00133941	0.52
ANDERSON L	5	0.00133941	0.56
ANDERSON S	5	0.00133941	0.73
APTER A	5	0.00133941	0.45
ASHWORTH J	5	0.00133941	0.75
AXSON E	5	0.00133941	1
AZCOAGA-LORENZO A	5	0.00133941	0.21
BANNISTER C	5	0.00133941	0.71
BATE A	5	0.00133941	0.23
BATTERHAM R	5	0.00133941	0.86
BECARES L	5	0.00133941	0.83
BEEVERS S	5	0.00133941	0.49
BHATTARAI N	5	0.00133941	1.2
BIRKELAND K	5	0.00133941	0.29
BOIVIN J	5	0.00133941	0.84
BOWMAN K	5	0.00133941	0.44
BREUER J	5	0.00133941	0.63
BRICOUT H	5	0.00133941	0.57
BROPHY	5	0.00133941	0.61
BROPHY S	5	0.00133941	0.23
BROUWERS M	5	0.00133941	0.59
BRUNETTI V	5	0.00133941	0.77
CALINGAERT B	5	0.00133941	0.31
CAO H	5	0.00133941	0.55
CARBONARI D	5	0.00133941	0.35
CARDILLO S	5	0.00133941	0.37
CARR D	5	0.00133941	0.51
CASKEY F	5	0.00133941	0.41
CHANDAN J	5	0.00133941	0.42
CHEN H	5	0.00133941	0.45
CHEN T	5	0.00133941	1.26
CHRISTEL C	5	0.00133941	0.75
CHRISTIAN C	5	0.00133941	0.51
CHRISTOPHER P C	5	0.00133941	0.34
CHUNG R	5	0.00133941	0.34
CLIFFORD G	5	0.00133941	1.75
COCKBURN N	5	0.00133941	0.17
COHET C	5	0.00133941	0.56
COLE S	5	0.00133941	0.64
COLLINS J	5	0.00133941	0.74
COLLINS P	5	0.00133941	0.51
COOK M	5	0.00133941	1.07
COOPER A	5	0.00133941	0.67
COULOMBE J	5	0.00133941	1.01
CRAIG J C	5	0.00133941	0.6
CROME I	5	0.00133941	1.02
CUI Y	5	0.00133941	0.84
DAGNELIE P	5	0.00133941	0.6
DASHTBAN A	5	0.00133941	0.34
DAVIDSON J	5	0.00133941	0.64
DAVIS S	5	0.00133941	0.5
DE B	5	0.00133941	0.57
DE V S	5	0.00133941	0.33
DE V T	5	0.00133941	0.44
DE W M	5	0.00133941	0.12
DEENY S	5	0.00133941	1.03
DEWILDE	5	0.00133941	0.67
DING Y	5	0.00133941	0.73
DOBSON R	5	0.00133941	0.52
DOS-SANTOS-SILVA I	5	0.00133941	0.67
DUNN K	5	0.00133941	0.71
ECRT R T C	5	0.00133941	0.6
EDWARDS	5	0.00133941	0.44
EMANS P	5	0.00133941	0.56
EMMAS C	5	0.00133941	0.72
EVANS H	5	0.00133941	0.35
FAILLIE J	5	0.00133941	0.8
FAREWELL D	5	0.00133941	0.78
FARRINGTON P	5	0.00133941	0.8
FEDER G	5	0.00133941	0.6
FERNANDEZ-BERTOLIN S	5	0.00133941	0.21
FILLITER C	5	0.00133941	0.74
FISHER A	5	0.00133941	0.28
FLEMING D	5	0.00133941	1.49
FLETCHER A	5	0.00133941	1.18
FLYNN R	5	0.00133941	0.46
FRANSSEN F	5	0.00133941	0.53
FUNSTON G	5	0.00133941	0.68
GALWEY N	5	0.00133941	0.75
GAO W	5	0.00133941	1.32
GARCIA G	5	0.00133941	0.97
GARCÍA-RODRÍGUEZ L	5	0.00133941	1.45
GEORGE J	5	0.00133941	0.55
GHOSH R	5	0.00133941	0.47
GILBERT R	5	0.00133941	0.86
GLEESON M	5	0.00133941	0.63
GORDON J	5	0.00133941	0.75
GRANDI S	5	0.00133941	0.78
GRAY A	5	0.00133941	0.57
GUELFUCCI F	5	0.00133941	0.81
GUTTHANN S	5	0.00133941	1.33
HAASE C	5	0.00133941	0.73
HANNA G	5	0.00133941	0.58
HANSELL A	5	0.00133941	0.9
HARRISON H	5	0.00133941	0.41
HAYNES K	5	0.00133941	0.24
HERNAN M	5	0.00133941	1.1
HERNANDEZ R	5	0.00133941	0.92
HERNÁNDEZ-DÍAZ S	5	0.00133941	2.5
HEWITT C	5	0.00133941	0.65
HEYWOOD B	5	0.00133941	0.45
HOHENBERGER T	5	0.00133941	1.12
HORNE L	5	0.00133941	0.59
HORSPOOL M	5	0.00133941	0.54
HOSKING F	5	0.00133941	0.7
HUGHES	5	0.00133941	0.56
IP S	5	0.00133941	0.43
JAYASOORIYA N	5	0.00133941	0.58
JEPSEN P	5	0.00133941	0.84
JOHNSTON D	5	0.00133941	0.6
KATSOULIS M	5	0.00133941	0.4
KELLY F	5	0.00133941	0.49
KESSLER D	5	0.00133941	0.74
KHOSROW-KHAVAR F	5	0.00133941	1
KING M	5	0.00133941	1.13
KLIL-DRORI A	5	0.00133941	0.84
KNAUSS J	5	0.00133941	1.22
KOLDE R	5	0.00133941	0.2
KOLOVOS S	5	0.00133941	0.31
KOSTIKAS K	5	0.00133941	0.55
KRISHNARAJAH K	5	0.00133941	0.57
KUAN V	5	0.00133941	0.35
KUMAR S	5	0.00133941	0.62
KUTIKOVA L	5	0.00133941	0.85
LAMY F	5	0.00133941	0.59
LANE J	5	0.00133941	0.16
LANGHAM J	5	0.00133941	0.67
LAURA L	5	0.00133941	0.6
LAUTENBACH E	5	0.00133941	0.77
LAYTON J	5	0.00133941	0.58
LIS Y	5	0.00133941	1.24
LOUISE L	5	0.00133941	0.58
LUMBERS R	5	0.00133941	0.39
MACKENZIE I	5	0.00133941	1.03
MAGUIRE A	5	0.00133941	0.97
MAKADIA R	5	0.00133941	0.21
MANN R	5	0.00133941	2.21
MARKAR S	5	0.00133941	0.58
MARSHALL M	5	0.00133941	0.4
MARTIN J	5	0.00133941	0.38
MARTIN-MERINO E	5	0.00133941	0.66
MASLOVA E	5	0.00133941	0.49
MATSUSHITA K	5	0.00133941	0.18
MERRIEL S	5	0.00133941	1.02
MIDDLETON L	5	0.00133941	0.58
MIDODZI W	5	0.00133941	0.88
MINHAS-SANDHU J	5	0.00133941	0.55
MIRET M	5	0.00133941	0.56
MOHSENI H	5	0.00133941	0.48
MORGAN	5	0.00133941	0.71
MORRIS	5	0.00133941	0.38
MOSER K	5	0.00133941	2.67
MOVAHEDI M	5	0.00133941	0.95
MUKHERJEE J	5	0.00133941	0.74
MURRAY C	5	0.00133941	0.69
MURRAY D	5	0.00133941	0.67
MYLAND M	5	0.00133941	0.53
NEIMANN A	5	0.00133941	0.74
NEWSON R	5	0.00133941	0.81
NICHOLSON A	5	0.00133941	0.86
NISSEN F	5	0.00133941	0.76
NORHAMMAR A	5	0.00133941	0.3
NTAIOS G	5	0.00133941	0.85
O'CONNELL N	5	0.00133941	0.54
O'FLAHERTY M	5	0.00133941	0.69
O'REILLY D	5	0.00133941	0.44
OPTIMA C O	5	0.00133941	0.4
ORDONEZ-MENA J	5	0.00133941	0.66
OSTROPOLETS A	5	0.00133941	0.13
OTETE H	5	0.00133941	0.96
OUWENS M	5	0.00133941	0.56
OYINLOLA J	5	0.00133941	0.95
PANG M	5	0.00133941	0.66
PATEL R	5	0.00133941	0.43
PEARSON-STUTTARD J	5	0.00133941	0.59
PEEK N	5	0.00133941	0.3
PEETERS P	5	0.00133941	0.72
PENG M	5	0.00133941	1.2
PETERS J	5	0.00133941	0.73
PIMENTA J	5	0.00133941	0.8
PISTILLO A	5	0.00133941	0.17
PLANNER C	5	0.00133941	0.48
PLUMB J	5	0.00133941	1.07
PRICE G	5	0.00133941	0.65
PSATY B	5	0.00133941	0.21
QIN L	5	0.00133941	0.57
RACHAEL R	5	0.00133941	0.44
RAI D	5	0.00133941	0.44
RALEIGH V	5	0.00133941	0.75
RATIB S	5	0.00133941	1.02
RAVENTOS B	5	0.00133941	0.39
REBECCA R	5	0.00133941	0.65
REDDY M	5	0.00133941	0.56
REED C	5	0.00133941	0.86
REEVES	5	0.00133941	0.41
RENOUX	5	0.00133941	0.75
RHODES K	5	0.00133941	0.94
RICHARDSON M	5	0.00133941	0.77
RIDSDALE L	5	0.00133941	1.1
ROALFE A	5	0.00133941	0.66
RODDAM A	5	0.00133941	0.71
ROGERS C	5	0.00133941	0.35
ROOT A	5	0.00133941	0.54
RUBIN G	5	0.00133941	0.6
RYAN	5	0.00133941	0.53
RYAN J	5	0.00133941	0.66
SANTELLA C	5	0.00133941	0.65
SARMANOVA A	5	0.00133941	0.53
SARSOUR K	5	0.00133941	0.62
SAVVA G	5	0.00133941	0.44
SCHADE R	5	0.00133941	0.96
SCHAPER N	5	0.00133941	0.49
SCHNECKE V	5	0.00133941	0.81
SCHNITZER M	5	0.00133941	0.89
SCHUSTER T	5	0.00133941	0.79
SCOTT L	5	0.00133941	0.69
SEAGER S	5	0.00133941	0.16
SHABNAM S	5	0.00133941	0.55
SHAH K	5	0.00133941	0.53
SHALLCROSS L	5	0.00133941	0.76
SHEPPARD T	5	0.00133941	0.73
SHRUTI S	5	0.00133941	0.55
SIMON T	5	0.00133941	0.77
SINEAD M S	5	0.00133941	0.63
SINNOTT S	5	0.00133941	0.74
SMITH K	5	0.00133941	0.69
SMITH L	5	0.00133941	0.44
SMITH P	5	0.00133941	0.67
SMITHSON W	5	0.00133941	0.46
SPANOPOULOS D	5	0.00133941	0.69
SPENCE A	5	0.00133941	0.69
STEINKE D	5	0.00133941	0.98
STEVENS D	5	0.00133941	0.45
STONE M	5	0.00133941	0.44
SU B	5	0.00133941	0.53
SWAIN S	5	0.00133941	0.51
TAAL M	5	0.00133941	0.4
TANG A	5	0.00133941	0.52
TEBBOTH A	5	0.00133941	0.65
THOMAS T	5	0.00133941	0.49
TIM T	5	0.00133941	0.5
TJEERD P T	5	0.00133941	0.86
TWELLS L	5	0.00133941	0.88
TZOULAKI I	5	0.00133941	0.57
VAN D	5	0.00133941	0.74
VAN D B B	5	0.00133941	0.66
VAN D J	5	0.00133941	0.54
VAN D W D	5	0.00133941	0.39
VAN O H	5	0.00133941	0.47
VAN V	5	0.00133941	0.59
VENKATESAN S	5	0.00133941	0.66
VESTBO J	5	0.00133941	0.92
WEBER W	5	0.00133941	0.72
WHEELER D	5	0.00133941	0.51
WHILE D	5	0.00133941	0.53
WHITE A	5	0.00133941	0.58
WHITE S	5	0.00133941	0.58
WILLIAMS H	5	0.00133941	0.5
WOUTERS E	5	0.00133941	0.53
WYERS C	5	0.00133941	0.54
XU Y	5	0.00133941	0.49
Y. Y	5	0.00133941	0.7
ZHANG C	5	0.00133941	0.55
ZHANG R	5	0.00133941	0.46
ZHANG S	5	0.00133941	0.75
ZHU Y	5	0.00133941	0.57
ZONGO A	5	0.00133941	0.68
ABRAHAMOWICZ M	4	0.00107152	0.58
ACHANA F	4	0.00107152	0.4
AFONSO A	4	0.00107152	0.31
AHMADI-ABHARI S	4	0.00107152	0.49
AJABNOOR A	4	0.00107152	0.42
ALESSI-SEVERINI S	4	0.00107152	0.24
ALEX A	4	0.00107152	0.62
ALGHOUL H	4	0.00107152	0.07
ALHAMBRA D	4	0.00107152	0.21
ALSER O	4	0.00107152	0.07
AMBEGAONKAR B	4	0.00107152	0.68
ANDREWS E	4	0.00107152	0.48
ANOKYE N	4	0.00107152	0.44
APRIKIAN A	4	0.00107152	0.71
ARBEL R	4	0.00107152	0.35
ARIS E	4	0.00107152	0.38
ARMSTRONG D	4	0.00107152	0.83
ARONSON J	4	0.00107152	0.36
ATHANASIOU T	4	0.00107152	0.55
AYOUBKHANI D	4	0.00107152	0.41
B. B	4	0.00107152	0.69
BAHMANYAR S	4	0.00107152	0.29
BAJEKAL M	4	0.00107152	0.53
BALDWIN D	4	0.00107152	0.47
BANERJEE S	4	0.00107152	0.59
BAPTISTE P	4	0.00107152	0.32
BARNES N	4	0.00107152	0.59
BARRATT B	4	0.00107152	0.35
BARRETT B	4	0.00107152	0.69
BEIGHTON C	4	0.00107152	0.51
BENJAMIN B	4	0.00107152	0.58
BHASKARAN	4	0.00107152	0.6
BIJLSMA J	4	0.00107152	0.58
BIRCHER A	4	0.00107152	0.62
BLACK M	4	0.00107152	0.12
BLAGOJEVIC-BUCKNALL M	4	0.00107152	0.5
BOIVIN	4	0.00107152	0.65
BOLTON T	4	0.00107152	0.09
BOWDEN J	4	0.00107152	0.36
BROMLEY S	4	0.00107152	1.08
BROWN K	4	0.00107152	0.36
BRUCE J	4	0.00107152	0.33
BRUNNER E	4	0.00107152	0.28
BRYAN P	4	0.00107152	0.82
BURTON C	4	0.00107152	0.67
BUSSE M	4	0.00107152	0.59
CAINZOS-ACHIRICA M	4	0.00107152	0.27
CANNINGS-JOHN R	4	0.00107152	0.5
CARRERO J	4	0.00107152	0.29
CARROLL K	4	0.00107152	0.98
CARSON C	4	0.00107152	0.71
CASAS J	4	0.00107152	0.39
CATHERINE L C	4	0.00107152	0.48
CHADBORN T	4	0.00107152	0.39
CHALITSIOS C	4	0.00107152	1.2
CHANG K	4	0.00107152	0.48
CHARLOTTE C	4	0.00107152	0.39
CHEN	4	0.00107152	0.34
CHIBRIKOV E	4	0.00107152	0.68
CHOI H	4	0.00107152	0.72
CHOUDHURY N	4	0.00107152	0.43
CHUKWUJINDU J	4	0.00107152	0.91
CLARK A	4	0.00107152	0.51
CLARK D	4	0.00107152	0.66
CLAUDIA C	4	0.00107152	0.31
CLOSE H	4	0.00107152	0.61
COLEMAN M	4	0.00107152	0.77
COLLINS G	4	0.00107152	0.34
COLLINSON N	4	0.00107152	0.47
CORNISH R	4	0.00107152	0.66
CROES S	4	0.00107152	0.42
CYBULSKI L	4	0.00107152	0.45
DANESH J	4	0.00107152	0.07
DANIEL R D	4	0.00107152	0.17
DAVIES C	4	0.00107152	0.44
DAVIS	4	0.00107152	0.71
DAWSON J	4	0.00107152	0.37
DE B D	4	0.00107152	0.07
DE S B	4	0.00107152	0.7
DEVALIA H	4	0.00107152	1.07
DIAL S	4	0.00107152	0.82
DIBELLO J	4	0.00107152	0.51
DOLK H	4	0.00107152	0.18
DOMINICZAK A	4	0.00107152	0.37
DOMZARIDOU E	4	0.00107152	0.63
DOUIRI A	4	0.00107152	0.79
DUNN N	4	0.00107152	1
DUYX B	4	0.00107152	0.52
EDWARD E	4	0.00107152	0.43
ELLIOTT P	4	0.00107152	0.46
EMDIN C	4	0.00107152	0.53
ENGLUND M	4	0.00107152	0.42
ERNST M	4	0.00107152	0.33
ESPOSITO D	4	0.00107152	0.23
EVANDROU M	4	0.00107152	0.33
EVANS A	4	0.00107152	0.42
F. D R F	4	0.00107152	0.46
FAGBAMIGBE A	4	0.00107152	0.12
FATOYE F	4	0.00107152	0.42
FEAKINS B	4	0.00107152	0.3
FENICI P	4	0.00107152	0.36
FERGUSON R	4	0.00107152	0.39
FEUDJO-TEPIE M	4	0.00107152	0.82
FILDES A	4	0.00107152	0.51
FISCHER L	4	0.00107152	0.85
FORD	4	0.00107152	0.48
FORD T	4	0.00107152	0.73
FOURNIER J	4	0.00107152	0.7
FOX	4	0.00107152	0.3
FRANCESCO F	4	0.00107152	0.35
FURLANO R	4	0.00107152	0.77
GADD S	4	0.00107152	0.38
GARCÍA R L	4	0.00107152	1.45
GARG	4	0.00107152	0.47
GEORGE P	4	0.00107152	0.71
GIBSON D	4	0.00107152	0.47
GILL P	4	0.00107152	0.67
GRAHAM I	4	0.00107152	0.07
GRAVELLE H	4	0.00107152	0.34
GRAY E	4	0.00107152	0.39
GREGG E	4	0.00107152	0.46
GRINT D	4	0.00107152	0.4
GROSSO A	4	0.00107152	0.62
GUESS H	4	0.00107152	0.95
GUNGABISSOON U	4	0.00107152	0.62
GUTACKER N	4	0.00107152	0.3
GUTIERREZ L	4	0.00107152	0.35
HALCOX J	4	0.00107152	0.42
HALPIN D	4	0.00107152	0.27
HARMAN K	4	0.00107152	0.45
HARRIS J	4	0.00107152	0.38
HARRY H	4	0.00107152	0.3
HASSAINE A	4	0.00107152	0.33
HEANEY L	4	0.00107152	0.37
HEATHER H	4	0.00107152	0.36
HEERDINK E	4	0.00107152	0.6
HEERSPINK H	4	0.00107152	0.27
HEMINGWAY	4	0.00107152	0.3
HERON N	4	0.00107152	0.37
HOLLINGWORTH W	4	0.00107152	0.33
HOPKINS C	4	0.00107152	0.62
HU N	4	0.00107152	0.24
HUBBUCK E	4	0.00107152	0.34
HUDSON M	4	0.00107152	0.65
HUGHES J	4	0.00107152	0.62
HUGHES R	4	0.00107152	0.91
HUIART L	4	0.00107152	0.87
HUNT P	4	0.00107152	0.28
HYDE C	4	0.00107152	0.81
JACK R	4	0.00107152	0.44
JAIN A	4	0.00107152	0.56
JAMES J	4	0.00107152	0.41
JANI M	4	0.00107152	0.73
JEAN-FRANCOIS J	4	0.00107152	0.65
JEFFREYS M	4	0.00107152	0.98
JENSEN M	4	0.00107152	0.38
JOHANNES C	4	0.00107152	0.47
JOHN A	4	0.00107152	0.53
JONES L	4	0.00107152	0.66
JORGENSEN M	4	0.00107152	0.26
JUHAERI J	4	0.00107152	0.73
JUSZCZYK D	4	0.00107152	0.3
KAFATOS G	4	0.00107152	0.5
KAPUR	4	0.00107152	0.49
KATHERINE K	4	0.00107152	0.2
KATHRYN E K	4	0.00107152	0.36
KEHOE P	4	0.00107152	0.82
KENNEDY J	4	0.00107152	0.12
KIRBY M	4	0.00107152	0.74
KLEYN C	4	0.00107152	0.54
KOSIBOROD M	4	0.00107152	0.27
KRAENZLIN M	4	0.00107152	0.76
KRISHNAN K	4	0.00107152	0.6
KUCHEL G	4	0.00107152	0.36
KURZ X	4	0.00107152	0.37
LAHOZ R	4	0.00107152	0.64
LANCASHIRE R	4	0.00107152	1.08
LANE D	4	0.00107152	0.66
LANGERMAN H	4	0.00107152	0.69
LANGHAM S	4	0.00107152	0.5
LAPI F	4	0.00107152	0.63
LAUNDERS N	4	0.00107152	0.73
LEAL J	4	0.00107152	0.37
LEESE M	4	0.00107152	1.03
LEI A	4	0.00107152	0.35
LENOX-SMITH A	4	0.00107152	0.61
LESLEY L	4	0.00107152	0.44
LEWIS-LLOYD C	4	0.00107152	0.85
LIAM J L	4	0.00107152	0.73
LIBANATI C	4	0.00107152	0.38
LIBERANTE F	4	0.00107152	0.61
LICHTENSTEIN G	4	0.00107152	0.71
LIM W	4	0.00107152	0.63
LIMB E	4	0.00107152	0.4
LINDBLAD M	4	0.00107152	1.25
LINDHOLM A	4	0.00107152	0.42
LIPWORTH B	4	0.00107152	0.71
LITTLEJOHNS P	4	0.00107152	0.52
LIU X	4	0.00107152	0.25
LIVERANI S	4	0.00107152	0.45
LIX L	4	0.00107152	0.24
LOCASALE R	4	0.00107152	0.57
LOO S	4	0.00107152	0.6
LOPEZ-GUELL K	4	0.00107152	0.17
LU S	4	0.00107152	0.67
LUNT	4	0.00107152	0.54
LUQMANI R	4	0.00107152	0.4
LYON A	4	0.00107152	0.47
MACDONALD	4	0.00107152	0.48
MACRAE K	4	0.00107152	0.78
MAHER T	4	0.00107152	0.79
MAIDMENT I	4	0.00107152	0.27
MAJDAN A	4	0.00107152	0.63
MANSFIELD	4	0.00107152	0.36
MARS B	4	0.00107152	0.65
MARTIN	4	0.00107152	0.6
MARTIN A	4	0.00107152	0.65
MARTIN G	4	0.00107152	0.55
MATEEN B	4	0.00107152	0.3
MATHUR	4	0.00107152	0.38
MATTHEWS I	4	0.00107152	0.55
MAY M	4	0.00107152	0.9
MAYER-DAVIS E	4	0.00107152	0.73
MCDONAGH T	4	0.00107152	0.27
MCDONALD L	4	0.00107152	0.58
MCMILLAN B	4	0.00107152	0.48
MEHMUD F	4	0.00107152	0.6
MELANIE J M	4	0.00107152	0.59
MELERO-MONTES M	4	0.00107152	1.37
MENON S	4	0.00107152	0.8
MILLAR T	4	0.00107152	0.56
MILLS K	4	0.00107152	0.61
MINTON N	4	0.00107152	0.42
MIZANI M	4	0.00107152	0.27
MOK P	4	0.00107152	0.32
MOLENBERGHS G	4	0.00107152	0.33
MOLINA G	4	0.00107152	0.49
MORALES	4	0.00107152	0.17
MORTON C	4	0.00107152	0.45
MUELLER A	4	0.00107152	0.86
MULLEE M	4	0.00107152	1
MURRAY	4	0.00107152	0.73
NAVARATNAM V	4	0.00107152	0.51
NAZIR J	4	0.00107152	0.42
NEIL N	4	0.00107152	0.43
NEOGI T	4	0.00107152	1.25
NIEMCRYK S	4	0.00107152	0.42
NOLAN S	4	0.00107152	0.4
NORDSBORG R	4	0.00107152	0.55
NORDSTROM B	4	0.00107152	0.53
NUEVO J	4	0.00107152	0.38
O'SULLIVAN J	4	0.00107152	0.5
OLEK M	4	0.00107152	0.78
OSAM C	4	0.00107152	0.52
OSHAGBEMI O	4	0.00107152	0.42
PADMANATHAN P	4	0.00107152	0.55
PAJOUHESHNIA R	4	0.00107152	0.38
PALLADINO R	4	0.00107152	0.66
PARIS M	4	0.00107152	0.75
PARK R	4	0.00107152	0.09
PATEL K	4	0.00107152	0.46
PATENAUDE V	4	0.00107152	0.63
PATORNO E	4	0.00107152	0.43
PEBODY R	4	0.00107152	0.46
PECOITS-FILHO R	4	0.00107152	0.29
PERERA-SALAZAR R	4	0.00107152	0.47
PERSSON	4	0.00107152	0.52
PERSSON M	4	0.00107152	0.45
PETERS T	4	0.00107152	0.77
PHILLIPS K	4	0.00107152	0.36
PICKRELL W	4	0.00107152	0.66
PLADEVALL-VILA M	4	0.00107152	0.28
PLATT	4	0.00107152	0.48
POLLAK	4	0.00107152	0.7
POLLOCK C	4	0.00107152	0.29
PRADY S	4	0.00107152	0.31
PRASAD V	4	0.00107152	0.79
PRIETO-ALHAMBRA	4	0.00107152	0.26
PRIETO-MERINO D	4	0.00107152	0.4
PUFULETE M	4	0.00107152	0.32
PYE S	4	0.00107152	0.54
RAFAEL R	4	0.00107152	0.46
RAHMAN A	4	0.00107152	0.58
RAMSAY M	4	0.00107152	0.39
RAO G	4	0.00107152	0.11
RASMUSSEN N	4	0.00107152	0.49
REBECCA E R	4	0.00107152	0.45
REES D	4	0.00107152	1.17
REES F	4	0.00107152	0.55
REEVES G	4	0.00107152	0.58
RIBOLI E	4	0.00107152	0.33
RICHARDSON S	4	0.00107152	0.51
ROBERT W R	4	0.00107152	0.43
ROBINSON N	4	0.00107152	0.6
ROCKENSCHAUB P	4	0.00107152	0.79
ROHINI R	4	0.00107152	0.38
ROONEY P	4	0.00107152	0.59
RUDD A	4	0.00107152	0.62
RUTTEN F	4	0.00107152	0.68
RYAN R	4	0.00107152	0.63
SAHASRABUDDHE V	4	0.00107152	0.66
SAMANTHA S	4	0.00107152	0.35
SAMPSON T	4	0.00107152	0.81
SANDERS R	4	0.00107152	0.6
SANSBURY L	4	0.00107152	0.68
SANTORELLI G	4	0.00107152	0.15
SAUNDERS	4	0.00107152	0.48
SAYER A	4	0.00107152	0.33
SCHMIDT A	4	0.00107152	0.48
SCHOONEN W	4	0.00107152	0.56
SCOTT I	4	0.00107152	0.5
SEABROKE S	4	0.00107152	0.66
SETOGUCHI S	4	0.00107152	0.95
SHADDICK G	4	0.00107152	0.27
SHAH N	4	0.00107152	0.1
SHARLAND M	4	0.00107152	1
SHAW J	4	0.00107152	0.53
SHEPHERD C	4	0.00107152	0.3
SIDDIQUI E	4	0.00107152	0.43
SMITH	4	0.00107152	0.27
SMITH G	4	0.00107152	0.63
SOPHIE S	4	0.00107152	0.4
STANWAY S	4	0.00107152	0.44
STEEG S	4	0.00107152	0.38
STEEL N	4	0.00107152	0.27
STEVENS M	4	0.00107152	0.68
STOGIANNIS D	4	0.00107152	0.4
SUBRAMANIAN	4	0.00107152	0.42
SULTANA K	4	0.00107152	0.37
SUMATHIPALA A	4	0.00107152	0.35
SUN X	4	0.00107152	1.07
SURUKI R	4	0.00107152	0.77
SUSAN S	4	0.00107152	0.6
SUSANNAH S	4	0.00107152	0.6
SYMMONS D	4	0.00107152	0.77
SZATKOWSKI L	4	0.00107152	0.58
TAMMES P	4	0.00107152	0.81
TAMSIN T	4	0.00107152	0.36
TASCILAR K	4	0.00107152	0.71
TAYLOR B	4	0.00107152	0.66
TAYLOR P	4	0.00107152	0.42
TAYLOR S	4	0.00107152	0.53
TEPIE M	4	0.00107152	0.39
THANGARATINAM S	4	0.00107152	0.26
THOMSON A	4	0.00107152	1
THOROGOOD M	4	0.00107152	0.75
TILLING K	4	0.00107152	0.52
TODD J	4	0.00107152	0.6
TOMLINSON	4	0.00107152	0.42
TORGERSON D	4	0.00107152	1.28
TORRALBO A	4	0.00107152	0.29
TOSCHKE A	4	0.00107152	0.68
TOTH E	4	0.00107152	0.38
TURNER S	4	0.00107152	0.67
TYRRELL E	4	0.00107152	0.8
V. V	4	0.00107152	0.46
VALABHJI J	4	0.00107152	0.41
VAN D H H	4	0.00107152	0.55
VAN-TAM J	4	0.00107152	0.54
VARGHESE P	4	0.00107152	0.5
VENN A	4	0.00107152	1.58
VERSTRAETEN T	4	0.00107152	0.94
VOEGEL J	4	0.00107152	0.9
VOLLMER S	4	0.00107152	0.42
VOORHAM J	4	0.00107152	0.44
WALKER C	4	0.00107152	0.33
WALKER V	4	0.00107152	0.82
WALSH D	4	0.00107152	0.32
WANG H	4	0.00107152	0.26
WANG J	4	0.00107152	0.35
WANG S	4	0.00107152	0.72
WATSON E	4	0.00107152	1.03
WATTS R	4	0.00107152	0.73
WEAVER J	4	0.00107152	0.36
WEDZICHA J	4	0.00107152	0.75
WEIYA W	4	0.00107152	0.67
WELDEGIORGIS M	4	0.00107152	1.03
WELSING P	4	0.00107152	0.51
WENG	4	0.00107152	0.28
WENTWORTH C	4	0.00107152	0.92
WERKMAN N	4	0.00107152	0.38
WEST	4	0.00107152	0.73
WHITE B	4	0.00107152	0.53
WILKIE R	4	0.00107152	0.52
WILLAME C	4	0.00107152	0.43
WILLIAMS A	4	0.00107152	0.49
WITTBRODT E	4	0.00107152	0.37
WOLDEN M	4	0.00107152	0.74
WRIGHT J	4	0.00107152	0.62
WRIGHT M	4	0.00107152	0.37
WU	4	0.00107152	0.4
YANG B	4	0.00107152	0.47
YANG C	4	0.00107152	1.33
YANG Z	4	0.00107152	0.71
YELLAND E	4	0.00107152	0.45
YOOD M	4	0.00107152	0.42
YOUNG K	4	0.00107152	0.26
YU Y	4	0.00107152	0.58
ZAHGER D	4	0.00107152	0.35
ZHANG J	4	0.00107152	0.34
ZHANG X	4	0.00107152	1.14
ZHENG B	4	0.00107152	0.49
ZHONG V	4	0.00107152	0.73
ABDUL-SULTAN A	3	0.000803643	0.43
ABERRA F	3	0.000803643	0.57
ACKERS R	3	0.000803643	0.53
ADAMCOVA M	3	0.000803643	0.4
ADAMSON A	3	0.000803643	0.56
ADIAMAH A	3	0.000803643	0.54
ADLER A	3	0.000803643	0.29
AGRAWAL U	3	0.000803643	0.1
AGUADO	3	0.000803643	0.26
ALDRIDGE R	3	0.000803643	0.34
ALLAN V	3	0.000803643	0.39
ALLEN T	3	0.000803643	0.45
ALLIGNOL A	3	0.000803643	0.45
ALMQVIST P	3	0.000803643	0.5
AMEGADZIE J	3	0.000803643	0.6
AMIR A	3	0.000803643	0.45
AMR S	3	0.000803643	0.27
ANDERSEN K	3	0.000803643	0.22
ANGELANTONIO E	3	0.000803643	0.15
ANNA A	3	0.000803643	0.32
ANTONIOU A	3	0.000803643	0.27
APPLEBY L	3	0.000803643	0.38
APPLEYARD T	3	0.000803643	0.56
ARAGON M	3	0.000803643	0.22
AREIA C	3	0.000803643	0.05
ARTHUR A	3	0.000803643	0.22
ARTURO A	3	0.000803643	0.36
ASCHENGRAU A	3	0.000803643	0.65
ASHBY D	3	0.000803643	0.35
ASSAYAG J	3	0.000803643	0.81
AWENAT Y	3	0.000803643	0.31
AYELE H	3	0.000803643	0.63
AYODELE O	3	0.000803643	0.65
AZEEM A	3	0.000803643	0.42
BAFADHEL M	3	0.000803643	0.33
BAKSH R	3	0.000803643	0.47
BALLARD C	3	0.000803643	0.26
BALLARD K	3	0.000803643	0.7
BANDA J	3	0.000803643	0.04
BANKS	3	0.000803643	0.39
BARLOW D	3	0.000803643	0.49
BARNETT A	3	0.000803643	0.51
BARNHART K	3	0.000803643	0.75
BAUMGARTEN M	3	0.000803643	0.7
BAYLY J	3	0.000803643	0.4
BELLASS S	3	0.000803643	0.2
BELMONTE M	3	0.000803643	0.4
BENNETT	3	0.000803643	0.26
BENNETT K	3	0.000803643	0.24
BERADID S	3	0.000803643	0.56
BERGH J	3	0.000803643	0.37
BERGLIND I	3	0.000803643	0.2
BESAG F	3	0.000803643	0.53
BHAVSAR A	3	0.000803643	0.24
BIRKS J	3	0.000803643	0.46
BISHOP N	3	0.000803643	0.67
BITTON A	3	0.000803643	0.45
BLACKSHAW H	3	0.000803643	0.2
BLAHA M	3	0.000803643	0.04
BOARD T	3	0.000803643	0.62
BONAR K	3	0.000803643	0.51
BORGHS S	3	0.000803643	0.45
BOTHNER U	3	0.000803643	0.6
BOUKARI Y	3	0.000803643	0.24
BOURS S	3	0.000803643	0.3
BRAEKEN D	3	0.000803643	0.31
BRENNER H	3	0.000803643	0.03
BRINDLE P	3	0.000803643	0.83
BRODOVICZ K	3	0.000803643	0.47
BRODY R	3	0.000803643	0.41
BROOMFIELD J	3	0.000803643	0.31
BROWN	3	0.000803643	0.44
BROWN A	3	0.000803643	0.33
BROWNRIGG J	3	0.000803643	0.32
BRUCE I	3	0.000803643	0.44
BUGDEN S	3	0.000803643	0.18
BUI C	3	0.000803643	0.25
BURGESS S	3	0.000803643	0.44
BURNS R	3	0.000803643	0.24
BUTLER	3	0.000803643	0.41
BUTLER D	3	0.000803643	0.27
C. G C	3	0.000803643	0.36
CAI B	3	0.000803643	0.64
CALLENDER T	3	0.000803643	0.3
CALLISTER M	3	0.000803643	0.33
CALVERT M	3	0.000803643	0.12
CANADIAN N O D C	3	0.000803643	0.18
CARL C	3	0.000803643	0.41
CARPENTER L	3	0.000803643	0.53
CARTER B	3	0.000803643	0.41
CASAJUST P	3	0.000803643	0.06
CASPARD H	3	0.000803643	0.57
CASTILLO C	3	0.000803643	0.21
CATHERINE M C	3	0.000803643	0.17
CHALMERS J	3	0.000803643	0.41
CHAN	3	0.000803643	0.26
CHAN E	3	0.000803643	0.3
CHAN J	3	0.000803643	0.27
CHAN L	3	0.000803643	0.47
CHANG W	3	0.000803643	0.32
CHARLIER S	3	0.000803643	0.45
CHARLTON	3	0.000803643	0.29
CHENG Y	3	0.000803643	0.39
CHEVALIER P	3	0.000803643	0.42
CHEW-GRAHAM	3	0.000803643	0.33
CHIN R	3	0.000803643	0.9
CHINOY H	3	0.000803643	0.24
CHOLLET J	3	0.000803643	0.53
CHOU I	3	0.000803643	0.36
CHOWIENCZYK P	3	0.000803643	0.78
CHRISTOPH C	3	0.000803643	0.16
CHRISTOPHER S	3	0.000803643	0.24
CHUDASAMA Y	3	0.000803643	0.43
CLARE L C	3	0.000803643	0.4
CLARKE	3	0.000803643	0.24
CLARKE G	3	0.000803643	0.5
CLASE	3	0.000803643	0.17
CLEMENCE C	3	0.000803643	0.25
CLEWES P	3	0.000803643	0.27
COAST S G C	3	0.000803643	0.49
COATES G	3	0.000803643	0.27
COGHILL D	3	0.000803643	0.29
COLES S	3	0.000803643	0.7
COOK	3	0.000803643	0.25
COPE A	3	0.000803643	0.41
CORINNE S C	3	0.000803643	0.6
COSTELLOE C	3	0.000803643	0.49
COVERNTON P	3	0.000803643	0.31
COWAN J	3	0.000803643	0.31
COX J	3	0.000803643	0.38
CRITCHLOW C	3	0.000803643	0.44
CROSBIE E	3	0.000803643	0.43
CROWTHER M	3	0.000803643	0.56
CUMMING D	3	0.000803643	0.29
CURTIN F	3	0.000803643	0.65
CURTIS E	3	0.000803643	0.34
D'OCA K	3	0.000803643	0.62
DAMASE-MICHEL C	3	0.000803643	0.09
DAOUD S	3	0.000803643	0.26
DARE C	3	0.000803643	0.17
DAS R	3	0.000803643	0.54
DASKALOPOULOU S	3	0.000803643	0.64
DAVIES F	3	0.000803643	0.24
DAVIES K	3	0.000803643	0.25
DAYER M	3	0.000803643	0.24
DE D	3	0.000803643	0.26
DE J R	3	0.000803643	0.39
DE N R	3	0.000803643	0.79
DE W S	3	0.000803643	0.39
DEEKS J	3	0.000803643	0.19
DEFALCO F	3	0.000803643	0.15
DELL'ANIELLO	3	0.000803643	0.34
DEMUTH D	3	0.000803643	0.26
DENHOLM R	3	0.000803643	0.79
DENNISTON A	3	0.000803643	0.16
DENT J	3	0.000803643	0.57
DESAI U	3	0.000803643	0.31
DESPIEGEL N	3	0.000803643	0.5
DI D	3	0.000803643	0.15
DICKINSON S	3	0.000803643	0.48
DIMAKOS J	3	0.000803643	0.5
DISANTOSTEFANO R	3	0.000803643	0.81
DIVAN H	3	0.000803643	0.65
DOBLE B	3	0.000803643	0.34
DOERR M	3	0.000803643	0.03
DOLAN P	3	0.000803643	1.33
DOMMETT R	3	0.000803643	0.53
DOUGLAS	3	0.000803643	0.2
DOUGLAS P D	3	0.000803643	0.6
DOWNEY G	3	0.000803643	0.17
DRIESSEN	3	0.000803643	0.32
DURAND M	3	0.000803643	0.25
EASTWOOD K	3	0.000803643	0.09
EDINGTON J	3	0.000803643	0.7
EGBERTS T	3	0.000803643	0.46
EHRENSTEIN V	3	0.000803643	0.31
ELDABE S	3	0.000803643	0.29
ELDERS P	3	0.000803643	0.31
ELENA E	3	0.000803643	0.23
ELIZABETH A E	3	0.000803643	0.44
EMMANUELLE E	3	0.000803643	0.41
ENGEL S	3	0.000803643	0.38
ERRIDGE S	3	0.000803643	0.49
EVANGELOS E	3	0.000803643	0.26
EVANS D	3	0.000803643	0.38
FAIVRE-FINN C	3	0.000803643	0.33
FALISSARD B	3	0.000803643	0.29
FATEMIFAR G	3	0.000803643	0.21
FERENCE B	3	0.000803643	0.16
FERGUSON S	3	0.000803643	0.42
FERGUSSON E	3	0.000803643	0.42
FITZPATRICK N	3	0.000803643	0.17
FLOYD J	3	0.000803643	0.09
FOGARTY D	3	0.000803643	0.39
FOMBONNE E	3	0.000803643	0.43
FORBES	3	0.000803643	0.28
FORSTER A	3	0.000803643	0.33
FOSKETT N	3	0.000803643	0.45
FOX K	3	0.000803643	0.63
FRANKLIN J	3	0.000803643	0.29
FRANKLIN M	3	0.000803643	0.31
FRANKS B	3	0.000803643	0.24
FRANÇOIS C	3	0.000803643	0.29
FREEDMAN B	3	0.000803643	0.71
FREEDMAN S	3	0.000803643	0.75
FROSLEV T	3	0.000803643	0.23
FULLER J	3	0.000803643	0.43
FULTON R	3	0.000803643	0.27
FURULAND H	3	0.000803643	0.34
G. M G	3	0.000803643	0.43
GALE	3	0.000803643	0.31
GALLOWAY J	3	0.000803643	0.38
GAMBLE	3	0.000803643	0.38
GANGADHARAN	3	0.000803643	0.45
GAO Z	3	0.000803643	0.6
GARG S	3	0.000803643	0.32
GAVIN G	3	0.000803643	0.34
GEORGIOS G	3	0.000803643	0.6
GHOSH	3	0.000803643	0.34
GHOSH S	3	0.000803643	0.32
GIBBS R	3	0.000803643	0.33
GILLIAN G	3	0.000803643	0.28
GILLIES	3	0.000803643	0.4
GILLUM R	3	0.000803643	0.03
GIUSEPPE G	3	0.000803643	0.44
GLASZIOU P	3	0.000803643	0.28
GLOVER G	3	0.000803643	0.78
GLYN-JONES	3	0.000803643	0.24
GNANI S	3	0.000803643	0.35
GODSLAND I	3	0.000803643	0.38
GOLAM S	3	0.000803643	0.36
GOLLOP N	3	0.000803643	0.58
GOMEZ-CAMINERO A	3	0.000803643	0.67
GONZALEZ-IZQUIERDO	3	0.000803643	0.36
GOOBERMAN-HILL R	3	0.000803643	0.23
GORDON-LARSEN P	3	0.000803643	0.39
GORTON H	3	0.000803643	0.42
GOYDER C	3	0.000803643	0.41
GRAHAM D	3	0.000803643	0.42
GRAINGE	3	0.000803643	0.51
GRASSI G	3	0.000803643	0.67
GRAUL E	3	0.000803643	0.26
GRAY L	3	0.000803643	0.41
GREENE M	3	0.000803643	0.25
GREGSON J	3	0.000803643	0.37
GRIEVE A	3	0.000803643	0.45
GRIFFITHS	3	0.000803643	0.37
GRIFFITHS R	3	0.000803643	0.45
GRIGOROGLOU C	3	0.000803643	0.43
GUEST J	3	0.000803643	1.08
GUO Y	3	0.000803643	0.13
GUPTA R	3	0.000803643	0.5
GUTZWILLER F	3	0.000803643	0.32
HAIM M	3	0.000803643	0.27
HALL	3	0.000803643	0.48
HALLE M	3	0.000803643	0.04
HAMMAR	3	0.000803643	0.5
HAMMAR N	3	0.000803643	0.22
HANNAH H	3	0.000803643	0.27
HARRIET H	3	0.000803643	0.28
HARRINGTON L	3	0.000803643	0.24
HARSHFIELD A	3	0.000803643	0.53
HART A	3	0.000803643	0.41
HARTVIG N	3	0.000803643	0.45
HAUSER W	3	0.000803643	0.67
HAYANGA B	3	0.000803643	0.65
HEAD A	3	0.000803643	0.46
HECKBERT S	3	0.000803643	0.2
HEINTJES E	3	0.000803643	0.24
HELEN H	3	0.000803643	0.36
HENRY D	3	0.000803643	0.58
HENRY R	3	0.000803643	0.33
HERINGS R	3	0.000803643	0.45
HERLIM M	3	0.000803643	0.38
HERTH F	3	0.000803643	0.21
HEWSTON R	3	0.000803643	0.19
HGM H	3	0.000803643	0.48
HILL N	3	0.000803643	0.24
HILLYER E	3	0.000803643	0.35
HINGORANI M	3	0.000803643	0.16
HIPPISLEY-COX	3	0.000803643	0.3
HODGKINSON J	3	0.000803643	1
HOFFSTAD O	3	0.000803643	0.92
HOLLIS C	3	0.000803643	0.37
HOLMES A	3	0.000803643	0.42
HOLMGREN U	3	0.000803643	0.39
HOLY C	3	0.000803643	0.61
HOSTALEK U	3	0.000803643	0.45
HOTHAM R	3	0.000803643	0.28
HOTI F	3	0.000803643	0.24
HSIA Y	3	0.000803643	0.84
HUBBARD	3	0.000803643	0.43
HUDSON R	3	0.000803643	0.38
HUGENHOLTZ G	3	0.000803643	0.34
HUGHES E	3	0.000803643	0.48
HUGLE T	3	0.000803643	0.43
HUI H	3	0.000803643	0.43
HUMPHREYS J	3	0.000803643	0.42
HUMPHRIES S	3	0.000803643	0.23
HUNGIN A	3	0.000803643	0.49
HUNTLEY A	3	0.000803643	0.2
HUSEMOEN L	3	0.000803643	0.45
HVID C	3	0.000803643	0.4
HYRICH K	3	0.000803643	0.48
IAN D I	3	0.000803643	0.31
ISHIHARA L	3	0.000803643	0.58
ISLAM	3	0.000803643	0.45
ISLAM A	3	0.000803643	0.38
ITANI T	3	0.000803643	0.3
JACKSON J	3	0.000803643	0.26
JACKSON L	3	0.000803643	0.12
JACKSON R	3	0.000803643	0.32
JAGGI A	3	0.000803643	0.32
JAMESON K	3	0.000803643	0.53
JANE J	3	0.000803643	0.53
JARVIS S	3	0.000803643	0.57
JAUME J	3	0.000803643	0.26
JEFFERY A	3	0.000803643	0.67
JENSEN A	3	0.000803643	0.38
JOANNE J	3	0.000803643	0.35
JOHANNA H M J	3	0.000803643	0.32
JOHN-MICHAEL J	3	0.000803643	0.38
JOHNSON T	3	0.000803643	0.21
JONES P	3	0.000803643	0.44
JORDAN R	3	0.000803643	0.61
JOSEPH L	3	0.000803643	0.53
JOSEPHSON C	3	0.000803643	0.42
JUDITH J	3	0.000803643	0.29
KARASIK A	3	0.000803643	0.17
KARASNEH R	3	0.000803643	0.7
KARP I	3	0.000803643	0.59
KARTHIKESALINGAM A	3	0.000803643	0.34
KASTERIDIS P	3	0.000803643	0.17
KATHLEEN K	3	0.000803643	0.38
KAUR J	3	0.000803643	0.33
KAZEM K	3	0.000803643	0.42
KENT A	3	0.000803643	0.45
KERNICK D	3	0.000803643	0.89
KHALID J	3	0.000803643	0.62
KIANI R	3	0.000803643	0.45
KIECHL S	3	0.000803643	0.03
KIM L	3	0.000803643	0.24
KIMMEL S	3	0.000803643	0.31
KING S	3	0.000803643	0.3
KIRICHEK O	3	0.000803643	0.51
KIRSON N	3	0.000803643	0.31
KIRSTY K	3	0.000803643	0.33
KLEIN K	3	0.000803643	0.57
KNAGGS	3	0.000803643	0.28
KOCKS J	3	0.000803643	0.23
KONTOPANTELIS	3	0.000803643	0.26
KORHONEN P	3	0.000803643	0.24
KORO C	3	0.000803643	0.58
KOSHIOL J	3	0.000803643	0.3
KOTHNY W	3	0.000803643	0.49
KOU T	3	0.000803643	0.41
KOURTNEY J K	3	0.000803643	0.6
KOUSOULIS A	3	0.000803643	0.43
KRAEHENBUEHL S	3	0.000803643	0.4
KRISTIANSEN N	3	0.000803643	0.19
KRISTINA K	3	0.000803643	0.21
KUIPER J	3	0.000803643	0.18
KUO T	3	0.000803643	0.3
KURINCZUK J	3	0.000803643	0.51
KYPRIDEMOS C	3	0.000803643	0.46
LAI L	3	0.000803643	0.05
LAINSCAK M	3	0.000803643	0.21
LALMOHAMED	3	0.000803643	0.35
LAMBERT P	3	0.000803643	0.83
LAMMERS J	3	0.000803643	0.5
LANCASTER T	3	0.000803643	0.66
LANDEIRA M	3	0.000803643	0.34
LANES S	3	0.000803643	1
LANÇON C	3	0.000803643	0.29
LAPEYRE-MESTRE M	3	0.000803643	0.41
LASH T	3	0.000803643	0.6
LASSALLE R	3	0.000803643	0.13
LAU W	3	0.000803643	0.27
LAUREN L	3	0.000803643	0.28
LAURIE L	3	0.000803643	0.29
LAWRENCE M	3	0.000803643	0.66
LEAHY T	3	0.000803643	0.7
LEE A	3	0.000803643	0.42
LEE C	3	0.000803643	0.38
LEFEVRE C	3	0.000803643	0.35
LEITE A	3	0.000803643	1
LEON D	3	0.000803643	0.57
LEONARD C	3	0.000803643	0.38
LEWIS G	3	0.000803643	0.31
LEWSEY J	3	0.000803643	0.64
LEYRAT	3	0.000803643	0.25
LI	3	0.000803643	0.23
LIANG H	3	0.000803643	0.51
LIND M	3	0.000803643	0.44
LINDE C	3	0.000803643	0.34
LLORCA P	3	0.000803643	0.29
LOBO D	3	0.000803643	0.57
LOEFROTH E	3	0.000803643	0.37
LOGAN J	3	0.000803643	0.45
LOGIE	3	0.000803643	0.37
LOHAN C	3	0.000803643	0.27
LOIACONO M	3	0.000803643	0.35
LONERGAN M	3	0.000803643	0.2
LOPES S	3	0.000803643	0.5
LOPEZ-LEON S	3	0.000803643	0.49
LU Y	3	0.000803643	0.3
LUND J	3	0.000803643	0.48
LUND L	3	0.000803643	0.22
[truncated: 7,320 more rows]

## Sheet: cprd_citations_top20authors
Author	h_index	g_index	m_index	Total Citations	Number of papers published	PublicationYear_start
JICK S	59	112	1.639	14244	227	1990
JICK H	58	109	1.611	11953	110	1990
MEIER C	57	94	1.966	9232	130	1997
VAN S T	53	113	1.656	13259	151	1994
SMEETH L	52	114	2.08	13725	175	2001
COOPER C	47	94	1.621	9145	94	1997
SUISSA S	44	79	1.333	6478	107	1993
WEST J	39	70	1.696	4926	75	2003
CARD T	38	72	1.652	5204	73	2003
GULLIFORD M	38	64	1.727	4508	97	2004
LEUFKENS H	38	70	1.357	7642	70	1998
RODRÍGUEZ L	37	50	1.321	5000	50	1998
AZOULAY L	35	60	2.188	4050	104	2010
DE V F	35	59	1.4	3751	86	2001
ASHCROFT D	32	56	1.391	3405	94	2003
JOHANSSON S	32	52	1.143	2893	52	1998
BHASKARAN K	30	64	2.143	6858	64	2012
DOUGLAS I	30	70	1.579	4984	80	2007
MAJEED A	29	53	1.074	2890	53	1999
YIN H	29	50	1.933	2566	62	2011
CHARLTON J	28	48	1	2622	48	1998
HAMILTON W	28	48	1.273	2506	75	2004
WALLANDER M	28	44	0.933	2467	44	1996
HUBBARD R	27	36	1.038	4266	36	2000
THOMAS S	27	51	1.227	3841	51	2004

## Sheet: cprd_contributing_countries
Country	Articles (n)	Articles %	SCP (Single Country Publications)	MCP (Multiple Country Publications)	MCP %
UNITED KINGDOM	2278	0.617177	1517	761	0.334065
USA	473	0.12815	263	210	0.443975
CANADA	260	0.0704416	156	104	0.4
NETHERLANDS	158	0.0428068	41	117	0.740506
SWITZERLAND	143	0.0387429	2	141	0.986014
SPAIN	116	0.0314278	35	81	0.698276
GERMANY	53	0.0143593	8	45	0.849057
IRELAND	52	0.0140883	26	26	0.5
FRANCE	32	0.00866974	12	20	0.625
DENMARK	26	0.00704416	2	24	0.923077
BELGIUM	23	0.00623137	3	20	0.869565
SWEDEN	22	0.00596044	2	20	0.909091
AUSTRALIA	12	0.00325115	1	11	0.916667
CHINA	9	0.00243836	0	9	1
SINGAPORE	6	0.00162558	0	6	1
SAUDI ARABIA	5	0.00135465	0	5	1
GREECE	4	0.00108372	0	4	1
FINLAND	3	0.000812788	0	3	1
OMAN	3	0.000812788	1	2	0.666667
ITALY	2	0.000541859	0	2	1
PORTUGAL	2	0.000541859	0	2	1
THAILAND	2	0.000541859	0	2	1
AUSTRIA	1	0.000270929	0	1	1
CHILE	1	0.000270929	0	1	1
IRAN	1	0.000270929	0	1	1
JAPAN	1	0.000270929	0	1	1
KOREA	1	0.000270929	0	1	1
NEW ZEALAND	1	0.000270929	0	1	1
NORWAY	1	0.000270929	0	1	1
TOTAL	3691	1	2069	1622

## Sheet: cprd_affiliations
Affiliation	Articles (n)	%
MCGILL UNIV	925	0.0490248
UNIV MANCHESTER	790	0.0418698
UNIV OXFORD	688	0.0364639
UNIV NOTTINGHAM	665	0.0352449
LONDON SCH HYG AND TROP MED	630	0.0333899
IMPERIAL COLL LONDON	555	0.0294149
BOSTON UNIV	469	0.0248569
KINGS COLL LONDON	446	0.0236379
UNIV BRISTOL	438	0.0232139
UNIV UTRECHT	355	0.0188149
MAASTRICHT UNIV	319	0.0169069
UNIV SOUTHAMPTON	298	0.0157939
KEELE UNIV	291	0.0154229
UNIV EXETER	281	0.0148929
UNIV PENN	263	0.0139389
UNIV BASEL HOSP	211	0.011183
LADY DAVIS INST	205	0.010865
UNIV LEICESTER	205	0.010865
UNIV CAMBRIDGE	195	0.010335
UNIV BIRMINGHAM	185	0.00980496
QUEENS UNIV BELFAST	161	0.00853297
UNIV BASEL	158	0.00837397
CARDIFF UNIV	147	0.00779097
UNIV LEEDS	123	0.00651897
UNIV LIVERPOOL	112	0.00593598
BOSTON COLLABORAT DRUG SURVEILLANCE PROGRAM	110	0.00582998
INST HLTH INFORMAT	109	0.00577698
UNIV YORK	105	0.00556498
UNIV DUNDEE	103	0.00545898
CPRD/MHRA	100	0.00529998
NOTTINGHAM UNIV HOSP NHS TRUST	95	0.00503498
UNIV SURREY	90	0.00476998
UNIV HOSP BASEL	86	0.00455798
UNIV BATH	82	0.00434598
UNIV ABERDEEN	80	0.00423998
KAROLINSKA INST	79	0.00418698
UNIV GLASGOW	75	0.00397498
UNIV MED CTR UTRECHT	75	0.00397498
QUEEN MARY UNIV LONDON	74	0.00392198
UNIV EDINBURGH	67	0.00355099
ST GEORGES UNIV LONDON	65	0.00344499
HARVARD UNIV	59	0.00312699
UNIV LONDON	58	0.00307399
ERASMUS UNIV	57	0.00302099
JEWISH GEN HOSP	56	0.00296799
UNIV AUTONOMA BARCELONA	56	0.00296799
UNIV N CAROLINA	51	0.00270299
SWANSEA UNIV	50	0.00264999
NEWCASTLE UNIV	49	0.00259699
UTRECHT INST PHARMACEUT SCI	49	0.00259699
UNIV TORONTO	47	0.00249099
UNIV SHEFFIELD	46	0.00243799
AARHUS UNIV HOSP	45	0.00238499
HLTH DATA RES UK	44	0.00233199
CTR ESPANOL INVEST FARMACOEPIDEMIOL	43	0.00227899
CHARITE UNIV MED BERLIN	41	0.00217299
MED AND HEALTHCARE PROD REGULATORY AGCY	41	0.00217299
NITSCH	40	0.00211999
RES TRIANGLE PK	38	0.00201399
UNIV WARWICK	38	0.00201399
UPPSALA UNIV	38	0.00201399
JOHNS HOPKINS UNIV	37	0.00196099
LADY DAVIS INST MED RES	37	0.00196099
UNIV CALGARY	37	0.00196099
UNIV SOUTHERN DENMARK	37	0.00196099
MANCHESTER UNIV NHS FDN TRUST	36	0.00190799
REGENSBURG UNIV HOSP	36	0.00190799
COLLINS	34	0.00180199
HARVARD MED SCH	34	0.00180199
SCHMIDT	34	0.00180199
UNIV GOTHENBURG	34	0.00180199
BRIGHTON AND SUSSEX MED SCH	33	0.00174899
COLLEGEVILLE	33	0.00174899
OXFORD UNIV HOSP NHS FDN TRUST	33	0.00174899
SCH MED	33	0.00174899
COLUMBIA UNIV	32	0.00169599
UNIV HONG KONG	32	0.00169599
UNIV COLL LONDON HOSP	31	0.00164299
UNIV COPENHAGEN	31	0.00164299
UNIV EAST ANGLIA	31	0.00164299
UNIV GRONINGEN	31	0.00164299
UNIV MANITOBA	31	0.00164299
INST CARDIOVASC SCI	30	0.00158999
UNIV WASHINGTON	30	0.00158999
MCMASTER UNIV	29	0.00153699
NATL INST HLTH RES	29	0.00153699
UNIV BRITISH COLUMBIA	29	0.00153699
CTR CLIN EPIDEMIOL	27	0.00143099
NIHR BIOMED RES CTR	27	0.00143099
UNIV HOSP BRISTOL NHS FDN TRUST	27	0.00143099
GEN PRACTICE RES DATABASE	26	0.00137799
UNIV MONTREAL	26	0.00137799
AALBORG UNIV HOSP	25	0.00132499
AARHUS UNIV	25	0.00132499
SOUTHAMPTON GEN HOSP	25	0.00132499
UNIV HOSP SOUTHAMPTON NHS FDN TRUST	25	0.00132499
UNIV SYDNEY	25	0.00132499
VIECURI MED CTR	25	0.00132499
ALAN TURING INST	24	0.00127199
FUNDACIO INST UNIV RECERCA ATENCIO PRIMARIA SALUT	24	0.00127199
INST EPIDEMIOL STAT AND INFORMAT GMBH	24	0.00127199
INST CHILD HLTH	23	0.001219
SPANISH CTR PHARMACOEPIDEMIOL RES CEIFE	23	0.001219
UNIV MARYLAND	23	0.001219
CTR OBSERVAT RES AND DATA SCI	22	0.001166
IMPERIAL COLL HEALTHCARE NHS TRUST	22	0.001166
OBSERVAT AND PRAGMAT RES INST	22	0.001166
BRIGHAM AND WOMENS HOSP	21	0.001113
CTR CLIN EPIDEMIOL AND COMMUNITY STUDIES	21	0.001113
CENT MANCHESTER UNIV HOSP NHS FDN TRUST	20	0.00106
LEEDS TEACHING HOSP NHS TRUST	20	0.00106
UNIV ALBERTA	20	0.00106
INST SALUD CARLOS III	19	0.001007
LADY DAVIS RES INST	19	0.001007
MEM UNIV NEWFOUNDLAND	19	0.001007
OFF NATL STAT	19	0.001007
RADBOUD UNIV NIJMEGEN	19	0.001007
SCHNEEWEISS	19	0.001007
SCHNEIDER	19	0.001007
UNIV MELBOURNE	19	0.001007
AALBORG UNIV	18	0.000953996
GREATER MANCHESTER MENTAL HLTH NHS FDN TRUST	18	0.000953996
STANFORD UNIV	18	0.000953996
UNIV NEW SOUTH WALES	18	0.000953996
UNIV WATERLOO	18	0.000953996
FARR INST HLTH INFORMAT RES	17	0.000900996
GOTHENBURG UNIV	17	0.000900996
SPANISH CTR PHARMACOEPIDEMIOL RES	17	0.000900996
UNIV SUSSEX	17	0.000900996
CHANG GUNG MEM HOSP	16	0.000847997
HAYWOOD ACAD RHEUMATOL CTR	16	0.000847997
HLTH FDN	16	0.000847997
SCH PHARM	16	0.000847997
ST GEORGES UNIV HOSP NHS FDN TRUST	16	0.000847997
UNIV AMSTERDAM	16	0.000847997
UNIV CALIF LOS ANGELES	16	0.000847997
UNIV PLYMOUTH	16	0.000847997
IMPERIAL COLL LONDON	15	0.000794997
MARIA THERESA	15	0.000794997
UNIV OSLO	15	0.000794997
HASSELT UNIV	14	0.000741997
HLTH PROTECT AGCY CTR INFECT	14	0.000741997
INST PSYCHIAT	14	0.000741997
KAROLINSKA UNIV HOSP	14	0.000741997
MANCHESTER ACAD HLTH SCI CTR	14	0.000741997
MERCK RES LABS	14	0.000741997
NORWEGIAN INST PUBL HLTH	14	0.000741997
RUTGERS STATE UNIV	14	0.000741997
SCHLIENGER	14	0.000741997
THERESA	14	0.000741997
UNIV HOSP BIRMINGHAM	14	0.000741997
UNIV LAVAL	14	0.000741997
UNIV SOUTHAMPTON HOSP	14	0.000741997
ASTRAZENECA RES AND DEV	13	0.000688997
GUYS AND ST THOMAS NHS FDN TRUST	13	0.000688997
INST EPIDEMIOL AND HLTH CARE	13	0.000688997
KINGS COLL HOSP LONDON	13	0.000688997
LEIDEN UNIV	13	0.000688997
ROYAL LONDON HOSP	13	0.000688997
ROYAL NATL HOSP RHEUMAT DIS	13	0.000688997
SCHUEMIE	13	0.000688997
UNIV COLL LONDON HOSP NHS TRUST	13	0.000688997
UNIV DURHAM	13	0.000688997
UNIV E ANGLIA	13	0.000688997
UNIV HOSP BIRMINGHAM NHS FDN TRUST	13	0.000688997
UNIV HOSP BRISTOL AND WESTON NHS FDN TRUST	13	0.000688997
UNIV HOSP LEICESTER NHS TRUST	13	0.000688997
UNIV WISCONSIN	13	0.000688997
BANGOR UNIV	12	0.000635997
CTR OBSERVAT AND REAL WORLD EVIDENCE CORE	12	0.000635997
CTR OBSERVAT RES	12	0.000635997
GLAXOSMITHKLINE RES AND DEV LTD	12	0.000635997
HLTH ECON AND OUTCOMES RES LTD	12	0.000635997
KATHOLIEKE UNIV LEUVEN	12	0.000635997
KING ABDULAZIZ UNIV	12	0.000635997
ROYAL VICTORIA HOSP	12	0.000635997
UNIV MASSACHUSETTS	12	0.000635997
UNIV MUNICH	12	0.000635997
UNIV TARTU	12	0.000635997
BRUNEL UNIV LONDON	11	0.000582998
CARDIFF MEDICTR	11	0.000582998
CLIN SCI BLDG	11	0.000582998
HARVARD TH CHAN SCH PUBL HLTH	11	0.000582998
INST NEUROL	11	0.000582998
JANSSEN RES AND DEV	11	0.000582998
MED AND SCI AFFAIRS	11	0.000582998
ROYAL BROMPTON HOSP	11	0.000582998
ROYAL COLL SURGEONS IRELAND	11	0.000582998
SOUTH LONDON AND MAUDSLEY NHS FDN TRUST	11	0.000582998
SUNNYBROOK HLTH SCI CTR	11	0.000582998
UNIV AUCKLAND	11	0.000582998
UNIV CALIF SAN FRANCISCO	11	0.000582998
UNIV COLL LONDON HOSP NHS FDN TRUST	11	0.000582998
UNIV COMPLUTENSE MADRID	11	0.000582998
UNIV HOSP SOUTHAMPTON	11	0.000582998
UNIV HULL	11	0.000582998
UNIV MINNESOTA	11	0.000582998
UNIV NORTH CAROLINA CHAPEL HILL	11	0.000582998
ASTON UNIV	10	0.000529998
BARTS AND LONDON QUEEN MARYS SCH MED AND DENT	10	0.000529998
BARTS HEART CTR	10	0.000529998
BRADFORD INST HLTH RES	10	0.000529998
DEPT BEHAV SCI AND HLTH	10	0.000529998
HEIDELBERG UNIV	10	0.000529998
HULL YORK MED SCH	10	0.000529998
IMPERIAL COLL	10	0.000529998
INST EPIDEMIOL AND HEALTHCARE	10	0.000529998
KINGS MILL HOSP	10	0.000529998
LINCOLN UNIV	10	0.000529998
MAASTRICHT UNIV MED CTR MUMC	10	0.000529998
REAL WORLD SCI AND DIGITAL	10	0.000529998
ROYAL SUSSEX CTY HOSP	10	0.000529998
SALFORD ROYAL NHS FDN TRUST	10	0.000529998
ST GEORGE HOSP	10	0.000529998
SWISS FED INST TECHNOL	10	0.000529998
UNIV BRIGHTON	10	0.000529998
UNIV COLL DUBLIN	10	0.000529998
UNIV FLORIDA	10	0.000529998
UNIV HOSP	10	0.000529998
UNIV IOANNINA	10	0.000529998
UNIV TSUKUBA	10	0.000529998
VRIJE UNIV AMSTERDAM MED CTR	10	0.000529998
BEN GURION UNIV NEGEV	9	0.000476998
CAMDEN AND ISLINGTON NHS FDN TRUST	9	0.000476998
CITY HOSP NOTTINGHAM	9	0.000476998
GENENTECH INC	9	0.000476998
GREAT ORMOND ST INST CHILD HLTH	9	0.000476998
JANSSEN RES AND DEV LLC	9	0.000476998
NATL INST HLTH RES NIHR	9	0.000476998
NIHR LEICESTER BIOMED RES CTR	9	0.000476998
NOTREPORTED	9	0.000476998
OBSERVAT AND PRAGMAT RES INST PTE LTD	9	0.000476998
ODENSE UNIV HOSP	9	0.000476998
PENINSULA COLL MED AND DENT	9	0.000476998
QUEENS UNIV	9	0.000476998
QURESHI	9	0.000476998
REAL WORLD DATA SCI	9	0.000476998
RES DEPT PRIMARY CARE AND POPULAT HLTH	9	0.000476998
SAHLGRENS UNIV HOSP	9	0.000476998
SCHULTZE	9	0.000476998
ST JOHNS INST DERMATOL	9	0.000476998
UNIV LONDON ST GEORGES HOSP	9	0.000476998
UNIV STRATHCLYDE	9	0.000476998
UNIV WEST ENGLAND	9	0.000476998
VRIJE UNIV AMSTERDAM	9	0.000476998
ACAD RHEUMATOL	8	0.000423998
BRITISH HEART FDN DATA SCI CTR	8	0.000423998
CTR DRUG EVALUAT AND RES	8	0.000423998
CTR INFECT	8	0.000423998
CTR SEXUAL HLTH AND HIV RES	8	0.000423998
DEPT RESP MED	8	0.000423998
FREE UNIV BERLIN	8	0.000423998
HLTH DATA RES UK LONDON	8	0.000423998
LUND UNIV	8	0.000423998
NORTHEASTERN UNIV	8	0.000423998
NORWEGIAN UNIV SCI AND TECHNOL	8	0.000423998
NOTTINGHAM TRENT UNIV	8	0.000423998
RESP EPIDEMIOL	8	0.000423998
ROYAL MARSDEN NHS FDN TRUST	8	0.000423998
SCHNEIDER-LINDNER	8	0.000423998
SCHONMANN	8	0.000423998
SOLARES	8	0.000423998
THURESSON	8	0.000423998
UNIV ALABAMA BIRMINGHAM	8	0.000423998
UNIV HOSP LLANDOUGH	8	0.000423998
UNIV LONDON LONDON SCH ECON AND POLIT SCI	8	0.000423998
UNIV MED CTR ROTTERDAM	8	0.000423998
UNIV NOTTINGHAM HOSP	8	0.000423998
UNIV WALES HOSP	8	0.000423998
UNIV ZURICH	8	0.000423998
UNIV ZURICH HOSP	8	0.000423998
ABBOTT LABS	7	0.000370999
ADDENBROOKES HOSP	7	0.000370999
AJOU UNIV	7	0.000370999
BUSINESS AND DECIS LIFE SCI	7	0.000370999
CARDIFF AND VALE UNIV HLTH BOARD	7	0.000370999
CHELSEA AND WESTMINSTER HOSP	7	0.000370999
CLIN GENET BRANCH	7	0.000370999
DEPT APPL HLTH RES	7	0.000370999
DEPT STAT SCI	7	0.000370999
ERASMUS MED CTR UNIV	7	0.000370999
HEALTHCORE INC	7	0.000370999
HLTH DATA RES UK CAMBRIDGE	7	0.000370999
HLTH ECON AND OUTCOMES RES	7	0.000370999
HLTH QUAL COUNCIL	7	0.000370999
HOSP UNIV VALL DHEBRON	7	0.000370999
HUMBOLDT UNIV	7	0.000370999
INST CLIN EVALUAT SCI	7	0.000370999
INST HLTH INFORMAT RES	7	0.000370999
LIVERPOOL HEART AND CHEST HOSP	7	0.000370999
LONDON SCHOOL OF HYGIENE AND TROPICAL MEDICINE	7	0.000370999
MANCHESTER METROPOLITAN UNIV	7	0.000370999
MED EVIDENCE AND OBSERVAT RES	7	0.000370999
NATL YANG MING UNIV	7	0.000370999
NIHR OXFORD BIOMED RES CTR	7	0.000370999
NUFFIELD DEPT PRIMARY CARE HLTH SCI	7	0.000370999
OPEN UNIV	7	0.000370999
RENTSCH	7	0.000370999
RES AND DEV	7	0.000370999
ROCKENSCHAUB	7	0.000370999
ROYAL FREE HOSP	7	0.000370999
SCHNECKE	7	0.000370999
TAKEDA DEV CTR AMER INC	7	0.000370999
TAKEDA DEV CTR EUROPE LTD	7	0.000370999
UCL ROYAL FREE AND UNIV COLL MED SCH	7	0.000370999
UNIV COLL CORK	7	0.000370999
UNIV CONNECTICUT	7	0.000370999
UNIV GHENT	7	0.000370999
UNIV HERTFORDSHIRE	7	0.000370999
UNIV HOSP BERN	7	0.000370999
UNIV HOSP WALES	7	0.000370999
UNIV LANCASTER	7	0.000370999
UNIV MICHIGAN	7	0.000370999
UNIV OTTAWA	7	0.000370999
UNIV ST ANDREWS	7	0.000370999
UNIV UTAH	7	0.000370999
UNIV VITA SALUTE SAN RAFFAELE	7	0.000370999
UNIVERSITY COLLEGE LONDON	7	0.000370999
VALABHJI	7	0.000370999
ALDER HEY CHILDRENS HOSP	6	0.000317999
BERLIN INST HLTH	6	0.000317999
BIOPHARMACEUT MED RESP AND IMMUNOL	6	0.000317999
BIRMINGHAM WOMENS AND CHILDRENS NHS FDN TRUST	6	0.000317999
CHANG GUNG UNIV	6	0.000317999
CLINICAL PRACTICE RESEARCH DATALINK	6	0.000317999
COPENHAGEN UNIV HOSP HERLEV AND GENTOFTE	6	0.000317999
CTR LONGITUDINAL STUDIES	6	0.000317999
DALHOUSIE UNIV	6	0.000317999
DEPT PRIMARY CARE AND POPULAT SCI	6	0.000317999
DUKE NUS MED SCH	6	0.000317999
DUKE UNIV	6	0.000317999
GEN PRACTICE RES DATABASE MED AND HEALTHCARE PROD R	6	0.000317999
GEORGE INST GLOBAL HLTH	6	0.000317999
GUYS HOSP	6	0.000317999
HUMAN DATA SCI	6	0.000317999
IPSWICH HOSP	6	0.000317999
JAMES COOK UNIV HOSP	6	0.000317999
LEICESTER DIABET CTR	6	0.000317999
LILLY CORP CTR	6	0.000317999
MCGILL UNIV HLTH CTR	6	0.000317999
MED UNIV INNSBRUCK	6	0.000317999
MOORFIELDS EYE HOSP	6	0.000317999
NIHR IMPERIAL BIOMED RES CTR	6	0.000317999
NIHR LEEDS BIOMED RES CTR	6	0.000317999
OREBRO UNIV HOSP	6	0.000317999
OSLO UNIV HOSP	6	0.000317999
PFIZER RES AND DEV	6	0.000317999
QIMR BERGHOFER MED RES INST	6	0.000317999
ROYAL FREE AND UNIV COLL MED SCH	6	0.000317999
ROYAL HALLAMSHIRE HOSP	6	0.000317999
SALFORD ROYAL HOSP	6	0.000317999
SCHAPER	6	0.000317999
ST GEORGES UNIV	6	0.000317999
ST LUKES MID AMER HEART INST	6	0.000317999
THERESE	6	0.000317999
UNIV ADELAIDE	6	0.000317999
UNIV ALCALA	6	0.000317999
UNIV ALCALA DE HENARES	6	0.000317999
UNIV ARIZONA	6	0.000317999
UNIV BORDEAUX	6	0.000317999
UNIV CENT LANCASHIRE	6	0.000317999
UNIV HOSP PRINCIPE ASTURIAS	6	0.000317999
UNIV MED CTR	6	0.000317999
UNIV MILANO BICOCCA	6	0.000317999
UNIV NEW SOUTH WALES SYDNEY	6	0.000317999
UNIV NORTH CAROLINA CHARLOTTE	6	0.000317999
UNIV POMPEU FABRA	6	0.000317999
UNIV REGENSBURG	6	0.000317999
UNIV SO DENMARK	6	0.000317999
UNIV TEXAS MED BRANCH	6	0.000317999
UNIV THESSALY	6	0.000317999
UNIV ULSTER	6	0.000317999
UNIV UPPSALA	6	0.000317999
UNIV WITTEN HERDECKE	6	0.000317999
WEINSTEIN	6	0.000317999
WOMENS COLL HOSP	6	0.000317999
ALLSCHWIL	5	0.000264999
BAYLOR COLL MED	5	0.000264999
BIRMINGHAM WOMENS AND CHILDRENS HOSP NHS FDN TRUST	5	0.000264999
BRISTOL HEART INST	5	0.000264999
CARE AND PUBL HLTH RES INST CAPHRI	5	0.000264999
CASE WESTERN RESERVE UNIV	5	0.000264999
CPRD/MHRA GRP	5	0.000264999
CTR MED IMAGE COMP	5	0.000264999
DIABET RESOURCE CTR	5	0.000264999
DREXEL UNIV	5	0.000264999
FDN INST UNIV RECERCA ATENCIO PRIMARIA SALUT JORDI	5	0.000264999
GEN PRACTICE RES DATABASE DIV	5	0.000264999
GEORGIA STATE UNIV	5	0.000264999
GERMAN CTR LUNG RES DZL	5	0.000264999
GLOBAL HLTH ECON AND OUTCOMES RES	5	0.000264999
HEALTHCARE COMMISS	5	0.000264999
HEALTHCARE OLDER PEOPLE	5	0.000264999
HLTH DATA RES	5	0.000264999
HOLBAEK CENT HOSP	5	0.000264999
HRH PRINCESS CHULABHORN COLL MED SCI	5	0.000264999
IMPERIAL COLL NHS TRUST	5	0.000264999
INST CANC RES	5	0.000264999
INST GLOBAL HLTH	5	0.000264999
INST HLTH ECON AND POLICY	5	0.000264999
INST J PAOLI I CALMETTES	5	0.000264999
INST OPHTHALMOL	5	0.000264999
KYOTO UNIV	5	0.000264999
LIVERPOOL JOHN MOORES UNIV	5	0.000264999
LONDON SCH ECON AND POLIT SCI	5	0.000264999
MANCHESTER UNIV HOSP NHS TRUST	5	0.000264999
MASSACHUSETTS GEN HOSP	5	0.000264999
MONASH UNIV	5	0.000264999
NATL INFECT SERV	5	0.000264999
NATL INST HLTH RES BIOMED RES CTR	5	0.000264999
NATL UNIV IRELAND GALWAY	5	0.000264999
NEW YORK PRESBYTERIAN HOSP	5	0.000264999
NUFFIELD ORTHOPAED CTR	5	0.000264999
OXFORD MARTIN SCH	5	0.000264999
OXFORD UNIV HOSP	5	0.000264999
PHARMO INST	5	0.000264999
POLYTECH UNIV MARCHE	5	0.000264999
RAYNE INST	5	0.000264999
ROYAL DEVON AND EXETER HOSP	5	0.000264999
SANDWELL AND WEST BIRMINGHAM HOSP NHS TRUST	5	0.000264999
SCH PUBL POLICY	5	0.000264999
SCHILDER	5	0.000264999
SCHMIEDL	5	0.000264999
SCHOONEN	5	0.000264999
SCHUSTER	5	0.000264999
SOUTHERN MED UNIV	5	0.000264999
ST BARTHOLOMEWS HOSP	5	0.000264999
ST GEORGES UNIV HOSP	5	0.000264999
ST JAMES UNIV HOSP	5	0.000264999
ST THOMAS HOSP	5	0.000264999
SULTAN QABOOS UNIV	5	0.000264999
TORBAT HEYDARIYEH UNIV MED SCI	5	0.000264999
UCL GREAT ORMOND ST INST CHILD HLTH	5	0.000264999
UCL SCH PHARM	5	0.000264999
UNIV BERN	5	0.000264999
UNIV COLL LONDON UCL	5	0.000264999
UNIV COLORADO	5	0.000264999
UNIV DUBLIN	5	0.000264999
UNIV FERRARA	5	0.000264999
UNIV HASSELT	5	0.000264999
UNIV HELSINKI	5	0.000264999
UNIV LAUSANNE	5	0.000264999
UNIV LJUBLJANA	5	0.000264999
UNIV MED AND DENT NEW JERSEY	5	0.000264999
UNIV MED BERLIN	5	0.000264999
UNIV MISSOURI	5	0.000264999
UNIV MONTPELLIER	5	0.000264999
UNIV NEWCASTLE	5	0.000264999
UNIV OULU	5	0.000264999
UNIV SASKATCHEWAN	5	0.000264999
VANDERBILT UNIV	5	0.000264999
WOMENS HLTH ACAD CTR	5	0.000264999
YALE UNIV	5	0.000264999
YOGESH SURESH	5	0.000264999
ZEALAND UNIV HOSP	5	0.000264999
AINTREE UNIV HOSP NHS FDN TRUST	4	0.000211999
ANZAC RES INST	4	0.000211999
ARBOR RES COLLABORAT HLTH	4	0.000211999
ASTRAZENECA ACAD HOUSE	4	0.000211999
BARNET GEN HOSP	4	0.000211999
BHF DATA SCI CTR	4	0.000211999
BRADFORD DIST CARE NHS FDN TRUST	4	0.000211999
BRISTOL ROYAL HOSP CHILDREN	4	0.000211999
CAMBRIDGE SCI PK	4	0.000211999
CENT MANCHESTER UNIV HOSP NHS FDN	4	0.000211999
CENT SOUTH UNIV	4	0.000211999
CHRISTIE NHS FDN TRUST	4	0.000211999
CLIN EPIDEMIOL GRP	4	0.000211999
COLLINSON	4	0.000211999
CONCORD HOSP	4	0.000211999
CTR ACAD PRIMARY CARE	4	0.000211999
CTR CLIN PHARMACOL	4	0.000211999
CTR COMMUNICABLE DIS SURVEILLANCE	4	0.000211999
CTR EPIDEMIOL AND COMMUNITY MED	4	0.000211999
DERMATOL CTR	4	0.000211999
DOLORES	4	0.000211999
DORRESTEIJN	4	0.000211999
EPID RES	4	0.000211999
GERMAN CTR CARDIOVASC RES DZHK	4	0.000211999
GLOBAL RES AND DEV	4	0.000211999
GREAT ORMOND ST HOSP SICK CHILDREN	4	0.000211999
GUYS AND ST THOMAS HOSP	4	0.000211999
HLTH CTR	4	0.000211999
HLTH RESEARCHTX LLC	4	0.000211999
HOSP CLIN SAN CARLOS	4	0.000211999
INST CARDIOVASC MED AND SCI	4	0.000211999
INST CATALA SALUT	4	0.000211999
INST EPIDEMIOL	4	0.000211999
INST EPIDEMIOL AND HLTH	4	0.000211999
INST EPIDEMIOL AND HLTH CARE IEHC	4	0.000211999
ISLAMIC UNIV GAZA	4	0.000211999
JOHANNES GUTENBERG UNIV MAINZ	4	0.000211999
JOHN RADCLIFFE HOSP	4	0.000211999
JOHNS HOPKINS BLOOMBERG SCH PUBL HLTH	4	0.000211999
KAISER PERMANENTE WASHINGTON HLTH RES INST	4	0.000211999
KING SAUD UNIV	4	0.000211999
KINGS COLL HOSP NHS FDN TRUST	4	0.000211999
LILLY DEUTSCHLAND GMBH	4	0.000211999
LONDON SCH ECON	4	0.000211999
MAASTRICHT UNIV MED CTR	4	0.000211999
MAYO CLIN	4	0.000211999
MED CTR LEEUWARDEN	4	0.000211999
MIDLANDS PARTNERSHIP NHS FDN TRUST	4	0.000211999
MIDLANDS PARTNERSHIP UNIV NHS FDN TRUST	4	0.000211999
MRC EPIDEMIOL RESOURCE CTR	4	0.000211999
NATL HEART CTR	4	0.000211999
NATL INST HLTH DATA AND DIS CONTROL	4	0.000211999
NATL INST PUBL HLTH AND ENVIRONM	4	0.000211999
NATL INST PUBL HLTH AND ENVIRONM RIVM	4	0.000211999
NATL UNIV SINGAPORE	4	0.000211999
NAVAL MED CTR PORTSMOUTH	4	0.000211999
NEUROCTR SOUTHERN SWITZERLAND	4	0.000211999
NIHR SCH PRIMARY CARE RES	4	0.000211999
OREGON HLTH AND SCI UNIV	4	0.000211999
OXFORD UNIV HOSP NATL HLTH SERV FDN TRUST	4	0.000211999
OXFORD UNIV HOSP NHS TRUST	4	0.000211999
QUADRAM INST BIOSCI	4	0.000211999
QUEEN ELIZABETH HOSP	4	0.000211999
REAL CTR	4	0.000211999
RES REAL LIFE	4	0.000211999
RESP MED FRANCHISE	4	0.000211999
ROYAL BROMPTON AND HAREFIELD NHS FDN TRUST	4	0.000211999
ROYAL UNITED HOSP	4	0.000211999
RUTGERS ROBERT WOOD JOHNSON MED SCH	4	0.000211999
SAPIR COLL	4	0.000211999
SCHERING PLOUGH LTD	4	0.000211999
SCHOFIELD	4	0.000211999
SERVIER LABS	4	0.000211999
SHEFFIELD CHILDRENS HOSP	4	0.000211999
SOROKA UNIV	4	0.000211999
SOUTHMEAD HOSP	4	0.000211999
ST ANTONIUS HOSP	4	0.000211999
ST GEORGES HOSP UNIV NHS TRUST	4	0.000211999
SWANSEA BAY UNIV HLTH BOARD	4	0.000211999
TAKEDA DEV CTR EUROPE	4	0.000211999
TASCILAR	4	0.000211999
TAXIARCHI	4	0.000211999
TECH UNIV MUNICH	4	0.000211999
THE UNIV MANCHESTER	4	0.000211999
TOSCHKE	4	0.000211999
UCL INST HLTH INFORMAT	4	0.000211999
UCL INST HLTH INFORMAT RES	4	0.000211999
UCL INST NEUROL	4	0.000211999
UCL RESP	4	0.000211999
UCL ROYAL FREE AND UNIV COLL	4	0.000211999
UNIV BREMEN	4	0.000211999
UNIV DERBY	4	0.000211999
UNIV EXETER MED SCH	4	0.000211999
UNIV FLORENCE	4	0.000211999
UNIV HLTH NETWORK	4	0.000211999
UNIV IBADAN	4	0.000211999
UNIV LIMERICK	4	0.000211999
UNIV MED CTR GRONINGEN	4	0.000211999
UNIV MED CTR MAASTRICHT	4	0.000211999
UNIV MICHIGAN MED	4	0.000211999
UNIV NORTH CAROLINA	4	0.000211999
UNIV NORTH CAROLINA UNC CHARLOTTE	4	0.000211999
UNIV PENN HLTH SYST	4	0.000211999
UNIV PK	4	0.000211999
UNIV S FLORIDA	4	0.000211999
UNIV TAMPERE	4	0.000211999
UNIV TRIPOLI	4	0.000211999
UNIV WESTERN ONTARIO	4	0.000211999
UPPSALA UNIVERSITY	4	0.000211999
VET AFFAIRS MED CTR	4	0.000211999
W MIDLANDS CTR ADVERSE DRUG REACT	4	0.000211999
WESTERN UNIV	4	0.000211999
XIAN JIAOTONG LIVERPOOL UNIV	4	0.000211999
YORK UNIV	4	0.000211999
IMPERIAL COLLEGE LONDON	3	0.000158999
ANDRES	3	0.000158999
ARCHER	3	0.000158999
ARCTIC UNIV NORWAY	3	0.000158999
ASCHENGRAU	3	0.000158999
BELFAST CITY HOSP	3	0.000158999
BICETRE UNIV HOSP	3	0.000158999
BIFAP RES UNIT	3	0.000158999
BRIGHTON AND SUSSEX UNIV HOSP NHS TRUST	3	0.000158999
BRITISH HEART FDN RES ACCELERATOR	3	0.000158999
BRUNEL UNIV	3	0.000158999
CAMBRIDGE CTR ARTIFICIAL INTELLIGENCE MED	3	0.000158999
CAPER RES PRACTICES	3	0.000158999
CATHOLIC UNIV KOREA	3	0.000158999
CESCHI	3	0.000158999
CHARLES UNIV PRAGUE	3	0.000158999
CHILDRENS HOSP PHILADELPHIA	3	0.000158999
CHU MONTPELLIER UNIV HOSP	3	0.000158999
CINCINNATI CHILDRENS HOSP MED CTR	3	0.000158999
CITY HOSP	3	0.000158999
CLIN DEV	3	0.000158999
COLLINGS	3	0.000158999
COPENHAGEN UNIV HOSP	3	0.000158999
CPS CLIN RES CTR	3	0.000158999
CPS RESEARCH	3	0.000158999
CTR CLIN RES AND PREVENT	3	0.000158999
CTR EPIDEMIOL AND RES POPULAT HLTH CERPOP	3	0.000158999
CTR HLTH	3	0.000158999
CTR HLTH METR AND EVALUAT	3	0.000158999
CTR HLTH POLICY AND HLTH SERV RES	3	0.000158999
DEPT CLIN PHARM	3	0.000158999
DEPT INFECT SCI	3	0.000158999
ENGLAND.	3	0.000158999
EPIDEMIOL RESOURCE CTR	3	0.000158999
EUROPEAN INST HLTH AND MED SCI	3	0.000158999
FDN CTR ESPANOL INVEST FARMACOEPIDEMIOL CEIFE	3	0.000158999
FRIEDRICH ALEXANDER UNIV	3	0.000158999
GALDERMA RES AND DEV	3	0.000158999
GENESIS RES LTD	3	0.000158999
GEORGE WASHINGTON UNIV	3	0.000158999
GEORGETOWN UNIV	3	0.000158999
GERMAN CANC RES CTR	3	0.000158999
GERMAN CTR CARDIOVASC DIS DZHK	3	0.000158999
GLAXO WELLCOME RES AND DEV LTD	3	0.000158999
GLOBAL RESP FRANCHISE	3	0.000158999
GÖTEBORG UNIVERSITY	3	0.000158999
HARVARD MIT DIV HLTH SCI AND TECHNOL	3	0.000158999
HARVARD PILGRIM HLTH CARE INST	3	0.000158999
HARVARD SCH PUBL HLTH	3	0.000158999
HEBREW UNIV JERUSALEM	3	0.000158999
HEREDITARY DIS FDN	3	0.000158999
HLTH DATA RES HDR UK	3	0.000158999
HLTH DATA SCI CTR	3	0.000158999
HLTH DATA SCI RES CTR	3	0.000158999
HLTH RES INST	3	0.000158999
HOSP CLIN BARCELONA	3	0.000158999
HOSP MAR	3	0.000158999
HOSP UNIV PENN	3	0.000158999
HOWARD UNIV HOSP	3	0.000158999
IMPERIAL COLL NHS HEALTHCARE TRUST	3	0.000158999
INDIANA UNIV SCH MED	3	0.000158999
INST BETTER HLTH	3	0.000158999
INST CLIN PHARMACOL AND TOXICOL	3	0.000158999
INST CLIN TRIALS AND METHODOL	3	0.000158999
INST MENTAL HLTH POLICY RES	3	0.000158999
INST SOCIAL MED EPIDEMIOL AND HLTH ECON	3	0.000158999
ISTANBUL UNIV	3	0.000158999
ITALIAN COLL GEN PRACTITIONERS	3	0.000158999
JAMES PAGET UNIV HOSP NHS FDN TRUST	3	0.000158999
JAZAN UNIV	3	0.000158999
JOHNS HOPKINS UNIV HOSP	3	0.000158999
KAWASAKI MED SCH	3	0.000158999
KENNEDY KRIEGER INST	3	0.000158999
LEICESTER GEN HOSP	3	0.000158999
LINKOPING UNIV	3	0.000158999
MACCABI INST RES AND INNOVAT	3	0.000158999
MADRID	3	0.000158999
MANCHESTER ACAD	3	0.000158999
MASSACHUSETTS VET EPIDEMIOL RES AND INFORMAT CTR MA	3	0.000158999
MCGILL UNIV HEALTH CENTER	3	0.000158999
MED SCH	3	0.000158999
MED UNIV BIALYSTOK	3	0.000158999
MEM UNIV	3	0.000158999
MOORFIELDS EYE HOSP NHS FDN TRUST	3	0.000158999
MUIR MAXWELL EPILEPSY CTR	3	0.000158999
NATL CEREBRAL AND CARDIOVASC CTR	3	0.000158999
NATL HEART AND LUNG INST	3	0.000158999
NATL INST HLTH AND CARE EXCELLENCE	3	0.000158999
NATL INST HLTH AND WELF	3	0.000158999
NATL INST HLTH RES APPL RES COLLABORAT EAST MIDLA	3	0.000158999
NATL UNIV IRELAND	3	0.000158999
NETHERLANDS HEART INST	3	0.000158999
NEWCASTLE UPON TYNE HOSP NHS FDN TRUST	3	0.000158999
NINEWELLS HOSP	3	0.000158999
NINEWELLS HOSP AND MED SCH	3	0.000158999
NOBLES ISLE MAN HOSP	3	0.000158999
NORFOLK AND NORWICH UNIV HOSP NHS TRUST	3	0.000158999
NORTHWESTERN UNIV	3	0.000158999
NOTTINGHAM NIHR BIOMED RES CTR	3	0.000158999
NOTTINGHAM UNIV HOSP NATL HLTH SERV TRUST	3	0.000158999
OHDSI COLLABORATORS	3	0.000158999
OMAHA VA MED CTR	3	0.000158999
OUTCOMES RES	3	0.000158999
OXFORD BROOKES UNIV	3	0.000158999
PATIENT AND PUBL REPRESENTAT	3	0.000158999
PEKING UNIV	3	0.000158999
PHARMO INST DRUG OUTCOMES RES	3	0.000158999
PHILIPPS UNIV MARBURG	3	0.000158999
PRESTWICH HOSP	3	0.000158999
QUEEN ELIZABETH UNIV HOSP	3	0.000158999
QUEEN MARYS SCH MED AND DENT	3	0.000158999
RES INST	3	0.000158999
ROBERT KOCH INST	3	0.000158999
ROYAL ABERDEEN CHILDRENS HOSP	3	0.000158999
ROYAL ADELAIDE HOSP	3	0.000158999
ROYAL HOSP SICK CHILDREN	3	0.000158999
ROYAL LIVERPOOL UNIV HOSP	3	0.000158999
ROYAL MARSDEN HOSP	3	0.000158999
ROYAL UNITED HOSP BATH NHS FDN TRUST	3	0.000158999
RTI HEALTH SOLUTIONS	3	0.000158999
SASCHA	3	0.000158999
SCH HLTH SCI	3	0.000158999
SCH PRIMARY CARE RES	3	0.000158999
SCHEEPERS	3	0.000158999
SCHENE	3	0.000158999
SCHERNTHANER	3	0.000158999
SCHINK	3	0.000158999
SCHNIER	3	0.000158999
SCHNITZER	3	0.000158999
SCHUCK-PAIM	3	0.000158999
SCHUERCH	3	0.000158999
SHERTOGENBOSCH	3	0.000158999
SILVER SPRING	3	0.000158999
SOCIAL RES INST	3	0.000158999
SOUTH TEES HOSP NHS FDN TRUST	3	0.000158999
ST GEORGES HOSP NHS TRUST	3	0.000158999
STENO DIABET CTR	3	0.000158999
SUMIT R.	3	0.000158999
TAKEDA DEV CTR AMERICAS INC	3	0.000158999
TEL AVIV UNIV	3	0.000158999
TERESA A.	3	0.000158999
TOULOUSE UNIV HOSP	3	0.000158999
TUFTS CTR STUDY DRUG DEV	3	0.000158999
TWINWOODS HLTH RESOURCE CTR	3	0.000158999
UCL QUEEN SQ INST NEUROL	3	0.000158999
UDDEVALLA CENT HOSP	3	0.000158999
ULSTER UNIV	3	0.000158999
UNIV ABERDEEN FORESTERHILL	3	0.000158999
UNIV BARI	3	0.000158999
UNIV BERGEN	3	0.000158999
UNIV CALIF IRVINE	3	0.000158999
UNIV DUISBURG ESSEN	3	0.000158999
UNIV HOSP IOANNINA	3	0.000158999
UNIV ICELAND	3	0.000158999
UNIV ILLINOIS	3	0.000158999
UNIV LONDON IMPERIAL COLL SCI AND TECHNOL	3	0.000158999
UNIV MUNSTER	3	0.000158999
UNIV NEBRASKA MED CTR	3	0.000158999
UNIV OTAGO	3	0.000158999
UNIV PARIS	3	0.000158999
UNIV PERUGIA	3	0.000158999
UNIV SEVILLE	3	0.000158999
UNIV TEXAS MD ANDERSON CANC CTR	3	0.000158999
UNIV TOKYO	3	0.000158999
UNIV TOULOUSE III	3	0.000158999
UNIV TURKU	3	0.000158999
UPPSALA UNIV HOSP	3	0.000158999
US CTR DIS CONTROL AND PREVENT	3	0.000158999
WALTON CTR NHS FDN TRUST	3	0.000158999
WARWICK MED SCH	3	0.000158999
WEST HERTS HOSP NHS TRUST	3	0.000158999
WESTON NHS FDN TRUST	3	0.000158999
WOLFSON CTR PERSONALISED MED	3	0.000158999
WOLFSON INST PREVENT MED	3	0.000158999
ACAD HOSP ROTTERDAM DIJKZIGT	2	0.000106
ACAD PSYCHIAT UNIT	2	0.000106
ACAD RESP UNIT	2	0.000106
ACAD UNIT PRIMARY MED CARE	2	0.000106
AEA TECHNOL PLC	2	0.000106
ALBERT EINSTEIN COLL MED	2	0.000106
ALBERTA DIABET INST	2	0.000106
ALDER HEY CHILDRENS NHS FDN TRUST	2	0.000106
ALFRED HOSP	2	0.000106
ANDRESEN	2	0.000106
ANGLIA RUSKIN UNIV	2	0.000106
ANSOLABEHERE	2	0.000106
APPL RES COLLABORAT ARC WEST MIDLANDS	2	0.000106
APPL RES COLLABORAT EAST MIDLANDS ARC EM	2	0.000106
ARDEA BIOSCI	2	0.000106
ARIZONA CTR DIGEST HLTH	2	0.000106
AUSTRALIAN NATL UNIV	2	0.000106
BAKER HEART AND DIABET INST	2	0.000106
BARTS AND THE LONDON SCHOOL OF MEDICINE AND DENTISTRY	2	0.000106
BARTSCH	2	0.000106
BAYER HEALTHCARE PHARMACEUT	2	0.000106
BELLVITGE BIOMED RES INST IDIBELL	2	0.000106
BICESTER HLTH CTR	2	0.000106
BIOMED RES CTR	2	0.000106
BOLTON NHS FDN TRUST	2	0.000106
BOND UNIV	2	0.000106
BRIDGE MED CTR	2	0.000106
CAMBRIDGE CTR HLTH SERV RES	2	0.000106
CAMBRIDGE UNIV HOSP	2	0.000106
CAMBRIDGE UNIV HOSP NHS FDN TRUST	2	0.000106
CANC INST	2	0.000106
CARTUJA UNIV HLTH CTR	2	0.000106
CATHOLIC UNIV	2	0.000106
CEGEDIM STRATEG DATA MED RES	2	0.000106
CENTRO ESPAÑOL DE INVESTIGACIÓN FARMACOEPIDEMIOLÓGICA (CEIFE)	2	0.000106
CGH MED CTR	2	0.000106
CHALMERS UNIV TECHNOL	2	0.000106
CHARING CROSS AND WESTMINSTER MED SCH	2	0.000106
CHARITE UNIV MED CTR	2	0.000106
CHINESE UNIV HONG KONG	2	0.000106
CITY UNIV LONDON	2	0.000106
CLIN AND TRANSLAT NEUROSCI SECT	2	0.000106
CLIN OPERAT RES UNIT	2	0.000106
CLIN PHARMACOL AND SAFETY SCI	2	0.000106
COLLIN	2	0.000106
CONSERVATOIRE NATL ARTS AND METIERS	2	0.000106
CORK UNIV	2	0.000106
CORK UNIV HOSP	2	0.000106
CPRD/MHRA DIV	2	0.000106
CTR ACAD CLIN PRACTICE	2	0.000106
CTR CLIN EPIDEMIOL AND BIOSTAT	2	0.000106
CTR ESPANO INVEST FARMACOEPIDEMIOL	2	0.000106
CTR ESPANOL INVEST FARMACOEDEMIOL	2	0.000106
CTR ESPANOL INVEST FARMACOEPIDEMIOLOG	2	0.000106
CTR GEORGES FRANCOIS LECLERC	2	0.000106
CTR HIP SURG	2	0.000106
CTR HOSP UNIV MONTREAL	2	0.000106
CTR HOSP UNIV MONTREAL CHUM	2	0.000106
CTR HOSP UNIV TOULOUSE	2	0.000106
CTR INFECT DIS EPIDEMOL	2	0.000106
CTR INFLAMMAT AND TISSUE REPAIR	2	0.000106
CTR MED IMAGING	2	0.000106
CTR OBESRVAT AND REAL WORLD EVIDENCE	2	0.000106
CTR OBSERVAT AND REAL WORLD EVIDENCE	2	0.000106
CTR PHARMACOVIGILANCE	2	0.000106
CTR PUBL HLTH	2	0.000106
CTR SELF HARM AND SUICIDE PREVENT RES	2	0.000106
CTR VACCINE INNOVAT AND ACCESS	2	0.000106
DATA AND ANALYT SCI	2	0.000106
DATA SCI	2	0.000106
DATA SCI AND ADV ANALYT	2	0.000106
DEPT CARDIOVASC SCI	2	0.000106
DEPT COMP SCI	2	0.000106
DEPT CTR OBSERVAT RES	2	0.000106
DEPT HLTH SCI	2	0.000106
DEPT OUTCOMES RES AND MANAGEMENT	2	0.000106
DEPT RES OPERAT	2	0.000106
DEPT RESP EPIDEMIOL	2	0.000106
DEPT SEXUAL HLTH INFECT DIS AND ENVIRONM HLTH	2	0.000106
DERRIFORD HOSP	2	0.000106
DHC TECHNOL CO LTD	2	0.000106
DIGITAL HLTH LABS	2	0.000106
DIV CANC CONTROL AND POPULAT SCI	2	0.000106
DIV HLTH CARE POLICY AND RES	2	0.000106
EMORY UNIV	2	0.000106
EPIDEMIOL BIOSTAT AND RES DECIS SCI	2	0.000106
EPIDEMIOL RESP AND IMMUNOL	2	0.000106
EUROPEAN INST ONCOL	2	0.000106
EVELINA CHILDRENS HOSP	2	0.000106
FAC EPIDEMIOL AND POPULAT HLTH	2	0.000106
FEINSTEIN INST MED RES	2	0.000106
FERRING INT CTR	2	0.000106
FIASCHI	2	0.000106
FRANCE.	2	0.000106
FRANK RIDDICK DIABET INST	2	0.000106
FREEMAN RD HOSP	2	0.000106
FUNDACIO INST CATAL FARMACOL FICF	2	0.000106
FUNDACIO INST UNIVERSITARI RECERCA ATENCIO PRIMARI	2	0.000106
GEN HOSP MURSKA SOBOTA	2	0.000106
GEN PRACTICE DATABASE RES CO	2	0.000106
GEN PRACTICE RES DATABASE GRP	2	0.000106
GEN PRACTITIONERS RES INST	2	0.000106
GENDER IDENT CLIN	2	0.000106
GENERAL ELECTRIC HEALTHCARE	2	0.000106
GERMAN HEART CTR	2	0.000106
GLOBAL EPIDEMIOL CLIN DEV	2	0.000106
GLOBAL OUTCOME RES	2	0.000106
GSK MED RES CTR	2	0.000106
GUYS AND ST THOMASS NHS FDN TRUST	2	0.000106
HANNOVER MED SCH	2	0.000106
HAROKOPIO UNIV	2	0.000106
HARVARD SCHOOL OF PUBLIC HEALTH	2	0.000106
HAWLER MED UNIV	2	0.000106
HEARTLANDS RES INST	2	0.000106
HEIDELBERG UNIV AND UNIV HOSP	2	0.000106
HEIDELBERG UNIV HOSP	2	0.000106
HEINRICH HEINE UNIV DUSSELDORF	2	0.000106
HENNEPIN CTY MED CTR	2	0.000106
HENNEPIN HEALTHCARE RES INST	2	0.000106
HERAKLION UNIV HOSP	2	0.000106
HEUSCHMANN	2	0.000106
HLTH BEHAV RES CTR	2	0.000106
HOSP CIVILS LYON	2	0.000106
HOSP DEL MAR	2	0.000106
HOSP GERMANS TRIAS I PUJOL	2	0.000106
HOSP HOLBAEK	2	0.000106
HOSP LILLEBAELT	2	0.000106
HOSP NHS TRUST	2	0.000106
HOSP UNIV BELLVITGE	2	0.000106
HOSP VALLE DE HEBRON	2	0.000106
HUMANA HEALTHCARE RES	2	0.000106
HVIDOVRE UNIV HOSP	2	0.000106
ICIN NETHERLANDS HEART INST	2	0.000106
IMIM HOSP MAR RES INST	2	0.000106
IMMUNISAT AND COUNTERMEASURES DIV	2	0.000106
IMPERIAL COLL HEALTHCARE NHS FDN TRUST	2	0.000106
INDIANA UNIV	2	0.000106
INST CLIN PHYSIOL	2	0.000106
INST HLTH AGEING	2	0.000106
INST MED	2	0.000106
INST NATL EXCELLENCE SANTE AND SERV SOCIAUX INESSS	2	0.000106
INST RECH INT SERVIER	2	0.000106
INST RECH INT SERVIER IRIS	2	0.000106
JEROEN BOSCH HOSP	2	0.000106
KADOORIE CTR CRIT CARE RES AND EDUC	2	0.000106
KAROLINSKA INST STOCKHOLM	2	0.000106
KAROLINSKA UNIV HOSP SOLNA	2	0.000106
KFH KIDNEY CTR	2	0.000106
KING SAUD BIN ABDULAZIZ UNIV HLTH SCI	2	0.000106
KLINIKUM UNIV MUNCHEN	2	0.000106
KLOTSCHE	2	0.000106
LAKEHEAD UNIV	2	0.000106
LAKESIDE HEALTHCARE	2	0.000106
LATE STAGE DEV CLIN CARDIOVASC RENAL AND METAB CVRM	2	0.000106
LATE STAGE DEV RES AND INNOVAT	2	0.000106
LAUSANNE UNIV HOSP CHUV	2	0.000106
LAUTSCH	2	0.000106
LEEDS CTR REPROD MED	2	0.000106
LEEDS INST RHEUMAT AND MUSCULOSKELETAL MED	2	0.000106
LEIBNIZ INST PREVENT RES AND EPIDEMIOL BIPS	2	0.000106
LILLY CORPORATE CENTER	2	0.000106
LIMBURGS UNIV CTR	2	0.000106
LITHUANIAN UNIV HLTH SCI	2	0.000106
LIVERPOOL UNIV HOSP NHS FDN TRUST	2	0.000106
LIVERPOOL UNIV HOSP NHS FT	2	0.000106
LLANDOUGH HOSP	2	0.000106
LONDOWNS CONSORTIUM	2	0.000106
MAGNA GRAECIA UNIV CATANZARO	2	0.000106
MANCHESTER ACAD HLTH SCI CTR MAHSC	2	0.000106
MANCHESTER MENTAL HLTH NHS FDN TRUST	2	0.000106
MARKET ACCESS AND HLTH ECON AND OUTCOMES RES	2	0.000106
MARSEILLE	2	0.000106
MARSEILLE UNIVERSITY HOSPITAL	2	0.000106
MAX PLANCK INST BIOL AGEING	2	0.000106
MCPIN FDN	2	0.000106
MED RES INST IMIM	2	0.000106
MERCK HEALTHCARE KGAA	2	0.000106
MICHAEL E DEBAKEY VA MED CTR	2	0.000106
MIDLANDS HLTH DATA RES UK	2	0.000106
MONTPELLIER UNIV HOSP	2	0.000106
MRC CLIN TRIALS UNIT UCL	2	0.000106
MRC GEN PRACTICE RES FRAMEWORK	2	0.000106
MUNDIPHARMA RES GMBH AND CO KG	2	0.000106
MUNDIPHARMA RES LTD	2	0.000106
NANYANG TECHNOL UNIV	2	0.000106
NARESH	2	0.000106
NATL AND KAPODISTRIAN UNIV ATHENS	2	0.000106
NATL CANC INST	2	0.000106
NATL DATA BANK RHEUMAT DIS	2	0.000106
NATL DIS REGISTRAT SERV	2	0.000106
NATL HEART CTR SINGAPORE	2	0.000106
NATL HOSP NEUROL AND NEUROSURG	2	0.000106
NATL INST HLTH AND CARE RES	2	0.000106
NATL INST HLTH AND CARE RES BIRMINGHAM BIOMED RES C	2	0.000106
NATL INST HLTH AND CARE RES NIHR MANCHESTER BIOMED	2	0.000106
NATL INST HLTH RES OXFORD BIOMED RES CTR	2	0.000106
NATL INST PUBL HLTH	2	0.000106
NATL POISON CTR	2	0.000106
NATL UNIV IRELAND UNIV COLL CORK	2	0.000106
NEW ENGLAND RES INST	2	0.000106
NEW ENGLAND RES INST INC	2	0.000106
NEWCASTLE NIHR BIOMED RES CTR	2	0.000106
NEWYORK PRESBYTERIAN HOSP	2	0.000106
NIHR APPL RES COLLABORAT EAST MIDLANDS	2	0.000106
NIHR APPL RES COLLABORAT NORTH EAST AND NORTH CUMBRI	2	0.000106
NIHR COLLABORAT LEADERSHIP APPL HLTH RES AND CARE W	2	0.000106
NIHR NOTTINGHAM BIOMED RES CTR	2	0.000106
NIHR SOUTHAMPTON RESP BIOMED RES UNIT	2	0.000106
NORFOLK AND NORWICH UNIV HOSP	2	0.000106
NORTHERN IRELAND CANC CTR	2	0.000106
NORTHUMBRIA HEALTHCARE NHS FDN TRUST	2	0.000106
NORTHUMBRIA UNIV	2	0.000106
NORWEGIAN UNIV SCI AND TECHNOL NTNU	2	0.000106
NOTTINGHAM DIGEST DIS CTR	2	0.000106
NOTTINGHAM UNIV HOSP	2	0.000106
NW LONDON HOSP NHS TRUST	2	0.000106
OBSERVAT DATA ANALYT	2	0.000106
OBSERVAT HLTH DATA SCI AND INFORMAT	2	0.000106
OHIO STATE UNIV	2	0.000106
OSTRA HOSP	2	0.000106
OULLINS	2	0.000106
OUTCOMES RES AND EVIDENCE BASED MED	2	0.000106
OUTCOMES RESEARCH	2	0.000106
OXFORD HLTH NHS FDN TRUST	2	0.000106
PALLARES	2	0.000106
PARIS	2	0.000106
PEGASUS RES	2	0.000106
PENN STATE UNIV	2	0.000106
PHARM RES CTR	2	0.000106
PHARMACEUT RES INST	2	0.000106
PHARMACOEPIDEMIOL RES TEAM	2	0.000106
PHARMACOEPIDEMIOL RES UNIT	2	0.000106
PLYMOUTH UNIV	2	0.000106
PONTIF CATHOLIC UNIV PARANA	2	0.000106
PONTIFICIA UNIV CATOLICA CHILE	2	0.000106
PONTIFICIA UNIV CATOLICA PARANA	2	0.000106
PONTIFICIA UNIV JAVERIANA SECC CALI	2	0.000106
PRIMARY CARE RES INST	2	0.000106
PROSTATE CTR	2	0.000106
PSYCHOSIS RES UNIT	2	0.000106
PUBL HLTH LAB SERV	2	0.000106
PURDUE UNIV	2	0.000106
QNEEN MARY SCH MED AND DENT	2	0.000106
QUANTITAT SCI	2	0.000106
QUEEN ALEXANDRA HOSP	2	0.000106
QUEEN MALY UNIV LONDON	2	0.000106
QUEEN MARY SCH MED AND DENT	2	0.000106
QUEEN MARY UNIV	2	0.000106
QUEENSLAND INST MED RES	2	0.000106
RCSI UNIV MED AND HLTH SCI	2	0.000106
REAL WORLD SCI	2	0.000106
REG HOSP HORSENS	2	0.000106
RES INST CARE OLDER PEOPLE	2	0.000106
RESEARCH TRIANGLE PARK	2	0.000106
RESP AND VACCINE PREVENTABLE BACTERIAL REFERENCE UN	2	0.000106
RESP RANDD	2	0.000106
RESP RES LTD	2	0.000106
RIYADH ELM UNIV	2	0.000106
ROCHE PHARMACEUT RES AND EARLY DEV	2	0.000106
ROCKY MT POISON AND DRUG CTR	2	0.000106
ROYAL BLACKBURN HOSP	2	0.000106
ROYAL BROMPTON AND HAREFIELD HOSP	2	0.000106
ROYAL COLL GEN PRACTITIONERS	2	0.000106
ROYAL COLL OBSTETRICIANS AND GYNAECOLOGISTS	2	0.000106
ROYAL COLL SURGEONS ENGLAND	2	0.000106
ROYAL CORNWALL HOSP NHS TRUST	2	0.000106
ROYAL DEVON AND EXETER NATL HLTH SERV FDN TRUST	2	0.000106
ROYAL DEVON AND EXETER NHS FDN TRUST	2	0.000106
ROYAL FREE AND UNIV COLL	2	0.000106
ROYAL MARSDEN NHS FDN TRUST LONDON	2	0.000106
ROYAL NATL THROAT NOSE AND EAR HOSP	2	0.000106
ROYAL SURREY CTY HOSP NHS FDN TRUST	2	0.000106
RUSH UNIV	2	0.000106
SANDWELL GEN HOSP	2	0.000106
SAPNISH CTR PHARMACOEPIDEMIOL RES	2	0.000106
SASKATCHEWAN HLTH QUAL COUNCIL	2	0.000106
SCH PUBL HLTH	2	0.000106
SCH PUBL HLTH RES	2	0.000106
SCH SOCIAL AND COMMUNITY MED	2	0.000106
SCHADE	2	0.000106
SCHAEFER	2	0.000106
SCHILLING	2	0.000106
SCHNETZLER	2	0.000106
SCHOETTKER	2	0.000106
SCHOLES	2	0.000106
SCHOLTZ	2	0.000106
SCHOOF	2	0.000106
SCHUEPBACH	2	0.000106
SCIENTIFIC AND MEDICAL AFFAIRS	2	0.000106
SECREST	2	0.000106
SERVIER LABS LTD	2	0.000106
SHAHID BEHESHTI UNIV MC	2	0.000106
SHANGHAI JIAO TONG UNIV	2	0.000106
SHEFFIELD TEACHING HOSP NHS FDN TRUST	2	0.000106
SIR CHARLES GAIRDNER HOSP	2	0.000106
SIR MORTIMER B DAVIS JEWISH HOSP	2	0.000106
SMBD JEWISH GEN HOSP	2	0.000106
SONNING COMMON HLTH CTR	2	0.000106
SOUTHEND UNIV HOSP NHS TRUST	2	0.000106
SPAIN CTR PHARMACOEPIDEMIOL RES CEIFE	2	0.000106
SPAISH CTR PHARMACOEPIDEMIOL RES	2	0.000106
SPANISH CTR PHARMACOEPIDEMIOL	2	0.000106
SPANISH CTR PHARMACOEPIDEMIOL RES CEFE	2	0.000106
SPECTRUM CONSORTIUM	2	0.000106
ST ALBANS HOSP	2	0.000106
ST ELIZABETH HOSP	2	0.000106
ST GEORGES HOSP AND MED SCH	2	0.000106
ST MARYS HOSP	2	0.000106
ST PANCRAS HOSP	2	0.000106
ST THOMAS HLTH CTR	2	0.000106
STATE UNIV NEW JERSEY	2	0.000106
STATENS SERUM INST	2	0.000106
STENO DIABET CTR NORTH DENMARK	2	0.000106
STRATEG HEALTHCARE SOLUT LLC	2	0.000106
SUNDERLAND ROYAL HOSP	2	0.000106
TAIPEI VET GEN HOSP	2	0.000106
TAMPERE UNIV	2	0.000106
TAUNTON AND SOMERSET NHS FDN TRUST	2	0.000106
TERESA	2	0.000106
THERESA A.	2	0.000106
THROMBOSIS AND HAEMOPHILIA CTR	2	0.000106
TILBURG UNIV	2	0.000106
TRINITY CTR HLTH SCI	2	0.000106
TRONDHEIM REG AND UNIV HOSP	2	0.000106
TURKU UNIV HOSP	2	0.000106
TWEESTEDEN HOSP	2	0.000106
UCB BIOSCI	2	0.000106
UCL CTR INFECT DIS EPIDEMIOL	2	0.000106
UCL HOSP	2	0.000106
UCL INST CHILD HLTH	2	0.000106
UCL INST EPIDEMIOL AND HEALTHCARE	2	0.000106
UCL MED SCH	2	0.000106
UCL NATL HOSP NEUROL AND NEUROSURG	2	0.000106
UCL SOCIAL RES INST	2	0.000106
UIT ARCTIC UNIV NORWAY	2	0.000106
UMEA UNIV	2	0.000106
UNIV AARHUS	2	0.000106
UNIV ANTWERP HOSP	2	0.000106
UNIV AUTONOMA MADRID	2	0.000106
UNIV BEDFORDSHIRE	2	0.000106
UNIV BELGRADE	2	0.000106
UNIV BRADFORD	2	0.000106
UNIV BRISTOL SCH MED	2	0.000106
UNIV CHILDRENS HOSP BASEL	2	0.000106
UNIV CLIN CTR NIS	2	0.000106
UNIV COLL LONDON GREAT ORMOND ST INST CHILD HLTH	2	0.000106
UNIV COLL LONDON HOSP BIOMED RES CTR	2	0.000106
UNIV COLL LONDON HOSP NIHR BIOMED RES CTR	2	0.000106
UNIV COLL SWANSEA	2	0.000106
UNIV CORK	2	0.000106
UNIV DENT HOSP	2	0.000106
UNIV DEPT PSYCHIAT	2	0.000106
UNIV DUBLIN TRINITY COLL	2	0.000106
UNIV FEDERICO II NAPLES	2	0.000106
UNIV GENEVA	2	0.000106
UNIV GOETTINGEN	2	0.000106
UNIV GRENOBLE ALPES	2	0.000106
UNIV HAWAII	2	0.000106
UNIV HEART AND VASC CTR HAMBURG	2	0.000106
UNIV HEIDELBERG	2	0.000106
UNIV HEIDELBERG HOSP	2	0.000106
UNIV HOSP BORDEAUX	2	0.000106
UNIV HOSP BRISTOL	2	0.000106
UNIV HOSP BRISTOL AND WESTON	2	0.000106
UNIV HOSP LEICESTER	2	0.000106
UNIV HOSP LUCUS AUGUSTI	2	0.000106
UNIV HOSP MUNSTER	2	0.000106
UNIV HOSP NORTH TEES	2	0.000106
UNIV HOSP REY JUAN CARLOS	2	0.000106
UNIV HOUSTON	2	0.000106
UNIV HUDDERSFIELD	2	0.000106
UNIV KENTUCKY	2	0.000106
UNIV LEIPZIG	2	0.000106
UNIV MED GREIFSWALD	2	0.000106
UNIV MONTPELLIER I	2	0.000106
UNIV NAPLES FEDERICO II	2	0.000106
UNIV NEBRASKA	2	0.000106
UNIV OREBRO	2	0.000106
UNIV PARIS CITY	2	0.000106
UNIV PORTO	2	0.000106
UNIV PORTSMOUTH	2	0.000106
UNIV QUEENSLAND	2	0.000106
UNIV SALERNO	2	0.000106
UNIV SAO PAULO	2	0.000106
UNIV SO CALIF	2	0.000106
UNIV SVIZZERA ITALIANA	2	0.000106
UNIV TEHRAN MED SCI	2	0.000106
UNIV TEXAS HLTH SCI CTR HOUSTON	2	0.000106
UNIV THE WEST OF ENGLAND	2	0.000106
UNIV UPPSALA HOSP	2	0.000106
UNIV VERMONT	2	0.000106
UNIV VERONA	2	0.000106
UNIV WISMAR	2	0.000106
UNIV ZAGREB	2	0.000106
UNIVERSITY HOSPITAL	2	0.000106
UNIVERSITY MEDICAL CENTER UTRECHT (UMCU)	2	0.000106
UPPSALA MONITORING CTR	2	0.000106
VAN DEN BOSCH	2	0.000106
VAN SCHAYCK	2	0.000106
VERSCHUREN	2	0.000106
VET GEN HOSP	2	0.000106
VOJTECH	2	0.000106
WAGENINGEN UNIV	2	0.000106
WARWICK MED SCH AND UNIV HOSP	2	0.000106
WATFORD DIST GEN HOSP	2	0.000106
WESTERN GEN HOSP	2	0.000106
WESTON NHS FDN TRUST AND UNIV HOSP BRISTOL	2	0.000106
WHISTON HOSP NHS TRUST	2	0.000106
WHITTALL ST CLIN	2	0.000106
WHITTINGTON HOSP	2	0.000106
WITTEN HERDECKE UNIV	2	0.000106
WORLD HLTH INFORMAT SCI CONSULTANTS LLC	2	0.000106
WORLDWIDE EPIDEMIOL RES AND DEV	2	0.000106
WORLDWIDE HLTH ECON AND OUTCOMES RES	2	0.000106
WORLDWIDE OUTCOMES RES	2	0.000106
WRIGHTINGTON HOSP	2	0.000106
YALE SCH MED	2	0.000106
YORK HOSP	2	0.000106
YORK TEACHING HOSP NHS FDN TRUST	2	0.000106
ZHENGZHOU UNIV	2	0.000106
ZS ASSOCIATES	2	0.000106
LONDONNATL UNIV SINGAPORE	1	5.29998e-05
AARHUS UNIV HOSP THG	1	5.29998e-05
ABBOTT HEALTHCARE PROD	1	5.29998e-05
ACAD CARDIOVASC UNIT	1	5.29998e-05
ACAD DEPT TRAUMA AND ORTHOPAED	1	5.29998e-05
ACAD HOUSE	1	5.29998e-05
ACAD PRIMARY CARE	1	5.29998e-05
ACAD RHEUMATOL CLIN SCI BLDG CITY HOSP	1	5.29998e-05
ACAD RHEUMATOL UNIT	1	5.29998e-05
ACAD SLEEP CTR CIRO	1	5.29998e-05
ACAD SURG UNIT	1	5.29998e-05
ACAD UNIT DIABET ENDO AND METAB	1	5.29998e-05
ACLE MED CTR	1	5.29998e-05
ADELAIDE MED CTR	1	5.29998e-05
ADV TECH HLTH SERV RES	1	5.29998e-05
AFRICA HLTH RES INST	1	5.29998e-05
AGCY CTR INFECT	1	5.29998e-05
AGCY HEALTHCARE SERV TUSCANY	1	5.29998e-05
AIX MARSEILLE UNIV	1	5.29998e-05
AJ DREXEL AUTISM INST	1	5.29998e-05
AKERSHUS UNIV HOSP	1	5.29998e-05
AKRON GEN MED CTR	1	5.29998e-05
ALBERT EINSTEIN SCH MED CTR	1	5.29998e-05
ALCON LABORATORIES	1	5.29998e-05
ALCON RESEARCH	1	5.29998e-05
ALDEMIOOR HLTH CTR	1	5.29998e-05
ALDERMOOR HLTH CTR	1	5.29998e-05
ALEXANDRIA UNIV	1	5.29998e-05
ALLERGY ASTHMA AND CLIN IMMUNOL SERV	1	5.29998e-05
ALTRECHT INST MENTAL HLTH CARE	1	5.29998e-05
ALVARES	1	5.29998e-05
AMIT K.	1	5.29998e-05
AMPHIA HOSP	1	5.29998e-05
AMSTERDAM BONE CTR	1	5.29998e-05
AMSTERDAM MED CTR	1	5.29998e-05
AMSTERDAM PUBL HLTH RES INST	1	5.29998e-05
AMSTERDAM UNIV MED CTR	1	5.29998e-05
ANEURIN BEVAN UNIV HLTH BOARD	1	5.29998e-05
ANMCO RES CTR	1	5.29998e-05
ANNA FREUD NATL CTR CHILDREN AND FAMILIES	1	5.29998e-05
AOU CITTA SALUTE AND SCI TORINO	1	5.29998e-05
ARAGON HLTH SCI INST IACS	1	5.29998e-05
ARCHANGELIDI	1	5.29998e-05
ARCHIE	1	5.29998e-05
AROWE PK HOSP	1	5.29998e-05
ARTHRIT RES FDN	1	5.29998e-05
ASSOC AND ARRHYTHMIA ALLIANCE	1	5.29998e-05
AUCKLAND CITY HOSP	1	5.29998e-05
AUCL INST OPHTHALMOL	1	5.29998e-05
AUGUSTA UNIV	1	5.29998e-05
AVALON HEALTH SOLUTIONS	1	5.29998e-05
AVON PRIMARY CARE RES COLLABORAT	1	5.29998e-05
AVON PRIMARY CARE RESEARCH COLLABORATIVE	1	5.29998e-05
AYALA SOLARES	1	5.29998e-05
AZIENDA OSPED UNIV FERRARA	1	5.29998e-05
BAIM INST CLIN RES	1	5.29998e-05
BALABANOVA	1	5.29998e-05
BANASCHEWSKI	1	5.29998e-05
BANNER UNIV	1	5.29998e-05
BART'S AND THE LONDON SCHOOL OF MEDICINE AND DENTISTRY	1	5.29998e-05
BARTS AND LONDON HEART AND CHEST CTR	1	5.29998e-05
BARTS AND LONDON SCH MED AND DENT	1	5.29998e-05
BASIL HETZEL INST TRANSLAT HLTH RES	1	5.29998e-05
BAYER HEALTHCARE	1	5.29998e-05
BECARES	1	5.29998e-05
BEETSCH	1	5.29998e-05
BERESFORD	1	5.29998e-05
BERKSHIRE HEALTHCARE NHS FDN TRUST	1	5.29998e-05
BERUFSGENOSSENSCHAFTL UNIV KLINIKUM	1	5.29998e-05
BETHLEM ROYAL AND MAUDSLEY HOSP	1	5.29998e-05
BETHLEM ROYAL HOSP	1	5.29998e-05
BIERMA-ZEINSTRA	1	5.29998e-05
BIODONOSTIA RES INST	1	5.29998e-05
BIOMED DATA SCI EPIDEMIOL GRP	1	5.29998e-05
BIOPHARMACEUT RES AND DEV	1	5.29998e-05
BIOSTAT AND RES DECIS SCI	1	5.29998e-05
BIRMINGHAM AND SOLIHULL MENTAL HLTH NHS FDN TRUST	1	5.29998e-05
BIRMINGHAM CHILDRENS HOSP	1	5.29998e-05
BIRMINGHAM HEARTLANDS HOSPITAL	1	5.29998e-05
BIRMINGHAM WOMENS AND CHILDRENS HOSP	1	5.29998e-05
BLAMIRES	1	5.29998e-05
BLOOD SCI	1	5.29998e-05
BOND UNIVERSITY	1	5.29998e-05
BOSTON COLLABORAT DRUG SURVEILIANCE PROGRAM	1	5.29998e-05
BRADFORD HOSP NHS TRUST	1	5.29998e-05
BRADFORD TEACHING HOSP NHS FDN TRUST	1	5.29998e-05
BRANDEIS UNIV	1	5.29998e-05
BREATHE EASY BRITISH LUNG FDN SUPPORT GRP	1	5.29998e-05
BREMEN INST PREVENT RES AND SOCIAL MED	1	5.29998e-05
BRESCIA	1	5.29998e-05
BRESEE	1	5.29998e-05
BRIGHTON AND SUSSEX MEDICAL SCHOOL	1	5.29998e-05
BRIGHTON COLLABORAT FDN	1	5.29998e-05
BRISDOC HEALTHCARE SERV	1	5.29998e-05
BRISTOL BRAIN CTR	1	5.29998e-05
BRISTOL CLIN COMMISSIONING GRP	1	5.29998e-05
BRISTOL MED SCH	1	5.29998e-05
BRISTOL NHS FOUNDATION TRUST AND THE UNIV BRISTOL	1	5.29998e-05
BRISTOL PUBL HLTH LAB	1	5.29998e-05
BRITISH THYROID FDN	1	5.29998e-05
BROAD INST MIT AND HARVARD	1	5.29998e-05
BROCKWAY MED CTR	1	5.29998e-05
BROWN UNIV	1	5.29998e-05
BROWNLEE CTR	1	5.29998e-05
CAIRO UNIV	1	5.29998e-05
CAMDEN AND ISLINGTON NATL HLTH SERV NHS FDN TRUST	1	5.29998e-05
CAMPUS HOSP UNIV	1	5.29998e-05
CAMPUS VIRCHOW HOSP	1	5.29998e-05
CANADIAN NETWORK OBSERVAT DRUG EFFECT STUDIES CNO	1	5.29998e-05
CANISIUS WILHELMINA HOSP	1	5.29998e-05
CANTONAL HOSP	1	5.29998e-05
CANTONAL HOSP ZUG	1	5.29998e-05
CAPIO ST GORANS HOSP	1	5.29998e-05
CARDIFF AND VALE UNIVERSITY HEALTH BOARD	1	5.29998e-05
CARDIFF MEDICENTRE	1	5.29998e-05
CARDIOVASC CTR	1	5.29998e-05
CARDIOVASC RES INST MAASTRICHT	1	5.29998e-05
CARDIOVASC RES INST MAASTRICHT CARIM	1	5.29998e-05
CARE AND PUBL HLTH RES INST	1	5.29998e-05
CARE ELDERLY GUYS AND ST THOMAS NHS FDN TRUST	1	5.29998e-05
CARTER LIS ASSOCIATES	1	5.29998e-05
CASTLE HILL HOSP	1	5.29998e-05
CATALAN INST ONCOL IDIBELL	1	5.29998e-05
CATHOLIC UNIV DAEGU	1	5.29998e-05
CENT MANCHESTER UNIV HOSP	1	5.29998e-05
CENT MIDDLESEX HOSP	1	5.29998e-05
CENT UNIV CATALONIA	1	5.29998e-05
CENTOCOR RES AND DEV	1	5.29998e-05
CENTRO ESPAÑOL DE INVESTIGACIÓN FARMACOEPIDEMIOLÓGICA	1	5.29998e-05
CHADDERTON SOUTH HLTH CTR	1	5.29998e-05
CHALABI	1	5.29998e-05
CHARITE BERLIN UNIV MED	1	5.29998e-05
CHARITE UNIV MED CTR BERLIN	1	5.29998e-05
CHELSEA AND WESTMINSTER HOSP NHS FDN TRUST	1	5.29998e-05
CHEO IBD CTR	1	5.29998e-05
CHILD HLTH EVALUAT SCI	1	5.29998e-05
CHILDRENS HOSP EASTERN ONTARIO	1	5.29998e-05
CHILDRENS HOSP WALES	1	5.29998e-05
CHILDRENS HOSP WESTMEAD	1	5.29998e-05
CHINESE ACAD MED SCI AND PEKING UNION MED COLL	1	5.29998e-05
CHLABICZ	1	5.29998e-05
CHRISP ST HLTH CTR	1	5.29998e-05
CHRISTIE NATL HLTH SERV FDN TRUST	1	5.29998e-05
CHRU MONTPELLIER UNIV HOSP	1	5.29998e-05
CHULABHORN ROYAL ACAD	1	5.29998e-05
CHUM RES CTR	1	5.29998e-05
CHUNG ANG UNIV	1	5.29998e-05
CIBER EPIDEMIOL AND SALUD PTIBL CIBERESP	1	5.29998e-05
CIBER EPIDEMIOL AND SALUD PUBL CIBERESP	1	5.29998e-05
CITY UNIVERSITY	1	5.29998e-05
CLASS CLIN	1	5.29998e-05
CLERMONT FERRANT	1	5.29998e-05
CLIN AND PUBL HLTH GRP	1	5.29998e-05
CLIN AND TRANSLAT EPIDEMIOL BRANCH	1	5.29998e-05
CLIN EPIDEMIOL	1	5.29998e-05
CLIN SCI	1	5.29998e-05
CLIN SERV	1	5.29998e-05
CLIN UNIV ST LUC	1	5.29998e-05
CLINERION	1	5.29998e-05
CLINRISK LTD	1	5.29998e-05
COLCHESTER HOSP UNIV NHS FDN TRUST	1	5.29998e-05
COLL	1	5.29998e-05
COLL HOUSE ST LUKES CAMPUS	1	5.29998e-05
COLL MED AND HLTH	1	5.29998e-05
COLL SOCIAL SCI	1	5.29998e-05
COLLABORAT CTR INCLUS HLTH	1	5.29998e-05
COLLABORATING CTR	1	5.29998e-05
COLLABORATING CTR INT DRUG MONITORING	1	5.29998e-05
COLLEEN	1	5.29998e-05
COLLEEN M.	1	5.29998e-05
COLLETT	1	5.29998e-05
COLLIER	1	5.29998e-05
COLUMBIA UNIV IRVING	1	5.29998e-05
COMMUNICABLE DIS SURVEILLANCE CTR	1	5.29998e-05
COMMUNICABLE DIS SURVEILLANCE CTR NI	1	5.29998e-05
COMPREHENS CANC CTR NETHERLANDS	1	5.29998e-05
COPENHAGEN UNIV HOSP BISPEBJERG AND FREDERIKSBERG	1	5.29998e-05
CORESH	1	5.29998e-05
COTTINGHAM MED CTR	1	5.29998e-05
CPS RES	1	5.29998e-05
CRESPILLO	1	5.29998e-05
CROATIAN INST PUBL HLTH	1	5.29998e-05
CROSSHOUSE HOSP	1	5.29998e-05
CTR ADDICT AND MENTAL HLTH	1	5.29998e-05
CTR ADV MINIMALLY INVAS SURG	1	5.29998e-05
CTR ARTIFICIAL INTELLIGENCE MED	1	5.29998e-05
CTR BIG DATA RES HLTH CBDRH	1	5.29998e-05
CTR BIOL EVALUAT AND RES	1	5.29998e-05
CTR CARDIOL MONZINO	1	5.29998e-05
CTR CARDIOVASC DIS PREVENT	1	5.29998e-05
CTR CLIN EPIDEMIOL LADY DAVIS INST	1	5.29998e-05
CTR DIABET	1	5.29998e-05
CTR DIS CONTROL	1	5.29998e-05
CTR DIS CONTROL AND PREVENT	1	5.29998e-05
CTR DIS PREVENT AND CONTROL LATVIA	1	5.29998e-05
CTR ESPANOL INVEST	1	5.29998e-05
CTR ESPANOL INVEST FARMACOEPIDEMIOL CEIFE	1	5.29998e-05
CTR GLOBAL HLTH	1	5.29998e-05
CTR HEART LUNG INNOVAT	1	5.29998e-05
CTR HLTH CARE POLICY AND EVALUAT	1	5.29998e-05
CTR HLTH INFORMAT AND MULTIPROFESS EDUC	1	5.29998e-05
CTR HLTH OUTCOMES	1	5.29998e-05
CTR HLTH PROTECT	1	5.29998e-05
CTR HLTH STUDIES	1	5.29998e-05
CTR HOSP CHRETIEN	1	5.29998e-05
CTR HOSP UNIV	1	5.29998e-05
CTR HOSP UNIV GRENOBLE	1	5.29998e-05
CTR HOSP UNIV NANTES	1	5.29998e-05
CTR HOSP UNIV REUNION	1	5.29998e-05
CTR HOSP UNIV ST JUSTINE	1	5.29998e-05
CTR INFECT DIS EPIDEMIOL	1	5.29998e-05
CTR INFECT DIS SURVEILLANCE AND CONTROL	1	5.29998e-05
CTR INVEST BIOMED RED EPIDEMIOL AND SALUD PUBL CIBE	1	5.29998e-05
CTR LIFE COURSE HLTH RES	1	5.29998e-05
CTR MED SAFETY	1	5.29998e-05
CTR MEDICAID SERV	1	5.29998e-05
CTR MEDICARE SERV	1	5.29998e-05
CTR MIDIPYRENEES PHARMACOVIGILANCE PHARMACOEPIDEM	1	5.29998e-05
CTR NACL FARMACOBIOL	1	5.29998e-05
CTR NEPHROL	1	5.29998e-05
CTR OBES RES	1	5.29998e-05
CTR OBSERVANT RES	1	5.29998e-05
CTR OBSERVAT RES CFOR	1	5.29998e-05
CTR OUTCOMES AND EVIDENCE	1	5.29998e-05
CTR OUTCOMES RES	1	5.29998e-05
CTR OUTCOMES RES AND CLIN EPIDEMIOL	1	5.29998e-05
CTR PHARMACOEPIDEMIOL AND DRUG SAFETY	1	5.29998e-05
CTR PUBL HLTH RES CSISP FISABIO	1	5.29998e-05
CTR RECH CTR HOSP UNIV MONTREAL	1	5.29998e-05
CTR RECH EPIDEMIOL AND SANTE POPULAT CESP	1	5.29998e-05
CTR RESP MED	1	5.29998e-05
CTR RHEUMATOL RES	1	5.29998e-05
CTR SPECIALISED TREATMENTS CHRON RESP DIS	1	5.29998e-05
CTR STROKE RES BERLIN CSB	1	5.29998e-05
CTR SUSTAINABLE ENERGY	1	5.29998e-05
CTR THERAPEUT INNOVAT CARDIOL	1	5.29998e-05
CTR WOMENS MENTAL HLTH UNIV MANCHESTER	1	5.29998e-05
CTR. ESPANOL INVEST. FARMACOEPIDEM.	1	5.29998e-05
CTRA MAJADAHONDA POZUELO	1	5.29998e-05
CTY DURHAM AND DARLINGTON NHS FDN TRUST	1	5.29998e-05
CUMBRIA NOTHUMBERLAND TYNE AND WEAR NHS FDN TRUST	1	5.29998e-05
CWM TAF UNIV	1	5.29998e-05
DAEGU CATHOLIC UNIV MED CTR	1	5.29998e-05
DANUBE UNIV KREMS	1	5.29998e-05
DARLINGTON MEM HOSP	1	5.29998e-05
DASCH	1	5.29998e-05
DATA SCI CTR	1	5.29998e-05
DATA SCI INST	1	5.29998e-05
DAVID HIDE ASTHMA AND ALLERGY CTR	1	5.29998e-05
DAVID HIDE ASTHMA AND ALLERGY RES CTR	1	5.29998e-05
DAVIS INST	1	5.29998e-05
DAYANAND MED COLL	1	5.29998e-05
DEACONESS HOSP	1	5.29998e-05
DEAKIN UNIV	1	5.29998e-05
DEPARTMENT OF EPIDEMIOLOGY AND PUBLIC HEALTH	1	5.29998e-05
DEPARTMENT OF PUBLIC HEALTH AND PRIMARY CARE	1	5.29998e-05
DEPT CARDIOVASC DYSMETAB AND AGING ASSOCIATED DIS	1	5.29998e-05
DEPT CARDIOVASC DYSMETABOL AND AGING ASSOC DIS	1	5.29998e-05
DEPT CLIN DRUG SAFETY AND PHARMACOEPIDEMIOL	1	5.29998e-05
DEPT CLIN EPIDEMIOL	1	5.29998e-05
DEPT CLIN NEUROSCI	1	5.29998e-05
DEPT DECIS SCI	1	5.29998e-05
DEPT EPIDEMIOL BIOSTAT AND RES DECIS SCI	1	5.29998e-05
DEPT HEALTHCARE ASSOCIATED INFECT AND ANTIMICROBIAL	1	5.29998e-05
DEPT HEALTHCARE OLDER PEOPLE	1	5.29998e-05
DEPT MARKET ACCESS PRICING AND OUTCOMES RES	1	5.29998e-05
DEPT MED AFFAIRS RESP	1	5.29998e-05
DEPT MED DATA SCI	1	5.29998e-05
DEPT MENTAL HLTH SCI	1	5.29998e-05
DEPT OUTCOMES RES	1	5.29998e-05
DEPT PHARMACOEPIDEMIOL	1	5.29998e-05
DEPT PRESCRIPT MED RESP	1	5.29998e-05
DEPT PRIMARY CARE HLTH SCI	1	5.29998e-05
DEPT REAL WORLD ANALYT AND RES	1	5.29998e-05
DEPT RES	1	5.29998e-05
DEPT RES AND DEV	1	5.29998e-05
DEPT RES AND EDUC	1	5.29998e-05
DEPT RESP CLIN DEV	1	5.29998e-05
DEPT SCI	1	5.29998e-05
DEPT THERAPEUT RES AND MED EVALUAT	1	5.29998e-05
DEPT VET AFFAIRS MED CTR	1	5.29998e-05
DEPT WORLDWIDE HLTH ECON AND OUTCOMES RES	1	5.29998e-05
DESID LABS INC	1	5.29998e-05
DEUTSCH HERZZENTRUM CHARITE	1	5.29998e-05
DI BOSCIO	1	5.29998e-05
DIABET AND ENDOCRINE CTR	1	5.29998e-05
DIABET CTR	1	5.29998e-05
DIV GEN PRACTICE RES DATABASE	1	5.29998e-05
DIV GEN PRACTICE RES DATABASE MED AND HEALTHCARE PR	1	5.29998e-05
DIV PSYCHOL AND MENTAL HLTH UNIV MANCHESTER	1	5.29998e-05
DIV RES	1	5.29998e-05
DIV SURG AND INTERVENT SCI	1	5.29998e-05
DJAVAD MOWAFAGHIAN CTR BRAIN HLTH	1	5.29998e-05
DOMMASCH	1	5.29998e-05
DOYLESTOWN HOSP RES CTR	1	5.29998e-05
DREISCHULTE	1	5.29998e-05
DRESCO	1	5.29998e-05
DRUG SAFETY RES INST	1	5.29998e-05
DRUG SAFETY RES UNIT	1	5.29998e-05
DUKE CLIN RES INST	1	5.29998e-05
DUNDEE CANC CTR	1	5.29998e-05
DUNEDIN PUBL HOSP	1	5.29998e-05
DURHAM VA MED CTR	1	5.29998e-05
EAP SARDENYA RES INST ST PAU EAP SARDENYA IR ST PA	1	5.29998e-05
EARLY CLIN DEV RES AND EARLY DEV	1	5.29998e-05
EAST LONDON NHS FDN TRUST	1	5.29998e-05
EDINBURGH CANC RES CTR	1	5.29998e-05
EISAI MED RES	1	5.29998e-05
ELLEN AND PINCHAS MAMBER INST GASTROENTEROL AND LIVER	1	5.29998e-05
EMD SERONO RES AND DEV	1	5.29998e-05
ENT CLIN	1	5.29998e-05
EPIDEMIOL AND APPL CLIN RES DEPT	1	5.29998e-05
EPIDEMIOL PATIENT REPORTED OUTCOMES AND HEALTHCARE	1	5.29998e-05
EPIDEMIOL UCB BIOSCI	1	5.29998e-05
EPIDEMIOLOGY RESEARCH INSTITUTE	1	5.29998e-05
EPILEPSY RES UK	1	5.29998e-05
EPSOM AND ST HELIER UNIV HOSP NHS TRUST	1	5.29998e-05
EPSOM HOSP	1	5.29998e-05
EQUAL DIVERS AND INCLUS RES UNIT	1	5.29998e-05
EQUEEN MARY UNIV LONDON	1	5.29998e-05
ERASMUS UNIV ROTTERDAM	1	5.29998e-05
ERIC LAB	1	5.29998e-05
ERNEST MARIO SCH PHARM	1	5.29998e-05
EUROPEAN BIOINFORMAT INST EMBL EBI	1	5.29998e-05
EUROPEAN CTR DIS PREVENT AND CONTROL ECDC	1	5.29998e-05
EUROPEAN LUNG FDN	1	5.29998e-05
EVELINA HOSP	1	5.29998e-05
EWHA WOMANS UNIV	1	5.29998e-05
EXPERTISE CTR PHARMACOTHERAPY OLD PERSONS	1	5.29998e-05
EXPERTISE CTR PHARMACOTHERAPY OLD PERSONS EPHOR	1	5.29998e-05
FAC POPULAT HLTH SCI	1	5.29998e-05
FAMILY MED RESIDENCY PROGRAM	1	5.29998e-05
FARR INST HLTH INFORMAT RES UCL PARTNERS	1	5.29998e-05
FDN DIABET RES OLDER PEOPLE	1	5.29998e-05
FDN INST UNIV RECERCA ATENCIO PRIMARIA SALUT JORD	1	5.29998e-05
FDN INVEST INNOVAC BIOSANIT ATENC PRIMARIA FIIBAP	1	5.29998e-05
FDN IRCCS IST NAZL TUMORI	1	5.29998e-05
FDN IRCCS IST NAZL TUMORI MILANO	1	5.29998e-05
FDN JIMENEZ DIAZ	1	5.29998e-05
FDN PROMOT HLTH AND BIOMED RES VALENCIAN REG FISABIO	1	5.29998e-05
FDN RES RIC AND SALUTE	1	5.29998e-05
FDN ROTHSCHILD	1	5.29998e-05
FERRING INT PHARMASCI CTR	1	5.29998e-05
FINNISH INST HLTH AND WELF	1	5.29998e-05
FISCHER	1	5.29998e-05
FOOTHILLS MED CTR	1	5.29998e-05
FOOTHILLS PROV GEN HOSP	1	5.29998e-05
FORRESTER	1	5.29998e-05
FORTH VALLEY ROYAL HOSP	1	5.29998e-05
FOX CHASE CANC CTR	1	5.29998e-05
FRANK ANDERSOHN CONSULTING AND RES SERV	1	5.29998e-05
FREIBURG UNIV	1	5.29998e-05
FRIEDRICH ALEXANDER UNIV ERLANGEN NURNBERG	1	5.29998e-05
FUDAN UNIV	1	5.29998e-05
FUNDACIO INST UNIV RECERCAA ATENCIO PRIMARIA SALUT	1	5.29998e-05
FUNDADO INST UNIV	1	5.29998e-05
GARTNAVEL ROYAL HOSP	1	5.29998e-05
GARVAN INST MED RES	1	5.29998e-05
GATESHEAD COUNCIL	1	5.29998e-05
GATESHEAD HLTH NATL HLTH SERV FDN TRUST	1	5.29998e-05
GEN PRACTICE RES DATABASE MED	1	5.29998e-05
GEN PRACTISE RES DATABASE	1	5.29998e-05
GENERAL PRACTICE RESEARCH DATABASE	1	5.29998e-05
GENESIS RES GRP	1	5.29998e-05
GENTOFTE UNIV HOSP	1	5.29998e-05
GEORGE DAVIES CTR	1	5.29998e-05
GERIATR RES EDUC AND CLIN CARE CTR	1	5.29998e-05
GERIATR RES EDUC AND CLIN CTR	1	5.29998e-05
GERMAN CTR CARDIOVASC DIS DZD	1	5.29998e-05
GERMAN CTR CARDIOVASC RES DZHK EV	1	5.29998e-05
GERMAN CTR DIABET RES DZD	1	5.29998e-05
GERMANS TRIAS I PUJOL RES INST IGTP	1	5.29998e-05
GHENT UNIV HOSP	1	5.29998e-05
GHENT UNIVERSITY HOSPITAL	1	5.29998e-05
GILEAD SCI LTD	1	5.29998e-05
GLANRHYD HOSP	1	5.29998e-05
GLAXOSMITHKLINE RES AND DEV WELWYN	1	5.29998e-05
GLAXOSMITHKLINE RESEARCH/DEVELOPMENT	1	5.29998e-05
GLOBAL CLIN EPIDEMIOL	1	5.29998e-05
GLOBAL CLIN SAFETY AND PHARMACOVIGILANCE	1	5.29998e-05
GLOBAL HEALTH OUTCOMES	1	5.29998e-05
GLOBAL HLTH OUTCOMES GLOBAL OUTCOMES RES	1	5.29998e-05
GLOBAL LABELING	1	5.29998e-05
GLOBAL MED AFFAIRS CLIN CARDIOVASC RENAL AND METAB C	1	5.29998e-05
GLOBAL OUTCOMES RES AND REIMBURSEMENT	1	5.29998e-05
GLYNDWR UNIV	1	5.29998e-05
GOETSCHALCKX	1	5.29998e-05
GOLDEN JUBILEE NATL HOSP	1	5.29998e-05
GOLDSMITHS UNIV LONDON	1	5.29998e-05
GOTHENBURG UNIVERSITY	1	5.29998e-05
GREAT NORTH CHILDRENS HOSP	1	5.29998e-05
GUYS AND ST THOMAS FDN TRUST	1	5.29998e-05
GUYS AND ST THOMAS HOSP NHS FT	1	5.29998e-05
GUYS AND ST THOMAS NATL HLTH SERV FDN TRUST	1	5.29998e-05
GUYS AND ST THOMAS NHS FDN TRUST HOSP	1	5.29998e-05
GUYS AND ST THOMASNHS FDN TRUST	1	5.29998e-05
GUYS KINGS AND ST THOMAS SCH BUSINESS	1	5.29998e-05
GUYS KINGS AND ST THOMAS SCH MED	1	5.29998e-05
GUYS KINGS AND ST THOMASS MED SCH	1	5.29998e-05
HABTE-ASRES	1	5.29998e-05
HADASSAH UNIV HOSP	1	5.29998e-05
HAMMERSMITH HOSP	1	5.29998e-05
HARBER-ASCHAN	1	5.29998e-05
HARBOR HOSP	1	5.29998e-05
HARROGATE AND DIST NHS FDN TRUST	1	5.29998e-05
HASBRO CHILDRENS HOSP	1	5.29998e-05
HASCHLER	1	5.29998e-05
HASSELT UNIV AND KATHOLIEKE UNIV LEUVEN	1	5.29998e-05
HDSC HLTH DATA SCI CTR	1	5.29998e-05
HEALTH AND WELLBEING DIREC.	1	5.29998e-05
HEALTH ECONOMICS AND OUTCOMES RESEARCH	1	5.29998e-05
HEALTH TECHNOLOGY APPRAISAL GROUP	1	5.29998e-05
HEALTHCARE AND SOCIAL SERV SELANNE	1	5.29998e-05
HEALTHCARE ASSOCIATED INFECT AND ANTIMICROBIAL RESI	1	5.29998e-05
HEALTHCARE MANAGEMENT	1	5.29998e-05
HEALTHCARE PROD REGULATORY AGCY	1	5.29998e-05
HEALTHMETR OUTCOMES RES	1	5.29998e-05
HEALTHMETR OUTCOMES RES LLC	1	5.29998e-05
HEALTHUNLOCKED EVERYTHING UNLOCKED	1	5.29998e-05
HEART AND VASC CTR	1	5.29998e-05
HEILIG HART HOSPITAAL	1	5.29998e-05
HELIOS UNIV	1	5.29998e-05
HELIOS UNIV HOSP WUPPERTAL	1	5.29998e-05
HELLEN HLTH FDN	1	5.29998e-05
HEPATITIS B FDN	1	5.29998e-05
HERIOT WATT UNIV	1	5.29998e-05
HILLS RD	1	5.29998e-05
HLTH AND CARE RES WALES	1	5.29998e-05
HLTH DATA RES UK HDR UK LONDON	1	5.29998e-05
HLTH DATA RES UK HDR UK MIDLANDS	1	5.29998e-05
HLTH DATA RES UK HUB CANC HOSTED UCLPARTNERS	1	5.29998e-05
HLTH DATA RES UK SCOTLAND	1	5.29998e-05
HLTH ECON AND OUTCOMES RES HEOR LTD	1	5.29998e-05
HLTH RES	1	5.29998e-05
HLTH RES AND CONSULTANCY	1	5.29998e-05
HLTH RES INST HOSP LA FE	1	5.29998e-05
HLTH SCI UNIV MANCHESTER	1	5.29998e-05
HOMERTON UNIV HOSP FDN TRUST	1	5.29998e-05
HOMERTON UNIV HOSP NHS FDN TRUST	1	5.29998e-05
HONG KONG	1	5.29998e-05
HONG KONG CHILDRENS HOSP	1	5.29998e-05
HONG KONG METROPOLITAN UNIV	1	5.29998e-05
HONG KONG SCI AND TECHNOL PK	1	5.29998e-05
HOSP CLIN AND PROV BARCELONA SCREN	1	5.29998e-05
HOSP CLIN AND UNIV BARCELONA UABHOSP CLIN UNIV VALENCIA	1	5.29998e-05
HOSP CLIN SARI CARLOS	1	5.29998e-05
HOSP CROIX ROUSSE	1	5.29998e-05
HOSP DEL MAR BARCELONA	1	5.29998e-05
HOSP DEL MAR MED RES INST	1	5.29998e-05
HOSP DEL MAR RES INST	1	5.29998e-05
HOSP DEL MAR RES INST IMIM	1	5.29998e-05
HOSP GRP TWENTE	1	5.29998e-05
HOSP JOAN XXIII TARRAGONA	1	5.29998e-05
HOSP MAR RES INST IMIM	1	5.29998e-05
HOSP NIHR BIOMED RES CTR	1	5.29998e-05
HOSP PHARM	1	5.29998e-05
HOSP REG UNIV DEMALAGA	1	5.29998e-05
HOSP REG UNIV MALAGA	1	5.29998e-05
HOSP SAN JORGE	1	5.29998e-05
HOSP SANTA CREU AND SANT PAU	1	5.29998e-05
HOSP SICK CHILDREN	1	5.29998e-05
HOSP SLAGELSE	1	5.29998e-05
HOSP TENON	1	5.29998e-05
HOSP UNIV DR JOSEP TRUETA	1	5.29998e-05
HOSP UNIV LUCUS AUGUSTI	1	5.29998e-05
HOUSTON METHODIST DEBAKEY HEART AND VASC CTR	1	5.29998e-05
HOWARD GILMAN INST HEART VALVE DIS	1	5.29998e-05
HTA AND OBSERVAT RES	1	5.29998e-05
HUAZHONG UNIV SCI AND TECHNOL	1	5.29998e-05
HUB INT HLTH RES	1	5.29998e-05
HUMANITAS CLIN AND RES CTR IRCCS	1	5.29998e-05
HUMANITAS UNIV	1	5.29998e-05
HUMBOLDT UNIV BERLIN	1	5.29998e-05
HUNAN KEY LAB JOINT DEGENERAT AND INJURY	1	5.29998e-05
HVIDOVRE UNIVERSITY HOSPITAL	1	5.29998e-05
I FUNDACIO INST UNIV RECERCA ATENCIO PRIMARIA SALU	1	5.29998e-05
IASO INT ASSOC STUDY OBES	1	5.29998e-05
ICAHN SCH MED MT SINAI	1	5.29998e-05
IDIAP JORDI GOL PRIMARY CARE RES INST	1	5.29998e-05
IDIAP JORDI GOL UNIV AUTONOMA BARCELONA	1	5.29998e-05
ILD CTR EXCELLENCE	1	5.29998e-05
IMMUNISAT AND COUNTERMEASURES	1	5.29998e-05
IMPERIAL COLL HEALTHCARE NHS TRUST LONDON	1	5.29998e-05
IMPERIAL COLL HEALTHCARE TRUST	1	5.29998e-05
IMPERIAL COLL HLTH PARTNERS	1	5.29998e-05
IMPERIAL COLL HLTHCARE NHS TRUST	1	5.29998e-05
IMS HEALTH IMS HEALTH®	1	5.29998e-05
INCYTE BIOSCI INT	1	5.29998e-05
INCYTE BIOSCI UK LTD	1	5.29998e-05
INFECT SCI	1	5.29998e-05
INGRESS HLTH HWM GMBH	1	5.29998e-05
INNSBRUCK MED UNIV	1	5.29998e-05
INSELSPITAL UNIV	1	5.29998e-05
INSERM	1	5.29998e-05
INST BIOMED AND CLIN SCI	1	5.29998e-05
INST CANC RES PREVENT AND CLIN NETWORK ISPRO	1	5.29998e-05
INST CARDIOL	1	5.29998e-05
INST CATALA ONCOL	1	5.29998e-05
INST CATALA ONCOL ICO	1	5.29998e-05
INST CATALA ONCOL IDIBELL	1	5.29998e-05
INST CATALAT SALUT	1	5.29998e-05
INST CLIN PSYCHOL	1	5.29998e-05
INST EPIDEMIOL STAT AND INFORMAT	1	5.29998e-05
INST HLTH AND SOC	1	5.29998e-05
INST HLTH CARLOS III ISCIII	1	5.29998e-05
INST HLTH METR AND EVALUAT	1	5.29998e-05
INST HLTH SCI ARAGON	1	5.29998e-05
INST INVEST BIOMED AUGUST PI AND SUNYER	1	5.29998e-05
INST INVEST BIOMED AUGUST PI AND SUNYER IDIBAPS	1	5.29998e-05
INST INVEST BIOMED BELLVITGE IDIBELL	1	5.29998e-05
INST INVEST BIOSANITARIA IBS GRANADA	1	5.29998e-05
INST INVEST OFTALMOL RAMON CASTROVIEJO	1	5.29998e-05
INST INVEST SANIT FDN JIMENEZ DIAZ	1	5.29998e-05
INST INVEST SANITARIA FDN JIMENEZ DIAZ	1	5.29998e-05
INST MUSCULOSKELETAL SCI	1	5.29998e-05
INST NATL EXCELLENCE SANTE AND SERV SOCIAUX	1	5.29998e-05
INST OSWALDO CRUZ	1	5.29998e-05
INST PASTEUR	1	5.29998e-05
INST PHARMACEUT SCI	1	5.29998e-05
INST PRIMARY CARE AND HLTH SCI	1	5.29998e-05
INST PSYCHIAT PSYCHOL AND NEUROSCI	1	5.29998e-05
INST SALUD PUBL NAVARRA IDISNA	1	5.29998e-05
INST STAT AND EPIDEMIOL CANC RES	1	5.29998e-05
INST SUPER SANITA	1	5.29998e-05
INST SYST BIOL	1	5.29998e-05
INST WOMENS HLTH	1	5.29998e-05
INSTITUT NATIONAL DE LA STATISTIQUE ET DE LANALYSE ECONOMIQUE (INSAE)	1	5.29998e-05
INT AGCY RES CANC	1	5.29998e-05
INT AGCY RES CANC IARC	1	5.29998e-05
INT CTR CIRCULATORY HLTH	1	5.29998e-05
INT HLTH SCI UNIV	1	5.29998e-05
INT ISLAMIC UNIV MALAYSIA	1	5.29998e-05
INTERNET EXPRESS	1	5.29998e-05
IRCCS NEUROMED MEDITERRANEAN NEUROL INST	1	5.29998e-05
IRELAND.	1	5.29998e-05
IRSICAIXA AIDS RES INST	1	5.29998e-05
ISMAR HEALTHCARE NV	1	5.29998e-05
ITALIAN COLL GEN PRACTITIONERS AND PRIMARY CARE	1	5.29998e-05
JACOBS SCH MED	1	5.29998e-05
JAGIELLONIAN UNIV	1	5.29998e-05
JAGIELLONIAN UNIV MED COLL	1	5.29998e-05
JANSSEN PHARMACEUT RES AND DEV LLC	1	5.29998e-05
JANSSEN RES FDN	1	5.29998e-05
JANSSEN SCI AFFAIRS	1	5.29998e-05
JERSEY GEN HOSP	1	5.29998e-05
JOHNS HOPKINS HEALTHCARE SOLUT	1	5.29998e-05
JOHNS HOPKINS SCH PUBL	1	5.29998e-05
JULIUS CTR HLTH SCI AND PRIMARY CARE	1	5.29998e-05
KANTONS HOSP WINTERTHUR	1	5.29998e-05
KAROLINSKA INSTITUTET	1	5.29998e-05
KAROLINSKA UNIV	1	5.29998e-05
KATOLIEKE UNIV LEUVEN	1	5.29998e-05
KEEL UNIV	1	5.29998e-05
KEIO UNIV	1	5.29998e-05
KENT SURREY AND SUSSEX PUBL HLTH ENGLAND CTR	1	5.29998e-05
KIDNEY CTR	1	5.29998e-05
KINGS COLL	1	5.29998e-05
KINGSTON AND ST GEORGES UNIV LONDON	1	5.29998e-05
KUHLBUSCH	1	5.29998e-05
KUWAIT UNIV	1	5.29998e-05
KYUSHU UNIV	1	5.29998e-05
LA-SER AND PASTEUR INSTITUTE (PHARMACOEPIDEMIOLOGY AND INFECTIOUS DISEASES UNIT)	1	5.29998e-05
LAB BEHAV NEUROSCI	1	5.29998e-05
LAB EPIDEMIOL AND POPULAT SCI	1	5.29998e-05
LADY DAVIS RESEARCH INSTITUTE	1	5.29998e-05
LANCASHIRE TEACHING HOSP NHS FDN TRUST	1	5.29998e-05
LEEDS GASTROENTEROL INST	1	5.29998e-05
LEEDS GEN TEACHING HOSP NHS TRUST	1	5.29998e-05
LEEDS TEACHING HOSPITALS NHS TRUST	3	0.000158999
LEEK HLTH CTR	1	5.29998e-05
LEIBNIZ SCI CAMPUS RUHR	1	5.29998e-05
LEICESTER CITY COUNCIL	1	5.29998e-05
LEICESTER NIHR BIOMED RES CTR	1	5.29998e-05
LEIDEN UNIV MED CTR	1	5.29998e-05
LEIPZIG HEART INST	1	5.29998e-05
LERNER COLL MED	1	5.29998e-05
LESCHZINER	1	5.29998e-05
LEVERNDALE HOSP	1	5.29998e-05
LILLY CORPORATE CENTRE	1	5.29998e-05
LILLY NUS CTR CLIN PHARMACOL	1	5.29998e-05
LILLY TECHNOL CTR SOUTH	1	5.29998e-05
LINCOLN CTY HOSP	1	5.29998e-05
LINCOLN SCH HLTH AND SOCIAL CARE	1	5.29998e-05
LINKOPINGS UNIV	1	5.29998e-05
LINKS HLTH CTR	1	5.29998e-05
LISTER HILL NATIONAL CENTER FOR BIOMEDICAL COMMUNICATION	1	5.29998e-05
LISTER HILL NATL CTR BIOMED COMMUN	1	5.29998e-05
LISTER HOSP	1	5.29998e-05
LIVERPOOL HEART AND CHEST HOSP NHS FDN TRUST	1	5.29998e-05
LIVERPOOL UNIV HOSP FDN TRUST	1	5.29998e-05
LOCKSIDE MED CTR	1	5.29998e-05
LONDON CHEST HOSPITAL	1	5.29998e-05
LONDON SCH HYG	1	5.29998e-05
LONDON SCHOOL OF ECONOMICS AND POLITICAL SCIENCE	1	5.29998e-05
LOS ANGELES MED CTR	1	5.29998e-05
LOUGHBOROUGH UNIV	1	5.29998e-05
LOWY CANC RES CTR	1	5.29998e-05
LUDWIG BOLTZMANN INST CANC RES	1	5.29998e-05
LUDWIG MAXIMILIANS UNIV MUNCHEN	1	5.29998e-05
LUDWIG-MAXIMILIANS-UNIVERSITÄT	1	5.29998e-05
LUNGS LIVING RES CTR	1	5.29998e-05
LYON SUD HOSP	1	5.29998e-05
MAASTRICHT UNIV CAPHRI	1	5.29998e-05
MACALESTER COLL	1	5.29998e-05
MACCABI HEALTHCARE SERV	1	5.29998e-05
MADRAS DIABET RES FDN AND DR MOHANS DIABET SPECIAL	1	5.29998e-05
MAINZ UNIV HOSP	1	5.29998e-05
MALAR HOSP	1	5.29998e-05
MANCHESTER CTR HLTH ECON	1	5.29998e-05
MANCHESTER SCI PK	1	5.29998e-05
MANCHESTER UNIV HOSP NHS FDN TRUST	1	5.29998e-05
MANCHESTER UNIV NHS FDN RUST	1	5.29998e-05
MANITOBA CTR HLTH POLICY	1	5.29998e-05
MARCHANT	1	5.29998e-05
MARIA THERESA M.	1	5.29998e-05
MARIE CURIE PALLIAT CARE RES DEPT	1	5.29998e-05
MARKET ACCESS HLTH TECHNOL ASSESSMENT AND OUTCOMES	1	5.29998e-05
MARKET ACCESS PRICING AND OUTCOMES RES	1	5.29998e-05
MARTIN HOUSE RES CTR	1	5.29998e-05
MASARYK UNIV	1	5.29998e-05
MASSACHUSETTS VET EPIDEMIOL RES AND INFORMAT CTR	1	5.29998e-05
MAUDSLEY NATL HLTH SERV TRUST	1	5.29998e-05
MAXIMA MED CTR EINDHOVEN	1	5.29998e-05
MAY LOGAN CTR	1	5.29998e-05
MAYFIELD CLIN SUMMERTOWN	1	5.29998e-05
MAYO CLIN HEALTHCARE	1	5.29998e-05
MAZANKOWSKI ALBERTA HEART INST	1	5.29998e-05
MED AND CLIN PHARMACOL	1	5.29998e-05
MED AND HEALTHCARE REGULATORY AGCY	1	5.29998e-05
MED AND SCI	1	5.29998e-05
MED AND SCI DIABET	1	5.29998e-05
MED CLIN	1	5.29998e-05
MED FAC	1	5.29998e-05
MED RES CTR STEVENAGE	1	5.29998e-05
MED UNIV CLIN	1	5.29998e-05
MED UNIV LUBLIN	1	5.29998e-05
MEDICINES AND HEALTHCARE PROD REGULATORY AGCY	1	5.29998e-05
MEDWAY MARITIME HOSP	1	5.29998e-05
MEDWAY NHS FDN TRUST	1	5.29998e-05
MESCIO RES	1	5.29998e-05
MICHAEL E DEBAKEY VET AFFAIRS HOSP	1	5.29998e-05
MICHIGAN BONE AND MINERAL CLIN	1	5.29998e-05
MIDDLEMORE HOSP	1	5.29998e-05
MIDLANDS PARTNERSHIP UNIV FDN TRUST	1	5.29998e-05
MIGUEL SERVET UNIV HOSP	1	5.29998e-05
MIRIAM HLTH CTR	1	5.29998e-05
MODELLING EPIDEMIOL AND DATA SCI	1	5.29998e-05
MONTREAL	1	5.29998e-05
MONTREAL CHILDRENS HOSP	1	5.29998e-05
MONTREAL HEART INST	1	5.29998e-05
MORRISTON HOSP	1	5.29998e-05
MORTON AND GLORIA SHULMAN MOVEMENT DISORDERS CTR	1	5.29998e-05
MRC CLIN TRIAL UNIT	1	5.29998e-05
MRC CLIN TRIALS UNIT	1	5.29998e-05
MRC HPA CTR ENVIRONM AND HLTH	1	5.29998e-05
MRC LABS	1	5.29998e-05
MT AUBURN HOSP	1	5.29998e-05
MT SINAI SCH MED	1	5.29998e-05
MUEHLSCHLEGEL	1	5.29998e-05
MULTIPLE SCLEROSIS NATL THERAPY CTR	1	5.29998e-05
MUNICIPAL INST MED RES	1	5.29998e-05
MURCIA REG HLTH COUNCIL	1	5.29998e-05
MURDOCH CHILDRENS RES INST	1	5.29998e-05
MUSGROVE PK HOSP	1	5.29998e-05
NAJING UNIV INFORMAT SCI AND TECHNOL	1	5.29998e-05
NANYANG TECHNOL UNIV SINGAPORE	1	5.29998e-05
NATIONAL INSTITUTE FOR HEALTH DATA AND DISEASE CONTROL	1	5.29998e-05
NATL BLOOD SERV	1	5.29998e-05
NATL CANC ACT TEAM	1	5.29998e-05
NATL CANC INTELLIGENCE CTR	1	5.29998e-05
NATL CANC INTELLIGENCE NETWORK	1	5.29998e-05
NATL CANC REGISTRAT AND ANAL SERV	1	5.29998e-05
NATL CANC REGISTRAT AND ANAL SERV PUBL HLTH ENGLAND	1	5.29998e-05
NATL CEREBRAL AND CARDIOVASC MED	1	5.29998e-05
NATL CHENG KUNG UNIV	1	5.29998e-05
NATL CTR CHILD AND ADOLESCENT HLTH	1	5.29998e-05
NATL CTR ENVIRONM HLTH	1	5.29998e-05
NATL CTR PHARMACOECON	1	5.29998e-05
NATL CTR SOCIAL RES	1	5.29998e-05
NATL DATABANK RHEUMAT DIS	1	5.29998e-05
NATL HLTH SERV ENGLAND	1	5.29998e-05
NATL INST ACAD ANAESTHESIAS HLTH SERV RES CTR	1	5.29998e-05
NATL INST AGING	1	5.29998e-05
NATL INST AND LEALTH RES NIHR	1	5.29998e-05
NATL INST BIOL STAND AND CONTROLS	1	5.29998e-05
NATL INST HLTH	1	5.29998e-05
NATL INST HLTH AND CARE RES NIHR	1	5.29998e-05
NATL INST HLTH BIOMED RES CTR	1	5.29998e-05
NATL INST HLTH RES APPL RES COLLABORAT EAST MIDLAN	1	5.29998e-05
NATL INST HLTH RES APPL RES COLLABORAT SOUTH LOND	1	5.29998e-05
NATL INST HLTH RES APPL RES COLLABORAT WEST	1	5.29998e-05
NATL INST HLTH RES APPL RES COLLABORAT WEST NIHR A	1	5.29998e-05
NATL INST HLTH RES BIOMED RES CTR BRC	1	5.29998e-05
NATL INST HLTH RES COLLABORAT LEADERSHIP APPL HLT	1	5.29998e-05
NATL INST HLTH RES LEICESTER BIOMED RES CTR	1	5.29998e-05
NATL INST HLTH RES NIHR APPL RES COLLABORAT	1	5.29998e-05
NATL INST HLTH RES NIHR APPL RES COLLABORAT EAST	1	5.29998e-05
NATL INST HLTH RES NIHR APPL RES COLLABORAT EAST M	1	5.29998e-05
NATL INST HLTH RES NIHR BIOMED RES CTR BRC	1	5.29998e-05
NATL INST HLTH RES NIHR HLTH PROTECT RES UNIT IMM	1	5.29998e-05
NATL INST PREVENT AND CARDIOVASC HLTH	1	5.29998e-05
NATL JEWISH HLTH	1	5.29998e-05
NATL JOINT REGISTRY ENGLAND WALES NORTHERN IRELAN	1	5.29998e-05
NATL NEUROSCI INST	1	5.29998e-05
NATL REGISTRY	1	5.29998e-05
NATL RES COUNCIL	1	5.29998e-05
NATL RES UNIV	1	5.29998e-05
NATL RHEUMATOID ARTHRIT SOC	1	5.29998e-05
NATL TAIWAN UNIV	1	5.29998e-05
NATL TAIWAN UNIV HOSP	1	5.29998e-05
NATL VACCINE PROGRAM OFF	1	5.29998e-05
NC USA.	2	0.000106
NEMEA CTR EXCELLENCE RETROSPECT STUDIES	1	5.29998e-05
NETHERLANDS CTR MONITORING ADVERSE DRUG REACT	1	5.29998e-05
NETHERLANDS INST HEALTHCARE RES	1	5.29998e-05
NETHERLANDS INST HLTH SERV RES	1	5.29998e-05
NETHERLANDS INSTITUTE FOR HEALTH SERVICES RESEARCH	1	5.29998e-05
NEUROSCI RES AUSTRALIA	1	5.29998e-05
NEW CROSS HOSP	1	5.29998e-05
NEW ENGLAND GERIATR RES EDUC AND CLIN CTR	1	5.29998e-05
NEW JERSEY ALLIANCE CLIN AND TRANSLAT SCI	1	5.29998e-05
NEW YORK STATE PSYCHIAT INST AND HOSP	1	5.29998e-05
NEWCASTLE HOSP NHS	1	5.29998e-05
NEWCASTLE TYNE HOSP NHS FDN TRUST	1	5.29998e-05
NEWFOUNDLAND AND LABRADOR CTR HLTH INFORMAT	1	5.29998e-05
NHLI IMPERIAL COLL LONDON	1	5.29998e-05
NHS CLIN RES FACIL	1	5.29998e-05
NHS SHEFFIELD CLINICAL COMMISSIONING GROUP	1	5.29998e-05
NHS WAKEFIELD CLIN COMMISSIONING GRP	1	5.29998e-05
NIHR APPL RES COLLABORAT ARC NORTH EAST AND NORTH CU	1	5.29998e-05
NIHR APPL RES COLLABORAT EAST MIDLANDS NIHR ARC	1	5.29998e-05
NIHR APPL RES COLLABORAT SOUTH LONDON	1	5.29998e-05
NIHR BIOMED RES UNIT	1	5.29998e-05
NIHR BIRMINGHAM BIOMED RES CTR	1	5.29998e-05
NIHR BRISTOL BIOMED RES CTR	1	5.29998e-05
NIHR COLLABORAT LEADERSHIP APPL HLTH RES AND CARE	1	5.29998e-05
NIHR GREATER MANCHESTER PATIENT SAFETY RES COLLABO	1	5.29998e-05
NIHR HLTH PROTECT RES UNIT HPRU IMMUNISAT	1	5.29998e-05
NIHR HLTH PROTECT RES UNIT IMMUNISAT	1	5.29998e-05
NIHR HLTH PROTECT RES UNIT VACCINES AND IMMUNISAT	1	5.29998e-05
NIHR LEEDS BIOMEDICAL RESEARCH CENTRE	1	5.29998e-05
NIHR MANCHESTER BIOMED RES CTR	1	5.29998e-05
NIHR MOORFIELDS BIOMED RES CTR	1	5.29998e-05
NIHR MOORFIELDS BIOMED RETINAL RES	1	5.29998e-05
NIHR NAT INST HLTH AND CARE RES	1	5.29998e-05
NIHR SOUTHAMPTON BIOMED RES UNIT	1	5.29998e-05
NJH COHEN FAMILY ASTHMA INST	1	5.29998e-05
NO GEN HOSP	1	5.29998e-05
NORFOLK AND NORWICH UNIV HOSP NHS FDN TRUST	1	5.29998e-05
NORTH MANCHESTER GEN HOSP	1	5.29998e-05
NORTH YORK GEN HOSP	1	5.29998e-05
NORTHERN CARE ALLIANCE NHS FDN TRUST	1	5.29998e-05
NORTHERN ONTARIO SCH MED	1	5.29998e-05
NORWEGIAN UNIV SCIENCE AND TECHNOLOGY	1	5.29998e-05
NOTTINGHAM CHILDRENS HOSP	1	5.29998e-05
NOTTINGHAM CITY HOSP	1	5.29998e-05
NOTTINGHAM UNIV HOSP NHS	1	5.29998e-05
NOVA UNIV LISBON	1	5.29998e-05
NOVARTIS HEALTHCARE AS	1	5.29998e-05
NOVO NORDISK SERV CTR INDIA PRIVATE LTD	1	5.29998e-05
NTNU NORWEGIAN UNIV SCI AND TECHNOL	1	5.29998e-05
OBSERV RES	1	5.29998e-05
OBSERVAT RES	1	5.29998e-05
OPEN HEALTH GROUP	1	5.29998e-05
OREGON HEALTH AND SCIENCE UNIVERSITY	1	5.29998e-05
ORTHOPAED CTR HIP SURG	1	5.29998e-05
OTTAWA HOSP	1	5.29998e-05
OULU UNIV HOSP	1	5.29998e-05
OUR LADYS CHILDRENS HOSP	1	5.29998e-05
OUTCOMES RES CONSORTIUM	1	5.29998e-05
OXFORD EYE HOSPITAL	1	5.29998e-05
OXFORD HEALTH NHS FT	1	5.29998e-05
OXFORD NIHR BIOMED RES CTR	1	5.29998e-05
OXFORD RADCLIFFE HOSP NHS TRUST	1	5.29998e-05
OXFORD UNIV HOSP NATL HLTH SERV NHS FDN TRUST	1	5.29998e-05
OXFORD UNIV HOSP TRUST	1	5.29998e-05
OXFORD UNIVERSITY HOSPITALS NHS FOUNDATION TRUST	1	5.29998e-05
OXFORD UNIVERSITY HOSPITALS NHS TRUST	1	5.29998e-05
PA USA.	1	5.29998e-05
PAEDIAT EMERGENCY RES	1	5.29998e-05
PALLAS HLTH RES AND CONSULTANCY	1	5.29998e-05
PAPWORTH HOSP	1	5.29998e-05
PAPWORTH HOSP NHS FDN	1	5.29998e-05
PARIS V UNIV	1	5.29998e-05
PARKER INST	1	5.29998e-05
PARTNERS HEALTHCARE SYST	1	5.29998e-05
PASTEUR INST LILLE	1	5.29998e-05
PATIENT REPRESENTAT	1	5.29998e-05
PAUL SABATIER UNIV TOULOUSE III	1	5.29998e-05
PEKING UNION MED COLL	1	5.29998e-05
PEKING UNION MED COLL CHINESE ACAD MED SCI	1	5.29998e-05
PEKING UNION MED COLL HOSP	1	5.29998e-05
PEOPLES LIBERAT ARMY GEN HOSP	1	5.29998e-05
PERSONALIZED HEALTHCARE DATA SCI	1	5.29998e-05
PETER ROTHWELL ACADEMIC CENTRE	1	5.29998e-05
PETHO-SCHRAMM	1	5.29998e-05
PFIZER GLOBAL RES AND DEV	1	5.29998e-05
PHARMACEUT TECHNOL AND DEV	1	5.29998e-05
PHARMACEUTICAL RESEARCH AND DEVELOPMENT	1	5.29998e-05
PHARMACOEPIDEMIOL AND PHARMACOECON RES UNIT	1	5.29998e-05
PHARMACOEPIDEMIOL RES	1	5.29998e-05
PHARMACOEPIDEMIOL RES AND INTELLIGENCE UNIT	1	5.29998e-05
PHARMO INST DRUG OUTCOMES RES CRS	1	5.29998e-05
PHARMO INST DRUG OUTCOMES STUDIES	1	5.29998e-05
PHARMO INSTITUTE FOR DRUG OUTCOMES RESEARCH	1	5.29998e-05
PHILADELPHIA VA MED CTR	1	5.29998e-05
POLICLIN GB ROSSI	1	5.29998e-05
PORTSMOUTH HOSP NHS TRUST	1	5.29998e-05
PORTSMOUTH HOSP UNIV NHS TRUST	1	5.29998e-05
POZNAN UNIV MED SCI	1	5.29998e-05
PRESTON	1	5.29998e-05
PRESTWICH	1	5.29998e-05
PRIMARY CARE AND POPULAT SCI	1	5.29998e-05
PRIMARY CARE CLIN RES	1	5.29998e-05
PRINCE SATTAM BIN ABDULAZIZ UNIV	1	5.29998e-05
PRINCESS ELIZABETH ORTHOPAEDIC CENTRE	1	5.29998e-05
PROD DEV DATA AND STAT SCI	1	5.29998e-05
PROGRAM EPIDEMIOL AND CLIN RES	1	5.29998e-05
QATAR UNIV	1	5.29998e-05
QUADRAM INST	1	5.29998e-05
QUANTITAT SCI INDIA	1	5.29998e-05
QUANTITATIVE SCIENCES DIVISION	1	5.29998e-05
QUEBEC UNIV HOSP	1	5.29998e-05
QUEEN MARYS UNIV LONDON	1	5.29998e-05
QUEEN SQ INST NEUROL	1	5.29998e-05
QUEENS MED CTR	1	5.29998e-05
RADBOUD UNIV NIJMEGEN MED CTR	1	5.29998e-05
RAMBAM MED CTR	1	5.29998e-05
RCGP BIRMINGHAM RES UNIT	1	5.29998e-05
REAL WORLD EVIDENCE AND DATA SCI	1	5.29998e-05
REAL WORLD SCI AND ANALYT	1	5.29998e-05
REFRESH STUDY TEAM	1	5.29998e-05
REG PHARMACOVIGILANCE CTR	1	5.29998e-05
REGENSTRIEF INST HLTH CARE	1	5.29998e-05
RES AND EARLY DEV	1	5.29998e-05
[truncated: 380 more rows]

## Sheet: cprd_papers_citations
Paper	Total Citations (TC)	TC per Year	Normalized TC
HERRETT E, 2015, INT J EPIDEMIOL	2023	183.91	34.56
GELFAND J, 2006, JAMA-J AM MED ASSOC	1484	74.2	10.56
JICK H, 2000, LANCET	1368	52.62	8.78
BHASKARAN K, 2014, LANCET	1210	100.83	18.14
SMEETH L, 2004, N ENGL J MED	1104	50.18	8.59
van STAA TP, 2000, J BONE MINER RES	1009	38.81	6.48
CONRAD N, 2018, LANCET	913	114.13	19.48
YANG Y, 2006, JAMA-J AM MED ASSOC	903	45.15	6.43
HAGEMAN S, 2021, EUR HEART J	871	174.2	34.2
RODRIGUEZ L, 1994, LANCET	830	25.94	5.55
BHASKARAN K, 2018, LANCET DIABETES ENDOCRINOL	800	100	17.06
NEIMANN A, 2006, J AM ACAD DERMATOL	793	39.65	5.64
van STAA TP, 2001, BONE	786	31.44	7.97
JICK H, 1991, BR MED J	731	20.89	1
DIAL S, 2005, JAMA-J AM MED ASSOC	718	34.19	6.87
WENG S, 2017, PLOS ONE	697	77.44	14.91
CURRIE C, 2010, LANCET	661	41.31	6.56
SALISBURY C, 2011, BR J GEN PRACT	643	42.87	10.45
KOSIBOROD M, 2017, CIRCULATION	639	71	13.67
HENRY D, 1996, BR MED J	639	21.3	5.3
JICK H, 1995, LANCET	633	20.42	4.23
SUBRAMANIAN A, 2022, NAT MED	627	156.75	34.91
GRAINGE M, 2010, LANCET	574	35.88	5.7
KURD S, 2010, ARCH DERMATOL	560	35	5.56
BAYLISS L, 2017, LANCET	559	62.11	11.96
MEHTA N, 2010, EUR HEART J	552	34.5	5.48
WALLEY T, 1997, LANCET	543	18.72	4.88
AMIRTHALINGAM G, 2014, LANCET	535	44.58	8.02
SCHADE R, 2007, N ENGL J MED	524	27.58	5.93
van STAA TP, 2000, RHEUMATOLOGY	515	19.81	3.31
HUBBARD R, 2000, AM J RESPIR CRIT CARE MED	509	19.58	3.27
KHUNTI K, 2013, DIABETES CARE	491	37.77	8.38
GELFAND J, 2005, ARCH DERMATOL	484	23.05	4.63
WOLF A, 2019, INT J EPIDEMIOL	476	68	13.63
RODRÍGUEZ L, 1998, BR J CLIN PHARMACOL	470	16.79	4.57
KUO C, 2015, ANN RHEUM DIS	465	42.27	7.94
OSBORN D, 2007, ARCH GEN PSYCHIATRY	463	24.37	5.24
COOPER C, 2004, J BONE MINER RES	455	20.68	3.54
GAITATZIS A, 2004, EPILEPSIA	452	20.55	3.52
JICK H, 2004, JAMA-J AM MED ASSOC	447	20.32	3.48
van STAA TP, 2006, ARTHRITIS RHEUM	440	22	3.13
SORIANO J, 2005, CHEST	433	20.62	4.14
HOBBS F, 2016, LANCET	432	43.2	9.4
GELFAND J, 2007, ARCH DERMATOL	431	22.68	4.88
van STAA TP, 2000, QJM-MON J ASSOC PHYSICIANS	408	15.69	2.62
MEIER C, 2000, JAMA-J AM MED ASSOC	399	15.35	2.56
CAREY I, 2018, DIABETES CARE	398	49.75	8.49
HESDORFFER D, 2012, ANN NEUROL	394	28.14	6.49
BODMER M, 2010, DIABETES CARE	391	24.44	3.88
WALKER A, 2013, EUR J CANCER	386	29.69	6.59
SOUVEREIN P, 2004, HEART	379	17.23	2.95
QUINT J, 2016, EUR RESP J	377	37.7	8.2
CONRAD N, 2023, LANCET	368	122.67	40.74
CULLIFORD D, 2015, OSTEOARTHRITIS CARTILAGE	364	33.09	6.22
LANGMAN M, 2000, BR MED J	356	13.69	2.29
BANERJEE A, 2020, LANCET	356	59.33	12.39
ABUABARA K, 2010, BR J DERMATOL	350	21.88	3.47
TAYLOR C, 2019, BMJ-BRITISH MEDICAL JOURNAL	348	49.71	9.97
STRONGMAN H, 2019, LANCET	342	48.86	9.79
GELFAND J, 2009, J INVEST DERMATOL	339	19.94	4.82
QIZILBASH N, 2015, LANCET DIABETES ENDOCRINOL	337	30.64	5.76
CASSELL A, 2018, BR J GEN PRACT	336	42	7.17
JICK S, 2006, ARTHRITIS RHEUM-ARTHRITIS CARE RES	332	16.6	2.36
BODMER M, 2008, DIABETES CARE	332	18.44	4.87
MEIER C, 1998, LANCET	322	11.5	3.13
PRICE D, 2018, J ASTHMA ALLERGY	321	40.13	6.85
MIKULS T, 2005, ANN RHEUM DIS	321	15.29	3.07
HUERTA C, 2007, ARCH INTERN MED	321	16.89	3.63
RICHARDSON K, 2018, BMJ-BRITISH MEDICAL JOURNAL	320	40	6.83
MARGOLIS D, 2002, J AM ACAD DERMATOL	318	13.25	3.41
IMFELD P, 2012, J AM GERIATR SOC	316	22.57	5.21
DE A F, 2004, BR J CLIN PHARMACOL	312	14.18	2.43
EASTWOOD S, 2016, PLOS ONE	311	31.1	6.77
KORO C, 2002, BMJ-BRITISH MEDICAL JOURNAL	311	12.96	3.34
LI Y, 2020, SCI REP	309	51.5	10.76
BALLARD K, 2008, BJOG	309	17.17	4.53
SOEDAMAH-MUTHU S, 2006, DIABETES CARE	309	15.45	2.2
TZOULAKI I, 2009, BMJ-BRITISH MEDICAL JOURNAL	302	17.76	4.29
BARKER I, 2017, BMJ-BRITISH MEDICAL JOURNAL	299	33.22	6.4
CURTIS E, 2016, BONE	299	29.9	6.51
de VRIES T, 2021, EUR HEART J	293	58.6	11.5
MATHUR R, 2014, J PUBLIC HEALTH	292	24.33	4.38
GUTTHANN S, 1997, BMJ-BRITISH MEDICAL JOURNAL	291	10.03	2.62
DE A F, 1999, BR MED J	290	10.74	3.73
GALLAGHER A, 2011, THROMB HAEMOST	290	19.33	4.71
KHUNTI K, 2015, DIABETES CARE	284	25.82	4.85
SCHLIENGER R, 2004, JAMA-J AM MED ASSOC	284	12.91	2.21
YANG Y, 2004, GASTROENTEROLOGY	282	12.82	2.19
RODRÍGUEZ L, 2001, EPIDEMIOLOGY	282	11.28	2.86
LEWIS J, 2005, PHARMACOEPIDEMIOL DRUG SAF	278	13.24	2.66
WEST J, 2004, BR MED J	268	12.18	2.09
BANNISTER C, 2014, DIABETES OBES METAB	266	22.17	3.99
KHAN N, 2010, BMC FAM PRACT	265	16.56	2.63
GUPTA D, 2000, THORAX	264	10.15	1.69
LEWIS J, 2001, GASTROENTEROLOGY	264	10.56	2.68
RODRÍGUEZ L, 1999, BR MED J	264	9.78	3.4
WALLACE H, 1998, LANCET	263	9.39	2.56
MEIER C, 2008, ARCH INTERN MED	263	14.61	3.86
JICK H, 1992, PHARMACOEPIDEMIOL DRUG SAF	261	7.68	5.13
MEHTA N, 2011, AM J MED	260	17.33	4.22
SORIANO J, 2003, CHEST	258	11.22	3.44
van STAA TP, 2002, J BONE MINER RES	256	10.67	2.75
FILDES A, 2015, AM J PUBLIC HEALTH	256	23.27	4.37
ALBERTO L, 2006, GASTROENTEROLOGY	253	12.65	1.8
MORGAN C, 2017, BMJ-BRITISH MEDICAL JOURNAL	252	28	5.39
HUERTA C, 2007, ARCH DERMATOL	252	13.26	2.85
MICALI N, 2013, BMJ OPEN	250	19.23	4.27
GELFAND J, 2006, J INVEST DERMATOL	249	12.45	1.77
HEERSPINK H, 2020, LANCET DIABETES ENDOCRINOL	249	41.5	8.67
WATSON D, 2003, J RHEUMATOL	242	10.52	3.23
STROM B, 2003, N ENGL J MED	240	10.43	3.2
CRITCHLEY J, 2018, DIABETES CARE	239	29.88	5.1
GEOGHEGAN J, 2004, J HAND SURG-BR EUR VOL	239	10.86	1.86
LATINOVIC R, 2006, J NEUROL NEUROSURG PSYCHIATRY-a	237	11.85	1.69
KAYE J, 2001, BR MED J	236	9.44	2.39
DREGAN A, 2014, CIRCULATION	234	19.5	3.51
MANSFIELD K, 2021, LANCET DIGIT HEALTH	234	46.8	9.19
CONRAD N, 2022, LANCET	233	58.25	12.97
LAPI F, 2013, BMJ-BRITISH MEDICAL JOURNAL	233	17.92	3.98
HALL G, 2006, PAIN	233	11.65	1.66
ANDERSOHN F, 2009, AM J PSYCHIAT	233	13.71	3.31
VINOGRADOVA Y, 2019, BMJ-BRITISH MEDICAL JOURNAL	233	33.29	6.67
CAREY I, 2013, AM J RESPIR CRIT CARE MED	232	17.85	3.96
SOLAYMANI-DODARAN M, 2004, GUT	232	10.55	1.81
van STAA TP, 2001, JAMA-J AM MED ASSOC	232	9.28	2.35
van STAA TP, 2005, GUT	229	10.9	2.19
TAYLOR P, 2014, JAMA INTERN MED	229	19.08	3.43
van STAA TP, 2011, J THROMB HAEMOST	226	15.07	3.67
HUERTA C, 2005, AM J KIDNEY DIS	226	10.76	2.16
SMEETH L, 2006, ANN RHEUM DIS	224	11.2	1.59
KAYE J, 2004, BR J CANCER	224	10.18	1.74
LINDBLAD M, 2005, CANCER CAUSES CONTROL	223	10.62	2.13
ATKINSON R, 2013, EPIDEMIOLOGY	223	17.15	3.81
SCHOONEN W, 2009, BR J HAEMATOL	222	13.06	3.16
HERNÁN M, 2005, BRAIN	221	10.52	2.12
CALEYACHETTY R, 2021, LANCET DIABETES ENDOCRINOL	221	44.2	8.68
SMITTEN A, 2007, ARTHRITIS RHEUM-ARTHRITIS CARE RES	220	11.58	2.49
LAI A, 2020, BMJ OPEN	219	36.5	7.62
PEARSON-STUTTARD J, 2021, LANCET DIABETES ENDOCRINOL	218	43.6	8.56
DICKERMAN B, 2019, NAT MED	215	30.71	6.16
SARKAR M, 2008, ANN INTERN MED	215	11.94	3.15
HERNÁN M, 2004, NEUROLOGY	215	9.77	1.67
LANE D, 2017, J AM HEART ASSOC	214	23.78	4.58
COHEN A, 2017, THROMB HAEMOST	213	23.67	4.56
AZOULAY L, 2012, BMJ-BRITISH MEDICAL JOURNAL	212	15.14	3.49
HOLLOWELL J, 1997, POPUL TRENDS	211	7.28	1.9
RENOUX C, 2010, BMJ-BRITISH MEDICAL JOURNAL	210	13.13	2.08
CAREY I, 2018, BMJ OPEN	209	26.13	4.46
HALL G, 2004, NEUROLOGY	209	9.5	1.63
GAUTHIER A, 2009, EPIDEMIOL INFECT	208	12.24	2.96
de VRIES F, 2007, ARTHRITIS RHEUM	208	10.95	2.35
MCKEEVER T, 2002, AM J RESPIR CRIT CARE MED	208	8.67	2.23
REES F, 2016, ANN RHEUM DIS	208	20.8	4.53
MCKEEVER T, 2002, J ALLERGY CLIN IMMUNOL	207	8.63	2.22
KANIS J, 2011, OSTEOPOROSIS INT	207	13.8	3.36
SORIANO J, 2000, THORAX	207	7.96	1.33
AMIRTHALINGAM G, 2016, CLIN INFECT DIS	207	20.7	4.5
QUINT J, 2014, BMJ OPEN	207	17.25	3.1
JICK S, 1995, BR MED J	206	6.65	1.38
PETERSEN I, 2007, BMJ-BRITISH MEDICAL JOURNAL	206	10.84	2.33
GUPTA G, 2005, GASTROENTEROLOGY	205	9.76	1.96
ZORNBERG G, 2000, LANCET	204	7.85	1.31
HERRETT E, 2013, BMJ-BRITISH MEDICAL JOURNAL	202	15.54	3.45
WEST J, 2014, AM J GASTROENTEROL	202	16.83	3.03
KAYE J, 2008, BR J DERMATOL	202	11.22	2.96
CURRIN L, 2005, BR J PSYCHIATRY	201	9.57	1.92
LEON L, 2019, CIRCULATION	199	28.43	5.7
DOLAN P, 1998, OSTEOPOROSIS INT	199	7.11	1.94
MAJEED A, 2001, HEART	199	7.96	2.02
RODRÍGUEZ L, 2001, EPIDEMIOLOGY-a	199	7.96	2.02
JICK H, 1998, N ENGL J MED	198	7.07	1.93
KHUNTI K, 2016, DIABETES OBES METAB	198	19.8	4.31
DOUGLAS I, 2008, BR MED J	198	11	2.91
GALLAGHER A, 2008, J THROMB HAEMOST	198	11	2.91
SURUKI R, 2017, BMC PULM MED	197	21.89	4.21
HRIPCSAK G, 2016, PROC NATL ACAD SCI U S A	196	19.6	4.26
GELFAND J, 2003, ARCH DERMATOL	195	8.48	2.6
CORNISH R, 2010, BMJ-BRITISH MEDICAL JOURNAL	195	12.19	1.94
CARR M, 2021, LANCET PUBLIC HEALTH	194	38.8	7.62
MOORE M, 2009, BMJ-BRITISH MEDICAL JOURNAL	193	11.35	2.74
LANGAN S, 2012, J INVEST DERMATOL	193	13.79	3.18
RAZVI S, 2012, ARCH INTERN MED	192	13.71	3.16
GULLIFORD M, 2014, BMJ OPEN	190	15.83	2.85
SUNDSTROM J, 2022, LANCET REG HEALTH-EUR	190	47.5	10.58
LOO S, 2017, BR J CLIN PHARMACOL	190	21.11	4.06
KUAN V, 2019, LANCET DIGIT HEALTH	189	27	5.41
KORO C, 2002, ARCH GEN PSYCHIATRY	189	7.88	2.03
VOSS E, 2015, J AM MED INF ASSOC	189	17.18	3.23
JICK S, 2000, ARCH DERMATOL	186	7.15	1.19
JICK H, 1997, LANCET	184	6.34	1.66
BROWNRIGG J, 2016, LANCET DIABETES ENDOCRINOL	184	18.4	4
FISCHER L, 2004, AM J CARDIOL	183	8.32	1.42
van STAA TP, 2001, J BONE MINER RES	183	7.32	1.86
DAVIES N, 2011, J ALZHEIMERS DIS	182	12.13	2.96
BOTTLE A, 2018, HEART	182	22.75	3.88
JONES R, 2007, BMJ-BRITISH MEDICAL JOURNAL	181	9.53	2.05
MARTINEZ C, 2005, BR MED J	181	8.62	1.73
SORIANO J, 2002, EUR RESP J	181	7.54	1.94
NOWAKOWSKA M, 2019, BMC MED	181	25.86	5.18
CLEARY P, 2004, LANCET	180	8.18	1.4
BECKER C, 2008, NEUROLOGY	180	10	2.64
DORMUTH C, 2013, BMJ-BRITISH MEDICAL JOURNAL	180	13.85	3.07
FILION K, 2016, N ENGL J MED	179	17.9	3.89
PAUL S, 2015, CARDIOVASC DIABETOL	179	16.27	3.06
SPRINGATE D, 2017, BR J DERMATOL	179	19.89	3.83
PRICE D, 2016, J ASTHMA ALLERGY	179	17.9	3.89
SARPATWARI A, 2010, HAEMATOL-HEMATOL J	179	11.19	1.78
KUO C, 2016, ANN RHEUM DIS	177	17.7	3.85
WATSON D, 2002, ARCH INTERN MED	177	7.38	1.9
ZIN C, 2014, EUR J PAIN	176	14.67	2.64
DONEGAN K, 2014, BMJ-BRITISH MEDICAL JOURNAL	175	14.58	2.62
SOEDAMAH-MUTHU S, 2006, DIABETOLOGIA	173	8.65	1.23
INGRAM J, 2018, BR J DERMATOL	173	21.63	3.69
van STAA TP, 2003, J BONE MINER RES	171	7.43	2.28
TUCCORI M, 2016, BMJ-BRITISH MEDICAL JOURNAL	171	17.1	3.72
WEBB R, 2012, ARCH GEN PSYCHIATRY	171	12.21	2.82
SOUVEREIN P, 2006, NEUROLOGY	171	8.55	1.22
NAZARETH I, 1993, BMJ-BRITISH MEDICAL JOURNAL	170	5.15	3.94
RIETBROCK S, 2008, AM HEART J	170	9.44	2.49
HONG J, 2013, SPINE	170	13.08	2.9
GUPTA G, 2006, CLIN GASTROENTEROL HEPATOL	170	8.5	1.21
SUISSA S, 2017, PHARMACOEPIDEMIOL DRUG SAF	169	18.78	3.61
FORBES H, 2014, BMJ-BRITISH MEDICAL JOURNAL	168	14	2.52
van der Linden P. D., 2003, ARCH INTERN MED	167	7.26	2.23
GREEN J, 2010, BMJ-BRITISH MEDICAL JOURNAL	167	10.44	1.66
NEAL R, 2014, BR J CANCER	165	13.75	2.47
MULNIER H, 2006, DIABETIC MED	165	8.25	1.17
HERNANDEZ R, 2012, ACTA ORTHOP	164	11.71	2.7
GIRMAN C, 2010, DIABETES OBES METAB	164	10.25	1.63
WOOD L, 2004, DRUG SAF	163	7.41	1.27
LAWSON D, 1998, QJM-MON J ASSOC PHYSICIANS	163	5.82	1.59
LEWIS J, 2002, PHARMACOEPIDEMIOL DRUG SAF	163	6.79	1.75
DUNN N, 2005, ALZHEIMER DIS ASSOC DIS	162	7.71	1.55
LEE S, 2011, BMJ OPEN	162	10.8	2.63
MATTHEWS A, 2016, BMJ-BRITISH MEDICAL JOURNAL	161	16.1	3.5
MUELLEROVA H, 2012, RESPIR MED	161	11.5	2.65
RUSSELL G, 2022, J CHILD PSYCHOL PSYCHIATRY	161	40.25	8.97
STRONGMAN H, 2018, ADV THER	160	20	3.41
DE A F, 2001, BMC CLIN PHARMACOL	160	6.4	1.62
PUJADES-RODRIGUEZ M, 2020, PLOS MED	159	26.5	5.53
CURRIE C, 2013, J CLIN ENDOCRINOL METAB	159	12.23	2.71
RUIGÓMEZ A, 2004, ALIMENT PHARMACOL THER	159	7.23	1.24
van STAA TP, 2002, OSTEOPOROSIS INT	158	6.58	1.7
HUBBARD R, 2003, AM J EPIDEMIOL	158	6.87	2.11
WEST J, 2003, GASTROENTEROLOGY	158	6.87	2.11
RUIGÓMEZ A, 2002, J CLIN EPIDEMIOL	158	6.58	1.7
FLEMING D, 2015, BMC INFECT DIS	158	14.36	2.7
RODRIGUEZ L, 2001, ARTHRITIS RES	158	6.32	1.6
EVANS S, 2013, J NEUROL NEUROSURG PSYCHIATRY	157	12.08	2.68
MEHTA H, 2016, J CLIN EPIDEMIOL	157	15.7	3.42
VAN D H H, 2015, J AM COLL CARDIOL	156	14.18	2.67
VANSTAA T, 1997, J CLIN EPIDEMIOL	156	5.38	1.4
BLACK C, 2002, BR MED J	156	6.5	1.68
HICKS B, 2018, BMJ-BRITISH MEDICAL JOURNAL	155	19.38	3.31
TSILIDIS K, 2014, DIABETES CARE	155	12.92	2.32
ZENNER D, 2012, AM J RESPIR CRIT CARE MED	155	11.07	2.55
ROWLANDS S, 2002, EUR J NEUROL	155	6.46	1.66
WARREN-GASH C, 2012, J INFECT DIS	154	11	2.54
CHAPPLE C, 2017, EUR UROL	154	17.11	3.29
BRAUCHLI Y, 2009, BR J DERMATOL	154	9.06	2.19
HERNÁNDEZ-DÍAZ S, 2001, AM J MED	154	6.16	1.56
DELANEY J, 2007, CAN MED ASSOC J	153	8.05	1.73
JONES R, 2014, LANCET RESP MED	153	12.75	2.29
CARDWELL C, 2010, JAMA-J AM MED ASSOC	152	9.5	1.51
LAWRENSON R, 2000, BR J CLIN PHARMACOL	152	5.85	0.98
TALLEY N, 2003, AM J GASTROENTEROL	152	6.61	2.03
GLOVER G, 2017, J INTELL DISABIL RES	151	16.78	3.23
RAVINDRARAJAH R, 2017, CIRCULATION	151	16.78	3.23
WEICH S, 2014, BMJ-BRITISH MEDICAL JOURNAL	150	12.5	2.25
GARCIA R L, 2006, GUT	149	7.45	1.06
STOWE J, 2009, AM J EPIDEMIOL	149	8.76	2.12
MEIER C, 2000, EUR J CLIN MICROBIOL INFECT DIS	149	5.73	0.96
RENOUX C, 2010, J THROMB HAEMOST	148	9.25	1.47
COOK M, 2007, DIABETIC MED	148	7.79	1.68
ROTHNIE K, 2018, AM J RESPIR CRIT CARE MED	148	18.5	3.16
MCCARTHY S, 2009, BR J PSYCHIATRY	146	8.59	2.08
MACKENZIE I, 2014, J NEUROL NEUROSURG PSYCHIATRY	146	12.17	2.19
MILLETT E, 2013, PLOS ONE	146	11.23	2.49
ALONSO A, 2009, EUR J NEUROL	146	8.59	2.08
WATTS R, 2009, RHEUMATOLOGY	146	8.59	2.08
VINOGRADOVA Y, 2015, BMJ-BRITISH MEDICAL JOURNAL	146	13.27	2.49
SCHNEIDER C, 2010, CHEST	145	9.06	1.44
GUNNELL D, 2009, BR MED J	145	8.53	2.06
RANI F, 2008, PEDIATRICS	144	8	2.11
SOUVEREIN P, 2005, EPILEPSIA	144	6.86	1.38
MEIER C, 1999, JAMA-J AM MED ASSOC	143	5.3	1.84
HERNANDEZ-DIAZ S, 2006, BMC MED	143	7.15	1.02
ANDERSOHN F, 2006, CIRCULATION	143	7.15	1.02
VINOGRADOVA Y, 2020, BMJ-BRITISH MEDICAL JOURNAL	143	23.83	4.98
PADMANABHAN S, 2019, EUR J EPIDEMIOL	142	20.29	4.07
SPRINGATE D, 2014, PLOS ONE	142	11.83	2.13
TORGERSON D, 1998, ANN RHEUM DIS	142	5.07	1.38
JICK H, 2000, BMJ-BRITISH MEDICAL JOURNAL	142	5.46	0.91
RODRÍGUEZ L, 2000, EPIDEMIOLOGY	141	5.42	0.91
TAM C, 2007, PLOS ONE	141	7.42	1.6
EMDIN C, 2015, J AM COLL CARDIOL	141	12.82	2.41
SOMERS E, 2009, AM J EPIDEMIOL	140	8.24	1.99
SCHNEIDER C, 2010, EUR J EPIDEMIOL	140	8.75	1.39
DENAXAS S, 2012, INT J EPIDEMIOL	140	10	2.31
HUBBARD R, 2002, AM J RESPIR CRIT CARE MED	140	5.83	1.5
GAIST D, 2001, EPIDEMIOLOGY	140	5.6	1.42
NORTON S, 2013, RHEUMATOLOGY	138	10.62	2.36
SPOENDLIN J, 2012, BR J DERMATOL	138	9.86	2.27
RODRIQUEZ L, 1994, ARCH INTERN MED	138	4.31	0.92
CARDWELL C, 2014, J CLIN ONCOL	138	11.5	2.07
ANDREWS N, 2004, PEDIATRICS	138	6.27	1.07
JORDAN K, 2007, BR J GEN PRACT	138	7.26	1.56
HAJAT S, 1999, THORAX	137	5.07	1.76
CULLIFORD D, 2010, J BONE JOINT SURG-BR VOL	137	8.56	1.36
MARTINEZ C, 2014, THROMB HAEMOST-a	136	11.33	2.04
PARISI R, 2015, J INVEST DERMATOL	136	12.36	2.32
PARKIN L, 2011, BMJ-BRITISH MEDICAL JOURNAL	136	9.07	2.21
HANSELL A, 1999, THORAX	136	5.04	1.75
ASHWORTH M, 2005, BR J GEN PRACT	136	6.48	1.3
SMEETH L, 2004, LANCET	135	6.14	1.05
MEIER C, 1998, BR J CLIN PHARMACOL	135	4.82	1.31
ALONSO A, 2007, NEUROLOGY	134	7.05	1.52
DOUROS A, 2020, ANN INTERN MED	134	22.33	4.66
CONRAD N, 2019, JAMA CARDIOL	134	19.14	3.84
FLEMING K, 2008, J HEPATOL	133	7.39	1.95
HOWARD L, 2007, BR J PSYCHIATRY	133	7	1.51
ROTHNIE K, 2016, PLOS ONE	133	13.3	2.89
COOK M, 2005, DIABETES CARE	132	6.29	1.26
VINOGRADOVA Y, 2018, BMJ-BRITISH MEDICAL JOURNAL	132	16.5	2.82
FREY N, 2017, J INVEST DERMATOL	132	14.67	2.82
LALMOHAMED A, 2012, BMJ-BRITISH MEDICAL JOURNAL	131	9.36	2.16
SILVERWOOD R, 2018, BMJ-BRITISH MEDICAL JOURNAL	131	16.38	2.79
ROBSON J, 2015, ANN RHEUM DIS	131	11.91	2.24
van STAA TP, 2000, PHARMACOEPIDEMIOL DRUG SAF	131	5.04	0.84
GHARBI M, 2019, BMJ-BRITISH MEDICAL JOURNAL	130	18.57	3.72
CIPOLLETTA E, 2022, JAMA-J AM MED ASSOC	130	32.5	7.24
KAYE J, 2008, PHARMACOTHERAPY	130	7.22	1.91
BIRKELAND K, 2020, DIABETES OBES METAB	129	21.5	4.49
MARTINEZ C, 2016, BMJ-BRITISH MEDICAL JOURNAL	129	12.9	2.81
van STAA TP, 1997, AM J MED	129	4.45	1.16
BODMER M, 2011, GYNECOL ONCOL	129	8.6	2.1
ABBING-KARAHAGOPIAN V, 2014, EUR J CLIN PHARMACOL	128	10.67	1.92
PITMAN R, 2007, J INFECT	128	6.74	1.45
TAN Y, 2022, LANCET HEALTH LONGEV	128	32	7.13
BRILLEMAN S, 2013, FAM PR	128	9.85	2.18
WRIGHT A, 2017, DIABETES CARE	128	14.22	2.74
KHAN N, 2011, BR J CANCER	128	8.53	2.08
FILION K, 2014, GUT	128	10.67	1.92
ARMSTRONG R, 2010, AM J GASTROENTEROL	128	8	1.27
SOLARES J, 2020, J BIOMED INFORM	127	21.17	4.42
LEVIN D, 2015, DIABETOLOGIA	127	11.55	2.17
TURNBULL S, 1996, BR J PSYCHIATRY	127	4.23	1.05
LATINOVIC R, 2006, J NEUROL NEUROSURG PSYCHIATRY	126	6.3	0.9
DENAXAS S, 2019, J AM MED INF ASSOC	126	18	3.61
CARD T, 2004, GUT	125	5.68	0.97
VASILAKIS C, 1999, LANCET	125	4.63	1.61
PENNELLS L, 2023, EUR HEART J	125	41.67	13.84
NIGHTINGALE A, 2000, EUR J CONTRACEPT REPROD HEALTH CARE	125	4.81	0.8
BLOOM C, 2018, THORAX	124	15.5	2.65
EPPENGA W, 2014, DIABETES CARE	124	10.33	1.86
van STAA TP, 1994, PHARMACOEPIDEMIOL DRUG SAF	124	3.88	0.83
MANGTANI P, 2004, J INFECT DIS	123	5.59	0.96
PENG M, 2004, ARCH INTERN MED	123	5.59	0.96
PETERSEN I, 2007, J ANTIMICROB CHEMOTHER	123	6.47	1.39
GAFOOR R, 2018, BMJ-BRITISH MEDICAL JOURNAL	123	15.38	2.62
GALLAGHER A, 2008, J BONE MINER RES	123	6.83	1.8
RODRIGUEZ L, 1996, ARCH INTERN MED	123	4.1	1.02
WEST J, 2004, ALIMENT PHARMACOL THER	123	5.59	0.96
STOLWIJK C, 2015, ANN RHEUM DIS	122	11.09	2.08
PEETERS P, 2015, DIABETES CARE	122	11.09	2.08
SCHONMANN Y, 2020, J ALLERGY CLIN IMMUNOL-PRACT	121	20.17	4.21
LE R I, 2012, BREAST CANCER RES TREAT	121	8.64	1.99
BOGGON R, 2013, PHARMACOEPIDEMIOL DRUG SAF	120	9.23	2.05
RODRÍGUEZ L, 2005, ALIMENT PHARMACOL THER	120	5.71	1.15
MIKULS T, 2005, RHEUMATOLOGY	120	5.71	1.15
CULLIFORD D, 2012, OSTEOARTHRITIS CARTILAGE	120	8.57	1.98
ASHWORTH M, 2004, J PUBLIC HEALTH	120	5.45	0.93
TAYLOR K, 2013, DIABETES CARE	119	9.15	2.03
HOSKING F, 2016, AM J PUBLIC HEALTH	119	11.9	2.59
LAWRENSON R, 2001, NEUROEPIDEMIOLOGY	119	4.76	1.21
MARTINEZ C, 2016, THROMB HAEMOST	119	11.9	2.59
ABEL K, 2019, LANCET PUBLIC HEALTH	118	16.86	3.38
ZHONG V, 2018, DIABETES CARE	118	14.75	2.52
CHIQUETTE E, 2017, DIABETES METAB SYNDR OBES	118	13.11	2.52
van STAA TP, 2004, GASTROENTEROLOGY	117	5.32	0.91
BURKE T, 2006, J HYPERTENS	117	5.85	0.83
VARAS-LORENZO C, 2000, CIRCULATION	117	4.5	0.75
HIRJI I, 2012, J DIABETES COMPLICATIONS-a	117	8.36	1.93
CARD T, 2003, GASTROENTEROLOGY	117	5.09	1.56
FLEMING K, 2012, LIVER INT	116	8.29	1.91
MORGAN C, 2012, J CLIN ENDOCRINOL METAB	116	8.29	1.91
CARD T, 2004, GUT-a	116	5.27	0.9
HERNÁN M, 2006, NEUROLOGY	116	5.8	0.83
BHASKARAN K, 2013, BMJ OPEN	116	8.92	1.98
SCHLIENGER R, 2007, PHARMACOTHERAPY	116	6.11	1.31
MACDONALD M, 2010, DIABETES CARE	116	7.25	1.15
TATA L, 2005, HEART	115	5.48	1.1
TUCKER A, 2020, NPJ DIGIT MED	115	19.17	4
AZOULAY L, 2011, CANCER EPIDEMIOL BIOMARKERS PREV	115	7.67	1.87
SESHADRI S, 2001, ARCH NEUROL	115	4.6	1.17
RUIGÓMEZ A, 2006, FAM PR	114	5.7	0.81
DASKALOPOULOU M, 2016, PLOS ONE	114	11.4	2.48
RODRÍGUEZ L, 2000, EPIDEMIOLOGY-a	114	4.38	0.73
FOMBONNE E, 2004, BMC PUBLIC HEALTH	114	5.18	0.89
KERKHOF M, 2018, THORAX	113	14.13	2.41
IMFELD P, 2013, EPILEPSIA	113	8.69	1.93
CARR D, 2013, CLIN PHARMACOL THER	113	8.69	1.93
PAGE L, 2012, BR J PSYCHIATRY	113	8.07	1.86
DREGAN A, 2012, CANCER EPIDEMIOL	113	8.07	1.86
SORIANO J, 2003, AM J RESP MED	113	4.91	1.51
THOMAS S, 2008, ARTHRITIS RHEUM-ARTHRITIS CARE RES	112	6.22	1.64
MEIER C, 2000, ARCH INTERN MED	111	4.27	0.71
DOUGLAS I, 2015, PLOS MED	111	10.09	1.9
DISANTO G, 2018, ANN NEUROL	111	13.88	2.37
ALONSO A, 2005, ARCH NEUROL	111	5.29	1.06
LANGAN S, 2014, CLIN INFECT DIS	111	9.25	1.66
ABRAHAMSON P, 2009, EUR J HAEMATOL	111	6.53	1.58
van STAA TP, 2005, QJM-AN INT J MED	110	5.24	1.05
MARS B, 2017, SOC PSYCHIATRY PSYCHIATR EPIDEMIOL	110	12.22	2.35
GULLIFORD M, 2005, J CLIN EPIDEMIOL	110	5.24	1.05
MUELLEROVA H, 2014, BMJ OPEN	110	9.17	1.65
SMITH K, 2019, JAMA NEUROL	110	15.71	3.15
GULLIFORD M, 2016, BMJ-BRITISH MEDICAL JOURNAL	110	11	2.39
SCHMIDT M, 2017, BMJ-BRITISH MEDICAL JOURNAL	110	12.22	2.35
FLEMING K, 2010, ALIMENT PHARMACOL THER	110	6.88	1.09
SWAIN S, 2020, OSTEOARTHRITIS CARTILAGE	110	18.33	3.83
HAASE C, 2021, INT J OBES	110	22	4.32
LIS Y, 1995, J CLIN EPIDEMIOL	110	3.55	0.74
MARTINEZ C, 2014, THROMB HAEMOST	109	9.08	1.63
YANG Y, 2005, CLIN GASTROENTEROL HEPATOL	109	5.19	1.04
ZGHEBI S, 2017, DIABETES OBES METAB	108	12	2.31
BRAUER R, 2015, PLOS MED	108	9.82	1.85
ZHANG J, 2019, GUT	107	15.29	3.06
FORBES H, 2016, NEUROLOGY	107	10.7	2.33
TANNEN R, 2009, BMJ-BRITISH MEDICAL JOURNAL	107	6.29	1.52
BASHFORD J, 1998, BR MED J	107	3.82	1.04
RODRÍGUEZ L, 2000, SCAND J GASTROENTEROL	107	4.12	0.69
RATIB S, 2014, J HEPATOL	106	8.83	1.59
DONEGAN K, 2017, LANCET PUBLIC HEALTH	106	11.78	2.27
BROWNE J, 2017, BMJ OPEN	105	11.67	2.25
RONQUIST G, 2004, PROSTATE	105	4.77	0.82
DASKALOPOULOU S, 2008, EUR HEART J	105	5.83	1.54
BLACK C, 2003, BR J CLIN PHARMACOL	105	4.57	1.4
VAN D G E, 2006, THORAX	105	5.25	0.75
de VRIES F, 2005, EUR RESP J	104	4.95	1
LAWSON C, 2019, LANCET PUBLIC HEALTH	103	14.71	2.95
TAYLOR B, 2013, BMJ OPEN	103	7.92	1.76
FOX K, 2006, CLIN THER	103	5.15	0.73
MCKEEVER T, 2001, THORAX	103	4.12	1.04
RODRÍGUEZ L, 1999, BR J CLIN PHARMACOL	103	3.81	1.33
RODRÍGUEZ L, 2003, EPIDEMIOLOGY	103	4.48	1.37
RUIGÓMEZ A, 2005, BMC CARDIOVASC DISORD	103	4.9	0.99
KHOSROW-KHAVAR F, 2020, CIRCULATION	102	17	3.55
ATKINSON R, 2015, OCCUP ENVIRON MED	102	9.27	1.74
BRAUCHLI Y, 2009, J INVEST DERMATOL	102	6	1.45
CAVENDER M, 2018, J AM COLL CARDIOL	102	12.75	2.18
BURN E, 2018, BMJ OPEN	102	12.75	2.18
HAJAT S, 2002, INT J EPIDEMIOL	101	4.21	1.08
HAZRA N, 2018, EUR J HEALTH ECON	101	12.63	2.15
VERHAEGH B, 2016, ALIMENT PHARMACOL THER	101	10.1	2.2
VASILAKIS-SCARAMOZZA C, 2001, LANCET	101	4.04	1.02
MACISAAC R, 2016, HYPERTENSION	100	10	2.18
BAILEY S, 2017, BR J GEN PRACT	100	11.11	2.14
YANG C, 2003, ARCH INTERN MED	100	4.35	1.33
CARDWELL C, 2015, CANCER EPIDEMIOL BIOMARKERS PREV	100	9.09	1.71
JANI M, 2020, PLOS MED	100	16.67	3.48
BODMER M, 2012, AM J GASTROENTEROL	100	7.14	1.65
BOOTH H, 2014, FAM PR	99	8.25	1.48
RAPSOMANIKI E, 2014, EUR HEART J	99	8.25	1.48
DOUROS A, 2018, BMJ-BRITISH MEDICAL JOURNAL	99	12.38	2.11
O'SULLIVAN J, 2018, BMJ-BRITISH MEDICAL JOURNAL	99	12.38	2.11
SUNDSTROM A, 2009, BJOG	99	5.82	1.41
SULTAN A, 2016, BMJ-BRITISH MEDICAL JOURNAL	98	9.8	2.13
van STAA TP, 2012, DIABETOLOGIA	98	7	1.62
FUNSTON G, 2020, PLOS MED	98	16.33	3.41
ANDERSOHN F, 2010, NEUROLOGY	98	6.13	0.97
HAN L, 2019, AGE AGEING	97	13.86	2.78
DIN N, 2015, PLOS ONE	96	8.73	1.64
HAJAT S, 2001, AM J EPIDEMIOL	96	3.84	0.97
HUMES D, 2011, GUT	96	6.4	1.56
TRAN J, 2018, PLOS MED	96	12	2.05
BRADLEY M, 2014, BMC GERIATR	96	8	1.44
MUELLEROVA H, 2014, PLOS ONE	96	8	1.44
COOPER C, 2010, OSTEOPOROSIS INT	96	6	0.95
EMDIN C, 2015, BMJ-BRITISH MEDICAL JOURNAL	96	8.73	1.64
LAPI F, 2013, JAMA-J AM MED ASSOC	95	7.31	1.62
PRIETO-ALHAMBRA D, 2011, BR MED J	95	6.33	1.54
VINOGRADOVA Y, 2016, BMJ-BRITISH MEDICAL JOURNAL	95	9.5	2.07
CARD T, 2008, J HEPATOL	95	5.28	1.39
RASSEN J, 2019, CLIN EPIDEMIOL	95	13.57	2.72
ALEXANDER M, 2016, DEV MED CHILD NEUROL	95	9.5	2.07
MCCARTHY S, 2009, DRUG SAF	95	5.59	1.35
SUN L, 2021, PLOS MED	95	19	3.73
KONTOPANTELIS E, 2013, BMJ QUAL SAF	95	7.31	1.62
LANE J, 2020, LANCET RHEUMATOL	95	15.83	3.31
BLOECHLIGER M, 2018, RESPIR RES	94	11.75	2.01
BANERJEE A, 2021, EUR J PREV CARDIOL	94	18.8	3.69
SIMON T, 2009, ANN RHEUM DIS	94	5.53	1.34
MARGOLIS D, 2003, AGE AGEING	94	4.09	1.25
DENNIS J, 2018, DIABETES CARE-a	94	11.75	2.01
HICKMAN M, 2018, ADDICTION	94	11.75	2.01
WALLANDER M, 2007, PRIM CARE COMPANION J CLIN PSYCH	94	4.95	1.06
MARGOLIS D, 2005, ARCH DERMATOL	93	4.43	0.89
FAILLIE J, 2016, JAMA INTERN MED	93	9.3	2.02
THOMPSON P, 2009, PEDIATRICS	93	5.47	1.32
HUERTA C, 2016, PHARMACOEPIDEMIOL DRUG SAF	93	9.3	2.02
REILLY S, 2015, BMJ OPEN	93	8.45	1.59
OTHMAN F, 2016, PHARMACOEPIDEMIOL DRUG SAF	93	9.3	2.02
AKYEA R, 2019, HEART	93	13.29	2.66
FARMER R, 2000, BR J CLIN PHARMACOL	92	3.54	0.59
RENOUX C, 2017, JAMA NEUROL	92	10.22	1.97
YANG Y, 2007, GASTROENTEROLOGY	92	4.84	1.04
VOORHAM J, 2019, ALLERGY	92	13.14	2.63
CLARSON L, 2015, ANN RHEUM DIS	92	8.36	1.57
SIRIWARDENA A, 2010, CAN MED ASSOC J	92	5.75	0.91
LI L, 2013, J INTERN MED	92	7.08	1.57
BODMER M, 2009, JAMA-J AM MED ASSOC	92	5.41	1.31
STAPLEY S, 2012, BR J CANCER	92	6.57	1.52
MURRAY M, 2004, ARCH DIS CHILD	91	4.14	0.71
AZOULAY L, 2011, EUR UROL	91	6.07	1.48
LANES S, 2002, THORAX	91	3.79	0.98
RUSSMANN S, 2005, BR J CLIN PHARMACOL	91	4.33	0.87
TAYLOR P, 2014, J CLIN ENDOCRINOL METAB	91	7.58	1.36
DAVEY G, 2002, BR J GEN PRACT	91	3.79	0.98
BOOTH H, 2015, BMJ OPEN	90	8.18	1.54
QUINT J, 2013, BMJ-BRITISH MEDICAL JOURNAL	90	6.92	1.54
GULLIFORD M, 2019, BMJ-BRITISH MEDICAL JOURNAL	90	12.86	2.58
SEAMAN H, 2008, BJOG	90	5	1.32
SOMERS E, 2007, ARTHRITIS RHEUM-ARTHRITIS CARE RES	90	4.74	1.02
KLOP C, 2014, BONE	90	7.5	1.35
CARDWELL C, 2015, EPIDEMIOLOGY	90	8.18	1.54
THOMAS M, 2009, BMC PULM MED	90	5.29	1.28
LI X, 2021, BMJ-BRITISH MEDICAL JOURNAL	89	17.8	3.49
VAN J C, 2015, ARCH DIS CHILD	89	8.09	1.52
VAMOS E, 2016, CAN MED ASSOC J	89	8.9	1.94
RAHIMIAN F, 2018, PLOS MED	89	11.13	1.9
MULNIER H, 2006, DIABETOLOGIA	89	4.45	0.63
CYBULSKI L, 2021, BMC PSYCHIATRY	89	17.8	3.49
WALKER A, 2016, BLOOD	89	8.9	1.94
SUISSA S, 2011, EPIDEMIOLOGY	89	5.93	1.45
DELGADO J, 2018, JAMA INTERN MED	88	11	1.88
CROOKS C, 2013, GASTROENTEROLOGY	88	6.77	1.5
PETRI H, 2015, ARTHRITIS CARE RES	88	8	1.5
ABHISHEK A, 2017, RHEUMATOLOGY	88	9.78	1.88
SCHAER B, 2010, ANN INTERN MED	88	5.5	0.87
MOVAHEDI M, 2016, ARTHRITIS RHEUMATOL	88	8.8	1.91
HERNÁNDEZ-DÍAZ S, 2001, AM J EPIDEMIOL	88	3.52	0.89
BODMER M, 2012, CANCER EPIDEMIOL BIOMARKERS PREV	88	6.29	1.45
HAZRA N, 2015, RHEUMATOLOGY	87	7.91	1.49
VASILAKIS C, 1999, CONTRACEPTION	87	3.22	1.12
WRIGHT A, 2019, CIRCULATION	86	12.29	2.46
WILKINSON S, 2018, BMJ OPEN	86	10.75	1.83
de VRIES F, 2009, OSTEOPOROSIS INT	86	5.06	1.22
RICHY F, 2014, DIABETES CARE	86	7.17	1.29
RYAN J, 2019, DEV MED CHILD NEUROL	86	12.29	2.46
PETERSEN I, 2016, HEALTH TECHNOL ASSESS	86	8.6	1.87
DERBY L, 1996, EPILEPSIA	86	2.87	0.71
DELANEY J, 2009, STAT METHODS MED RES	86	5.06	1.22
WALLACE G, 2014, OSTEOARTHRITIS CARTILAGE	86	7.17	1.29
HOLDEN S, 2013, DIABETES OBES METAB	86	6.62	1.47
RAPSOMANIKI E, 2016, EUR HEART J-QUAL CARE CLIN OUTCOMES	86	8.6	1.87
EMDIN C, 2016, STROKE	85	8.5	1.85
MIKAELOFF Y, 2008, BR J CLIN PHARMACOL	85	4.72	1.25
HILL N, 2019, PLOS ONE	85	12.14	2.43
HIPPISLEY-COX J, 2013, BMJ OPEN	85	6.54	1.45
WRIGHT A, 2022, DIABETES CARE	85	21.25	4.73
BRAUCHLI Y, 2008, BR J DERMATOL-a	85	4.72	1.25
DOUGLAS I, 2009, PLOS MED	85	5	1.21
COOPER C, 2006, J BONE MINER RES	85	4.25	0.61
MEIER C, 2001, BR J CLIN PHARMACOL	85	3.4	0.86
HERRINGTON W, 2017, PLOS ONE	84	9.33	1.8
YE Y, 2021, GUT	84	16.8	3.3
AZOULAY L, 2014, EUR HEART J	84	7	1.26
CASTELLSAGUE J, 2018, CLIN EPIDEMIOL	83	10.38	1.77
DE A F, 2000, BR J CLIN PHARMACOL	83	3.19	0.53
THOMAS K, 2013, BMJ-BRITISH MEDICAL JOURNAL	83	6.38	1.42
CATALA M, 2024, LANCET RESP MED	83	41.5	21.35
MARTINEZ C, 2015, EAR HEAR	83	7.55	1.42
BHASKARAN K, 2012, BMJ-BRITISH MEDICAL JOURNAL	82	5.86	1.35
KHUNTI K, 2018, JAMA NETW OPEN	82	10.25	1.75
DEN H C, 2019, CLIN INFECT DIS	82	11.71	2.35
SUISSA S, 2018, LANCET RESP MED	82	10.25	1.75
NIGHTINGALE A, 2004, STROKE	82	3.73	0.64
STURKENBOOM M, 1999, ARCH INTERN MED	82	3.04	1.06
GARCIA R L, 2009, SCAND J RHEUMATOL	82	4.82	1.17
MEIER C, 2002, PHARMACOTHERAPY	81	3.38	0.87
IWAGAMI M, 2021, LANCET HEALTH LONGEV	81	16.2	3.18
GORE M, 2007, EUR J PAIN	81	4.26	0.92
HOPKINS C, 2015, RHINOLOGY	81	7.36	1.38
YONG M, 2010, BR J HAEMATOL	81	5.06	0.8
DODD C, 2013, VACCINE	81	6.23	1.38
LEWIS J, 2004, GASTROENTEROLOGY	81	3.68	0.63
WILSON J, 2017, SEMIN ARTHRITIS RHEUM-a	81	9	1.73
JICK H, 1996, PHARMACOTHERAPY	81	2.7	0.67
SHAO T, 2005, AM J GASTROENTEROL	80	3.81	0.77
ABRAHAMI D, 2018, BMJ-BRITISH MEDICAL JOURNAL	80	10	1.71
GASSE C, 2005, THROMB HAEMOST	80	3.81	0.77
LINDBLAD M, 2006, BR J CANCER	80	4	0.57
LEWIS J, 2008, AM J GASTROENTEROL	80	4.44	1.17
TAM C, 2006, J INFECT DIS	80	4	0.57
EDSON-HEREDIA E, 2015, J EUR ACAD DERMATOL VENEREOL	80	7.27	1.37
WATTS R, 2009, ARTHRITIS CARE RES	80	4.71	1.14
MARGOLIS D, 2002, ANN EPIDEMIOL	80	3.33	0.86
MACDONALD T, 2003, GUT	79	3.43	1.05
ROBERTS K, 2019, PANCREATOLOGY	79	11.29	2.26
PRICE S, 2016, BMJ OPEN	79	7.9	1.72
AZOULAY L, 2012, PLOS ONE	79	5.64	1.3
GADOUD A, 2014, PLOS ONE	79	6.58	1.18
WEISS T, 2022, BMJ OPEN DIAB RES CARE	79	19.75	4.4
KAYE J, 2002, BR J CANCER	79	3.29	0.85
SORIANO J, 2001, EUR J EPIDEMIOL	79	3.16	0.8
BLACKBURN S, 1998, PHARMACOTHERAPY	79	2.82	0.77
ROWLANDS S, 2001, BR J GEN PRACT	79	3.16	0.8
MARU S, 2005, DIABETES CARE	78	3.71	0.75
BLOOM C, 2020, ADV THER	78	13	2.72
ANDERSOHN F, 2006, STROKE	78	3.9	0.56
GREEN J, 2012, INT J CANCER	78	5.57	1.29
MCKEEVER T, 2002, J ALLERGY CLIN IMMUNOL-a	78	3.25	0.84
YSKA J, 2015, JAMA SURG	78	7.09	1.33
HARDY J, 2006, PHARMACOEPIDEMIOL DRUG SAF	78	3.9	0.56
BAZELIER M, 2011, J BONE MINER RES	78	5.2	1.27
NICHOLAS J, 2012, SEIZURE	78	5.57	1.29
MCKEEVER T, 2004, AM J PUBLIC HEALTH	78	3.55	0.61
MAJEED A, 1999, BR J GEN PRACT	78	2.89	1
PUNEKAR Y, 2014, INT J CHRONIC OBSTR PULM DIS	77	6.42	1.15
WENG S, 2015, ATHEROSCLEROSIS	77	7	1.32
SUISSA S, 2011, DIABETOLOGIA	77	5.13	1.25
OSTERMAN M, 2011, CLIN GASTROENTEROL HEPATOL	77	5.13	1.25
BERNI T, 2018, J CLIN ENDOCRINOL METAB	77	9.63	1.64
RUBINO A, 2007, BMJ-BRITISH MEDICAL JOURNAL	77	4.05	0.87
CAREY I, 2016, OCCUP ENVIRON MED	77	7.7	1.68
FOURNIER J, 2015, JAMA INTERN MED	77	7	1.32
MARTINEZ C, 2013, BMJ OPEN	77	5.92	1.31
BRUDERER S, 2014, ARTHRITIS RHEUMATOL	77	6.42	1.15
CROOKS C, 2015, BMJ OPEN	76	6.91	1.3
LALMOHAMED A, 2012, EUR J NEUROL	76	5.43	1.25
DUNN N, 2005, ALZHEIMER DIS ASSOC DIS-a	76	3.62	0.73
RUIGOMEZ A, 2006, AM J GASTROENTEROL	76	3.8	0.54
OPATRNY L, 2008, BR J CLIN PHARMACOL	76	4.22	1.12
KUAN V, 2023, LANCET DIGIT HEALTH	76	25.33	8.41
KHALID J, 2014, INT J CLIN PRACT	76	6.33	1.14
KIRI V, 2010, PRIM CARE RESPIR J	76	4.75	0.75
RODRÍGUEZ L, 2004, BR J CANCER	76	3.45	0.59
GULLIFORD M, 2009, J PUBLIC HEALTH	76	4.47	1.08
PATCH C, 2011, AM J KIDNEY DIS	76	5.07	1.23
MEIER C, 1998, J RHEUMATOL	76	2.71	0.74
HUMES D, 2009, GASTROENTEROLOGY	75	4.41	1.07
MAKAR G, 2014, JNCI- NATL CANCER INST	75	6.25	1.12
LI X, 2022, BMJ-BRITISH MEDICAL JOURNAL	75	18.75	4.18
PALLADINO R, 2020, JAMA NEUROL	75	12.5	2.61
WHITTAKER H, 2022, INT J CHRONIC OBSTR PULM DIS	75	18.75	4.18
WATSON J, 2007, EUR J CLIN PHARMACOL	75	3.95	0.85
KADAM U, 2013, J GEN INTERN MED	75	5.77	1.28
HOWARD L, 2002, AM J PSYCHIAT	75	3.13	0.81
REEVES D, 2018, BMJ-BRITISH MEDICAL JOURNAL	75	9.38	1.6
WRIGHT A, 2020, DIABETOLOGIA	74	12.33	2.58
VAMOS E, 2012, BMJ-BRITISH MEDICAL JOURNAL	74	5.29	1.22
NAVARATNAM V, 2017, THORAX	74	8.22	1.58
PAYNE R, 2020, CAN MED ASSOC J	74	12.33	2.58
WILSON J, 2019, ARTHRITIS CARE RES	74	10.57	2.12
HOEGLER W, 2007, PEDIATR BLOOD CANCER	74	3.89	0.84
PERSSON R, 2020, MULT SCLER RELAT DISORD-a	74	12.33	2.58
LI L, 2013, AM J EPIDEMIOL	74	5.69	1.26
WEI L, 2013, BR J CLIN PHARMACOL	74	5.69	1.26
RENOUX C, 2016, BR J CLIN PHARMACOL	74	7.4	1.61
SCOWCROFT A, 2013, HEART	74	5.69	1.26
van STAA TP, 2002, BONE	74	3.08	0.79
NISSEN F, 2017, BMJ OPEN	74	8.22	1.58
LI Y, 2020, BMJ-BRITISH MEDICAL JOURNAL	73	12.17	2.54
HALL G, 2005, DIABETES CARE	73	3.48	0.7
RENZI C, 2016, BR J CANCER	73	7.3	1.59
MINASSIAN C, 2019, PHARMACOEPIDEMIOL DRUG SAF	73	10.43	2.09
MATHUR R, 2017, BMJ OPEN	73	8.11	1.56
CLOSE H, 2014, PLOS ONE	73	6.08	1.09
HUERTA C, 2005, EPIDEMIOLOGY	73	3.48	0.7
SULTAN A, 2013, BMJ-BRITISH MEDICAL JOURNAL	73	5.62	1.25
ANDERSOHN F, 2010, INFLAMM BOWEL DIS	73	4.56	0.72
JICK H, 1995, PHARMACOTHERAPY-a	73	2.35	0.49
HAMILTON W, 2007, BR J GEN PRACT	73	3.84	0.83
SMEETH L, 2003, BR J OPHTHALMOL	72	3.13	0.96
GULLIFORD M, 2017, VALUE HEALTH	72	8	1.54
MOUSSA O, 2020, EUR HEART J	72	12	2.51
KENNERFALK A, 2002, ANN PHARMACOTHER	72	3	0.77
BOOTH H, 2014, LANCET DIABETES ENDOCRINOL	72	6	1.08
TAYLOR S, 2016, BMJ OPEN	72	7.2	1.57
CHERSKOV A, 2018, TRANSL PSYCHIATR	72	9	1.54
WU J, 2022, LANCET REG HEALTH-EUR	72	18	4.01
BURN E, 2022, LANCET INFECT DIS	72	18	4.01
BERNI T, 2021, J CLIN ENDOCRINOL METAB	72	14.4	2.83
BECKER C, 2018, EYE	71	8.88	1.51
SHEPHERD E, 2012, BR J GEN PRACT	71	5.07	1.17
SCHLIENGER R, 2004, DRUG SAF	71	3.23	0.55
RIDSDALE L, 2011, BR J GEN PRACT	71	4.73	1.15
MARGOLIS D, 2002, LANCET	71	2.96	0.76
BENSON V, 2015, INT J CANCER	71	6.45	1.21
HUGHES R, 2006, ARCH INTERN MED	71	3.55	0.51
HUERTA C, 2006, HEART	71	3.55	0.51
HESDORFFER D, 2016, JAMA PSYCHIATRY	71	7.1	1.54
LEONARD C, 2012, PHARMACOEPIDEMIOL DRUG SAF	71	5.07	1.17
WEIR S, 2017, BMJ OPEN	71	7.89	1.52
WALKER A, 2011, BR J CANCER	71	4.73	1.15
RATIB S, 2015, AM J GASTROENTEROL	70	6.36	1.2
BERNIER M, 2009, ARTHRITIS RHEUM-ARTHRITIS CARE RES	70	4.12	1
SOLAYMANI-DODARAN M, 2006, GASTROENTEROLOGY	70	3.5	0.5
JOHANSSON S, 2001, EUR J HEART FAIL	70	2.8	0.71
CARREIRA H, 2021, J CANCER SURVIV-RES PRACT	70	14	2.75
WANG S, 2022, NAT COMMUN	70	17.5	3.9
SMIECHOWSKI B, 2013, DIABETES CARE	70	5.38	1.19
THOMAS K, 2013, BR J CLIN PHARMACOL	70	5.38	1.19
FARMER A, 2016, DIABETES CARE	69	6.9	1.5
BOGGON R, 2011, EUR HEART J	69	4.6	1.12
MORGAN C, 2014, DIABETES OBES METAB-a	69	5.75	1.03
HAGEMAN S, 2022, EUR HEART J	69	17.25	3.84
CHARLTON J, 2013, J HEALTH SERV RES POLICY	69	5.31	1.18
KORNEGAY C, 2002, J CLIN PSYCHIATRY	69	2.88	0.74
HEAD A, 2021, LANCET HEALTH LONGEV	69	13.8	2.71
MATCHO A, 2018, PLOS ONE	69	8.63	1.47
ROTHNIE K, 2016, CLIN EPIDEMIOL	69	6.9	1.5
WEST J, 2017, ALIMENT PHARMACOL THER	69	7.67	1.48
OSBORN D, 2008, SCHIZOPHR RES	69	3.83	1.01
KHAN T, 2019, BR J SPORTS MED	68	9.71	1.95
LEWIS J, 2004, PHARMACOEPIDEMIOL DRUG SAF	68	3.09	0.53
IMFELD P, 2015, DRUG SAF	68	6.18	1.16
MOUNCE L, 2017, BR J CANCER	68	7.56	1.45
TILLETT W, 2017, RHEUMATOLOGY	68	7.56	1.45
LINDE C, 2019, J AM HEART ASSOC	68	9.71	1.95
JICK S, 2001, EPIDEMIOLOGY	68	2.72	0.69
KLOP C, 2015, OSTEOPOROSIS INT	67	6.09	1.14
HIRJI I, 2012, J DIABETES COMPLICATIONS	67	4.79	1.1
GASSE C, 2000, PHARMACOTHERAPY	67	2.58	0.43
WILSON J, 2016, J CROHNS COLITIS	67	6.7	1.46
MARRIE R, 2000, NEUROLOGY	67	2.58	0.43
ABRAHAMI D, 2022, GUT	67	16.75	3.73
LINDE C, 2019, ESC HEART FAIL	67	9.57	1.92
HUBBARD R, 2002, RHEUMATOLOGY	67	2.79	0.72
MORGAN C, 2012, J CLIN ENDOCRINOL METAB-a	67	4.79	1.1
JUDGE A, 2017, ALZHEIMERS DEMENT TRANSL RES CLIN INTERV	67	7.44	1.43
MARTIN-MERINO E, 2011, DRUG SAF	66	4.4	1.07
SUISSA S, 2019, CHEST	66	9.43	1.89
HAJAT S, 2002, OCCUP ENVIRON MED	66	2.75	0.71
MOON R, 2016, BONE	66	6.6	1.44
SHAH A, 2017, BMJ OPEN	66	7.33	1.41
GALLAGHER A, 2004, J R SOC MED	66	3	0.51
ROTHNIE K, 2018, ANN AM THORACIC SOCIETY	66	8.25	1.41
GIRMAN C, 2012, DIABETIC MED	66	4.71	1.09
MEIER C, 2004, DRUG SAF	66	3	0.51
MCDONALD H, 2015, AM J KIDNEY DIS	65	5.91	1.11
FISCHER L, 2004, ARCH INTERN MED	65	2.95	0.51
LANCASHIRE R, 2003, ALIMENT PHARMACOL THER	65	2.83	0.87
CAREY I, 2016, BR J GEN PRACT	65	6.5	1.41
CARR M, 2022, BMJ QUAL SAF	65	16.25	3.62
JONES R, 2006, ALIMENT PHARMACOL THER	65	3.25	0.46
WATSON J, 2019, BR J CANCER	65	9.29	1.86
MACLEOD J, 2019, PLOS MED	65	9.29	1.86
MANSFIELD K, 2016, BMJ OPEN	65	6.5	1.41
HUGENHOLTZ G, 2005, BONE	65	3.1	0.62
DENNIS J, 2019, DIABETES OBES METAB	65	9.29	1.86
RUIGÓMEZ A, 1999, AM J EPIDEMIOL	65	2.41	0.84
OTHMAN F, 2016, BMJ-BRITISH MEDICAL JOURNAL	64	6.4	1.39
REDANIEL M, 2015, PLOS ONE	64	5.82	1.09
ALONSO A, 2007, J NEUROL	64	3.37	0.72
FAILLIE J, 2014, BMJ-BRITISH MEDICAL JOURNAL	64	5.33	0.96
BECKER C, 2011, EUR J NEUROL	64	4.27	1.04
DOUROS A, 2017, DIABETES CARE	64	7.11	1.37
DENNIS J, 2018, DIABETES CARE	64	8	1.37
MORALES D, 2017, BMC MED	64	7.11	1.37
WRIGHT A, 2020, CIRCULATION	64	10.67	2.23
SINNOTT S, 2017, BMJ-BRITISH MEDICAL JOURNAL	64	7.11	1.37
ALONSO A, 2009, J NEUROL NEUROSURG PSYCHIATRY	64	3.76	0.91
RODRÍGUEZ L, 2004, CANCER EPIDEMIOL BIOMARKERS PREV	64	2.91	0.5
GUEST J, 2005, PRIM CARE RESPIR J	64	3.05	0.61
ESSERS I, 2016, ANN RHEUM DIS	63	6.3	1.37
CURRIE C, 2014, BMJ-BRITISH MEDICAL JOURNAL	63	5.25	0.94
BURNHAM J, 2006, ANN RHEUM DIS	63	3.15	0.45
MARTYN C, 1998, CLIN NUTR	63	2.25	0.61
BULTINK I, 2021, RHEUMATOLOGY	63	12.6	2.47
MCDONALD H, 2014, DIABETIC MED	63	5.25	0.94
LAWSON C, 2021, ECLINICALMEDICINE	63	12.6	2.47
JENKINS-JONES S, 2018, EUR J ENDOCRINOL	63	7.88	1.34
YU D, 2017, RHEUMATOLOGY	63	7	1.35
LAWSON C, 2020, CIRC-HEART FAIL	63	10.5	2.19
HOLDEN S, 2013, CHILD ADOLESC PSYCHIATRY MENT HEALTH	63	4.85	1.08
FORREST C, 2002, BR MED J	63	2.63	0.68
KHOSROW-KHAVAR F, 2017, J CLIN ONCOL	62	6.89	1.33
CARDWELL C, 2013, INT J EPIDEMIOL	62	4.77	1.06
GULLIFORD M, 2014, ANN FAM MED	62	5.17	0.93
KAYE J, 2004, INJ PREV	62	2.82	0.48
KONTOPANTELIS E, 2015, DIABETOLOGIA	62	5.64	1.06
HOLDEN S, 2015, DIABETES OBES METAB	62	5.64	1.06
JICK S, 2009, ANN RHEUM DIS	62	3.65	0.88
PERSSON M, 2021, BR J DERMATOL	62	12.4	2.43
LUQMANI R, 2011, RHEUMATOLOGY	62	4.13	1.01
van STAA TP, 2014, PLOS ONE	62	5.17	0.93
ZINGONE F, 2015, ANN SURG	62	5.64	1.06
MATHARU G, 2019, ACTA ORTHOP	62	8.86	1.78
ROYLE J, 2018, CLIN RHEUMATOL	62	7.75	1.32
CURTIS H, 2018, DIABETES OBES METAB	62	7.75	1.32
FAN H, 2020, BMJ-BRITISH MEDICAL JOURNAL	61	10.17	2.12
YANNI E, 2018, BMJ OPEN	61	7.63	1.3
RATIB S, 2014, AM J GASTROENTEROL	61	5.08	0.91
BEAU-LEJDSTROM R, 2016, BMJ OPEN	61	6.1	1.33
GREEN A, 2020, BR J DERMATOL	61	10.17	2.12
MEIER C, 1997, BR J CLIN PHARMACOL	61	2.1	0.55
MCGOVERN A, 2020, BMJ OPEN DIAB RES CARE	61	10.17	2.12
de VRIES F, 2007, CALCIF TISSUE INT	61	3.21	0.69
HALL G, 2013, BMC FAM PRACT	60	4.62	1.02
van STAA TP, 2004, OSTEOPOROSIS INT	60	2.73	0.47
MASOLI J, 2020, AGE AGEING	60	10	2.09
BECKER C, 2010, PARKINSONISM RELAT DISORD	60	3.75	0.6
KAYE J, 2003, BR J CLIN PHARMACOL	60	2.61	0.8
ROTHNIE K, 2015, HEART	60	5.45	1.03
METCALFE D, 2019, BMC MED RES METHODOL	60	8.57	1.72
ZHENG B, 2021, DIABETES CARE	60	12	2.36
BENCHIMOL E, 2013, J CROHNS COLITIS	60	4.62	1.02
HOWARD L, 2003, BR J PSYCHIATRY	60	2.61	0.8
REES F, 2016, RHEUMATOLOGY	60	6	1.31
RODRIGUEZ L, 1994, BR MED J	60	1.88	0.4
YANG C, 2002, BR J CLIN PHARMACOL	60	2.5	0.64
BEDSON J, 2016, PAIN	60	6	1.31
HUIART L, 2011, BR J CANCER	60	4	0.97
BRAUCHLI Y, 2008, J AM ACAD DERMATOL	60	3.33	0.88
LLOYD D, 1995, BR MED J	60	1.94	0.4
DE A F, 1999, BR J CLIN PHARMACOL	60	2.22	0.77
HSIA Y, 2009, BR J CLIN PHARMACOL	59	3.47	0.84
PALIN V, 2019, J ANTIMICROB CHEMOTHER	59	8.43	1.69
REDANIEL M, 2012, CANCER CAUSES CONTROL	59	4.21	0.97
BRAUCHLI Y, 2008, BR J DERMATOL	59	3.28	0.87
DZIOPA K, 2022, DIABETOLOGIA	59	14.75	3.29
ZHU Y, 2020, BMC MED	59	9.83	2.05
DERBY L, 1993, MED J AUST	59	1.79	1.37
DOUGLAS I, 2012, BMJ-BRITISH MEDICAL JOURNAL	59	4.21	0.97
IMFELD P, 2013, J ALZHEIMERS DIS	59	4.54	1.01
WATSON J, 2017, BMJ OPEN	59	6.56	1.26
BAN L, 2017, J AM HEART ASSOC	59	6.56	1.26
JACKSON H, 2007, HEPATOLOGY	59	3.11	0.67
KIRI V, 2005, AM J RESPIR CRIT CARE MED	59	2.81	0.56
BEDSON J, 2019, EUR J PAIN	59	8.43	1.69
DERBY L, 2000, J ALLERGY CLIN IMMUNOL	59	2.27	0.38
BECKER C, 2010, PARKINSONISM RELAT DISORD-a	59	3.69	0.59
GULLIFORD M, 2009, PLOS ONE	59	3.47	0.84
MORGAN C, 2018, LANCET PSYCHIATRY	59	7.38	1.26
MCGLYNN K, 2015, JNCI-J NATL CANCER INST	59	5.36	1.01
VAN D V R, 2017, BONE	59	6.56	1.26
SCHLIENGER R, 2002, BR J CLIN PHARMACOL	59	2.46	0.63
EMDIN C, 2017, INT J EPIDEMIOL	59	6.56	1.26
BROADHURST C, 2019, BONE JOINT J	59	8.43	1.69
PALLADINO R, 2020, BMJ OPEN DIAB RES CARE	58	9.67	2.02
BUT A, 2017, DIABETOLOGIA	58	6.44	1.24
DREGAN A, 2019, ANN RHEUM DIS	58	8.29	1.66
BROWN A, 2016, EMERG THEMES EPIDEMIOL	58	5.8	1.26
PITMAN R, 2013, VACCINE	58	4.46	0.99
FISCHER L, 2005, PHARMACOTHERAPY	58	2.76	0.56
SELIGER C, 2016, NEURO-ONCOLOGY	58	5.8	1.26
AL-ATTAR N, 2019, J CARDIOTHORAC SURG	58	8.29	1.66
GRUNTZ K, 2018, ANN NEUROL	58	7.25	1.24
HANDOKO K, 2006, EPILEPSIA	58	2.9	0.41
VAN D J, 2016, BMJ-BRITISH MEDICAL JOURNAL	58	5.8	1.26
WALKER A, 2016, BR J CANCER	58	5.8	1.26
SMIECHOWSKI B, 2013, CANCER EPIDEMIOL BIOMARKERS PREV	58	4.46	0.99
WENG S, 2015, OPEN HEART	58	5.27	0.99
DRIESSEN J, 2014, BONE	58	4.83	0.87
BECKER C, 2008, DRUG SAF	58	3.22	0.85
CRITCHLEY J, 2019, DIABETES CARE	58	8.29	1.66
JICK H, 1998, PHARMACOTHERAPY	58	2.07	0.56
van STAA TP, 1998, BR J RHEUMATOL	58	2.07	0.56
SHEPPARD J, 2018, JAMA INTERN MED	57	7.13	1.22
BECKER C, 2008, DIABETES CARE	57	3.17	0.84
BRUDERER S, 2017, AUDIOL NEURO-OTOL	57	6.33	1.22
van STAA TP, 2001, BR J CLIN PHARMACOL	57	2.28	0.58
GALE S, 2018, RHEUMATOL THER	57	7.13	1.22
EDWARDS C, 2007, ARTHRITIS RHEUM-ARTHRITIS CARE RES	57	3	0.65
RUIGÓMEZ A, 1999, ALIMENT PHARMACOL THER	57	2.11	0.73
MORGAN C, 2014, DIABETES OBES METAB	56	4.67	0.84
CHUNG S, 2021, LANCET REG HEALTH-EUR	56	11.2	2.2
DRIESSEN J, 2015, CALCIF TISSUE INT	56	5.09	0.96
REES F, 2016, ARTHRITIS CARE RES	56	5.6	1.22
LHACHIMI S, 2012, PLOS ONE	56	4	0.92
BOOTH H, 2015, J AFFECT DISORD	56	5.09	0.96
BRILLEMAN S, 2013, BR J GEN PRACT	56	4.31	0.96
LIANG H, 2017, MEDICINE (BALTIMORE)	56	6.22	1.2
MARTINEZ C, 2009, EPILEPSY RES	56	3.29	0.8
MACEDO A, 2014, BMC CARDIOVASC DISORD	56	4.67	0.84
WONG I, 2005, BR J CLIN PHARMACOL	56	2.67	0.54
WURST K, 2014, PLOS ONE	56	4.67	0.84
CASSELL J, 2006, BMJ-BRITISH MEDICAL JOURNAL	56	2.8	0.4
HOWELL-JONES R, 2013, J INFECT DIS	55	4.23	0.94
GARCIA R L, 2008, CHEST	55	3.06	0.81
LEE S, 2012, BMJ OPEN	55	3.93	0.91
MULNIER H, 2008, DIABETOLOGIA	55	3.06	0.81
LANDIS S, 2017, COPD-J CHRONIC OBSTR PULM DIS-a	55	6.11	1.18
GALLAGHER A, 2019, PHARMACOEPIDEMIOL DRUG SAF	55	7.86	1.58
BRANKIN E, 2006, CURR MED RES OPIN	55	2.75	0.39
FILION K, 2009, PHARMACOEPIDEMIOL DRUG SAF	55	3.24	0.78
BENSIMON L, 2014, CANCER CAUSES CONTROL	55	4.58	0.82
MEIER C, 2010, J CLIN ENDOCRINOL METAB	55	3.44	0.55
KATSOULIS M, 2021, LANCET DIABETES ENDOCRINOL	55	11	2.16
BOU-ANTOUN S, 2018, J ANTIMICROB CHEMOTHER	54	6.75	1.15
SCHNEIDER-LINDNER V, 2007, EMERG INFECT DIS	54	2.84	0.61
LAWSON A, 2005, ALIMENT PHARMACOL THER	54	2.57	0.52
RENOUX C, 2017, PHARMACOEPIDEMIOL DRUG SAF	54	6	1.16
SUISSA S, 2020, CHEST	54	9	1.88
CHALMERS J, 2017, NPJ PRIM CARE RESPIR MED	54	6	1.16
REINAU D, 2014, BR J CANCER	54	4.5	0.81
STOCKS S, 2015, BMJ-BRITISH MEDICAL JOURNAL	54	4.91	0.92
TATE A, 2014, J AM MED INF ASSOC	54	4.5	0.81
RUIGÓMEZ A, 2005, CHEST	54	2.57	0.52
LI L, 2017, RHEUMATOLOGY	54	6	1.16
AHMED H, 2018, PLOS ONE	54	6.75	1.15
DE G F, 2005, EUR J HEART FAIL	54	2.57	0.52
HIGGINSON I, 2012, J CLIN ONCOL	54	3.86	0.89
WALTERS K, 2008, EUR HEART J	54	3	0.79
EDWARDS C, 2005, RHEUMATOLOGY	54	2.57	0.52
WALTERS P, 2011, PLOS ONE	54	3.6	0.88
SMEETH L, 2005, BR J OPHTHALMOL	53	2.52	0.51
JONES R, 2009, BR MED J	53	3.12	0.75
REES F, 2017, ARTHRITIS CARE RES	53	5.89	1.13
FARMER R, 2000, BMJ-BRITISH MEDICAL JOURNAL	53	2.04	0.34
PIKOULA M, 2019, BMC MED INFORM DECIS MAK	53	7.57	1.52
GULLIFORD M, 2009, AM J EPIDEMIOL	53	3.12	0.75
SOLAYMANI-DODARAN M, 2005, AM J GASTROENTEROL	53	2.52	0.51
HUMES D, 2012, GUT	53	3.79	0.87
CHHAYA V, 2016, ALIMENT PHARMACOL THER	53	5.3	1.15
SHARLAND M, 2007, J ANTIMICROB CHEMOTHER	53	2.79	0.6
MARGULIS A, 2018, EPIDEMIOLOGY	53	6.63	1.13
MEROPOL S, 2008, PHARMACOEPIDEMIOL DRUG SAF	52	2.89	0.76
NOWAKOWSKA M, 2019, J ANTIMICROB CHEMOTHER	52	7.43	1.49
DONEGAN K, 2013, VACCINE	52	4	0.89
HAMMAD T, 2008, PHARMACOEPIDEMIOL DRUG SAF	52	2.89	0.76
JOHNSON M, 2016, BMJ OPEN	52	5.2	1.13
CARDWELL C, 2012, INT J CANCER	52	3.71	0.86
NICHOLAS J, 2013, SEIZURE	52	4	0.89
GARCIA R L, 2010, RESPIR MED	52	3.25	0.52
LANCASTER T, 1995, J EPIDEMIOL COMMUNITY HEALTH	52	1.68	0.35
PRADHAN R, 2022, BMJ-BRITISH MEDICAL JOURNAL	52	13	2.9
GALLAGHER A, 2014, BMJ OPEN	52	4.33	0.78
ACKERS R, 2007, BR J CLIN PHARMACOL	52	2.74	0.59
de VRIES F, 2006, INT J EPIDEMIOL	52	2.6	0.37
HSIA Y, 2009, EUR J EPIDEMIOL	52	3.06	0.74
SCHLIENGER R, 2001, ARCH INTERN MED	52	2.08	0.53
WEIR S, 2018, MOV DISORD	52	6.5	1.11
BRADBURY B, 2005, CANCER	52	2.48	0.5
DEVINE S, 2010, PHARMACOEPIDEMIOL DRUG SAF	52	3.25	0.52
BURTON C, 2018, BMJ OPEN	52	6.5	1.11
VINOGRADOVA Y, 2021, BMJ-BRITISH MEDICAL JOURNAL	52	10.4	2.04
JICK S, 1997, PHARMACOTHERAPY	52	1.79	0.47
HAWLEY S, 2016, J BONE MINER RES	51	5.1	1.11
LAWRENSON R, 2001, J ANTIMICROB CHEMOTHER	51	2.04	0.52
PALMARO A, 2015, EUR NEUROPSYCHOPHARMACOL	51	4.64	0.87
MCCOURT C, 2014, BR J DERMATOL	51	4.25	0.76
VARMA V, 2021, PLOS MED	51	10.2	2
CROSSFIELD S, 2021, RMD OPEN	51	10.2	2
CARDWELL C, 2014, BMC MED	51	4.25	0.76
PUNEKAR Y, 2009, CLIN EXP ALLERGY-a	51	3	0.73
MATHUR R, 2020, PLOS MED	51	8.5	1.78
WANG Z, 2012, PLOS ONE	51	3.64	0.84
MARTINEZ C, 2015, HEART	51	4.64	0.87
ABRAHAMI D, 2018, BMJ-BRITISH MEDICAL JOURNAL-a	51	6.38	1.09
COSTELLO R, 2016, PLOS ONE	51	5.1	1.11
GROSSO A, 2009, PLOS ONE	51	3	0.73
KINGSWOOD C, 2016, EUR J PAEDIATR NEUROL	51	5.1	1.11
van STAA TP, 2013, HEART	51	3.92	0.87
BOOTH H, 2013, PHARMACOEPIDEMIOL DRUG SAF	51	3.92	0.87
HERRETT E, 2016, BMJ OPEN	51	5.1	1.11
MCGUIRE A, 2001, VALUE HEALTH	51	2.04	0.52
BEATTIE C, 2014, HYPERTENSION	50	4.17	0.75
VAVANIKUNNEL J, 2019, J CLIN ENDOCRINOL METAB	50	7.14	1.43
JICK S, 1997, PEDIATR INFECT DIS J	50	1.72	0.45
DESAI S, 2011, SEX TRANSM INFECT	50	3.33	0.81
GETZ K, 2016, PAEDIATR PERINAT EPIDEMIOL	50	5	1.09
BODMER M, 2012, LUNG CANCER	50	3.57	0.82
MELZER D, 2015, AGE AGEING	50	4.55	0.85
van STAA TP, 2003, AM J HEMATOL	50	2.17	0.67
LINDBLAD M, 2005, CANCER EPIDEMIOL BIOMARKERS PREV	50	2.38	0.48
TATE A, 2017, BMJ OPEN	50	5.56	1.07
ABERRA F, 2007, CLIN GASTROENTEROL HEPATOL	50	2.63	0.57
POUWELS S, 2013, OSTEOPOROSIS INT-a	50	3.85	0.85
FREY N, 2017, EPILEPSIA	50	5.56	1.07
HICKS B, 2013, ANN ONCOL	50	3.85	0.85
MINASSIAN C, 2013, PLOS ONE	49	3.77	0.84
GEORGE J, 2013, BMJ-BRITISH MEDICAL JOURNAL	49	3.77	0.84
ACKERS R, 2009, ARCH DIS CHILD	49	2.88	0.7
FITZPATRICK D, 2023, PLOS MED	49	16.33	5.43
SUISSA S, 2017, EUR RESP J	49	5.44	1.05
JICK S, 2015, J NEUROL	49	4.45	0.84
CLARKE A, 2016, PLOS ONE	49	4.9	1.07
PARTINGTON R, 2018, ANN RHEUM DIS	49	6.13	1.05
ZHONG V, 2017, DIABETES CARE	49	5.44	1.05
MULLER S, 2014, ANN RHEUM DIS	49	4.08	0.73
APTER A, 2006, AM J MED	49	2.45	0.35
KONTOPANTELIS E, 2015, BMJ OPEN	49	4.45	0.84
KHAN N, 2011, BR J GEN PRACT	49	3.27	0.8
SHEPHARD E, 2015, BR J GEN PRACT-a-b	49	4.45	0.84
ZHANG Y, 2020, BR J CLIN PHARMACOL	49	8.17	1.71
ROBINSON D, 2021, J BONE MINER RES-a	49	9.8	1.92
MACKENZIE I, 2012, BMJ-BRITISH MEDICAL JOURNAL	49	3.5	0.81
HOWARD L, 2004, SCHIZOPHR RES	49	2.23	0.38
IMKAMPE A, 2011, DIABETIC MED	49	3.27	0.8
ABBING-KARAHAGOPIAN V, 2014, CURR CLIN PHARMACOL	49	4.08	0.73
BARAKAT M, 2015, INT J CHRONIC OBSTR PULM DIS	48	4.36	0.82
YANO Y, 2008, PHARMACOEPIDEMIOL DRUG SAF	48	2.67	0.7
KENDRICK T, 2015, J AFFECT DISORD-a	48	4.36	0.82
DERBY L, 1993, MED J AUST-a	48	1.45	1.11
SAMMON C, 2012, PLOS ONE	48	3.43	0.79
CHARLTON J, 2008, DIABETES CARE	48	2.67	0.7
MATOK I, 2014, BIRTH DEFECTS RES PART A-CLIN MOL TERATOL	48	4	0.72
LEWIS N, 2008, ALIMENT PHARMACOL THER	48	2.67	0.7
TOOVEY S, 2011, INFLUENZA OTHER RESPIR VIRUSES	48	3.2	0.78
CARREIRA H, 2020, ECLINICALMEDICINE	48	8	1.67
UIJL A, 2019, EUR J HEART FAIL	48	6.86	1.37
HAMILTON W, 2009, PSYCHOL MED	48	2.82	0.68
WALKER S, 2014, BR J GEN PRACT	48	4	0.72
CRELLIN E, 2018, BMJ-BRITISH MEDICAL JOURNAL	48	6	1.02
HIPPISLEY-COX J, 2014, BMJ OPEN	48	4	0.72
BOYLE P, 2004, EUR UROL	47	2.14	0.37
PERRY D, 2017, ARCH DIS CHILD	47	5.22	1.01
HERNÁN M, 2004, J NEUROL	47	2.14	0.37
ALONSO A, 2006, NEUROLOGY	47	2.35	0.33
MUZAMBI R, 2021, LANCET HEALTH LONGEV	47	9.4	1.85
GAMBLE J, 2017, LANCET DIABETES ENDOCRINOL	47	5.22	1.01
ALONSO A, 2010, BMC NEUROL	47	2.94	0.47
BLOOM C, 2022, AM J RESPIR CRIT CARE MED	47	11.75	2.62
BLACK C, 2005, OBSTET GYNECOL	47	2.24	0.45
SHEPHARD E, 2013, BR J GEN PRACT	47	3.62	0.8
VENKATESAN S, 2017, BR J ANAESTH	47	5.22	1.01
REES D, 2016, J CLIN ENDOCRINOL METAB	47	4.7	1.02
LEAL J, 2017, J BONE MINER RES	47	5.22	1.01
GRANDI S, 2017, PAEDIATR PERINAT EPIDEMIOL	47	5.22	1.01
CARD T, 2006, J EPIDEMIOL COMMUNITY HEALTH	47	2.35	0.33
WILTING I, 2007, BONE	47	2.47	0.53
CHEETA S, 2008, ADDICTION	47	2.61	0.69
MC M U, 2016, INT J CANCER	47	4.7	1.02
DOUGLAS I, 2013, BMJ-BRITISH MEDICAL JOURNAL	47	3.62	0.8
NORHAMMAR A, 2023, HEART	47	15.67	5.2
BLACKWELL J, 2021, J CROHNS COLITIS	47	9.4	1.85
APTER A, 2004, J ALLERGY CLIN IMMUNOL	47	2.14	0.37
SCHNEIDER C, 2009, CLIMACTERIC-a	47	2.76	0.67
ALBERTO G L, 2008, PHARMACOEPIDEMIOL DRUG SAF	47	2.61	0.69
ROWLANDS S, 2000, BR J FAM PLAN	47	1.81	0.3
SULTAN A, 2015, GUT	46	4.18	0.79
CHARLTON R, 2008, DRUG SAF	46	2.56	0.67
MACEDO A, 2015, THROMB RES	46	4.18	0.79
HANSSON E, 2017, BR J CANCER	46	5.11	0.98
WILSON J, 2017, SEMIN ARTHRITIS RHEUM	46	5.11	0.98
MOVAHEDI M, 2016, EUR J EPIDEMIOL	46	4.6	1
PEALING L, 2015, BMC MED	46	4.18	0.79
BRYAN P, 2018, LANCET CHILD ADOLESC HEALTH	46	5.75	0.98
van STAA TP, 2009, MATURITAS	46	2.71	0.65
CARR M, 2016, BMC PSYCHIATRY	46	4.6	1
SULTAN A, 2013, PLOS ONE	46	3.54	0.79
MURRAY-THOMAS T, 2013, CARDIOVASC PSYCHIATRY NEROL	46	3.54	0.79
STOHLER N, 2019, CLIN EPIDEMIOL	45	6.43	1.29
SCHMIDT M, 2017, BMJ OPEN	45	5	0.96
REZEL-POTTS E, 2021, BR J GEN PRACT	45	9	1.77
IYER P, 2013, CLIN GASTROENTEROL HEPATOL	45	3.46	0.77
GRIMALDI-BENSOUDA L, 2016, BMJ OPEN	45	4.5	0.98
SOLAYMANI-DODARAN M, 2013, GASTROENTEROLOGY	45	3.46	0.77
VERDEL B, 2006, ANN PHARMACOTHER	45	2.25	0.32
JICK H, 2003, PHARMACOTHERAPY	45	1.96	0.6
FRENCH C, 2011, SEX TRANSM DIS	45	3	0.73
MATCHO A, 2014, DRUG SAF	45	3.75	0.67
WHITTAKER H, 2021, BMJ-BRITISH MEDICAL JOURNAL	45	9	1.77
GRONBAEK L, 2020, LIVER INT	45	7.5	1.57
FARMER R, 1999, HUM REPROD UPDATE	45	1.67	0.58
MORLEY J, 2020, OSTEOPOROSIS INT	45	7.5	1.57
NIGHTINGALE A, 2017, LUPUS SCI MED	45	5	0.96
ABHISHEK A, 2018, RHEUMATOLOGY	45	5.63	0.96
CHARLTON R, 2018, ANN RHEUM DIS	45	5.63	0.96
AKYEA R, 2021, STROKE	45	9	1.77
SWAIN S, 2021, RHEUMATOLOGY	45	9	1.77
KONTOPANTELIS E, 2014, BMJ-BRITISH MEDICAL JOURNAL	45	3.75	0.67
SORIANO J, 2003, INT J TUBERC LUNG DIS	45	1.96	0.6
PRICE D, 2011, J ASTHMA ALLERG	45	3	0.73
MAJEED A, 2000, J PUBLIC HEALTH MED	44	1.69	0.28
WINCHESTER C, 2009, CHEST	44	2.59	0.63
ALONSO A, 2006, AM J EPIDEMIOL	44	2.2	0.31
CARREIRA H, 2021, PLOS MED	44	8.8	1.73
MEHTA H, 2017, J GERONTOL SER A-BIOL SCI MED SCI	44	4.89	0.94
PUJADES-RODRIGUEZ M, 2016, HEART	44	4.4	0.96
KHAN N, 2010, BR J CANCER	44	2.75	0.44
BLACKWELL J, 2021, GUT	44	8.8	1.73
TATE A, 2009, BMC MED RES METHODOL	44	2.59	0.63
DOUROS A, 2019, DIABETES CARE	44	6.29	1.26
TATA L, 2003, THORAX	44	1.91	0.59
SIMMS-WILLIAMS N, 2024, BMJ-BRITISH MEDICAL JOURNAL	44	22	11.32
BULTINK I, 2014, OSTEOPOROSIS INT	44	3.67	0.66
BOTTLE A, 2019, AGE AGEING	44	6.29	1.26
CARR D, 2019, CLIN PHARMACOL THER	44	6.29	1.26
DOUROS A, 2018, DIABETES CARE	44	5.5	0.94
CHANG K, 2016, CAN MED ASSOC J	44	4.4	0.96
BREMNER S, 2008, ALLERGY	44	2.44	0.65
THOMAS G, 2014, DIABETES OBES METAB	44	3.67	0.66
KANG J, 2002, ALIMENT PHARMACOL THER	44	1.83	0.47
DAVIES N, 2013, J CLIN EPIDEMIOL	44	3.38	0.75
TAYLOR G, 2020, NICOTINE TOB RES	44	7.33	1.53
JORDAN K, 2017, BMJ-BRITISH MEDICAL JOURNAL	44	4.89	0.94
ROUGHLEY M, 2018, ARTHRITIS RES THER	44	5.5	0.94
VAN S E, 2011, GUT	44	2.93	0.71
TRAFFORD A, 2023, LANCET CHILD ADOLESC HEALTH	44	14.67	4.87
PEARSON-STUTTARD J, 2022, LANCET DIABETES ENDOCRINOL	44	11	2.45
SOUVEREIN P, 2003, J INTERN MED	44	1.91	0.59
HASTE F, 1998, BR J GEN PRACT	44	1.57	0.43
SULLIVAN C, 2005, BR J GEN PRACT	44	2.1	0.42
JONES M, 2013, CARDIOVASC PSYCHIATRY NEROL	44	3.38	0.75
TANNEN R, 2007, J CLIN EPIDEMIOL	43	2.26	0.49
RENOUX C, 2015, BMJ OPEN	43	3.91	0.73
HECKBERT S, 2009, AM J HYPERTENS	43	2.53	0.61
ABEL K, 2021, JAMA NETW OPEN	43	8.6	1.69
THOMAS S, 2014, CLIN INFECT DIS	43	3.58	0.64
de VRIES F, 2010, BR J CLIN PHARMACOL	43	2.69	0.43
TAMMES P, 2017, ANN FAM MED	43	4.78	0.92
CHANG K, 2015, PREV MED	43	3.91	0.73
HIPPISLEY-COX J, 2015, BMJ-BRITISH MEDICAL JOURNAL	43	3.91	0.73
TANNEN R, 2007, HUM REPROD	43	2.26	0.49
JICK S, 1999, DIABETES CARE	43	1.59	0.55
THOMAS M, 2009, J ALLERGY CLIN IMMUNOL	43	2.53	0.61
THOMAS S, 2017, VACCINE	43	4.78	0.92
MORALES D, 2013, BMJ OPEN	43	3.31	0.73
IBANEZ L, 2019, BR J CLIN PHARMACOL	43	6.14	1.23
LOGIE J, 2005, BJU INT	43	2.05	0.41
NGAOSUWAN K, 2021, J CLIN ENDOCRINOL METAB-a	43	8.6	1.69
COOPER C, 2014, OSTEOPOROSIS INT	43	3.58	0.64
HAGBERG K, 2018, CLIN EPIDEMIOL	43	5.38	0.92
ACKERS R, 2011, DRUG SAF	43	2.87	0.7
KRISHNAMOORTHI R, 2016, GASTROINTEST ENDOSC	43	4.3	0.94
BECKER C, 2011, EUR J NEUROL-a	43	2.87	0.7
WEST J, 2006, ALIMENT PHARMACOL THER	43	2.15	0.31
VEZYRIDIS P, 2016, BMJ OPEN	43	4.3	0.94
SHAFE A, 2011, THER ADV GASTROENTEROL	43	2.87	0.7
van STAA TP, 2009, PLOS MED	42	2.47	0.6
WALKER A, 2012, BR J CANCER	42	3	0.69
KERKHOF M, 2020, THORAX	42	7	1.46
ALEXANDRE L, 2016, GASTROENTEROLOGY	42	4.2	0.91
LOWE K, 2020, J ALLERGY CLIN IMMUNOL	42	7	1.46
GONZÁLEZ-PÉREZ A, 2006, PHARMACOEPIDEMIOL DRUG SAF	42	2.1	0.3
GIBBS R, 2001, STROKE	42	1.68	0.43
HAZRA N, 2015, J AM GERIATR SOC	42	3.82	0.72
STRONGMAN H, 2022, JACC-CARDIOONCOL	42	10.5	2.34
MEIER C, 1997, THORAX	42	1.45	0.38
KOSHIARIS C, 2018, BR J GEN PRACT	42	5.25	0.9
VAN D V D, 2004, SLEEP MED	42	1.91	0.33
TOTH P, 2017, J MED ECON	42	4.67	0.9
FORD E, 2019, BMC MED INFORM DECIS MAK	42	6	1.2
KUO C, 2016, RHEUMATOLOGY	42	4.2	0.91
SHEPPARD M, 2002, ARCH INTERN MED	42	1.75	0.45
WU J, 2017, J CLIN ONCOL	42	4.67	0.9
BIRKELAND K, 2021, DIABETES OBES METAB	42	8.4	1.65
CHAPPLE C, 2001, EUR UROL	42	1.68	0.43
JICK S, 2014, J NEUROL	42	3.5	0.63
BRAUER R, 2016, PHARMACOEPIDEMIOL DRUG SAF	42	4.2	0.91
FORREST C, 2003, ARCH PEDIATR ADOLESC MED	42	1.83	0.56
SCOTT I, 2022, LANCET REG HEALTH-EUR	42	10.5	2.34
PASKINS Z, 2018, BMC MED	42	5.25	0.9
IMFELD P, 2013, NEUROLOGY	42	3.23	0.72
VAN D V R, 2016, OSTEOPOROSIS INT	42	4.2	0.91
BUSBY J, 2018, BREAST CANCER RES	42	5.25	0.9
FURULAND H, 2018, BMC NEPHROL	42	5.25	0.9
DAUGHERTY J, 2018, J ASTHMA	42	5.25	0.9
DESAI U, 2018, DIABETES CARE	42	5.25	0.9
RUZANGI J, 2020, BMJ OPEN	42	7	1.46
LANZA L, 2013, OBSTET GYNECOL	42	3.23	0.72
van STAA TP, 2000, BONE	42	1.62	0.27
RODRIGUEZ L, 1997, EPIDEMIOLOGY	42	1.45	0.38
JICK H, 1995, PHARMACOTHERAPY	42	1.35	0.28
JACKSON S, 2023, JAMA NETW OPEN	41	13.67	4.54
KLIL-DRORI A, 2016, EUR UROL	41	4.1	0.89
WILDING J, 2018, BMC MED	41	5.13	0.87
KENDRICK T, 2015, J AFFECT DISORD	41	3.73	0.7
KHAN N, 2010, EUR J CANCER	41	2.56	0.41
SEKELJ S, 2021, EUR J PREV CARDIOL	41	8.2	1.61
DOMMETT R, 2013, BR J CANCER	41	3.15	0.7
DOMMETT R, 2012, BR J CANCER	41	2.93	0.68
PRADHAN R, 2022, DIABETES CARE	41	10.25	2.28
COSTELLO R, 2021, RHEUMATOLOGY	41	8.2	1.61
BRUDERER S, 2014, DIABETES OBES METAB	41	3.42	0.61
NIGHTINGALE A, 2006, PHARMACOEPIDEMIOL DRUG SAF	41	2.05	0.29
CARDWELL C, 2008, BR J CANCER	41	2.28	0.6
HEGADE V, 2019, CLIN GASTROENTEROL HEPATOL	41	5.86	1.17
PUJADES-RODRIGUEZ M, 2016, PLOS ONE	41	4.1	0.89
WALLENHORST C, 2022, THROMB HAEMOST	41	10.25	2.28
ALEXANDRE L, 2014, GASTROENTEROLOGY	41	3.42	0.61
NIGHTINGALE A, 2007, PHARMACOEPIDEMIOL DRUG SAF	41	2.16	0.46
RADOJCIC M, 2023, LANCET PSYCHIATRY	41	13.67	4.54
WILLIAMSON I, 2006, BR J GEN PRACT	41	2.05	0.29
BLOECHLIGER M, 2015, CNS DRUGS	40	3.64	0.68
CARD T, 2014, UNITED EUROPEAN GASTROENTEROL J	40	3.33	0.6
GONZÁLEZ-PÉREZ A, 2004, PHARMACOEPIDEMIOL DRUG SAF	40	1.82	0.31
HIPPISLEY-COX J, 2015, BMJ OPEN	40	3.64	0.68
SCHOONEN W, 2010, BR J CLIN PHARMACOL	40	2.5	0.4
WALLANDER M, 2007, FAM PR	40	2.11	0.45
QIU H, 2013, DIABETES OBES METAB	40	3.08	0.68
DREGAN A, 2014, PHARMACOEPIDEMIOL DRUG SAF	40	3.33	0.6
CARDWELL C, 2014, GASTROENTEROLOGY	40	3.33	0.6
BRADLEY M, 2010, BR J CANCER	40	2.5	0.4
BOWMAN K, 2017, J GERONTOL SER A-BIOL SCI MED SCI	40	4.44	0.86
LI L, 2012, MENOPAUSE-J N AM MENOPAUSE SOC	40	2.86	0.66
MATTHEWS A, 2016, PLOS MED	40	4	0.87
KORHONEN P, 2016, BMJ-BRITISH MEDICAL JOURNAL	40	4	0.87
GROSSO A, 2008, BR J CLIN PHARMACOL	40	2.22	0.59
MINES D, 2005, PHARMACOEPIDEMIOL DRUG SAF	40	1.9	0.38
GONZÁLEZ-PÉREZ A, 2005, CANCER CAUSES CONTROL	40	1.9	0.38
SARGINSON J, 2017, J AFFECT DISORD	40	4.44	0.86
TOLEDANO M, 2003, ENVIRON HEALTH PERSPECT	40	1.74	0.53
IWAGAMI M, 2017, NEPHROL DIAL TRANSPLANT	40	4.44	0.86
SHORVON S, 2002, J NEUROL NEUROSURG PSYCHIATRY	39	1.63	0.42
HAK E, 2013, ANN ALLERGY ASTHMA IMMUNOL	39	3	0.67
HAWKINS N, 2012, CIRCULATION	39	2.79	0.64
CAREY I, 2004, INT J MED INFORM	39	1.77	0.3
WU J, 2020, BMJ OPEN DIAB RES CARE	39	6.5	1.36
DAVIES N, 2017, INT J EPIDEMIOL	39	4.33	0.83
BRODOVICZ K, 2012, DIABETES OBES METAB	39	2.79	0.64
WEI L, 2019, BMJ-BRITISH MEDICAL JOURNAL	39	5.57	1.12
YU O, 2015, DIABETES CARE	39	3.55	0.67
RUIGÓMEZ A, 2003, MATURITAS	39	1.7	0.52
BECKER C, 2013, GYNECOL ONCOL	39	3	0.67
PRICE S, 2014, BR J GEN PRACT	39	3.25	0.58
SOLAYMANI-DODARAN M, 2008, AM J GASTROENTEROL	39	2.17	0.57
BOURAS G, 2015, PLOS ONE	39	3.55	0.67
MACKENZIE I, 2017, BR J CLIN PHARMACOL	39	4.33	0.83
HARDY J, 2004, PHARMACOEPIDEMIOL DRUG SAF	39	1.77	0.3
NICHOLSON B, 2020, BR J CANCER	39	6.5	1.36
PEARCE F, 2017, RHEUMATOLOGY	39	4.33	0.83
ZINGONE F, 2016, ALIMENT PHARMACOL THER	39	3.9	0.85
GORDON J, 2018, BMJ OPEN DIAB RES CARE	39	4.88	0.83
PRICE S, 2020, CANCER EPIDEMIOL	39	6.5	1.36
COLLIN S, 2017, J R SOC MED	39	4.33	0.83
CORNISH R, 2014, BMJ OPEN	39	3.25	0.58
ROTHNIE K, 2017, INT J CHRONIC OBSTR PULM DIS	39	4.33	0.83
RIETBROCK S, 2009, THROMB HAEMOST	39	2.29	0.55
LANES S, 2000, PHARMACOEPIDEMIOL DRUG SAF	39	1.5	0.25
PYE S, 2018, PHARMACOEPIDEMIOL DRUG SAF	38	4.75	0.81
CARDWELL C, 2014, CANCER EPIDEMIOL	38	3.17	0.57
CHEN Y, 2009, HEALTH TECHNOL ASSESS	38	2.24	0.54
COPE A, 2016, BR J GEN PRACT	38	3.8	0.83
PUNEKAR Y, 2009, CLIN EXP ALLERGY	38	2.24	0.54
VINOGRADOVA Y, 2013, BMJ-BRITISH MEDICAL JOURNAL	38	2.92	0.65
CHEN L, 2014, BMC GERIATR	38	3.17	0.57
FREY N, 2017, OSTEOARTHRITIS CARTILAGE	38	4.22	0.81
COSTELLO R, 2022, RHEUMATOLOGY	38	9.5	2.12
SUISSA S, 2017, CHEST	38	4.22	0.81
TAYLOR C, 2021, EUR J HEART FAIL	38	7.6	1.49
MARGULIS A, 2014, MATERN CHILD HEALTH J	38	3.17	0.57
MILLETT C, 2009, J R SOC MED	38	2.24	0.54
GOPFERT A, 2021, BR J GEN PRACT	38	7.6	1.49
VIOLATO M, 2012, PLOS ONE	38	2.71	0.63
MORALES D, 2016, BR J CLIN PHARMACOL	38	3.8	0.83
HUERTA C, 2002, PHARMACOEPIDEMIOL DRUG SAF	38	1.58	0.41
ARANA A, 2015, DRUG SAF	38	3.45	0.65
VISSERS P, 2015, BREAST CANCER RES TREAT	38	3.45	0.65
TAYLOR G, 2017, INT J EPIDEMIOL	38	4.22	0.81
CHHAYA V, 2015, ALIMENT PHARMACOL THER-a	38	3.45	0.65
KAYE J, 2000, BR J CANCER	38	1.46	0.24
VAN D H H, 2013, J THROMB HAEMOST	38	2.92	0.65
PEETERS P, 2014, J THROMB HAEMOST	38	3.17	0.57
ELAND I, 2000, BR J CLIN PHARMACOL	38	1.46	0.24
DOUGLAS I, 2011, BR J CLIN PHARMACOL	38	2.53	0.62
MARGULIS A, 2013, PHARMACOEPIDEMIOL DRUG SAF	38	2.92	0.65
JICK H, 1992, PHARMACOTHERAPY-a	38	1.12	0.75
KELLY F, 2011, RES REP HEALTH EFF INST	38	2.53	0.62
DERBY L, 1998, EPIDEMIOLOGY	37	1.32	0.36
LIPSCOMBE L, 2014, SCHIZOPHR RES	37	3.08	0.55
TSANG C, 2013, BMC HEALTH SERV RES	37	2.85	0.63
NEUEN B, 2021, AM J KIDNEY DIS	37	7.4	1.45
BHATTARAI N, 2012, PLOS ONE	37	2.64	0.61
YANG C, 2003, BR J CLIN PHARMACOL	37	1.61	0.49
WALKER J, 2018, VACCINE	37	4.63	0.79
CLIFFORD G, 2000, EUR UROL	37	1.42	0.24
BRADBURY B, 2004, BR J CLIN PHARMACOL	37	1.68	0.29
FIELD T, 2019, THROMB HAEMOST	37	5.29	1.06
FLEMING D, 2016, EPIDEMIOL INFECT	37	3.7	0.81
SCHLIENGER R, 2004, PEDIATRICS	37	1.68	0.29
MARGOLIS D, 2004, BR J DERMATOL	37	1.68	0.29
BECKER C, 2007, HEADACHE	37	1.95	0.42
FARMER R, 2021, CLIN THER	37	7.4	1.45
ANSTEE Q, 2024, LANCET REG HEALTH-EUR	37	18.5	9.52
HUERTA C, 2011, ALIMENT PHARMACOL THER	37	2.47	0.6
CHI C, 2011, J INVEST DERMATOL	37	2.47	0.6
KOSHIARIS C, 2017, BR J CANCER	37	4.11	0.79
DOYLE M, 2016, BMC FAM PRACT	37	3.7	0.81
CANAVAN C, 2014, PLOS ONE	37	3.08	0.55
ABRAHAMI D, 2020, BMJ OPEN	37	6.17	1.29
TRAN-DUY A, 2019, J INTERN MED	37	5.29	1.06
MARTINEZ C, 2010, BMJ-BRITISH MEDICAL JOURNAL	37	2.31	0.37
PARISI R, 2017, JAMA DERMATOL	36	4	0.77
VARYANI F, 2011, BMC GASTROENTEROL	36	2.4	0.58
FRISHER M, 2009, SCHIZOPHR RES	36	2.12	0.51
GONZÁLEZ-PÉREZ A, 2005, EPIDEMIOLOGY	36	1.71	0.34
LEWER D, 2022, LANCET PUBLIC HEALTH	36	9	2
STAPLEY S, 2017, BR J GEN PRACT	36	4	0.77
SHIEKH S, 2023, POPUL HEALTH METR	36	12	3.99
BREMNER S, 2003, CLIN EXP ALLERGY	36	1.57	0.48
TRAN T, 2021, CHEST	36	7.2	1.41
BANNISTER C, 2014, DIABETES CARE	36	3	0.54
LUTA X, 2024, BMJ SUPPORT PALLIAT CARE	36	18	9.26
CHERNEY D, 2020, AM J NEPHROL	36	6	1.25
NICHOLSON A, 2010, BR J GEN PRACT	36	2.25	0.36
SCHEEPERS L, 2018, RHEUMATOLOGY	36	4.5	0.77
TURNER S, 2009, ARCH DIS CHILD	36	2.12	0.51
PARISI R, 2019, BR J DERMATOL	36	5.14	1.03
PETERSEN I, 2006, QJM-AN INT J MED	36	1.8	0.26
STOWE J, 2016, SLEEP	36	3.6	0.78
WILLAME C, 2016, HUMAN VACCINES IMMUNOTHER	36	3.6	0.78
SCHNEIDER-LINDNER V, 2011, J ANTIMICROB CHEMOTHER	36	2.4	0.58
PUJADES-RODRIGUEZ M, 2018, PLOS ONE-a	36	4.5	0.77
BORNAND D, 2016, BRAIN BEHAV IMMUN	36	3.6	0.78
CHUNG S, 2018, PLOS ONE	36	4.5	0.77
RODRÍGUEZ L, 2005, AM J EPIDEMIOL	36	1.71	0.34
MORGAN C, 2012, DIABETES OBES METAB	36	2.57	0.59
RODRIGUEZ L, 1997, BR J CLIN PHARMACOL	36	1.24	0.32
FEUDJO-TEPIE M, 2009, ADV HEMATOL	36	2.12	0.51
RUIGÓMEZ A, 2002, BMC CARDIOVASC DISORD	36	1.5	0.39
MULLER S, 2015, BMJ OPEN	35	3.18	0.6
ABERRA F, 2005, CLIN GASTROENTEROL HEPATOL	35	1.67	0.34
CHARLTON R, 2015, PHARMACOEPIDEMIOL DRUG SAF	35	3.18	0.6
DIAL S, 2014, BR J CLIN PHARMACOL	35	2.92	0.52
RUIGÓMEZ A, 2000, EPIDEMIOLOGY	35	1.35	0.22
STOWE J, 2006, HUM VACCINES	35	1.75	0.25
RALUY-CALLADO M, 2015, INT J CHRONIC OBSTR PULM DIS	35	3.18	0.6
MUKHTAR T, 2018, BR J GEN PRACT	35	4.38	0.75
REQUENA G, 2014, CALCIF TISSUE INT	35	2.92	0.52
PERRY D, 2012, ARTHRITIS RHEUM	35	2.5	0.58
BAKSH R, 2023, LANCET PUBLIC HEALTH	35	11.67	3.88
VARNEY S, 2004, PHARMACOECONOMICS	35	1.59	0.27
MILLETT E, 2015, BMJ OPEN	35	3.18	0.6
GORTON H, 2018, JAMA NEUROL	35	4.38	0.75
WALKER S, 2013, BR J GEN PRACT	35	2.69	0.6
SPOENDLIN J, 2016, INFLAMM BOWEL DIS	35	3.5	0.76
IWAGAMI M, 2018, CLIN EPIDEMIOL	35	4.38	0.75
CHAN M, 2019, INT J EPIDEMIOL	35	5	1
BUSBY J, 2013, BR J GEN PRACT	35	2.69	0.6
CHU T, 2018, ALIMENT PHARMACOL THER	35	4.38	0.75
WOOD S, 2003, DIABETIC MED	35	1.52	0.47
ROUETTE J, 2021, DRUG SAF	35	7	1.37
DAVIDSON J, 2021, LANCET DIGIT HEALTH	35	7	1.37
BUSBY J, 2018, ALIMENT PHARMACOL THER	34	4.25	0.73
SULTAN A, 2019, BMC MED	34	4.86	0.97
ROOT A, 2019, JAMA PEDIATR	34	4.86	0.97
VAMOS E, 2011, CAN MED ASSOC J	34	2.27	0.55
CHARLTON R, 2013, PLOS ONE	34	2.62	0.58
BOOTH H, 2016, OBES SURG	34	3.4	0.74
GARCIA R L, 2009, COPD-J CHRONIC OBSTR PULM DIS	34	2	0.48
LI X, 2022, BMJ-BRITISH MEDICAL JOURNAL-a	34	8.5	1.89
PERSSON R, 2020, PHARMACOEPIDEMIOL DRUG SAF	34	5.67	1.18
LEE S, 2022, BMC PREGNANCY CHILDBIRTH	34	8.5	1.89
VOGELMEIER C, 2019, RESPIR RES	34	4.86	0.97
MCEWAN P, 2015, BMJ OPEN DIAB RES CARE	34	3.09	0.58
MERRIMAN N, 2010, GASTROENTEROLOGY	34	2.13	0.34
CHARLTON R, 2010, DRUG SAF	34	2.13	0.34
WEXLER N, 2016, BMJ OPEN	34	3.4	0.74
PERSSON R, 2020, MULT SCLER RELAT DISORD	34	5.67	1.18
LING S, 2023, DIABETOLOGIA	34	11.33	3.76
SIRIWARDENA A, 2014, VACCINE	34	2.83	0.51
SPOENDLIN J, 2013, J AM ACAD DERMATOL	34	2.62	0.58
RYAN J, 2019, NEUROLOGY	34	4.86	0.97
REINAU D, 2015, INT J CANCER	34	3.09	0.58
HEATLEY H, 2022, THORAX	34	8.5	1.89
WEINER M, 2008, PHARMACOEPIDEMIOL DRUG SAF	34	1.89	0.5
WETMORE J, 2021, NEPHROL DIAL TRANSPLANT	34	6.8	1.33
PADWAL R, 2013, JAMA SURG	33	2.54	0.56
MANN R, 1994, J CLIN EPIDEMIOL	33	1.03	0.22
WHITTAKER H, 2021, EUR RESP J	33	6.6	1.3
HAYHOE B, 2019, HEART	33	4.71	0.95
SULTAN A, 2016, INFLAMM BOWEL DIS	33	3.3	0.72
FLORY J, 2009, DIABETES CARE	33	1.94	0.47
WILKINSON T, 2022, J CACHEXIA SARCOPENIA MUSCLE	33	8.25	1.84
BLUMENTALS W, 2012, INFLUENZA OTHER RESPIR VIRUSES	33	2.36	0.54
SMEETH L, 2003, QJM-AN INT J MED	33	1.43	0.44
CHOU I, 2020, EUR J NEUROL	33	5.5	1.15
ARHI C, 2018, CANCER EPIDEMIOL	33	4.13	0.7
DAVIES N, 2013, EPIDEMIOLOGY	33	2.54	0.56
BRICOUT H, 2019, PLOS ONE	33	4.71	0.95
PRIETO-ALHAMBRA D, 2015, ANN RHEUM DIS	33	3	0.56
BYFORD S, 2011, PHARMACOECONOMICS	33	2.2	0.54
CAIRNS V, 2019, BMJ OPEN	33	4.71	0.95
HAGBERG K, 2013, CANCER EPIDEMIOL	33	2.54	0.56
FAILLIE J, 2022, CLIN PHARMACOL THER	33	8.25	1.84
de VRIES F, 2010, EUR RESP J	33	2.06	0.33
DRIESSEN J, 2017, DIABETES OBES METAB	33	3.67	0.71
MILLER D, 2011, INT J CHRONIC OBSTR PULM DIS	33	2.2	0.54
KIMPTON J, 2019, BR J CLIN PHARMACOL	33	4.71	0.95
DELANEY J, 2008, BMC MED	33	1.83	0.48
POOLE C, 2013, CLIN THER	33	2.54	0.56
NICHOLSON A, 2013, PLOS ONE	33	2.54	0.56
ZHOU Z, 2004, BR J OPHTHALMOL	33	1.5	0.26
ASSAYAG J, 2014, EUR J CANCER	33	2.75	0.49
LIAO W, 2023, LANCET RESP MED	33	11	3.65
KLOP C, 2016, ANN RHEUM DIS	33	3.3	0.72
JICK S, 2015, CANCER EPIDEMIOL	33	3	0.56
YOUNG G, 2017, BMJ OPEN	33	3.67	0.71
VINER R, 2009, BR J CLIN PHARMACOL	33	1.94	0.47
SELIGER C, 2016, EUR J EPIDEMIOL	33	3.3	0.72
YU O, 2018, AM J MED	33	4.13	0.7
AZOULAY L, 2013, THROMB HAEMOST	33	2.54	0.56
HAMILTON W, 2005, FAM PR	33	1.57	0.32
LAUNDERS N, 2022, LANCET PSYCHIATRY	33	8.25	1.84
LANCASTER T, 1998, BR MED J	33	1.18	0.32
JICK S, 1992, J CLIN PSYCHOPHARMACOL	33	0.97	0.65
JICK H, 1997, EPIDEMIOLOGY	33	1.14	0.3
HARRIS L, 2022, BMC NEUROL	32	8	1.78
RICHARDSON K, 2020, BMC MED	32	5.33	1.11
DREGAN A, 2015, J ALZHEIMERS DIS	32	2.91	0.55
OFFMAN J, 2018, BMC CANCER	32	4	0.68
FIASCHI L, 2019, BJOG	32	4.57	0.92
BAKHAI A, 2012, PHARMACOEPIDEMIOL DRUG SAF	32	2.29	0.53
SINYAVSKAYA L, 2018, NEUROLOGY	32	4	0.68
KULIK M, 2012, PLOS ONE	32	2.29	0.53
CONRAD N, 2019, PLOS MED	32	4.57	0.92
van STAA TP, 2008, J INTERN MED	32	1.78	0.47
THOMPSON A, 2017, PLOS ONE	32	3.56	0.68
ZGHEBI S, 2020, BMJ OPEN	32	5.33	1.11
HERRETT E, 2019, LANCET	32	4.57	0.92
LACOIN L, 2017, BMJ OPEN	32	3.56	0.68
PRIETO-ALHAMBRA D, 2011, ARTHRITIS RHEUM	32	2.13	0.52
HICKS B, 2016, BMJ-BRITISH MEDICAL JOURNAL	32	3.2	0.7
FARMER R, 2019, INT J EPIDEMIOL	32	4.57	0.92
THOROGOOD M, 1998, BR MED J	32	1.14	0.31
CARDWELL C, 2008, DIABETIC MED	32	1.78	0.47
WILKE T, 2016, DIABETES THER	32	3.2	0.7
BREART G, 2010, OSTEOPOROSIS INT	32	2	0.32
MURRAY L, 2014, BREAST CANCER RES	32	2.67	0.48
CARR M, 2017, ANN FAM MED	32	3.56	0.68
ABRAHAMI D, 2022, GUT-a	32	8	1.78
BRADLEY M, 2012, BR J CANCER	32	2.29	0.53
HUMPHREYS J, 2017, ANN RHEUM DIS	32	3.56	0.68
JICK S, 2004, BR J CLIN PHARMACOL	32	1.45	0.25
BOURAS G, 2017, EJSO	32	3.56	0.68
CONRAD N, 2024, BMJ-BRITISH MEDICAL JOURNAL	32	16	8.23
FREY N, 2016, OSTEOARTHRITIS CARTILAGE	32	3.2	0.7
ORLANDER J, 1992, J AM GERIATR SOC	32	0.94	0.63
TATE A, 2011, BMJ OPEN	32	2.13	0.52
KHAN U, 2017, BMC CANCER	32	3.56	0.68
WALKER A, 2014, THROMB RES	32	2.67	0.48
ROWLANDS S, 2002, BR J GEN PRACT	32	1.33	0.34
DENNIS J, 2022, LANCET DIGIT HEALTH	32	8	1.78
AZOULAY L, 2015, JAMA ONCOL	31	2.82	0.53
CHEN T, 2018, PHARMACOEPIDEMIOL DRUG SAF	31	3.88	0.66
TSANG C, 2013, BR J GEN PRACT	31	2.38	0.53
NITSCH D, 2008, OPHTHALMOLOGY	31	1.72	0.45
ASHWORTH M, 2006, J CLIN PHARM THER	31	1.55	0.22
HAASE C, 2021, OBES SCI PRACT	31	6.2	1.22
SANNI O, 2017, BR J CANCER	31	3.44	0.66
HALPIN D, 2022, INT J CHRONIC OBSTR PULM DIS	31	7.75	1.73
ABTAHI S, 2021, ANN RHEUM DIS	31	6.2	1.22
DELGADO J, 2022, BR J GEN PRACT	31	7.75	1.73
VUIK S, 2017, BMJ OPEN	31	3.44	0.66
ANDREWS N, 2001, EUR J EPIDEMIOL	31	1.24	0.31
MOORE E, 2017, CHEST	31	3.44	0.66
HIRST C, 2012, CANCER EPIDEMIOL	31	2.21	0.51
HAZRA N, 2014, BR J GEN PRACT	31	2.58	0.46
IYEN B, 2021, BMC PUBLIC HEALTH	31	6.2	1.22
PÉREZ-GUTTHANN S, 1999, PHARMACOTHERAPY	31	1.15	0.4
FOURNIER J, 2014, CAN MED ASSOC J	31	2.58	0.46
PERERA R, 2015, HEALTH TECHNOL ASSESS	31	2.82	0.53
AKYEA R, 2020, NPJ DIGIT MED	31	5.17	1.08
THOMAS M, 2010, BMC PULM MED	31	1.94	0.31
FERREY A, 2018, BMC PSYCHIATRY	31	3.88	0.66
CHALITSIOS C, 2021, THORAX	31	6.2	1.22
RODRÍGUEZ L, 1999, EPIDEMIOLOGY	31	1.15	0.4
JOSEPH R, 2016, ARTHRITIS CARE RES	31	3.1	0.67
BRADLEY M, 2010, CANCER CAUSES CONTROL	31	1.94	0.31
BIDULKA P, 2020, BMC MED	31	5.17	1.08
HOLLINGWORTH W, 2016, INT J CARDIOL	31	3.1	0.67
KNAPEN L, 2016, DIABETES OBES METAB	31	3.1	0.67
WALKER A, 2014, J THROMB HAEMOST	31	2.58	0.46
WALKER A, 1997, AM J GASTROENTEROL	31	1.07	0.28
CULLIFORD D, 2013, BMJ OPEN	30	2.31	0.51
FULTON R, 2015, HYPERTENSION	30	2.73	0.51
VAN D G E, 2007, J HYPERTENS	30	1.58	0.34
GARCIA R L, 2019, BMJ OPEN	30	4.29	0.86
KERKHOF M, 2018, PLOS ONE	30	3.75	0.64
MERRIEL S, 2016, FAM PR	30	3	0.65
HICKS B, 2015, PHARMACOEPIDEMIOL DRUG SAF	30	2.73	0.51
LAUNDERS N, 2022, PLOS MED	30	7.5	1.67
NISSEN F, 2018, BR J GEN PRACT	30	3.75	0.64
LANDIS S, 2018, COPD-J CHRONIC OBSTR PULM DIS	30	3.75	0.64
ALEXAKIS C, 2017, INFLAMM BOWEL DIS	30	3.33	0.64
RAHIMI K, 2017, PLOS MED	30	3.33	0.64
MATTHEWS A, 2021, HEART	30	6	1.18
MORGAN C, 2022, BR J DERMATOL	30	7.5	1.67
BLACK C, 2002, PHARMACOTHERAPY	30	1.25	0.32
STAPLEY S, 2011, FAM PR	30	2	0.49
FRASER L, 2021, ARCH DIS CHILD	30	6	1.18
REQUENA G, 2016, PHARMACOEPIDEMIOL DRUG SAF-a	30	3	0.65
HOLDEN S, 2014, DIABETES OBES METAB	30	2.5	0.45
BEIGHTON C, 2019, J INTELLECT DISABIL	30	4.29	0.86
CABRERA C, 2020, KIDNEY INT REP	30	5	1.04
CHHAYA V, 2015, ALIMENT PHARMACOL THER	30	2.73	0.51
O'CONNELL N, 2019, BONE	30	4.29	0.86
HUANG J, 2023, NEUROLOGY	30	10	3.32
DRAHOS J, 2016, CANCER EPIDEMIOL	30	3	0.65
OLSEN J, 2016, BR J GEN PRACT	30	3	0.65
DELGADO J, 2017, J AM GERIATR SOC	30	3.33	0.64
BENNETT D, 2011, ADV THER	30	2	0.49
IMFELD P, 2018, DRUG SAF	30	3.75	0.64
SMEETH L, 2004, BMC MED	30	1.36	0.23
WILSON A, 2014, CANCER EPIDEMIOL	30	2.5	0.45
LIU Z, 2019, GUT	30	4.29	0.86
van STAA TP, 2020, BMC MED	30	5	1.04
KLOP C, 2017, OSTEOPOROSIS INT	30	3.33	0.64
BLACKWELL J, 2019, ALIMENT PHARMACOL THER	30	4.29	0.86
SEAMAN H, 2003, HUM REPROD-a	30	1.3	0.4
HAWKINS N, 2013, CIRC-CARDIOVASC QUAL OUTCOMES	30	2.31	0.51
SHAH A, 2011, PLOS MED	30	2	0.49
POWELL G, 2019, BMJ OPEN	30	4.29	0.86
RENOUX C, 2016, BR J CLIN PHARMACOL-a	30	3	0.65
LIVINGSTONE S, 2021, LANCET HEALTH LONGEV	30	6	1.18
DUNN N, 2007, BR J GEN PRACT	30	1.58	0.34
DOUGLAS I, 2007, OPHTHALMOLOGY	29	1.53	0.33
BRAUER R, 2015, EUR HEART J	29	2.64	0.5
TATE A, 2010, BR J CANCER	29	1.81	0.29
ANDERSEN Y, 2019, DIABETES CARE	29	4.14	0.83
GAYLE A, 2019, THORAX	29	4.14	0.83
PERSSON R, 2019, BR J CLIN PHARMACOL	29	4.14	0.83
MAHMOUDPOUR S, 2016, BR J CLIN PHARMACOL	29	2.9	0.63
YU D, 2019, ANN RHEUM DIS	29	4.14	0.83
CARLSON C, 2006, EUR NEUROPSYCHOPHARMACOL	29	1.45	0.21
RENOUX C, 2012, PHARMACOEPIDEMIOL DRUG SAF	29	2.07	0.48
ODEYEMI I, 2006, INT J CLIN PRACT	29	1.45	0.21
CROOKS C, 2013, PLOS MED	29	2.23	0.49
VINOGRADOVA Y, 2013, BR J CANCER	29	2.23	0.49
THOMPSON P, 2008, J PUBLIC HEALTH	29	1.61	0.43
MORALES D, 2022, ECLINICALMEDICINE	29	7.25	1.61
RICHARDSON K, 2019, AM J EPIDEMIOL	29	4.14	0.83
SYED U, 2023, BMC MED	29	9.67	3.21
JOSEPH C, 2005, J PUBLIC HEALTH	29	1.38	0.28
CHANG W, 2022, LANCET REG HEALTH-EUR	29	7.25	1.61
LOGIE J, 2001, EUR UROL	29	1.16	0.29
MC M U, 2016, LUNG CANCER	29	2.9	0.63
BECKER C, 2008, CEPHALALGIA	29	1.61	0.43
LALMOHAMED A, 2013, PLOS ONE	29	2.23	0.49
HASSAN L, 2016, BMC PSYCHIATRY	29	2.9	0.63
DOMMETT R, 2013, BR J GEN PRACT	29	2.23	0.49
BARIL L, 2015, VACCINE	29	2.64	0.5
HANCOCK A, 2014, CAN MED ASSOC J	29	2.42	0.43
SKJODT M, 2020, OSTEOPOROSIS INT	29	4.83	1.01
GRAUL E, 2024, AM J RESPIR CRIT CARE MED	29	14.5	7.46
SANTELLA C, 2019, AM J EPIDEMIOL	29	4.14	0.83
PLATT R, 2012, EUR J EPIDEMIOL	29	2.07	0.48
ROUETTE J, 2022, BMJ OPEN	29	7.25	1.61
NAZARETH I, 1993, BR MED J	29	0.88	0.67
DERBY L, 1992, J CLIN PSYCHOPHARMACOL	29	0.85	0.57
JICK H, 1992, PHARMACOTHERAPY	29	0.85	0.57
DELANEY J, 2007, BMC CARDIOVASC DISORD	29	1.53	0.33
CAREY I, 2003, BMC FAM PRACT	29	1.26	0.39
RUDISILL C, 2016, CLIN OBES	28	2.8	0.61
REEVES D, 2014, BMJ OPEN	28	2.33	0.42
LOO S, 2019, AM J MED	28	4	0.8
CHOWIENCZYK S, 2020, BR J GEN PRACT	28	4.67	0.97
BLOOM C, 2019, INT J CHRONIC OBSTR PULM DIS	28	4	0.8
RUIGOMEZ A, 2009, BR J GEN PRACT	28	1.65	0.4
KALRA P, 2013, INT J CARDIOL	28	2.15	0.48
BOOTH H, 2013, J PUBLIC HEALTH	28	2.15	0.48
DANESE M, 2016, BMJ OPEN	28	2.8	0.61
BIRKS J, 2017, CANCER MED	28	3.11	0.6
ARANA A, 2006, MENOPAUSE-J N AM MENOPAUSE SOC	28	1.4	0.2
PUJADES-RODRIGUEZ M, 2018, PLOS ONE	28	3.5	0.6
ATKINS J, 2019, J GERONTOL SER A-BIOL SCI MED SCI	28	4	0.8
MILLETT E, 2016, J CLIN EPIDEMIOL	28	2.8	0.61
GULLIFORD M, 2017, AGE AGEING	28	3.11	0.6
KARYSTIANIS G, 2016, BMC MED INFORM DECIS MAK	28	2.8	0.61
STEVENS S, 2017, BMJ OPEN	28	3.11	0.6
CAREY I, 2021, PLOS ONE	28	5.6	1.1
JICK S, 2020, PHARMACOEPIDEMIOL DRUG SAF	28	4.67	0.97
LAHOZ R, 2020, ESC HEART FAIL	28	4.67	0.97
EDWARDS C, 2012, BMJ OPEN	28	2	0.46
TANNEN R, 2008, PHARMACOEPIDEMIOL DRUG SAF	28	1.56	0.41
RUIGOMEZ A, 2009, INT J CARDIOL	28	1.65	0.4
LAREDO L, 2011, J AM GERIATR SOC	28	1.87	0.45
FORBES H, 2020, BMJ-BRITISH MEDICAL JOURNAL	28	4.67	0.97
BRAUCHLI Y, 2011, J AM ACAD DERMATOL	28	1.87	0.45
FREY N, 2019, DRUG SAF	28	4	0.8
FILION K, 2019, BR J CLIN PHARMACOL	28	4	0.8
YU O, 2015, CAN J DIABETES	28	2.55	0.48
COTTON S, 2013, BR J CANCER	28	2.15	0.48
PATE A, 2019, BMC MED	28	4	0.8
DE V C, 2005, DRUG SAF	28	1.33	0.27
GALLAGHER A, 2009, CLIN THER	28	1.65	0.4
CHEN Y, 2011, PLOS ONE	28	1.87	0.45
JICK H, 2004, BR J GEN PRACT	28	1.27	0.22
DERBY L, 1993, PHARMACOTHERAPY	28	0.85	0.65
JICK H, 1993, PHARMACOTHERAPY	28	0.85	0.65
HOLLOWELL J, 2003, BR J GEN PRACT	28	1.22	0.37
VASILAKIS-SCARAMOZZA C, 2013, PHARMACOTHERAPY	27	2.08	0.46
SILVERWOOD R, 2021, J ALLERGY CLIN IMMUNOL	27	5.4	1.06
MOUNCE L, 2020, BR J GEN PRACT	27	4.5	0.94
PRIETO-ALHAMBRA D, 2011, ANN RHEUM DIS	27	1.8	0.44
IWAGAMI M, 2018, BR J GEN PRACT	27	3.38	0.58
CARR M, 2016, J AFFECT DISORD	27	2.7	0.59
GULLIFORD M, 2014, TRIALS	27	2.25	0.4
AZOULAY L, 2010, PHARMACOEPIDEMIOL DRUG SAF	27	1.69	0.27
CHARLTON R, 2011, DRUG SAF	27	1.8	0.44
FUNDAMENT T, 2016, PLOS ONE	27	2.7	0.59
POPPE K, 2017, HEART	27	3	0.58
MEHTA H, 2016, J ALZHEIMERS DIS	27	2.7	0.59
FORSTER A, 2016, J PUBLIC HEALTH	27	2.7	0.59
GAMBLE J, 2018, BMJ OPEN	27	3.38	0.58
PALMER K, 2017, OCCUP ENVIRON MED	27	3	0.58
GONZALEZ-PEREZ A, 2007, PHARMACOEPIDEMIOL DRUG SAF	27	1.42	0.31
STACK A, 2019, BMJ OPEN	27	3.86	0.77
PALMER K, 2015, BMC PUBLIC HEALTH	27	2.45	0.46
RIDE J, 2019, HEALTH SERV RES	27	3.86	0.77
PRASAD V, 2014, PEDIATRICS	27	2.25	0.4
CLARSON L, 2020, HEART	27	4.5	0.94
BRADBURY B, 2005, CANCER CAUSES CONTROL	27	1.29	0.26
BUHL R, 2020, RESPIR MED	27	4.5	0.94
FLORIO A, 2019, EUR J EPIDEMIOL	27	3.86	0.77
EDINGTON J, 1999, PROC NUTR SOC	27	1	0.35
LIAN Y, 2016, EUR UROL	27	2.7	0.59
DIBELLO J, 2016, BJU INT	27	2.7	0.59
WATT T, 2022, BMJ OPEN	27	6.75	1.5
JAIN A, 2017, BMC NEPHROL	27	3	0.58
TANNEN R, 2006, J CLIN EPIDEMIOL	27	1.35	0.19
WINDFUHR K, 2016, PSYCHOL MED	27	2.7	0.59
WATSON J, 2019, BR J GEN PRACT-a	27	3.86	0.77
GIUSTOZZI M, 2020, THROMB HAEMOST	27	4.5	0.94
ROBSON J, 2016, J RHEUMATOL	27	2.7	0.59
JICK S, 1993, PHARMACOTHERAPY	27	0.82	0.63
HAMILTON F, 2010, J AMBUL CARE MANAGE	27	1.69	0.27
WYATT K, 2002, BMC WOMEN'S HEALTH	27	1.13	0.29
SMEETH L, 2001, BMC PUBLIC HEALTH	26	1.04	0.26
WILSON J, 2016, J GASTROENTEROL	26	2.6	0.57
GOH K, 2015, BR J CLIN PHARMACOL	26	2.36	0.44
SHALLCROSS L, 2020, PLOS MED	26	4.33	0.91
RUIGOMEZ A, 2014, EUR J CLIN PHARMACOL	26	2.17	0.39
NAKAFERO G, 2019, ANN RHEUM DIS	26	3.71	0.74
ARIS E, 2021, COPD-J CHRONIC OBSTR PULM DIS	26	5.2	1.02
LOO S, 2018, BMJ OPEN	26	3.25	0.55
ALEMAO E, 2017, RHEUMATOLOGY	26	2.89	0.56
MAHADEVAN P, 2022, J EPIDEMIOL COMMUNITY HEALTH	26	6.5	1.45
WETTEN S, 2015, BMJ OPEN	26	2.36	0.44
VINOGRADOVA Y, 2014, BMJ OPEN	26	2.17	0.39
ALAGEEL S, 2019, PLOS MED	26	3.71	0.74
JAIN A, 2017, PLOS ONE	26	2.89	0.56
CHALITSIOS C, 2021, EUR RESP J	26	5.2	1.02
LOIACONO M, 2020, VACCINE: X	26	4.33	0.91
HUMES D, 2013, BR J SURG	26	2	0.44
BLOOM C, 2019, BMC MED	26	3.71	0.74
MCGROGAN A, 2014, DIABETIC MED	26	2.17	0.39
JAMESON K, 2014, INT J CLIN PRACT	26	2.17	0.39
WING K, 2017, J ANTIMICROB CHEMOTHER	26	2.89	0.56
SHEPHARD E, 2015, BR J GEN PRACT-a	26	2.36	0.44
LI L, 2015, JCR-J CLIN RHEUMATOL	26	2.36	0.44
GIBBS R, 1998, EUR J VASC ENDOVASC SURG	26	0.93	0.25
HONG J, 2013, BMJ-BRITISH MEDICAL JOURNAL	26	2	0.44
GALLAGHER A, 2011, PLOS ONE	26	1.73	0.42
YIU Z, 2021, BR J DERMATOL	26	5.2	1.02
WANG Y, 2018, INT J CANCER	26	3.25	0.55
DOS S G, 2016, VACCINE	26	2.6	0.57
CHARLTON R, 2019, RHEUMATOLOGY	26	3.71	0.74
SUISSA S, 2022, INT J CHRONIC OBSTR PULM DIS	26	6.5	1.45
COUGHLAN C, 2022, ARCH DIS CHILD	26	6.5	1.45
TASCILAR K, 2016, ARTHRITIS RHEUMATOL	26	2.6	0.57
WIGGLESWORTH S, 2023, SEIZURE	26	8.67	2.88
FRANCIS N, 2017, BR J DERMATOL	26	2.89	0.56
FOURNIER J, 2015, AM J MED	26	2.36	0.44
ASHWORTH J, 2023, LANCET REG HEALTH-EUR	26	8.67	2.88
WALKER J, 2021, BMC PUBLIC HEALTH	26	5.2	1.02
HUGHES G, 2007, SEX TRANSM INFECT	26	1.37	0.29
SEAMAN H, 2004, PHARMACOEPIDEMIOL DRUG SAF	26	1.18	0.2
GRIFFIN J, 2008, PRIM CARE RESPIR J	26	1.44	0.38
GHO J, 2018, BMJ OPEN	25	3.13	0.53
CARD T, 2013, SCAND J GASTROENTEROL	25	1.92	0.43
KORO C, 2005, PHARMACOEPIDEMIOL DRUG SAF	25	1.19	0.24
STOCKS S, 2017, DRUG SAF	25	2.78	0.53
LAWSON C, 2018, JAMA NETW OPEN	25	3.13	0.53
BAKER R, 2017, INJ PREV	25	2.78	0.53
HOLDEN S, 2016, PLOS ONE	25	2.5	0.54
KEHOE P, 2013, J ALZHEIMERS DIS	25	1.92	0.43
ASCOTT A, 2021, BR J DERMATOL	25	5	0.98
CANAVAN C, 2016, PHARMACOECONOMICS	25	2.5	0.54
BECKER C, 2013, CANCER CAUSES CONTROL	25	1.92	0.43
WIERING B, 2022, BMJ QUAL SAF	25	6.25	1.39
RENZI C, 2019, BMC HEALTH SERV RES	25	3.57	0.72
DELMESTRI A, 2020, INT J MED INFORM	25	4.17	0.87
GULIFORD M, 2019, HEALTH TECHNOL ASSESS	25	3.57	0.72
HORNE L, 2019, BMC NEPHROL	25	3.57	0.72
SAMMON C, 2012, VACCINE	25	1.79	0.41
SHAH A, 2017, OSTEOPOROSIS INT	25	2.78	0.53
BLACK R, 2015, ARTHRITIS RES THER	25	2.27	0.43
CECIL E, 2018, BMC MED	25	3.13	0.53
van STAA TP, 2007, RHEUMATOLOGY	25	1.32	0.28
ZHANG C, 2022, LANCET REG HEALTH-EUR	25	6.25	1.39
MOUSSA O, 2019, ANN SURG	25	3.57	0.72
BECKER C, 2015, BMC CANCER	25	2.27	0.43
KATSOULIS M, 2021, PUBLIC HEALTH	25	5	0.98
RIDD M, 2015, BR J GEN PRACT	25	2.27	0.43
PHATAK H, 2009, ATHEROSCLEROSIS	25	1.47	0.36
FRISHER M, 2004, J EPIDEMIOL COMMUNITY HEALTH	25	1.14	0.19
SUBOTA A, 2021, EPILEPSY BEHAV	25	5	0.98
SCHNEIDER R, 2021, BR J DERMATOL	25	5	0.98
BOOTH H, 2016, J HUM HYPERTENS	25	2.5	0.54
MCGROGAN A, 2017, PHARMACOEPIDEMIOL DRUG SAF	25	2.78	0.53
WALKER A, 2012, CANCER CAUSES CONTROL	25	1.79	0.41
SHEPHARD E, 2016, BR J GEN PRACT	25	2.5	0.54
CROOKS C, 2009, ALIMENT PHARMACOL THER	25	1.47	0.36
SHAH A, 2012, BMC MED INFORM DECIS MAK	25	1.79	0.41
OSAM C, 2020, EUR J EPIDEMIOL	25	4.17	0.87
JICK S, 2000, PHARMACOTHERAPY	25	0.96	0.16
ASSAYAG J, 2015, J UROL	25	2.27	0.43
van STAA TP, 2003, RESPIR MED	25	1.09	0.33
BROMLEY S, 2004, BJOG	25	1.14	0.19
FERGUSON R, 2019, PHARMACOEPIDEMIOL DRUG SAF	25	3.57	0.72
GAYLE A, 2018, INT J CHRONIC OBSTR PULM DIS	25	3.13	0.53
KAYE J, 2003, BR MED J	25	1.09	0.33
JICK H, 1990, PHARMACOTHERAPY	25	0.69	1.16
WADE A, 2005, CURR MED RES OPIN	24	1.14	0.23
HIRE A, 2018, J ATTEN DISORD	24	3	0.51
JORDAN R, 2011, BMC PUBLIC HEALTH	24	1.6	0.39
GLOVER G, 2019, J INTELL DISABIL RES	24	3.43	0.69
TROELSEN F, 2020, INFLAMM BOWEL DIS	24	4	0.84
CADOGAN S, 2021, HEART	24	4.8	0.94
SPRINGATE D, 2015, BMJ OPEN	24	2.18	0.41
ANKUS E, 2018, FAM PR	24	3	0.51
WILLIAMS R, 2018, BMJ OPEN	24	3	0.51
COLES B, 2021, J DIABETES INVESTIG	24	4.8	0.94
RODGERS L, 2017, BMJ OPEN	24	2.67	0.51
BLOOM C, 2019, THORAX	24	3.43	0.69
COHET C, 2016, BMJ OPEN	24	2.4	0.52
HONG J, 2018, AM J EPIDEMIOL	24	3	0.51
WANG H, 2022, BR J PSYCHIATRY	24	6	1.34
AINA F, 2006, EYE	24	1.2	0.17
BAKER R, 2016, INJ PREV	24	2.4	0.52
ALEXANDER N, 2021, BMC MED INFORM DECIS MAK	24	4.8	0.94
ARDISSINO M, 2019, ACTA NEUROCHIR	24	3.43	0.69
TYRER F, 2022, BMC MED RES METHODOL	24	6	1.34
PRASAD V, 2018, CHILD CARE HEALTH DEV	24	3	0.51
RATIB S, 2017, BMJ OPEN	24	2.67	0.51
ROALFE A, 2022, EUR HEART J	24	6	1.34
SOLARES J, 2019, J AM HEART ASSOC	24	3.43	0.69
ABTAHI S, 2022, RHEUMATOLOGY	24	6	1.34
BECKER C, 2015, INT J CANCER	24	2.18	0.41
NORTOFT E, 2018, OBES SCI PRACT	24	3	0.51
SPOENDLIN J, 2015, ANN MED	24	2.18	0.41
STRONGMAN H, 2018, BMJ OPEN DIAB RES CARE	24	3	0.51
NADARAJAH R, 2023, HEART	24	8	2.66
van STAA TP, 2014, BR J CLIN PHARMACOL	24	2	0.36
GEULAYOV G, 2018, J PSYCHOPHARMACOL	24	3	0.51
WEBB R, 2012, J PSYCHOSOMAT RES	24	1.71	0.4
FRISHER M, 2005, J EPIDEMIOL COMMUNITY HEALTH	24	1.14	0.23
GALVAIN T, 2020, BMJ OPEN	24	4	0.84
GAMBLE J, 2018, DIABETES RES CLIN PRACT	24	3	0.51
WURST K, 2007, PHARMACOEPIDEMIOL DRUG SAF	24	1.26	0.27
BOGGON R, 2013, BMC PULM MED	24	1.85	0.41
CASTELLSAGUE J, 2002, BMC DERMATOL	24	1	0.26
MANN R, 1992, POST MARK SURVEILL	24	0.71	0.47
DE W S, 2004, HEALTH STAT Q	24	1.09	0.19
KAYE J, 2001, EPIDEMIOLOGY	23	0.92	0.23
JICK S, 2008, PHARMACOTHERAPY	23	1.28	0.34
TOSCHKE A, 2011, J HYPERTENS	23	1.53	0.37
CHUI C, 2016, NEUROLOGY	23	2.3	0.5
VASILAKIS-SCARAMOZZA C, 2013, PHARMACOTHERAPY-a-b	23	1.77	0.39
SCOWCROFT A, 2014, INT J CARDIOL	23	1.92	0.34
BURN E, 2022, PHARMACOEPIDEMIOL DRUG SAF	23	5.75	1.28
GILSENAN A, 2019, DRUG SAF	23	3.29	0.66
KOSTIKAS K, 2020, INT J CHRONIC OBSTR PULM DIS	23	3.83	0.8
AZOULAY L, 2011, BREAST CANCER RES TREAT	23	1.53	0.37
GULLIFORD M, 2010, J NEUROL NEUROSURG PSYCHIATRY	23	1.44	0.23
CROOKS C, 2012, BMC HEALTH SERV RES	23	1.64	0.38
KUO C, 2015, RHEUMATOLOGY	23	2.09	0.39
PAULING J, 2021, RHEUMATOLOGY	23	4.6	0.9
SCOTT J, 2019, BMC NEPHROL	23	3.29	0.66
BANERJEE A, 2023, LANCET DIGIT HEALTH	23	7.67	2.55
GULLIFORD M, 2005, DIABETES CARE	23	1.1	0.22
DOUROS A, 2021, J ALZHEIMERS DIS	23	4.6	0.9
SCHONMANN Y, 2021, BR J DERMATOL	23	4.6	0.9
BRAUCHLI Y, 2009, J CLIN PSYCHOPHARMACOL	23	1.35	0.33
ARDISSINO M, 2022, EUR HEART J-CARDIOVASC PHARMACOTHER	23	5.75	1.28
JAMES G, 2022, KIDNEY INT REP	23	5.75	1.28
SPENCE A, 2018, GASTROENTEROLOGY	23	2.88	0.49
IDRIS I, 2021, DIABETES OBES METAB	23	4.6	0.9
MCGLYNN K, 2016, INT J CANCER	23	2.3	0.5
MOK P, 2024, BMJ-BRITISH MEDICAL JOURNAL	23	11.5	5.92
LE R C, 2021, EUR J PREV CARDIOL	23	4.6	0.9
SUBRAMANIAN A, 2023, BMC MED	23	7.67	2.55
SCHNEIDER C, 2009, CLIMACTERIC	23	1.35	0.33
SOLAYMANI-DODARAN M, 2004, SCAND J GASTROENTEROL	23	1.05	0.18
NIELEN J, 2016, MEDICINE (BALTIMORE)	23	2.3	0.5
ALEXANDROPOULOU K, 2013, EUR J GASTROENTEROL HEPATOL	23	1.77	0.39
KINGSWOOD J, 2016, J MED ECON-a	23	2.3	0.5
JEFFREYS M, 2015, BMC CANCER	23	2.09	0.39
ROWLANDS S, 2003, BJOG	23	1	0.31
RIETBROCK S, 2009, QJM-AN INT J MED	23	1.35	0.33
TUCCORI M, 2015, DIABETES CARE	23	2.09	0.39
SUISSA S, 2022, COPD-J CHRONIC OBSTR PULM DIS-a-b	23	5.75	1.28
AHMADIZAR F, 2018, BR J CLIN PHARMACOL	23	2.88	0.49
WALLANDER M, 2007, INT J CLIN PRACT	23	1.21	0.26
LITTLE I, 2017, BMJ OPEN	23	2.56	0.49
STRONGMAN H, 2020, BMJ OPEN	23	3.83	0.8
van STAA TP, 2008, INT J EPIDEMIOL	23	1.28	0.34
MERCADE-BESORA N, 2024, HEART	23	11.5	5.92
HAJAT S, 1997, BR J GEN PRACT	23	0.79	0.21
SLEATOR D, 1993, BR J GEN PRACT	23	0.7	0.53
CAI B, 2012, PHARMACOEPIDEMIOL DRUG SAF	22	1.57	0.36
SARAGOUSSI D, 2012, INT J CLIN PRACT	22	1.57	0.36
DREGAN A, 2013, BR J GEN PRACT	22	1.69	0.38
YANG B, 2016, CANCER EPIDEMIOL	22	2.2	0.48
CHARLTON R, 2016, BMJ OPEN	22	2.2	0.48
FORD E, 2021, BMJ OPEN	22	4.4	0.86
STRONGMAN H, 2019, BR J CANCER	22	3.14	0.63
SCHNEIDER C, 2018, EUR J CANCER PREV	22	2.75	0.47
MERINOPOULOU E, 2016, INT J CHRONIC OBSTR PULM DIS	22	2.2	0.48
STOLZ D, 2019, CHEST	22	3.14	0.63
CARD T, 2021, INFLAMM BOWEL DIS	22	4.4	0.86
WALKER J, 2019, VACCINE: X	22	3.14	0.63
FORSTER A, 2015, J PUBLIC HEALTH	22	2	0.38
DE J R, 2018, CANCER EPIDEMIOL	22	2.75	0.47
SULTAN A, 2017, ARTHRITIS RES THER	22	2.44	0.47
GULLIFORD M, 2014, EUR J HEALTH ECON	22	1.83	0.33
IMFELD P, 2016, BRAIN BEHAV IMMUN	22	2.2	0.48
MOSHOLDER A, 2018, AM J EPIDEMIOL	22	2.75	0.47
DUIJNHOVEN R, 2014, CANCER CAUSES CONTROL	22	1.83	0.33
CARDWELL C, 2014, CANCER CAUSES CONTROL	22	1.83	0.33
DANESE M, 2017, BMJ OPEN	22	2.44	0.47
ABENHAIM H, 2022, OBSTET GYNECOL	22	5.5	1.23
JORDAN K, 2010, BR J GEN PRACT	22	1.38	0.22
HENNESSY S, 2007, J CLIN EPIDEMIOL	22	1.16	0.25
ERRIDGE S, 2021, OBES SURG	22	4.4	0.86
RUIGÓMEZ A, 2000, J EPIDEMIOL COMMUNITY HEALTH	22	0.85	0.14
SAMMON C, 2013, HUMAN VACCINES IMMUNOTHER	22	1.69	0.38
CHU T, 2015, ARCH DIS CHILD	22	2	0.38
MITCHELL A, 2021, BMC MED	22	4.4	0.86
COOPER A, 2017, PAIN THER	22	2.44	0.47
SUN X, 2019, BMJ OPEN	22	3.14	0.63
WOOD L, 2001, PHARMACOEPIDEMIOL DRUG SAF	22	0.88	0.22
ENOCH D, 2020, J HOSP INFECT	22	3.67	0.77
SPAETGENS B, 2017, SCI REP	22	2.44	0.47
BLE A, 2017, J GERONTOL SER A-BIOL SCI MED SCI	22	2.44	0.47
ZACCARDI F, 2020, DIABETOLOGIA	22	3.67	0.77
PALMER K, 2017, SCAND J WORK ENVIRON HEALTH	22	2.44	0.47
SHEPPARD J, 2023, PLOS MED	22	7.33	2.44
NAKAFERO G, 2016, PHARMACOEPIDEMIOL DRUG SAF	22	2.2	0.48
KALILANI L, 2019, PLOS ONE	22	3.14	0.63
DOUGLAS I, 2015, BR J CLIN PHARMACOL	22	2	0.38
HAMILTON F, 2014, BR J CANCER	22	1.83	0.33
HOPE H, 2022, ARCH WOMENS MENT HEALTH	22	5.5	1.23
MANDILARAS V, 2017, BR J CANCER	22	2.44	0.47
STEVENSON F, 2015, BMC HEALTH SERV RES	22	2	0.38
AZOULAY L, 2011, BREAST CANCER RES TREAT-a	22	1.47	0.36
ARCHER C, 2022, SOC PSYCHIATRY PSYCHIATR EPIDEMIOL	22	5.5	1.23
APPLEYARD T, 2019, OSTEOARTHRITIS CARTILAGE	22	3.14	0.63
BOWE W, 2007, DERMATOLOGY	22	1.16	0.25
DREGAN A, 2011, BMC PUBLIC HEALTH	22	1.47	0.36
HELMS P, 2005, BR J CLIN PHARMACOL	22	1.05	0.21
DELANEY J, 2008, PHARMACOEPIDEMIOL DRUG SAF	22	1.22	0.32
SULTAN A, 2019, CAN MED ASSOC J	22	3.14	0.63
WATSON L, 2011, DIABETES OBES METAB	22	1.47	0.36
GASSE C, 2000, BR MED J	22	0.85	0.14
FERGUSON L, 2024, LANCET RHEUMATOL	22	11	5.66
MANNAN F, 2017, J INNOV HEALTH INFORM	22	2.44	0.47
TANKE M, 2019, PLOS ONE	21	3	0.6
BAZELIER M, 2012, NEUROLOGY	21	1.5	0.35
DAWSON J, 2013, J HYPERTENS	21	1.62	0.36
HUMPHREY T, 2021, CLIN KIDNEY J	21	4.2	0.82
WARNIER M, 2015, PHARMACOEPIDEMIOL DRUG SAF	21	1.91	0.36
KASTERIDIS P, 2019, PSYCHIATR SERV	21	3	0.6
JONES N, 2023, HEART	21	7	2.33
FUNSTON G, 2021, BR J GEN PRACT	21	4.2	0.82
ARCHANGELIDI O, 2018, EUR J PREV CARDIOL	21	2.63	0.45
MANSFIELD K, 2019, BMJ OPEN	21	3	0.6
ASLAM A, 2022, DIABETES CARE	21	5.25	1.17
CHOU I, 2019, EUR J NEUROL	21	3	0.6
VERSTRAETEN T, 2017, J INFECT DIS	21	2.33	0.45
MOUSSA O, 2019, INT J OBES	21	3	0.6
WILDING J, 2016, DIABETES THER	21	2.1	0.46
COLLIN S, 2017, BMC FAM PRACT	21	2.33	0.45
WILKINSON C, 2022, EUROPACE	21	5.25	1.17
HAN L, 2021, BR J GEN PRACT	21	4.2	0.82
ASGHAR Z, 2015, VACCINE	21	1.91	0.36
AXSON E, 2018, EUR J CLIN MICROBIOL INFECT DIS	21	2.63	0.45
AKYEA R, 2021, J CACHEXIA SARCOPENIA MUSCLE	21	4.2	0.82
HAMMAD T, 2008, PHARMACOEPIDEMIOL DRUG SAF-a	21	1.17	0.31
DREGAN A, 2014, STROKE	21	1.75	0.31
TYRRELL E, 2018, BR J GEN PRACT	21	2.63	0.45
MAHMOUDPOUR S, 2018, BR J CLIN PHARMACOL	21	2.63	0.45
LAUTSCH D, 2019, DIABETES THER	21	3	0.6
HOUGHTON R, 2018, AUTISM RES	21	2.63	0.45
JICK H, 2009, PHARMACOTHERAPY	21	1.24	0.3
HAGBERG K, 2016, JCR-J CLIN RHEUMATOL	21	2.1	0.46
AXSON E, 2019, EUR J CLIN MICROBIOL INFECT DIS	21	3	0.6
HAGBERG K, 2016, BMJ-BRITISH MEDICAL JOURNAL	21	2.1	0.46
CIPOLLETTA E, 2023, ARTHRITIS RHEUMATOL	21	7	2.33
WARREN-GASH C, 2023, LANCET REG HEALTH-EUR	21	7	2.33
WELDEGIORGIS M, 2020, NEPHROL DIAL TRANSPLANT	21	3.5	0.73
PANG M, 2016, EPIDEMIOLOGY	21	2.1	0.46
DYKXHOORN J, 2024, PSYCHOL MED	21	10.5	5.4
SPOENDLIN J, 2014, BR J DERMATOL-a	21	1.75	0.31
REDANIEL M, 2014, CANCER CAUSES CONTROL	21	1.75	0.31
BURN E, 2019, OSTEOARTHRITIS CARTILAGE	21	3	0.6
ZHANG B, 2009, J HYPERTENS	21	1.24	0.3
MUELLER A, 2021, J GEN INTERN MED	21	4.2	0.82
BLAGOJEVIC-BUCKNALL M, 2019, ARTHRITIS RHEUMATOL	21	3	0.6
GIBSON-SMITH D, 2014, OSTEOPOROSIS INT	21	1.75	0.31
PALMER K, 2014, OCCUP ENVIRON MED	21	1.75	0.31
HART A, 2020, ANN GASTROENTEROL	21	3.5	0.73
DELANEY J, 2009, PHARMACOEPIDEMIOL DRUG SAF	21	1.24	0.3
EVANS H, 2009, SEX TRANSM INFECT-a	21	1.24	0.3
FRISCHER M, 2001, J PUBLIC HEALTH MED	21	0.84	0.21
SHEPHERD C, 2017, BMJ OPEN	21	2.33	0.45
AZOULAY L, 2016, EPIDEMIOLOGY	21	2.1	0.46
KNAPEN L, 2017, DIABETES OBES METAB	21	2.33	0.45
ASARIA M, 2016, HEART	21	2.1	0.46
SMITH G, 2004, J PUBLIC HEALTH	21	0.95	0.16
NAZARETH I, 1995, BR J GEN PRACT	21	0.68	0.14
SHAWE J, 2008, PRIM CARE DIABETES	21	1.17	0.31
DASHTBAN A, 2022, KIDNEY INT	20	5	1.11
TAMIMI I, 2018, OSTEOPOROSIS INT	20	2.5	0.43
WATSON J, 2019, BR J GEN PRACT	20	2.86	0.57
SHAH A, 2006, PHARMACOEPIDEMIOL DRUG SAF	20	1	0.14
VESTESSON E, 2023, ECLINICALMEDICINE	20	6.67	2.21
KAYE J, 2005, EPIDEMIOLOGY	20	0.95	0.19
BLE A, 2015, BMC GERIATR	20	1.82	0.34
MCDONALD H, 2015, NEPHROL DIAL TRANSPLANT	20	1.82	0.34
CHALMERS J, 2018, RESPIR RES	20	2.5	0.43
HAWLEY S, 2018, SEMIN ARTHRITIS RHEUM	20	2.5	0.43
KONTOPANTELIS E, 2016, BMJ QUAL SAF	20	2	0.44
NGAOSUWAN K, 2021, J CLIN ENDOCRINOL METAB	20	4	0.79
WILLIAMS R, 2017, DIABETES OBES METAB	20	2.22	0.43
GULLIFORD M, 2020, BMJ OPEN	20	3.33	0.7
ABRAHAMI D, 2023, DIABETES OBES METAB	20	6.67	2.21
SCHNEIDER C, 2016, CLIN EPIDEMIOL	20	2	0.44
BARKER I, 2016, BMJ OPEN	20	2	0.44
FERGUSON R, 2019, BR J GEN PRACT	20	2.86	0.57
MORALES D, 2018, RESPIR MED	20	2.5	0.43
WEST J, 2022, J INTERN MED	20	5	1.11
DAVIES K, 2020, INJ PREV	20	3.33	0.7
RICHARDSON E, 2018, EUR J PAIN	20	2.5	0.43
ARANA A, 2021, CLIN EPIDEMIOL	20	4	0.79
MC M U, 2015, BMC CANCER	20	1.82	0.34
RUSSELL M, 2022, LANCET REG HEALTH-EUR	20	5	1.11
TANG Y, 2020, J CLIN TRANSL ENDOCRINOL	20	3.33	0.7
BECKER C, 2014, DIABETES OBES METAB	20	1.67	0.3
NICKINSON A, 2020, EUR J VASC ENDOVASC SURG	20	3.33	0.7
TAYLOR C, 2022, HEART	20	5	1.11
LE R C, 2018, OBES SCI PRACT	20	2.5	0.43
NOAKES K, 2006, J PUBLIC HEALTH	20	1	0.14
HODGKINSON J, 2011, BR J GEN PRACT	20	1.33	0.32
BROWN J, 2021, BR J CLIN PHARMACOL	20	4	0.79
BLOECHLIGER M, 2016, DRUG SAF	20	2	0.44
NIELEN J, 2016, PHARMACOEPIDEMIOL DRUG SAF	20	2	0.44
JULIOUS S, 2011, PUBLIC HEALTH	20	1.33	0.32
BOGGON R, 2014, EUR J PREV CARDIOL	20	1.67	0.3
ABRAHAMI D, 2022, DIABETES CARE	20	5	1.11
TAMMES P, 2019, BMJ OPEN	20	2.86	0.57
JICK S, 2013, BR J CLIN PHARMACOL	20	1.54	0.34
CHARLTON J, 2018, J GERONTOL SER A-BIOL SCI MED SCI	20	2.5	0.43
YU D, 2018, CLIN EPIDEMIOL	20	2.5	0.43
FRANCIS N, 2016, J ANTIMICROB CHEMOTHER	20	2	0.44
HASSAN L, 2014, J PSYCHOPHARMACOL	19	1.58	0.28
OMAR R, 2008, BR MED J	19	1.06	0.28
CROWTHER M, 2013, BMC MED RES METHODOL	19	1.46	0.32
GLOVER G, 2020, J INTELL DISABIL RES	19	3.17	0.66
REZEL-POTTS E, 2021, BR J CLIN PHARMACOL	19	3.8	0.75
W T S, 2018, NPJ PRIM CARE RESPIR MED	19	2.38	0.41
BRODIE M, 2016, EPILEPSY RES	19	1.9	0.41
RODRÍGUEZ L, 1998, EPIDEMIOLOGY	19	0.68	0.18
MORGAN A, 2016, INT J CHRONIC OBSTR PULM DIS	19	1.9	0.41
HOLDEN S, 2020, CURR MED RES OPIN	19	3.17	0.66
WILDING J, 2017, PRIM CARE DIABETES	19	2.11	0.41
DOUROS A, 2019, NEUROLOGY	19	2.71	0.54
HENNESSY S, 2008, PHARMACOEPIDEMIOL DRUG SAF	19	1.06	0.28
NYELAND M, 2015, INT J CLIN PRACT	19	1.73	0.32
SMITH R, 2019, J PSYCHIATR MENT HEALTH NURS	19	2.71	0.54
ZHONG V, 2018, J DIABETES COMPLICATIONS	19	2.38	0.41
WIJNANDS J, 2015, MEDICINE (BALTIMORE)	19	1.73	0.32
KERRISON R, 2023, BR J CANCER	19	6.33	2.1
GOOSSENS M, 2015, BR J CLIN PHARMACOL	19	1.73	0.32
BRADBURY B, 2002, PHARMACOTHERAPY	19	0.79	0.2
MOORE E, 2016, BMJ OPEN	19	1.9	0.41
DREGAN A, 2018, ANN EPIDEMIOL	19	2.38	0.41
HAMADA S, 2018, BMJ OPEN	19	2.38	0.41
JICK H, 2006, PHARMACOTHERAPY	19	0.95	0.14
SCHMIDT S, 2017, CLIN INFECT DIS	19	2.11	0.41
CHEN Y, 2019, BMC MED	19	2.71	0.54
O'SULLIVAN J, 2018, BMC MED	19	2.38	0.41
MORGAN C, 2013, BMJ OPEN	19	1.46	0.32
MARKAR S, 2020, ANN SURG	19	3.17	0.66
WURST K, 2014, COPD-J CHRONIC OBSTR PULM DIS	19	1.58	0.28
BRAEKEN D, 2017, INT J CHRONIC OBSTR PULM DIS	19	2.11	0.41
POUWELS S, 2014, OSTEOPOROSIS INT-a	19	1.58	0.28
BOURS S, 2016, OSTEOPOROSIS INT	19	1.9	0.41
CHARLTON R, 2015, J ALLERGY CLIN IMMUNOL-PRACT	19	1.73	0.32
LO R V, 2012, PHARMACOEPIDEMIOL DRUG SAF	19	1.36	0.31
WALKER J, 2021, BMJ OPEN	19	3.8	0.75
FILION K, 2007, PHARMACOEPIDEMIOL DRUG SAF	19	1	0.22
JICK H, 2009, EPIDEMIOLOGY	19	1.12	0.27
OZAWA M, 2019, BMJ OPEN	19	2.71	0.54
FILION K, 2011, PHARMACOEPIDEMIOL DRUG SAF	19	1.27	0.31
HAK E, 2013, DRUG SAF	19	1.46	0.32
HUMES D, 2015, BR J SURG	19	1.73	0.32
LAWRENSON R, 2000, CONTRACEPTION	19	0.73	0.12
FORD E, 2016, BMJ OPEN	19	1.9	0.41
PRICE D, 2014, J ASTHMA ALLERG	19	1.58	0.28
HALL G, 1988, PHARM MED	19	0.5	1
MEIER C, 2000, J INFECT DIS	18	0.69	0.12
BLUMENTALS W, 2003, INT J IMPOT RES	18	0.78	0.24
SCHNEIDER C, 2013, TRAVEL MED INFECT DIS	18	1.38	0.31
NAKAFERO G, 2015, PHARMACOEPIDEMIOL DRUG SAF	18	1.64	0.31
PRIETO-ALHAMBRA D, 2011, OSTEOPOROSIS INT	18	1.2	0.29
ALSAGGAF R, 2018, JNCI CANCER SPECTR	18	2.25	0.38
DORMUTH C, 2021, JAMA NETW OPEN	18	3.6	0.71
HONG J, 2019, AM J EPIDEMIOL	18	2.57	0.52
KONTOPANTELIS E, 2021, BMJ OPEN	18	3.6	0.71
KUAN V, 2021, SCI REP	18	3.6	0.71
SEAMAN H, 2003, HUM REPROD	18	0.78	0.24
CAREY I, 2017, J EPIDEMIOL COMMUNITY HEALTH	18	2	0.39
[truncated: 1,734 more rows]

[truncated: 3 more sheets: cprd_annual_top_keyword, cprd_paper_category, cprd_primarycare_utlisation]
